# Supplementary material for: Single-cell transcriptomic analysis of endometriosis provides insights into fibroblast fates and immune cell heterogeneity
Source: Cell Biosci. 2021 Jul 7;11:125. doi: 10.1186/s13578-021-00637-x (PMC8261960; doi:10.1186/s13578-021-00637-x)
Supplement: Supplementary file 3 — Additional file 3. Differentially expressed genes of FBs, M cells, NK cells, T cells, ECs, Eps, mast cells, and neutrophils. [file 13578_2021_637_MOESM3_ESM.xlsx]

## Sheet: new typeall_DEGs_for_all_cluste
gene	p_val	avg_logFC	pct.1	pct.2	p_val_adj	cluster	gene_diff	ensemble_id	Dbxref_GeneID	gene_type	gene_description	GO_id	GO_term	pathway	pathway_description
COL1A1	0	2.84078	0.969	0.334	0	Fibroblasts	2.901	ENSG00000108821	1277	protein_coding	collagen type I alpha 1 chain [Source:HGNC Symbol;Acc:HGNC:2197]	GO:0005615,GO:0046872,GO:0005515,GO:0005576,GO:0005581,GO:0048706,GO:0005201,GO:0045893,GO:0050776,GO:0050900,GO:0005737,GO:0030198,GO:0031012,GO:0062023,GO:0001501,GO:0030335,GO:0007601,GO:0042802,GO:0030020,GO:0007605,GO:0090263,GO:0030168,GO:0005788,GO:0010718,GO:0034504,GO:0030199,GO:0007596,GO:0001568,GO:0001503,GO:0002020,GO:0048407,GO:0001649,GO:0001957,GO:0001958,GO:0007584,GO:0009612,GO:…	extracellular space|metal ion binding|protein binding|extracellular region|collagen trimer|embryonic skeletal system development|extracellular matrix structural constituent|positive regulation of transcription, DNA-templated|regulation of immune response|leukocyte migration|cytoplasm|extracellular matrix organization|extracellular matrix|collagen-containing extracellular matrix|skeletal system de…	path:hsa04151,path:hsa04510,path:hsa04512,path:hsa04611,path:hsa04926,path:hsa04933,path:hsa04974,path:hsa05146,path:hsa05165	PI3K-Akt signaling pathway|Focal adhesion|ECM-receptor interaction|Platelet activation|Relaxin signaling pathway|AGE-RAGE signaling pathway in diabetic complications|Protein digestion and absorption|Amoebiasis|Human papillomavirus infection
SFRP4	0	2.78988	0.823	0.456	0	Fibroblasts	1.805	ENSG00000106483	6424	protein_coding	secreted frizzled related protein 4 [Source:HGNC Symbol;Acc:HGNC:10778]	GO:0005615,GO:0010628,GO:0008285,GO:0043065,GO:0043433,GO:0005737,GO:0090090,GO:0005634,GO:0005576,GO:0007275,GO:0016055,GO:0030154,GO:0060070,GO:0017147,GO:0060349,GO:0005515,GO:0035567,GO:0009986,GO:0002092,GO:0030178,GO:0009725,GO:0030510,GO:0045606,GO:0055062,GO:0090263,GO:1902174,GO:2000051,GO:2000119	extracellular space|positive regulation of gene expression|negative regulation of cell population proliferation|positive regulation of apoptotic process|negative regulation of DNA-binding transcription factor activity|cytoplasm|negative regulation of canonical Wnt signaling pathway|nucleus|extracellular region|multicellular organism development|Wnt signaling pathway|cell differentiation|canonical…	path:hsa04310	Wnt signaling pathway
COL3A1	0	2.56024	0.926	0.376	0	Fibroblasts	2.463	ENSG00000168542	1281	protein_coding	collagen type III alpha 1 chain [Source:HGNC Symbol;Acc:HGNC:2201]	GO:0046872,GO:0005615,GO:0005515,GO:0005576,GO:0005581,GO:0005201,GO:0007229,GO:0050776,GO:0030198,GO:0031012,GO:0062023,GO:0007507,GO:0021987,GO:0030020,GO:0005178,GO:0005788,GO:0007179,GO:0007160,GO:0042060,GO:0030199,GO:0030168,GO:0009314,GO:2001223,GO:0034097,GO:0018149,GO:0002020,GO:0048407,GO:0046332,GO:0001501,GO:0001568,GO:0009612,GO:0035025,GO:0043588,GO:0048565,GO:0050777,GO:0060414,GO:…	metal ion binding|extracellular space|protein binding|extracellular region|collagen trimer|extracellular matrix structural constituent|integrin-mediated signaling pathway|regulation of immune response|extracellular matrix organization|extracellular matrix|collagen-containing extracellular matrix|heart development|cerebral cortex development|extracellular matrix structural constituent conferring t…	path:hsa04611,path:hsa04926,path:hsa04933,path:hsa04974,path:hsa05146	Platelet activation|Relaxin signaling pathway|AGE-RAGE signaling pathway in diabetic complications|Protein digestion and absorption|Amoebiasis
DCN	0	2.41262	0.922	0.164	0	Fibroblasts	5.622	ENSG00000011465	1634	protein_coding	decorin [Source:HGNC Symbol;Acc:HGNC:2705]	GO:0005615,GO:0003723,GO:0005515,GO:0005576,GO:0005518,GO:0030021,GO:0010508,GO:0062023,GO:0045944,GO:0043202,GO:0030198,GO:0005796,GO:0030206,GO:0030207,GO:0030208,GO:0009887,GO:0016239,GO:0005539,GO:0047485,GO:0050840,GO:0001822,GO:0001890,GO:0007519,GO:0007568,GO:0009612,GO:0010596,GO:0014068,GO:0016525,GO:0019800,GO:0032496,GO:0042060,GO:0051901,GO:0090141,GO:1900747,GO:0005589,GO:0031012	extracellular space|RNA binding|protein binding|extracellular region|collagen binding|extracellular matrix structural constituent conferring compression resistance|positive regulation of autophagy|collagen-containing extracellular matrix|positive regulation of transcription by RNA polymerase II|lysosomal lumen|extracellular matrix organization|Golgi lumen|chondroitin sulfate biosynthetic process|…	path:hsa04350,path:hsa05205	TGF-beta signaling pathway|Proteoglycans in cancer
COL1A2	0	2.39049	0.967	0.325	0	Fibroblasts	2.975	ENSG00000164692	1278	protein_coding	collagen type I alpha 2 chain [Source:HGNC Symbol;Acc:HGNC:2198]	GO:0046872,GO:0005783,GO:0005615,GO:0005515,GO:0005576,GO:0005581,GO:0005201,GO:0050776,GO:0050900,GO:0046332,GO:0030282,GO:0032963,GO:0070208,GO:0071230,GO:0085029,GO:0005584,GO:0030198,GO:0031012,GO:0070062,GO:0062023,GO:0001501,GO:0042802,GO:0030020,GO:0008217,GO:0030168,GO:0030674,GO:0005788,GO:0019221,GO:0007179,GO:0007266,GO:0030199,GO:0007596,GO:0001568,GO:0002020,GO:0048407,GO:0043589,GO:…	metal ion binding|endoplasmic reticulum|extracellular space|protein binding|extracellular region|collagen trimer|extracellular matrix structural constituent|regulation of immune response|leukocyte migration|SMAD binding|bone mineralization|collagen metabolic process|protein heterotrimerization|cellular response to amino acid stimulus|extracellular matrix assembly|collagen type I trimer|extracellu…	path:hsa04151,path:hsa04510,path:hsa04512,path:hsa04611,path:hsa04926,path:hsa04933,path:hsa04974,path:hsa05146,path:hsa05165	PI3K-Akt signaling pathway|Focal adhesion|ECM-receptor interaction|Platelet activation|Relaxin signaling pathway|AGE-RAGE signaling pathway in diabetic complications|Protein digestion and absorption|Amoebiasis|Human papillomavirus infection
IGFBP5	0	2.15682	0.813	0.132	0	Fibroblasts	6.159	ENSG00000115461	3488	protein_coding	insulin like growth factor binding protein 5 [Source:HGNC Symbol;Acc:HGNC:5474]	GO:1904707,GO:1904754,GO:0043569,GO:0030336,GO:0048662,GO:0005576,GO:0005515,GO:0005520,GO:0001968,GO:0001558,GO:0001649,GO:0007565,GO:0007568,GO:0031069,GO:0035556,GO:0040008,GO:0042593,GO:0043568,GO:0044342,GO:0045668,GO:0045926,GO:0048286,GO:0051146,GO:0051897,GO:0060056,GO:0060416,GO:1901862,GO:1904205,GO:0005615,GO:0044267,GO:0043687,GO:0017148,GO:0007165,GO:0005788,GO:0071320,GO:0019838,GO:…	positive regulation of vascular smooth muscle cell proliferation|positive regulation of vascular associated smooth muscle cell migration|negative regulation of insulin-like growth factor receptor signaling pathway|negative regulation of cell migration|negative regulation of smooth muscle cell proliferation|extracellular region|protein binding|insulin-like growth factor binding|fibronectin binding…
TAGLN	0	2.09124	0.726	0.128	0	Fibroblasts	5.672	ENSG00000149591	6876	protein_coding	transgelin [Source:HGNC Symbol;Acc:HGNC:11553]	GO:0005737,GO:0003779,GO:0051015,GO:0005515,GO:0030855,GO:0007517	cytoplasm|actin binding|actin filament binding|protein binding|epithelial cell differentiation|muscle organ development
LUM	0	2.00745	0.715	0.177	0	Fibroblasts	4.04	ENSG00000139329	4060	protein_coding	lumican [Source:HGNC Symbol;Acc:HGNC:6724]	GO:0005615,GO:0005515,GO:0005576,GO:0007601,GO:0062023,GO:0030199,GO:0014070,GO:0032914,GO:0045944,GO:0051216,GO:0070848,GO:0031012,GO:0070062,GO:0043202,GO:0030198,GO:0005796,GO:0018146,GO:0005518,GO:0042340,GO:0005201,GO:0030021,GO:0005583	extracellular space|protein binding|extracellular region|visual perception|collagen-containing extracellular matrix|collagen fibril organization|response to organic cyclic compound|positive regulation of transforming growth factor beta1 production|positive regulation of transcription by RNA polymerase II|cartilage development|response to growth factor|extracellular matrix|extracellular exosome|ly…	path:hsa05205	Proteoglycans in cancer
C11orf96	0	1.99199	0.659	0.192	0	Fibroblasts	3.432	ENSG00000187479	387763	protein_coding	chromosome 11 open reading frame 96 [Source:HGNC Symbol;Acc:HGNC:38675]
MMP11	0	1.95545	0.613	0.165	0	Fibroblasts	3.715	ENSG00000099953	4320	protein_coding	matrix metallopeptidase 11 [Source:HGNC Symbol;Acc:HGNC:7157]	GO:0008270,GO:0046872,GO:0016787,GO:0007275,GO:0008233,GO:0006508,GO:0005576,GO:0004222,GO:0008237,GO:0031012,GO:0005615,GO:0030198,GO:0005796,GO:0022617,GO:0030574,GO:0030199,GO:0045599,GO:0071711	zinc ion binding|metal ion binding|hydrolase activity|multicellular organism development|peptidase activity|proteolysis|extracellular region|metalloendopeptidase activity|metallopeptidase activity|extracellular matrix|extracellular space|extracellular matrix organization|Golgi lumen|extracellular matrix disassembly|collagen catabolic process|collagen fibril organization|negative regulation of fat…
IGF1	0	1.9378	0.741	0.178	0	Fibroblasts	4.163	ENSG00000017427	3479	protein_coding	insulin like growth factor 1 [Source:HGNC Symbol;Acc:HGNC:5464]	GO:0005615,GO:1904707,GO:0010629,GO:0008284,GO:0042531,GO:0061051,GO:1904646,GO:0150079,GO:0045944,GO:0014068,GO:1905460,GO:0032720,GO:0010628,GO:0010613,GO:0042104,GO:0048146,GO:0034392,GO:0045669,GO:0045893,GO:0032691,GO:0008083,GO:0007165,GO:0005576,GO:0005515,GO:0005179,GO:0009408,GO:0044267,GO:0043410,GO:0010468,GO:0005159,GO:0050731,GO:0002576,GO:0005178,GO:0030166,GO:0031093,GO:0001501,GO:…	extracellular space|positive regulation of vascular smooth muscle cell proliferation|negative regulation of gene expression|positive regulation of cell population proliferation|positive regulation of tyrosine phosphorylation of STAT protein|positive regulation of cell growth involved in cardiac muscle cell development|cellular response to amyloid-beta|negative regulation of neuroinflammatory resp…	path:hsa01521,path:hsa01522,path:hsa04010,path:hsa04014,path:hsa04015,path:hsa04066,path:hsa04068,path:hsa04114,path:hsa04115,path:hsa04150,path:hsa04151,path:hsa04152,path:hsa04211,path:hsa04213,path:hsa04510,path:hsa04550,path:hsa04730,path:hsa04750,path:hsa04913,path:hsa04914,path:hsa04960,path:hsa05200,path:hsa05202,path:hsa05205,path:hsa05214,path:hsa05215,path:hsa05218,path:hsa05224,path:hs…	EGFR tyrosine kinase inhibitor resistance|Endocrine resistance|MAPK signaling pathway|Ras signaling pathway|Rap1 signaling pathway|HIF-1 signaling pathway|FoxO signaling pathway|Oocyte meiosis|p53 signaling pathway|mTOR signaling pathway|PI3K-Akt signaling pathway|AMPK signaling pathway|Longevity regulating pathway|Longevity regulating pathway - multiple species|Focal adhesion|Signaling pathways …
MEG3	0	1.86867	0.774	0.076	0	Fibroblasts	10.184	ENSG00000214548	55384	lncRNA	maternally expressed 3 [Source:HGNC Symbol;Acc:HGNC:14575]
LGALS1	0	1.74556	0.975	0.736	0	Fibroblasts	1.325	ENSG00000100097	3956	protein_coding	galectin 1 [Source:HGNC Symbol;Acc:HGNC:6561]	GO:0005615,GO:0003723,GO:0005737,GO:0030246,GO:0005515,GO:0005576,GO:0006915,GO:0030395,GO:0042803,GO:0043236,GO:0002317,GO:0010812,GO:0010977,GO:0031295,GO:0034120,GO:0035900,GO:0042493,GO:0045445,GO:0048678,GO:0071333,GO:0071407,GO:0005634,GO:0005829,GO:0009986,GO:0070062,GO:0044267,GO:0043687,GO:0062023,GO:0043123,GO:0042981,GO:0046598,GO:0005788,GO:0005622	extracellular space|RNA binding|cytoplasm|carbohydrate binding|protein binding|extracellular region|apoptotic process|lactose binding|protein homodimerization activity|laminin binding|plasma cell differentiation|negative regulation of cell-substrate adhesion|negative regulation of neuron projection development|T cell costimulation|positive regulation of erythrocyte aggregation|response to isolati…
SFRP1	0	1.72623	0.691	0.131	0	Fibroblasts	5.275	ENSG00000104332	6422	protein_coding	secreted frizzled related protein 1 [Source:HGNC Symbol;Acc:HGNC:10776]	GO:0005615,GO:0008285,GO:0090090,GO:0048147,GO:0043066,GO:0005829,GO:0005886,GO:0005515,GO:0005576,GO:0006508,GO:0007275,GO:0016055,GO:0030154,GO:0030177,GO:0009986,GO:0045893,GO:0008201,GO:0060070,GO:0070062,GO:0045880,GO:0017147,GO:0009267,GO:0030178,GO:0071347,GO:0071356,GO:0062023,GO:0043065,GO:0008284,GO:0035567,GO:0090263,GO:0043547,GO:0010629,GO:0030308,GO:0045892,GO:0008144,GO:0071560,GO:…	extracellular space|negative regulation of cell population proliferation|negative regulation of canonical Wnt signaling pathway|negative regulation of fibroblast proliferation|negative regulation of apoptotic process|cytosol|plasma membrane|protein binding|extracellular region|proteolysis|multicellular organism development|Wnt signaling pathway|cell differentiation|positive regulation of Wnt sign…	path:hsa04310	Wnt signaling pathway
RBP1	0	1.66566	0.904	0.276	0	Fibroblasts	3.275	ENSG00000114115	5947	protein_coding	retinol binding protein 1 [Source:HGNC Symbol;Acc:HGNC:9919]	GO:0008289,GO:0005829,GO:0002138,GO:0006776,GO:0005737,GO:0005654,GO:0001523,GO:0005811,GO:0016918,GO:0019841,GO:0005501,GO:1904768,GO:0055088,GO:0030852,GO:0033189,GO:0042572,GO:0042573,GO:0044297	lipid binding|cytosol|retinoic acid biosynthetic process|vitamin A metabolic process|cytoplasm|nucleoplasm|retinoid metabolic process|lipid droplet|retinal binding|retinol binding|retinoid binding|all-trans-retinol binding|lipid homeostasis|regulation of granulocyte differentiation|response to vitamin A|retinol metabolic process|retinoic acid metabolic process|cell body
TPM2	0	1.6644	0.924	0.193	0	Fibroblasts	4.788	ENSG00000198467	7169	protein_coding	tropomyosin 2 [Source:HGNC Symbol;Acc:HGNC:12011]	GO:0005737,GO:0003779,GO:0042803,GO:0005856,GO:0051015,GO:0005829,GO:0005884,GO:0042802,GO:0007015,GO:0046982,GO:0015629,GO:0006936,GO:0008307,GO:0030049,GO:0043462,GO:0005862	cytoplasm|actin binding|protein homodimerization activity|cytoskeleton|actin filament binding|cytosol|actin filament|identical protein binding|actin filament organization|protein heterodimerization activity|actin cytoskeleton|muscle contraction|structural constituent of muscle|muscle filament sliding|regulation of ATPase activity|muscle thin filament tropomyosin	path:hsa04260,path:hsa04261,path:hsa05410,path:hsa05414	Cardiac muscle contraction|Adrenergic signaling in cardiomyocytes|Hypertrophic cardiomyopathy (HCM)|Dilated cardiomyopathy (DCM)
CALD1	0	1.60176	0.961	0.328	0	Fibroblasts	2.93	ENSG00000122786	800	protein_coding	caldesmon 1 [Source:HGNC Symbol;Acc:HGNC:1441]	GO:0005737,GO:0043231,GO:0003779,GO:0005886,GO:0015629,GO:0005856,GO:0005515,GO:0005516,GO:0017022,GO:0006936,GO:0005829,GO:0045296,GO:0030016,GO:0005523,GO:0016020,GO:0030478	cytoplasm|intracellular membrane-bounded organelle|actin binding|plasma membrane|actin cytoskeleton|cytoskeleton|protein binding|calmodulin binding|myosin binding|muscle contraction|cytosol|cadherin binding|myofibril|tropomyosin binding|membrane|actin cap	path:hsa04270	Vascular smooth muscle contraction
COL6A1	0	1.53135	0.928	0.181	0	Fibroblasts	5.127	ENSG00000142156	1291	protein_coding	collagen type VI alpha 1 chain [Source:HGNC Symbol;Acc:HGNC:2211]	GO:0016020,GO:0007155,GO:0005765,GO:0005576,GO:0005581,GO:0005615,GO:0031012,GO:0071230,GO:0042383,GO:0070062,GO:0062023,GO:0030020,GO:0032991,GO:0005788,GO:0003429,GO:0030198,GO:0001649,GO:0005518,GO:0048407,GO:0035987,GO:0005589	membrane|cell adhesion|lysosomal membrane|extracellular region|collagen trimer|extracellular space|extracellular matrix|cellular response to amino acid stimulus|sarcolemma|extracellular exosome|collagen-containing extracellular matrix|extracellular matrix structural constituent conferring tensile strength|protein-containing complex|endoplasmic reticulum lumen|growth plate cartilage chondrocyte mo…	path:hsa04151,path:hsa04510,path:hsa04512,path:hsa04974,path:hsa05165	PI3K-Akt signaling pathway|Focal adhesion|ECM-receptor interaction|Protein digestion and absorption|Human papillomavirus infection
ACTA2	0	1.48526	0.569	0.073	0	Fibroblasts	7.795	ENSG00000107796	59	protein_coding	actin alpha 2, smooth muscle [Source:HGNC Symbol;Acc:HGNC:130]	GO:0005737,GO:0000166,GO:0005524,GO:0005615,GO:0005856,GO:0005829,GO:0070062,GO:0009615,GO:0015629,GO:0032991,GO:0010628,GO:0019901,GO:0008217,GO:0014829,GO:0090131,GO:0030027,GO:0030175,GO:0030485,GO:0044297,GO:0006936,GO:0045893,GO:0072144	cytoplasm|nucleotide binding|ATP binding|extracellular space|cytoskeleton|cytosol|extracellular exosome|response to virus|actin cytoskeleton|protein-containing complex|positive regulation of gene expression|protein kinase binding|regulation of blood pressure|vascular smooth muscle contraction|mesenchyme migration|lamellipodium|filopodium|smooth muscle contractile fiber|cell body|muscle contractio…	path:hsa04270,path:hsa04371,path:hsa04926	Vascular smooth muscle contraction|Apelin signaling pathway|Relaxin signaling pathway
RAMP1	0	1.46318	0.64	0.103	0	Fibroblasts	6.214	ENSG00000132329	10267	protein_coding	receptor activity modifying protein 1 [Source:HGNC Symbol;Acc:HGNC:9843]	GO:0005623,GO:0016020,GO:0016021,GO:0006886,GO:0015026,GO:0008277,GO:0008565,GO:0015031,GO:0005886,GO:0005515,GO:0007186,GO:0006816,GO:0009986,GO:0043235,GO:0001525,GO:0005887,GO:0007189,GO:0072659,GO:0032870,GO:0097643,GO:0001635,GO:1990407,GO:0031623,GO:0060050,GO:0097647,GO:1990408,GO:0005615,GO:0150056,GO:1990406	cell|membrane|integral component of membrane|intracellular protein transport|coreceptor activity|regulation of G protein-coupled receptor signaling pathway|obsolete protein transporter activity|protein transport|plasma membrane|protein binding|G protein-coupled receptor signaling pathway|calcium ion transport|cell surface|receptor complex|angiogenesis|integral component of plasma membrane|adenyla…	path:hsa04270	Vascular smooth muscle contraction
MDK	0	1.45062	0.898	0.347	0	Fibroblasts	2.588	ENSG00000110492	4192	protein_coding	midkine [Source:HGNC Symbol;Acc:HGNC:6972]	GO:0008083,GO:0005576,GO:0007275,GO:0030154,GO:0007399,GO:0005515,GO:0008201,GO:2001224,GO:0090090,GO:0051781,GO:0030335,GO:0050729,GO:0007010,GO:2000179,GO:0062023,GO:0048477,GO:0043524,GO:0007165,GO:2001184,GO:0045785,GO:0035374,GO:0010718,GO:0007162,GO:0010759,GO:2000249,GO:0010838,GO:0002232,GO:0010976,GO:0046850,GO:0009611,GO:0010667,GO:1904036,GO:0030279,GO:0106091,GO:0030325,GO:0007219,GO:…	growth factor activity|extracellular region|multicellular organism development|cell differentiation|nervous system development|protein binding|heparin binding|positive regulation of neuron migration|negative regulation of canonical Wnt signaling pathway|positive regulation of cell division|positive regulation of cell migration|positive regulation of inflammatory response|cytoskeleton organization…
TIMP1	0	1.44601	0.926	0.466	0	Fibroblasts	1.987	ENSG00000102265	7076	protein_coding	TIMP metallopeptidase inhibitor 1 [Source:HGNC Symbol;Acc:HGNC:11820]	GO:1901164,GO:0046872,GO:0008270,GO:0008083,GO:0005615,GO:0010951,GO:0005515,GO:0005576,GO:0005581,GO:0005125,GO:0008191,GO:0031012,GO:0030414,GO:0010466,GO:0070062,GO:0044267,GO:0043687,GO:0002020,GO:0008284,GO:0002576,GO:0005788,GO:0031093,GO:0019221,GO:0022617,GO:2001044,GO:0004857,GO:0043086,GO:0010033,GO:0001775,GO:0002248,GO:0007568,GO:0009725,GO:0034097,GO:0042060,GO:0043066,GO:0043434,GO:…	negative regulation of trophoblast cell migration|metal ion binding|zinc ion binding|growth factor activity|extracellular space|negative regulation of endopeptidase activity|protein binding|extracellular region|collagen trimer|cytokine activity|metalloendopeptidase inhibitor activity|extracellular matrix|peptidase inhibitor activity|negative regulation of peptidase activity|extracellular exosome|…	path:hsa04066	HIF-1 signaling pathway
PCOLCE	0	1.44253	0.788	0.09	0	Fibroblasts	8.756	ENSG00000106333	5118	protein_coding	procollagen C-endopeptidase enhancer [Source:HGNC Symbol;Acc:HGNC:8738]	GO:0005615,GO:0005515,GO:0005576,GO:0010952,GO:0005518,GO:0008201,GO:0070062,GO:0062023,GO:0016504,GO:0007275,GO:0005201,GO:0006508,GO:1990830	extracellular space|protein binding|extracellular region|positive regulation of peptidase activity|collagen binding|heparin binding|extracellular exosome|collagen-containing extracellular matrix|peptidase activator activity|multicellular organism development|extracellular matrix structural constituent|proteolysis|cellular response to leukemia inhibitory factor
COL6A2	0	1.43987	0.932	0.194	0	Fibroblasts	4.804	ENSG00000142173	1292	protein_coding	collagen type VI alpha 2 chain [Source:HGNC Symbol;Acc:HGNC:2212]	GO:0005615,GO:0016020,GO:0007155,GO:0005515,GO:0005576,GO:0005581,GO:0031012,GO:0009749,GO:0042383,GO:0070062,GO:0062023,GO:0030020,GO:0032991,GO:0005788,GO:0003429,GO:0030198,GO:1903561,GO:0005518	extracellular space|membrane|cell adhesion|protein binding|extracellular region|collagen trimer|extracellular matrix|response to glucose|sarcolemma|extracellular exosome|collagen-containing extracellular matrix|extracellular matrix structural constituent conferring tensile strength|protein-containing complex|endoplasmic reticulum lumen|growth plate cartilage chondrocyte morphogenesis|extracellula…	path:hsa04151,path:hsa04510,path:hsa04512,path:hsa04974,path:hsa05165	PI3K-Akt signaling pathway|Focal adhesion|ECM-receptor interaction|Protein digestion and absorption|Human papillomavirus infection
C7	0	1.42951	0.327	0.048	0	Fibroblasts	6.812	ENSG00000112936	730	protein_coding	complement C7 [Source:HGNC Symbol;Acc:HGNC:1346]	GO:0005576,GO:0006955,GO:0002376,GO:0045087,GO:0030449,GO:0019835,GO:0006956,GO:0070062,GO:0005579,GO:0006958,GO:0006957,GO:0006883,GO:0005515	extracellular region|immune response|immune system process|innate immune response|regulation of complement activation|cytolysis|complement activation|extracellular exosome|membrane attack complex|complement activation, classical pathway|complement activation, alternative pathway|cellular sodium ion homeostasis|protein binding	path:hsa04610,path:hsa05020,path:hsa05322	Complement and coagulation cascades|Prion diseases|Systemic lupus erythematosus
COL6A3	0	1.4182	0.847	0.072	0	Fibroblasts	11.764	ENSG00000163359	1293	protein_coding	collagen type VI alpha 3 chain [Source:HGNC Symbol;Acc:HGNC:2213]	GO:0005615,GO:0007155,GO:0004867,GO:0010951,GO:0005576,GO:0005581,GO:0031012,GO:0030414,GO:0010466,GO:0070062,GO:0062023,GO:0030020,GO:0042383,GO:0005788,GO:0003429,GO:0030198,GO:1903561,GO:0007517,GO:0005589,GO:0005515	extracellular space|cell adhesion|serine-type endopeptidase inhibitor activity|negative regulation of endopeptidase activity|extracellular region|collagen trimer|extracellular matrix|peptidase inhibitor activity|negative regulation of peptidase activity|extracellular exosome|collagen-containing extracellular matrix|extracellular matrix structural constituent conferring tensile strength|sarcolemma…	path:hsa04151,path:hsa04510,path:hsa04512,path:hsa04974,path:hsa05165	PI3K-Akt signaling pathway|Focal adhesion|ECM-receptor interaction|Protein digestion and absorption|Human papillomavirus infection
PGRMC1	0	1.40472	0.815	0.416	0	Fibroblasts	1.959	ENSG00000101856	10857	protein_coding	progesterone receptor membrane component 1 [Source:HGNC Symbol;Acc:HGNC:16090]	GO:0043025,GO:0016020,GO:0016021,GO:0005783,GO:0031090,GO:0043231,GO:0005515,GO:0008289,GO:0005886,GO:0043312,GO:0035579,GO:0005496,GO:0001540,GO:0005887,GO:0030868,GO:0043005,GO:0044297,GO:0045202	neuronal cell body|membrane|integral component of membrane|endoplasmic reticulum|organelle membrane|intracellular membrane-bounded organelle|protein binding|lipid binding|plasma membrane|neutrophil degranulation|specific granule membrane|steroid binding|amyloid-beta binding|integral component of plasma membrane|smooth endoplasmic reticulum membrane|neuron projection|cell body|synapse
TPM1	0	1.39396	0.869	0.228	0	Fibroblasts	3.811	ENSG00000140416	7168	protein_coding	tropomyosin 1 [Source:HGNC Symbol;Acc:HGNC:12010]	GO:1904706,GO:1904753,GO:0030336,GO:0034614,GO:0008360,GO:0005737,GO:0005829,GO:0003779,GO:0042803,GO:0015629,GO:0005856,GO:0005515,GO:0051015,GO:0005884,GO:0042802,GO:0007015,GO:0046982,GO:0031529,GO:0008092,GO:0051496,GO:0006936,GO:0060048,GO:0055010,GO:0008307,GO:0030049,GO:0045214,GO:0006937,GO:0007010,GO:0032587,GO:0008016,GO:0042060,GO:0045785,GO:0032781,GO:0030017,GO:0005862,GO:0005200,GO:…	negative regulation of vascular smooth muscle cell proliferation|negative regulation of vascular associated smooth muscle cell migration|negative regulation of cell migration|cellular response to reactive oxygen species|regulation of cell shape|cytoplasm|cytosol|actin binding|protein homodimerization activity|actin cytoskeleton|cytoskeleton|protein binding|actin filament binding|actin filament|id…	path:hsa04260,path:hsa04261,path:hsa05206,path:hsa05410,path:hsa05414	Cardiac muscle contraction|Adrenergic signaling in cardiomyocytes|MicroRNAs in cancer|Hypertrophic cardiomyopathy (HCM)|Dilated cardiomyopathy (DCM)
NR2F2	0	1.3667	0.933	0.262	0	Fibroblasts	3.561	ENSG00000185551	7026	protein_coding	nuclear receptor subfamily 2 group F member 2 [Source:HGNC Symbol;Acc:HGNC:7976]	GO:0001937,GO:0010596,GO:0005634,GO:0045893,GO:0008270,GO:0046872,GO:0005829,GO:0005654,GO:0006355,GO:0003677,GO:0003700,GO:0042803,GO:0043565,GO:0005515,GO:0003707,GO:0030522,GO:0043401,GO:0030154,GO:0000977,GO:0006357,GO:0000122,GO:0000981,GO:0048856,GO:0007165,GO:0003714,GO:0045892,GO:0004879,GO:0006629,GO:0001972,GO:0045736,GO:0060849,GO:0001701,GO:0001764,GO:0001893,GO:0001945,GO:0003084,GO:…	negative regulation of endothelial cell proliferation|negative regulation of endothelial cell migration|nucleus|positive regulation of transcription, DNA-templated|zinc ion binding|metal ion binding|cytosol|nucleoplasm|regulation of transcription, DNA-templated|DNA binding|DNA-binding transcription factor activity|protein homodimerization activity|sequence-specific DNA binding|protein binding|ste…
SPON2	0	1.34026	0.731	0.1	0	Fibroblasts	7.31	ENSG00000159674	10417	protein_coding	spondin 2 [Source:HGNC Symbol;Acc:HGNC:11253]	GO:0046872,GO:0007155,GO:0005515,GO:0005576,GO:0002376,GO:0045087,GO:0031012,GO:0070062,GO:0001530,GO:0003823,GO:0002448,GO:0008228,GO:0032496,GO:0032755,GO:0032760,GO:0042742,GO:0043152,GO:0050832,GO:0051607,GO:0060907,GO:0071222,GO:0005615	metal ion binding|cell adhesion|protein binding|extracellular region|immune system process|innate immune response|extracellular matrix|extracellular exosome|lipopolysaccharide binding|antigen binding|mast cell mediated immunity|opsonization|response to lipopolysaccharide|positive regulation of interleukin-6 production|positive regulation of tumor necrosis factor production|defense response to bac…
MYL9	0	1.29617	0.79	0.124	0	Fibroblasts	6.371	ENSG00000101335	10398	protein_coding	myosin light chain 9 [Source:HGNC Symbol;Acc:HGNC:15754]	GO:0046872,GO:0005509,GO:0016459,GO:0032036,GO:0001725,GO:0016460,GO:0030018,GO:0005829,GO:0070527,GO:0045652,GO:0006936,GO:0008307,GO:0006937,GO:0005859	metal ion binding|calcium ion binding|myosin complex|myosin heavy chain binding|stress fiber|myosin II complex|Z disc|cytosol|platelet aggregation|regulation of megakaryocyte differentiation|muscle contraction|structural constituent of muscle|regulation of muscle contraction|muscle myosin complex	path:hsa04022,path:hsa04024,path:hsa04270,path:hsa04510,path:hsa04530,path:hsa04670,path:hsa04810,path:hsa04921	cGMP-PKG signaling pathway|cAMP signaling pathway|Vascular smooth muscle contraction|Focal adhesion|Tight junction|Leukocyte transendothelial migration|Regulation of actin cytoskeleton|Oxytocin signaling pathway
RARRES2	0	1.2939	0.837	0.126	0	Fibroblasts	6.643	ENSG00000106538	5919	protein_coding	retinoic acid receptor responder 2 [Source:HGNC Symbol;Acc:HGNC:9868]	GO:0005102,GO:0005615,GO:0005576,GO:0006954,GO:0030154,GO:0045087,GO:0006935,GO:0050994,GO:0005515,GO:0001934,GO:0050829,GO:0050830,GO:0002576,GO:0062023,GO:0008286,GO:0001523,GO:0045600,GO:0050921,GO:0048566,GO:0031089,GO:0019732,GO:0061760,GO:0010759	signaling receptor binding|extracellular space|extracellular region|inflammatory response|cell differentiation|innate immune response|chemotaxis|regulation of lipid catabolic process|protein binding|positive regulation of protein phosphorylation|defense response to Gram-negative bacterium|defense response to Gram-positive bacterium|platelet degranulation|collagen-containing extracellular matrix|i…
SPARC	0	1.28047	0.947	0.346	0	Fibroblasts	2.737	ENSG00000113140	6678	protein_coding	secreted protein acidic and cysteine rich [Source:HGNC Symbol;Acc:HGNC:11219]	GO:0005737,GO:0005615,GO:0046872,GO:0005509,GO:0005515,GO:0005576,GO:0005518,GO:0009986,GO:0062023,GO:0006898,GO:0005604,GO:0022604,GO:0031091,GO:0002576,GO:0016363,GO:0031093,GO:0005201,GO:0030198,GO:0001937,GO:0016525,GO:0010595,GO:0071682,GO:0050840,GO:0001503,GO:0007507,GO:0009629,GO:0010288,GO:0030324,GO:0032496,GO:0033591,GO:0034097,GO:0042060,GO:0042127,GO:0043434,GO:0043473,GO:0045471,GO:…	cytoplasm|extracellular space|metal ion binding|calcium ion binding|protein binding|extracellular region|collagen binding|cell surface|collagen-containing extracellular matrix|receptor-mediated endocytosis|basement membrane|regulation of cell morphogenesis|platelet alpha granule|platelet degranulation|nuclear matrix|platelet alpha granule lumen|extracellular matrix structural constituent|extracel…
VCAN	0	1.25913	0.634	0.181	0	Fibroblasts	3.503	ENSG00000038427	1462	protein_coding	versican [Source:HGNC Symbol;Acc:HGNC:2464]	GO:0005615,GO:0016020,GO:0030246,GO:0005509,GO:0007155,GO:0005515,GO:0005576,GO:0005540,GO:0031012,GO:0044267,GO:0062023,GO:0043687,GO:0007417,GO:0007275,GO:0005788,GO:0043202,GO:0030198,GO:0005796,GO:0001501,GO:0030206,GO:0030207,GO:0030208,GO:0001649,GO:0030021,GO:0005539,GO:0008037	extracellular space|membrane|carbohydrate binding|calcium ion binding|cell adhesion|protein binding|extracellular region|hyaluronic acid binding|extracellular matrix|cellular protein metabolic process|collagen-containing extracellular matrix|post-translational protein modification|central nervous system development|multicellular organism development|endoplasmic reticulum lumen|lysosomal lumen|ext…	path:hsa04514	Cell adhesion molecules (CAMs)
SERPINF1	0	1.25822	0.777	0.076	0	Fibroblasts	10.224	ENSG00000132386	5176	protein_coding	serpin family F member 1 [Source:HGNC Symbol;Acc:HGNC:8824]	GO:0005615,GO:0005515,GO:0005576,GO:0042470,GO:0001822,GO:0007568,GO:0007614,GO:0010447,GO:0010596,GO:0010629,GO:0010976,GO:0016525,GO:0042698,GO:0046685,GO:0050728,GO:0050769,GO:0060041,GO:0060770,GO:0071279,GO:0071300,GO:0071333,GO:0071549,GO:1901215,GO:0005604,GO:0030424,GO:0043025,GO:0043203,GO:0048471,GO:0070062,GO:0062023,GO:0004867,GO:0010951	extracellular space|protein binding|extracellular region|melanosome|kidney development|aging|short-term memory|response to acidic pH|negative regulation of endothelial cell migration|negative regulation of gene expression|positive regulation of neuron projection development|negative regulation of angiogenesis|ovulation cycle|response to arsenic-containing substance|negative regulation of inflamma…	path:hsa04310	Wnt signaling pathway
CRABP2	0	1.25618	0.541	0.078	0	Fibroblasts	6.936	ENSG00000143320	1382	protein_coding	cellular retinoic acid binding protein 2 [Source:HGNC Symbol;Acc:HGNC:2339]	GO:0005634,GO:0005737,GO:0005829,GO:0005654,GO:0005783,GO:0005515,GO:0008289,GO:0070062,GO:0001972,GO:0007165,GO:0006355,GO:0008544,GO:0016918,GO:0019841,GO:0005501,GO:0048385,GO:0002138,GO:0035115,GO:0042573,GO:0048672	nucleus|cytoplasm|cytosol|nucleoplasm|endoplasmic reticulum|protein binding|lipid binding|extracellular exosome|retinoic acid binding|signal transduction|regulation of transcription, DNA-templated|epidermis development|retinal binding|retinol binding|retinoid binding|regulation of retinoic acid receptor signaling pathway|retinoic acid biosynthetic process|embryonic forelimb morphogenesis|retinoic…
CRYAB	0	1.23158	0.455	0.051	0	Fibroblasts	8.922	ENSG00000109846	1410	protein_coding	crystallin alpha B [Source:HGNC Symbol;Acc:HGNC:2389]	GO:0005634,GO:0005737,GO:0046872,GO:0042803,GO:0005515,GO:0042802,GO:0005212,GO:0005654,GO:0070062,GO:0032991,GO:0051260,GO:1900034,GO:0006936,GO:0001540,GO:0045892,GO:0051082,GO:0006457,GO:0071480,GO:0044877,GO:1905907,GO:0032387,GO:0043066,GO:0050821,GO:0010941,GO:0031333,GO:0008017,GO:0008092,GO:0001666,GO:0002088,GO:0007021,GO:0007517,GO:0007568,GO:0010259,GO:0010629,GO:0030308,GO:0031109,GO:…	nucleus|cytoplasm|metal ion binding|protein homodimerization activity|protein binding|identical protein binding|structural constituent of eye lens|nucleoplasm|extracellular exosome|protein-containing complex|protein homooligomerization|regulation of cellular response to heat|muscle contraction|amyloid-beta binding|negative regulation of transcription, DNA-templated|unfolded protein binding|protei…	path:hsa04141,path:hsa04213	Protein processing in endoplasmic reticulum|Longevity regulating pathway - multiple species
C1R	0	1.23086	0.798	0.112	0	Fibroblasts	7.125	ENSG00000159403	715	protein_coding	complement C1r [Source:HGNC Symbol;Acc:HGNC:1246]	GO:0016787,GO:0005509,GO:0008233,GO:0006508,GO:0004252,GO:0006958	hydrolase activity|calcium ion binding|peptidase activity|proteolysis|serine-type endopeptidase activity|complement activation, classical pathway	path:hsa04145,path:hsa04610,path:hsa05133,path:hsa05150,path:hsa05322	Phagosome|Complement and coagulation cascades|Pertussis|Staphylococcus aureus infection|Systemic lupus erythematosus
ISLR	0	1.22104	0.716	0.064	0	Fibroblasts	11.188	ENSG00000129009	3671	protein_coding	immunoglobulin superfamily containing leucine rich repeat [Source:HGNC Symbol;Acc:HGNC:6133]	GO:0005576,GO:0070062,GO:0007155,GO:0002576,GO:0031093,GO:0005515	extracellular region|extracellular exosome|cell adhesion|platelet degranulation|platelet alpha granule lumen|protein binding
DIO2	0	1.21717	0.48	0.076	0	Fibroblasts	6.316	ENSG00000211448	1734	protein_coding	iodothyronine deiodinase 2 [Source:HGNC Symbol;Acc:HGNC:2884]	GO:0016020,GO:0016021,GO:0016491,GO:0055114,GO:0004800,GO:0042446,GO:0005886,GO:0031625,GO:0006590,GO:0120162,GO:0042403,GO:0008430,GO:0001514,GO:0042404,GO:0005623,GO:0045454	membrane|integral component of membrane|oxidoreductase activity|oxidation-reduction process|thyroxine 5'-deiodinase activity|hormone biosynthetic process|plasma membrane|ubiquitin protein ligase binding|thyroid hormone generation|positive regulation of cold-induced thermogenesis|thyroid hormone metabolic process|selenium binding|selenocysteine incorporation|thyroid hormone catabolic process|cell|…	path:hsa04919	Thyroid hormone signaling pathway
PTGDS	0	1.19873	0.524	0.074	0	Fibroblasts	7.081	ENSG00000107317	5730	protein_coding	prostaglandin D2 synthase [Source:HGNC Symbol;Acc:HGNC:9592]	GO:0036094,GO:0005634,GO:0005737,GO:0016020,GO:0016853,GO:0005783,GO:0005794,GO:0006629,GO:0005615,GO:0006631,GO:0006633,GO:0005515,GO:0005576,GO:0048471,GO:0005789,GO:0070062,GO:0031965,GO:0005504,GO:0001516,GO:0006693,GO:0019371,GO:0005791,GO:0004667,GO:0005501,GO:0045187	small molecule binding|nucleus|cytoplasm|membrane|isomerase activity|endoplasmic reticulum|Golgi apparatus|lipid metabolic process|extracellular space|fatty acid metabolic process|fatty acid biosynthetic process|protein binding|extracellular region|perinuclear region of cytoplasm|endoplasmic reticulum membrane|extracellular exosome|nuclear membrane|fatty acid binding|prostaglandin biosynthetic pr…	path:hsa00590	Arachidonic acid metabolism
IGFBP2	0	1.19848	0.866	0.367	0	Fibroblasts	2.36	ENSG00000115457	3485	protein_coding	insulin like growth factor binding protein 2 [Source:HGNC Symbol;Acc:HGNC:5471]	GO:0005576,GO:0005520,GO:0032868,GO:0005615,GO:0042104,GO:0005515,GO:0070062,GO:0044267,GO:0040008,GO:0019838,GO:0090090,GO:0031994,GO:0005102,GO:0031995,GO:0043567,GO:0007165,GO:0007565,GO:0007568,GO:0007584,GO:0009612,GO:0010226,GO:0032355,GO:0032526,GO:0032870,GO:0042493,GO:0043627,GO:0048545,GO:0051384,GO:0016324,GO:0031410	extracellular region|insulin-like growth factor binding|response to insulin|extracellular space|positive regulation of activated T cell proliferation|protein binding|extracellular exosome|cellular protein metabolic process|regulation of growth|growth factor binding|negative regulation of canonical Wnt signaling pathway|insulin-like growth factor I binding|signaling receptor binding|insulin-like g…
ECM1	0	1.18991	0.561	0.091	0	Fibroblasts	6.165	ENSG00000143369	1893	protein_coding	extracellular matrix protein 1 [Source:HGNC Symbol;Acc:HGNC:3153]	GO:0005615,GO:0007165,GO:0005576,GO:0043236,GO:0005515,GO:0010466,GO:0070062,GO:0031214,GO:0062023,GO:0030500,GO:0008022,GO:0001525,GO:0043123,GO:0001503,GO:0019899,GO:0002576,GO:0002020,GO:0005201,GO:0031012,GO:0045766,GO:0001938,GO:0031089,GO:0030502,GO:0005134,GO:0001960,GO:0002063,GO:0002828,GO:0003416,GO:0006357,GO:0006954,GO:2000404	extracellular space|signal transduction|extracellular region|laminin binding|protein binding|negative regulation of peptidase activity|extracellular exosome|biomineral tissue development|collagen-containing extracellular matrix|regulation of bone mineralization|protein C-terminus binding|angiogenesis|positive regulation of I-kappaB kinase/NF-kappaB signaling|ossification|enzyme binding|platelet d…
THY1	0	1.17092	0.704	0.139	0	Fibroblasts	5.065	ENSG00000154096	7070	protein_coding	Thy-1 cell surface antigen [Source:HGNC Symbol;Acc:HGNC:11801]	GO:0016020,GO:0007155,GO:0005886,GO:0005096,GO:0045121,GO:0009986,GO:0007229,GO:0005925,GO:0005576,GO:0031225,GO:0030334,GO:0005178,GO:0043547,GO:0005515,GO:0030426,GO:0070062,GO:0007010,GO:0005783,GO:0050870,GO:0031362,GO:0019901,GO:0019899,GO:0034235,GO:0001525,GO:0006469,GO:0007267,GO:0030336,GO:0043113,GO:0046549,GO:0046777,GO:0048041,GO:0050771,GO:0050852,GO:0050860,GO:0051281,GO:0051894,GO:…	membrane|cell adhesion|plasma membrane|GTPase activator activity|membrane raft|cell surface|integrin-mediated signaling pathway|focal adhesion|extracellular region|anchored component of membrane|regulation of cell migration|integrin binding|positive regulation of GTPase activity|protein binding|growth cone|extracellular exosome|cytoskeleton organization|endoplasmic reticulum|positive regulation o…	path:hsa04670	Leukocyte transendothelial migration
OGN	0	1.15555	0.635	0.039	0	Fibroblasts	16.282	ENSG00000106809	4969	protein_coding	osteoglycin [Source:HGNC Symbol;Acc:HGNC:8126]	GO:0005615,GO:0008083,GO:0007165,GO:0005515,GO:0005576,GO:0070062,GO:0062023,GO:0043202,GO:0005796,GO:1903561,GO:0018146,GO:0042340,GO:0048662,GO:0030021	extracellular space|growth factor activity|signal transduction|protein binding|extracellular region|extracellular exosome|collagen-containing extracellular matrix|lysosomal lumen|Golgi lumen|extracellular vesicle|keratan sulfate biosynthetic process|keratan sulfate catabolic process|negative regulation of smooth muscle cell proliferation|extracellular matrix structural constituent conferring comp…
MGP	0	1.15308	0.811	0.25	0	Fibroblasts	3.244	ENSG00000111341	4256	protein_coding	matrix Gla protein [Source:HGNC Symbol;Acc:HGNC:7060]	GO:0005509,GO:0005576,GO:0007275,GO:0031012,GO:0030154,GO:0051216,GO:0062023,GO:0030500,GO:0070062,GO:0005515,GO:0001503,GO:0005201,GO:0008147,GO:0001502	calcium ion binding|extracellular region|multicellular organism development|extracellular matrix|cell differentiation|cartilage development|collagen-containing extracellular matrix|regulation of bone mineralization|extracellular exosome|protein binding|ossification|extracellular matrix structural constituent|structural constituent of bone|cartilage condensation
C1S	0	1.14117	0.746	0.07	0	Fibroblasts	10.657	ENSG00000182326	716	protein_coding	complement C1s [Source:HGNC Symbol;Acc:HGNC:1247]	GO:0046872,GO:0016787,GO:0005509,GO:0005515,GO:0008233,GO:0006508,GO:0004252,GO:0008236,GO:0002376,GO:0045087,GO:0006958,GO:0005615,GO:0006956,GO:0030449,GO:0005576,GO:0042802,GO:0072562	metal ion binding|hydrolase activity|calcium ion binding|protein binding|peptidase activity|proteolysis|serine-type endopeptidase activity|serine-type peptidase activity|immune system process|innate immune response|complement activation, classical pathway|extracellular space|complement activation|regulation of complement activation|extracellular region|identical protein binding|blood microparticle	path:hsa04610,path:hsa05133,path:hsa05150,path:hsa05322	Complement and coagulation cascades|Pertussis|Staphylococcus aureus infection|Systemic lupus erythematosus
CKB	0	1.11744	0.634	0.171	0	Fibroblasts	3.708	ENSG00000166165	1152	protein_coding	creatine kinase B [Source:HGNC Symbol;Acc:HGNC:1991]	GO:0005737,GO:0000166,GO:0005524,GO:0016301,GO:0016740,GO:0016310,GO:0005829,GO:0003824,GO:0016772,GO:0005515,GO:0004111,GO:0046314,GO:0005615,GO:0070062,GO:0021762,GO:0031625,GO:0006600,GO:0007420,GO:0021549,GO:0030644,GO:0005634,GO:0030425,GO:0043025	cytoplasm|nucleotide binding|ATP binding|kinase activity|transferase activity|phosphorylation|cytosol|catalytic activity|transferase activity, transferring phosphorus-containing groups|protein binding|creatine kinase activity|phosphocreatine biosynthetic process|extracellular space|extracellular exosome|substantia nigra development|ubiquitin protein ligase binding|creatine metabolic process|brain…	path:hsa00330	Arginine and proline metabolism
NUPR1	0	1.1007	0.848	0.163	0	Fibroblasts	5.202	ENSG00000176046	26471	protein_coding	nuclear protein 1, transcriptional regulator [Source:HGNC Symbol;Acc:HGNC:29990]	GO:0005634,GO:0005737,GO:0043066,GO:0005829,GO:0003677,GO:1903508,GO:0043085,GO:0005515,GO:0048471,GO:0003713,GO:0008283,GO:0008285,GO:0045786,GO:0043433,GO:2001244,GO:0010506,GO:0010698,GO:0050680,GO:0043525,GO:0010507,GO:0010667,GO:0045820,GO:0062099,GO:0150078,GO:1901800,GO:1902902,GO:1903862,GO:1904036,GO:1904691,GO:1905897,GO:0032993,GO:0003682,GO:0002526,GO:0006473,GO:0008584,GO:0009636,GO:…	nucleus|cytoplasm|negative regulation of apoptotic process|cytosol|DNA binding|positive regulation of nucleic acid-templated transcription|positive regulation of catalytic activity|protein binding|perinuclear region of cytoplasm|transcription coactivator activity|cell population proliferation|negative regulation of cell population proliferation|negative regulation of cell cycle|negative regulatio…	path:hsa05202	Transcriptional misregulation in cancer
CDH11	0	1.09316	0.797	0.108	0	Fibroblasts	7.38	ENSG00000140937	1009	protein_coding	cadherin 11 [Source:HGNC Symbol;Acc:HGNC:1750]	GO:0098609,GO:0016020,GO:0005509,GO:0007155,GO:0007156,GO:0005886,GO:0016021,GO:0046872,GO:0009986,GO:0070062,GO:0001503,GO:0005913,GO:0045296,GO:0007043,GO:0001501,GO:0042803,GO:0008092,GO:0034332,GO:0000902,GO:0016339,GO:0044331,GO:0016342,GO:0021957,GO:0050804,GO:0005737,GO:0045202,GO:0098685,GO:0098978	cell-cell adhesion|membrane|calcium ion binding|cell adhesion|homophilic cell adhesion via plasma membrane adhesion molecules|plasma membrane|integral component of membrane|metal ion binding|cell surface|extracellular exosome|ossification|cell-cell adherens junction|cadherin binding|cell-cell junction assembly|skeletal system development|protein homodimerization activity|cytoskeletal protein bind…
TIMP2	0	1.08365	0.89	0.294	0	Fibroblasts	3.027	ENSG00000035862	7077	protein_coding	TIMP metallopeptidase inhibitor 2 [Source:HGNC Symbol;Acc:HGNC:11821]	GO:0005576,GO:0008191,GO:0010951,GO:0005515,GO:0046872,GO:0008270,GO:0005615,GO:0005178,GO:0007417,GO:0007568,GO:0008285,GO:0032487,GO:0034097,GO:0042493,GO:0043410,GO:0045666,GO:0045762,GO:0045861,GO:0045930,GO:0046580,GO:0009986,GO:0030426,GO:0043005,GO:0043025,GO:0031012,GO:0030414,GO:0010466,GO:0062023,GO:0002020,GO:0043312,GO:1904813,GO:0035580,GO:1904724,GO:0022617,GO:0004857,GO:0010033,GO:…	extracellular region|metalloendopeptidase inhibitor activity|negative regulation of endopeptidase activity|protein binding|metal ion binding|zinc ion binding|extracellular space|integrin binding|central nervous system development|aging|negative regulation of cell population proliferation|regulation of Rap protein signal transduction|response to cytokine|response to drug|positive regulation of MAP…
TCEAL4	0	1.08163	0.848	0.308	0	Fibroblasts	2.753	ENSG00000133142	79921	protein_coding	transcription elongation factor A like 4 [Source:HGNC Symbol;Acc:HGNC:26121]	GO:0005634,GO:0050699,GO:0003746,GO:0006414	nucleus|WW domain binding|translation elongation factor activity|translational elongation
FHL2	0	1.05769	0.661	0.115	0	Fibroblasts	5.748	ENSG00000115641	2274	protein_coding	four and a half LIM domains 2 [Source:HGNC Symbol;Acc:HGNC:3703]	GO:0005634,GO:0005737,GO:0046872,GO:0043066,GO:0005515,GO:0003713,GO:0045893,GO:0005925,GO:0042802,GO:0001649,GO:0006357,GO:0045892,GO:0055014,GO:0055015,GO:0060347,GO:0070885,GO:0030018,GO:0031430,GO:0000122,GO:0005654,GO:0008134,GO:0030521,GO:0019216,GO:0050681,GO:0009725	nucleus|cytoplasm|metal ion binding|negative regulation of apoptotic process|protein binding|transcription coactivator activity|positive regulation of transcription, DNA-templated|focal adhesion|identical protein binding|osteoblast differentiation|regulation of transcription by RNA polymerase II|negative regulation of transcription, DNA-templated|atrial cardiac muscle cell development|ventricular…	path:hsa04380	Osteoclast differentiation
COL14A1	0	1.0565	0.68	0.035	0	Fibroblasts	19.429	ENSG00000187955	7373	protein_coding	collagen type XIV alpha 1 chain [Source:HGNC Symbol;Acc:HGNC:2191]	GO:0005615,GO:0003723,GO:0007155,GO:0005576,GO:0005581,GO:0031012,GO:0030020,GO:0062023,GO:0030674,GO:0005788,GO:0003429,GO:0030199,GO:0098609,GO:0005518,GO:0005201,GO:0030198,GO:0005596,GO:0005515	extracellular space|RNA binding|cell adhesion|extracellular region|collagen trimer|extracellular matrix|extracellular matrix structural constituent conferring tensile strength|collagen-containing extracellular matrix|protein binding, bridging|endoplasmic reticulum lumen|growth plate cartilage chondrocyte morphogenesis|collagen fibril organization|cell-cell adhesion|collagen binding|extracellular …	path:hsa04974	Protein digestion and absorption
HOXA10	0	1.05262	0.532	0.077	0	Fibroblasts	6.909	ENSG00000253293	3206	protein_coding	homeobox A10 [Source:HGNC Symbol;Acc:HGNC:5100]	GO:0005634,GO:0005737,GO:0006355,GO:0003677,GO:0043565,GO:0005515,GO:0007275,GO:0000981,GO:0000790,GO:0000978,GO:0001228,GO:0045944,GO:0007283,GO:0042826,GO:0001501,GO:0007338,GO:0008584,GO:0009952,GO:0009954,GO:0010468,GO:0030326,GO:0060065,GO:0005667	nucleus|cytoplasm|regulation of transcription, DNA-templated|DNA binding|sequence-specific DNA binding|protein binding|multicellular organism development|DNA-binding transcription factor activity, RNA polymerase II-specific|nuclear chromatin|RNA polymerase II proximal promoter sequence-specific DNA binding|DNA-binding transcription activator activity, RNA polymerase II-specific|positive regulatio…	path:hsa05202	Transcriptional misregulation in cancer
COL5A1	0	1.03437	0.715	0.083	0	Fibroblasts	8.614	ENSG00000130635	1289	protein_coding	collagen type V alpha 1 chain [Source:HGNC Symbol;Acc:HGNC:2209]	GO:0046872,GO:0007155,GO:0005515,GO:0005576,GO:0005581,GO:0005201,GO:0001568,GO:0003007,GO:0030199,GO:0035989,GO:0043588,GO:0051128,GO:0005604,GO:0031012,GO:0005615,GO:0030198,GO:0008201,GO:0062023,GO:0016477,GO:0030020,GO:0005178,GO:0005788,GO:0043394,GO:0048407,GO:0032964,GO:0097435,GO:0048592,GO:1903225,GO:0005588,GO:0035313,GO:0045112	metal ion binding|cell adhesion|protein binding|extracellular region|collagen trimer|extracellular matrix structural constituent|blood vessel development|heart morphogenesis|collagen fibril organization|tendon development|skin development|regulation of cellular component organization|basement membrane|extracellular matrix|extracellular space|extracellular matrix organization|heparin binding|colla…	path:hsa04974	Protein digestion and absorption
ALDH1A1	0	1.02834	0.683	0.154	0	Fibroblasts	4.435	ENSG00000165092	216	protein_coding	aldehyde dehydrogenase 1 family member A1 [Source:HGNC Symbol;Acc:HGNC:402]	GO:0005737,GO:0000166,GO:0005829,GO:0016491,GO:0055114,GO:0043547,GO:0016620,GO:0005096,GO:0070062,GO:0004029,GO:0120163,GO:0006081,GO:0001758,GO:0001523,GO:0042572,GO:0006069,GO:0005497,GO:0018479,GO:0051287,GO:0061624	cytoplasm|nucleotide binding|cytosol|oxidoreductase activity|oxidation-reduction process|positive regulation of GTPase activity|oxidoreductase activity, acting on the aldehyde or oxo group of donors, NAD or NADP as acceptor|GTPase activator activity|extracellular exosome|aldehyde dehydrogenase (NAD) activity|negative regulation of cold-induced thermogenesis|cellular aldehyde metabolic process|ret…	path:hsa00830	Retinol metabolism
IFITM3	0	1.00377	0.951	0.564	0	Fibroblasts	1.686	ENSG00000142089	10410	protein_coding	interferon induced transmembrane protein 3 [Source:HGNC Symbol;Acc:HGNC:5414]	GO:0016020,GO:0016021,GO:0005765,GO:0005886,GO:0005515,GO:0002376,GO:0045087,GO:0005764,GO:0051607,GO:0005768,GO:0031902,GO:0009615,GO:0045071,GO:0032991,GO:0006955,GO:0046597,GO:0060337,GO:0035456,GO:0034341,GO:0032897,GO:0035455	membrane|integral component of membrane|lysosomal membrane|plasma membrane|protein binding|immune system process|innate immune response|lysosome|defense response to virus|endosome|late endosome membrane|response to virus|negative regulation of viral genome replication|protein-containing complex|immune response|negative regulation of viral entry into host cell|type I interferon signaling pathway|r…
IGFBP4	0	0.998986	0.93	0.398	0	Fibroblasts	2.337	ENSG00000141753	3487	protein_coding	insulin like growth factor binding protein 4 [Source:HGNC Symbol;Acc:HGNC:5473]	GO:0005576,GO:0005515,GO:0005520,GO:0001558,GO:0006954,GO:0010906,GO:0040008,GO:0043410,GO:0043568,GO:0044342,GO:0005615,GO:0044267,GO:0043687,GO:0007165,GO:0005788,GO:0019838,GO:0090090,GO:0005102,GO:0031994,GO:0031995,GO:0043567	extracellular region|protein binding|insulin-like growth factor binding|regulation of cell growth|inflammatory response|regulation of glucose metabolic process|regulation of growth|positive regulation of MAPK cascade|positive regulation of insulin-like growth factor receptor signaling pathway|type B pancreatic cell proliferation|extracellular space|cellular protein metabolic process|post-translat…
TBX3	0	0.992026	0.722	0.087	0	Fibroblasts	8.299	ENSG00000135111	6926	protein_coding	T-box transcription factor 3 [Source:HGNC Symbol;Acc:HGNC:11602]	GO:0005634,GO:0043066,GO:0006355,GO:0003677,GO:0003700,GO:0005515,GO:0007275,GO:0043565,GO:0000977,GO:0001228,GO:0045944,GO:0000122,GO:0000981,GO:0000790,GO:0000978,GO:0001227,GO:0001501,GO:0006357,GO:0007417,GO:0008284,GO:0001708,GO:0045892,GO:0001085,GO:0045662,GO:0001102,GO:0001947,GO:0003205,GO:0007569,GO:0008595,GO:0009887,GO:0030539,GO:0030540,GO:0030879,GO:0032275,GO:0035115,GO:0035136,GO:…	nucleus|negative regulation of apoptotic process|regulation of transcription, DNA-templated|DNA binding|DNA-binding transcription factor activity|protein binding|multicellular organism development|sequence-specific DNA binding|RNA polymerase II regulatory region sequence-specific DNA binding|DNA-binding transcription activator activity, RNA polymerase II-specific|positive regulation of transcript…	path:hsa04550	Signaling pathways regulating pluripotency of stem cells
SELENOM	0	0.976396	0.838	0.259	0	Fibroblasts	3.236	ENSG00000198832	140606	protein_coding	selenoprotein M [Source:HGNC Symbol;Acc:HGNC:30397]	GO:0005737,GO:0005783,GO:0005794,GO:0005515,GO:0048471,GO:0010269,GO:0035264,GO:0035934,GO:0042445,GO:0060612	cytoplasm|endoplasmic reticulum|Golgi apparatus|protein binding|perinuclear region of cytoplasm|response to selenium ion|multicellular organism growth|corticosterone secretion|hormone metabolic process|adipose tissue development
PALLD	0	0.965371	0.791	0.177	0	Fibroblasts	4.469	ENSG00000129116	23022	protein_coding	palladin, cytoskeletal associated protein [Source:HGNC Symbol;Acc:HGNC:17068]	GO:0005737,GO:0005829,GO:0003779,GO:0005886,GO:0015629,GO:0030036,GO:0005856,GO:0042995,GO:0005515,GO:0030054,GO:0016477,GO:0005925,GO:0007411,GO:0030424,GO:0030027,GO:0030426,GO:0002102,GO:0005634,GO:0030018,GO:0001726,GO:0098632,GO:0007156,GO:0070593,GO:0005884,GO:0051371,GO:0003334,GO:0003382,GO:0007010	cytoplasm|cytosol|actin binding|plasma membrane|actin cytoskeleton|actin cytoskeleton organization|cytoskeleton|cell projection|protein binding|cell junction|cell migration|focal adhesion|axon guidance|axon|lamellipodium|growth cone|podosome|nucleus|Z disc|ruffle|cell-cell adhesion mediator activity|homophilic cell adhesion via plasma membrane adhesion molecules|dendrite self-avoidance|actin fila…
BEX3	0	0.964339	0.849	0.305	0	Fibroblasts	2.784	ENSG00000166681	27018	protein_coding	brain expressed X-linked 3 [Source:HGNC Symbol;Acc:HGNC:13388]	GO:0005634,GO:0005737,GO:0046872,GO:0005829,GO:0005515,GO:0006915,GO:0042802,GO:0007275,GO:0006919,GO:0043154,GO:0043281,GO:0008656,GO:0005123,GO:0005163,GO:0008625	nucleus|cytoplasm|metal ion binding|cytosol|protein binding|apoptotic process|identical protein binding|multicellular organism development|activation of cysteine-type endopeptidase activity involved in apoptotic process|negative regulation of cysteine-type endopeptidase activity involved in apoptotic process|regulation of cysteine-type endopeptidase activity involved in apoptotic process|cysteine…	path:hsa04722	Neurotrophin signaling pathway
CLEC11A	0	0.961812	0.739	0.131	0	Fibroblasts	5.641	ENSG00000105472	6320	protein_coding	C-type lectin domain containing 11A [Source:HGNC Symbol;Acc:HGNC:10576]	GO:0005737,GO:0030246,GO:0008083,GO:0007165,GO:0005615,GO:0005576,GO:0008284,GO:0001503	cytoplasm|carbohydrate binding|growth factor activity|signal transduction|extracellular space|extracellular region|positive regulation of cell population proliferation|ossification
MYLK	0	0.943621	0.544	0.092	0	Fibroblasts	5.913	ENSG00000065534	4638	protein_coding	myosin light chain kinase [Source:HGNC Symbol;Acc:HGNC:7590]	GO:0060414,GO:0005737,GO:0046872,GO:0000166,GO:0004672,GO:0004674,GO:0005524,GO:0016301,GO:0016740,GO:0006468,GO:0016310,GO:0003779,GO:0005886,GO:0015629,GO:0005856,GO:0042995,GO:0005515,GO:0005516,GO:0005829,GO:0030027,GO:0001725,GO:0032154,GO:0030335,GO:0051928,GO:0006936,GO:0006939,GO:0090303,GO:0032060,GO:0071476,GO:0004687,GO:0014820,GO:0072358	aorta smooth muscle tissue morphogenesis|cytoplasm|metal ion binding|nucleotide binding|protein kinase activity|protein serine/threonine kinase activity|ATP binding|kinase activity|transferase activity|protein phosphorylation|phosphorylation|actin binding|plasma membrane|actin cytoskeleton|cytoskeleton|cell projection|protein binding|calmodulin binding|cytosol|lamellipodium|stress fiber|cleavage …	path:hsa04020,path:hsa04022,path:hsa04270,path:hsa04371,path:hsa04510,path:hsa04611,path:hsa04810,path:hsa04921,path:hsa04971	Calcium signaling pathway|cGMP-PKG signaling pathway|Vascular smooth muscle contraction|Apelin signaling pathway|Focal adhesion|Platelet activation|Regulation of actin cytoskeleton|Oxytocin signaling pathway|Gastric acid secretion
COL5A2	0	0.935853	0.671	0.056	0	Fibroblasts	11.982	ENSG00000204262	1290	protein_coding	collagen type V alpha 2 chain [Source:HGNC Symbol;Acc:HGNC:2210]	GO:0046872,GO:0005576,GO:0005581,GO:0005201,GO:0005615,GO:0030198,GO:0031012,GO:0030020,GO:0062023,GO:0005788,GO:0030199,GO:0043588,GO:0046332,GO:0001501,GO:0001503,GO:0048592,GO:0071230,GO:1903225,GO:0005588,GO:0005515	metal ion binding|extracellular region|collagen trimer|extracellular matrix structural constituent|extracellular space|extracellular matrix organization|extracellular matrix|extracellular matrix structural constituent conferring tensile strength|collagen-containing extracellular matrix|endoplasmic reticulum lumen|collagen fibril organization|skin development|SMAD binding|skeletal system developme…	path:hsa04974	Protein digestion and absorption
AEBP1	0	0.928939	0.604	0.085	0	Fibroblasts	7.106	ENSG00000106624	165	protein_coding	AE binding protein 1 [Source:HGNC Symbol;Acc:HGNC:303]	GO:0005615,GO:0005634,GO:0005737,GO:0008270,GO:0003677,GO:0006508,GO:0005576,GO:0004181,GO:0005516,GO:0003714,GO:0001227,GO:0000122,GO:0070062,GO:0062023,GO:0005201,GO:0000977,GO:0005518,GO:0006518,GO:0016485,GO:0004180,GO:0006355,GO:1904026	extracellular space|nucleus|cytoplasm|zinc ion binding|DNA binding|proteolysis|extracellular region|metallocarboxypeptidase activity|calmodulin binding|transcription corepressor activity|DNA-binding transcription repressor activity, RNA polymerase II-specific|negative regulation of transcription by RNA polymerase II|extracellular exosome|collagen-containing extracellular matrix|extracellular matr…
ID4	0	0.925005	0.735	0.176	0	Fibroblasts	4.176	ENSG00000172201	3400	protein_coding	inhibitor of DNA binding 4, HLH protein [Source:HGNC Symbol;Acc:HGNC:5363]	GO:0005634,GO:0005737,GO:0046983,GO:0005515,GO:0045892,GO:0003700,GO:0030182,GO:0000981,GO:0008134,GO:0051726,GO:0007623,GO:0003714,GO:0006357,GO:0001085,GO:0043392,GO:0045665,GO:0000082,GO:0000122,GO:0001649,GO:0007405,GO:0007420,GO:0008284,GO:0010628,GO:0021766,GO:0021895,GO:0022010,GO:0034613,GO:0045444,GO:0045599,GO:0045944,GO:0048712,GO:0048715,GO:0060512,GO:0060740,GO:0060741,GO:0061682	nucleus|cytoplasm|protein dimerization activity|protein binding|negative regulation of transcription, DNA-templated|DNA-binding transcription factor activity|neuron differentiation|DNA-binding transcription factor activity, RNA polymerase II-specific|transcription factor binding|regulation of cell cycle|circadian rhythm|transcription corepressor activity|regulation of transcription by RNA polymer…	path:hsa04350,path:hsa04550	TGF-beta signaling pathway|Signaling pathways regulating pluripotency of stem cells
SERPINH1	0	0.92057	0.895	0.36	0	Fibroblasts	2.486	ENSG00000149257	871	protein_coding	serpin family H member 1 [Source:HGNC Symbol;Acc:HGNC:1546]	GO:0003723,GO:0005615,GO:0005783,GO:0004867,GO:0010951,GO:0005581,GO:0005518,GO:0045121,GO:0005788,GO:0062023,GO:0030199,GO:0006986,GO:0005793,GO:0051082,GO:0003433,GO:0032964,GO:0051604,GO:0005737	RNA binding|extracellular space|endoplasmic reticulum|serine-type endopeptidase inhibitor activity|negative regulation of endopeptidase activity|collagen trimer|collagen binding|membrane raft|endoplasmic reticulum lumen|collagen-containing extracellular matrix|collagen fibril organization|response to unfolded protein|endoplasmic reticulum-Golgi intermediate compartment|unfolded protein binding|ch…
PRRX1	0	0.919696	0.667	0.054	0	Fibroblasts	12.352	ENSG00000116132	5396	protein_coding	paired related homeobox 1 [Source:HGNC Symbol;Acc:HGNC:9142]	GO:0005634,GO:0005829,GO:0005654,GO:0006355,GO:0003677,GO:0043565,GO:0007275,GO:0000981,GO:0000790,GO:0003713,GO:0000978,GO:0001227,GO:0071837,GO:0000122,GO:0002053,GO:0030326,GO:0042472,GO:0042474,GO:0045880,GO:0045944,GO:0048664,GO:0048701,GO:0048704,GO:0048844,GO:0051216,GO:0060021,GO:0070570,GO:0097150	nucleus|cytosol|nucleoplasm|regulation of transcription, DNA-templated|DNA binding|sequence-specific DNA binding|multicellular organism development|DNA-binding transcription factor activity, RNA polymerase II-specific|nuclear chromatin|transcription coactivator activity|RNA polymerase II proximal promoter sequence-specific DNA binding|DNA-binding transcription repressor activity, RNA polymerase I…
PPP1R14A	0	0.919616	0.647	0.096	0	Fibroblasts	6.74	ENSG00000167641	94274	protein_coding	protein phosphatase 1 regulatory inhibitor subunit 14A [Source:HGNC Symbol;Acc:HGNC:14871]	GO:0005737,GO:0042325,GO:0032515,GO:0004864,GO:0005829,GO:0004865,GO:0035690	cytoplasm|regulation of phosphorylation|negative regulation of phosphoprotein phosphatase activity|protein phosphatase inhibitor activity|cytosol|protein serine/threonine phosphatase inhibitor activity|cellular response to drug	path:hsa04270	Vascular smooth muscle contraction
LAPTM4A	0	0.917731	0.931	0.612	0	Fibroblasts	1.521	ENSG00000068697	9741	protein_coding	lysosomal protein transmembrane 4 alpha [Source:HGNC Symbol;Acc:HGNC:6924]	GO:0016020,GO:0016021,GO:0005794,GO:0005765,GO:0031902,GO:0005515,GO:0012505	membrane|integral component of membrane|Golgi apparatus|lysosomal membrane|late endosome membrane|protein binding|endomembrane system	path:hsa04142	Lysosome
ADIRF	0	0.912677	0.34	0.132	0	Fibroblasts	2.576	ENSG00000148671	10974	protein_coding	adipogenesis regulatory factor [Source:HGNC Symbol;Acc:HGNC:24043]	GO:0005634,GO:0005829,GO:0005654,GO:0030154,GO:0045944,GO:0070062,GO:0003674,GO:0045600,GO:0071478,GO:0072719,GO:2001023	nucleus|cytosol|nucleoplasm|cell differentiation|positive regulation of transcription by RNA polymerase II|extracellular exosome|molecular_function|positive regulation of fat cell differentiation|cellular response to radiation|cellular response to cisplatin|regulation of response to drug
FBLN1	0	0.910533	0.697	0.192	0	Fibroblasts	3.63	ENSG00000077942	2192	protein_coding	fibulin 1 [Source:HGNC Symbol;Acc:HGNC:3600]	GO:0005576,GO:0062023,GO:0030198,GO:0005515,GO:0005509,GO:0010952,GO:0016504,GO:0005615,GO:0070062,GO:0001968,GO:0042802,GO:0016032,GO:0008022,GO:0001933,GO:0005201,GO:0031012,GO:0007162,GO:0044877,GO:0070373,GO:1900025,GO:0072378,GO:2000146,GO:0071953,GO:0070051,GO:2000647,GO:0007566,GO:0005604	extracellular region|collagen-containing extracellular matrix|extracellular matrix organization|protein binding|calcium ion binding|positive regulation of peptidase activity|peptidase activator activity|extracellular space|extracellular exosome|fibronectin binding|identical protein binding|viral process|protein C-terminus binding|negative regulation of protein phosphorylation|extracellular matrix…
PMEPA1	0	0.905001	0.791	0.331	0	Fibroblasts	2.39	ENSG00000124225	56937	protein_coding	prostate transmembrane protein, androgen induced 1 [Source:HGNC Symbol;Acc:HGNC:14107]	GO:0016020,GO:0016021,GO:0043231,GO:0005794,GO:0000139,GO:0005886,GO:0005768,GO:0030512,GO:0005515,GO:0070412,GO:0010991,GO:0031901,GO:0010008,GO:0030521,GO:0009968,GO:0060394,GO:0050699	membrane|integral component of membrane|intracellular membrane-bounded organelle|Golgi apparatus|Golgi membrane|plasma membrane|endosome|negative regulation of transforming growth factor beta receptor signaling pathway|protein binding|R-SMAD binding|negative regulation of SMAD protein complex assembly|early endosome membrane|endosome membrane|androgen receptor signaling pathway|negative regulatio…
MMP2	0	0.902546	0.722	0.126	0	Fibroblasts	5.73	ENSG00000087245	4313	protein_coding	matrix metallopeptidase 2 [Source:HGNC Symbol;Acc:HGNC:7166]	GO:0005615,GO:1904707,GO:1904645,GO:0005634,GO:0005737,GO:0016020,GO:0008270,GO:0046872,GO:0016787,GO:0005739,GO:0005515,GO:0008233,GO:0006508,GO:0005576,GO:0004222,GO:0008237,GO:0031012,GO:0030198,GO:0044267,GO:0001666,GO:0062023,GO:0001525,GO:0019221,GO:0048013,GO:0022617,GO:0030574,GO:0004252,GO:0035987,GO:0048771,GO:0001955,GO:0001957,GO:0007566,GO:0034614,GO:0048661,GO:0048705,GO:0060325,GO:…	extracellular space|positive regulation of vascular smooth muscle cell proliferation|response to amyloid-beta|nucleus|cytoplasm|membrane|zinc ion binding|metal ion binding|hydrolase activity|mitochondrion|protein binding|peptidase activity|proteolysis|extracellular region|metalloendopeptidase activity|metallopeptidase activity|extracellular matrix|extracellular matrix organization|cellular protei…	path:hsa01522,path:hsa04670,path:hsa04912,path:hsa04915,path:hsa04926,path:hsa04933,path:hsa05200,path:hsa05205,path:hsa05219,path:hsa05418	Endocrine resistance|Leukocyte transendothelial migration|GnRH signaling pathway|Estrogen signaling pathway|Relaxin signaling pathway|AGE-RAGE signaling pathway in diabetic complications|Pathways in cancer|Proteoglycans in cancer|Bladder cancer|Fluid shear stress and atherosclerosis
CCDC80	0	0.896422	0.609	0.078	0	Fibroblasts	7.808	ENSG00000091986	151887	protein_coding	coiled-coil domain containing 80 [Source:HGNC Symbol;Acc:HGNC:30649]	GO:0005576,GO:0001968,GO:0005539,GO:0008201,GO:0009617,GO:0010811,GO:0030198,GO:0005604,GO:0005614,GO:0031012,GO:0016020,GO:0016021	extracellular region|fibronectin binding|glycosaminoglycan binding|heparin binding|response to bacterium|positive regulation of cell-substrate adhesion|extracellular matrix organization|basement membrane|interstitial matrix|extracellular matrix|membrane|integral component of membrane
NREP	0	0.896079	0.623	0.181	0	Fibroblasts	3.442	ENSG00000134986	9315	protein_coding	neuronal regeneration related protein [Source:HGNC Symbol;Acc:HGNC:16834]	GO:0005737,GO:0005515,GO:0005634,GO:0045664,GO:0031103,GO:0017015	cytoplasm|protein binding|nucleus|regulation of neuron differentiation|axon regeneration|regulation of transforming growth factor beta receptor signaling pathway
APOE	0	0.895798	0.845	0.162	0	Fibroblasts	5.216	ENSG00000130203	348	protein_coding	apolipoprotein E [Source:HGNC Symbol;Acc:HGNC:613]	GO:0005615,GO:0010629,GO:0042632,GO:0043537,GO:0050728,GO:0001937,GO:0010976,GO:0045541,GO:0005737,GO:0043407,GO:0070328,GO:0005623,GO:1900272,GO:0010977,GO:0005634,GO:0016020,GO:0005576,GO:0006629,GO:0008202,GO:0042157,GO:0006869,GO:0043085,GO:0005515,GO:0008289,GO:0005783,GO:0098869,GO:0045893,GO:0008203,GO:0006898,GO:0005886,GO:0043395,GO:0060228,GO:0071813,GO:0120020,GO:0002021,GO:0006707,GO:…	extracellular space|negative regulation of gene expression|cholesterol homeostasis|negative regulation of blood vessel endothelial cell migration|negative regulation of inflammatory response|negative regulation of endothelial cell proliferation|positive regulation of neuron projection development|negative regulation of cholesterol biosynthetic process|cytoplasm|negative regulation of MAP kinase a…	path:hsa04979,path:hsa05010	Cholesterol metabolism|Alzheimer disease
MXRA8	0	0.893983	0.709	0.043	0	Fibroblasts	16.488	ENSG00000162576	54587	protein_coding	matrix remodeling associated 8 [Source:HGNC Symbol;Acc:HGNC:7542]	GO:0005634,GO:0005737,GO:0016020,GO:0016021,GO:0007155,GO:0005886,GO:0042995,GO:0030054,GO:0009986,GO:0005923,GO:0070062,GO:0003674,GO:0044267,GO:0043687,GO:0016032,GO:0060170,GO:0005788,GO:0060857	nucleus|cytoplasm|membrane|integral component of membrane|cell adhesion|plasma membrane|cell projection|cell junction|cell surface|bicellular tight junction|extracellular exosome|molecular_function|cellular protein metabolic process|post-translational protein modification|viral process|ciliary membrane|endoplasmic reticulum lumen|establishment of glial blood-brain barrier
CPXM1	0	0.888294	0.718	0.066	0	Fibroblasts	10.879	ENSG00000088882	56265	protein_coding	carboxypeptidase X, M14 family member 1 [Source:HGNC Symbol;Acc:HGNC:15771]	GO:0008270,GO:0046872,GO:0016787,GO:0008233,GO:0006508,GO:0005576,GO:0004181,GO:0008237,GO:0004180,GO:0005615,GO:0006518,GO:0016485	zinc ion binding|metal ion binding|hydrolase activity|peptidase activity|proteolysis|extracellular region|metallocarboxypeptidase activity|metallopeptidase activity|carboxypeptidase activity|extracellular space|peptide metabolic process|protein processing
LRP1	0	0.885859	0.732	0.097	0	Fibroblasts	7.546	ENSG00000123384	4035	protein_coding	LDL receptor related protein 1 [Source:HGNC Symbol;Acc:HGNC:6692]	GO:0005509,GO:0005515,GO:1904646,GO:0003723,GO:0005634,GO:0005737,GO:0016020,GO:0016021,GO:0046872,GO:0005765,GO:0005886,GO:0007275,GO:0005905,GO:0005925,GO:0006898,GO:0005887,GO:0006897,GO:0042953,GO:0001540,GO:0038023,GO:0030666,GO:0001523,GO:0032092,GO:0007041,GO:0043235,GO:0016323,GO:0010942,GO:0150094,GO:0014912,GO:0034185,GO:0010875,GO:0097242,GO:0005041,GO:0006909,GO:1905167,GO:1903078,GO:…	calcium ion binding|protein binding|cellular response to amyloid-beta|RNA binding|nucleus|cytoplasm|membrane|integral component of membrane|metal ion binding|lysosomal membrane|plasma membrane|multicellular organism development|clathrin-coated pit|focal adhesion|receptor-mediated endocytosis|integral component of plasma membrane|endocytosis|lipoprotein transport|amyloid-beta binding|signaling rec…	path:hsa04979,path:hsa05010,path:hsa05144	Cholesterol metabolism|Alzheimer disease|Malaria
PTMS	0	0.885252	0.939	0.494	0	Fibroblasts	1.901	ENSG00000159335	5763	protein_coding	parathymosin [Source:HGNC Symbol;Acc:HGNC:9629]	GO:0002376,GO:0005634,GO:0006260	immune system process|nucleus|DNA replication
TXN	0	0.881902	0.911	0.726	0	Fibroblasts	1.255	ENSG00000136810	7295	protein_coding	thioredoxin [Source:HGNC Symbol;Acc:HGNC:12435]	GO:0003723,GO:0005634,GO:0005737,GO:0005829,GO:0055114,GO:0045454,GO:0005515,GO:0005576,GO:0015035,GO:0098869,GO:0005654,GO:0070062,GO:0006662,GO:0051897,GO:1903206,GO:0009314,GO:0043388,GO:0004791,GO:0032148,GO:0033138,GO:0015037,GO:0000122,GO:0046826	RNA binding|nucleus|cytoplasm|cytosol|oxidation-reduction process|cell redox homeostasis|protein binding|extracellular region|protein disulfide oxidoreductase activity|cellular oxidant detoxification|nucleoplasm|extracellular exosome|glycerol ether metabolic process|positive regulation of protein kinase B signaling|negative regulation of hydrogen peroxide-induced cell death|response to radiation|…	path:hsa04621,path:hsa05418	NOD-like receptor signaling pathway|Fluid shear stress and atherosclerosis
SDC2	0	0.879809	0.744	0.094	0	Fibroblasts	7.915	ENSG00000169439	6383	protein_coding	syndecan 2 [Source:HGNC Symbol;Acc:HGNC:10659]	GO:0016020,GO:0016021,GO:0005515,GO:0030154,GO:0048814,GO:0050900,GO:0005886,GO:0042802,GO:0009986,GO:0007399,GO:0008150,GO:0044267,GO:0016477,GO:0043687,GO:0062023,GO:0005788,GO:0048013,GO:0043202,GO:0001523,GO:0006024,GO:0006027,GO:0005796,GO:0030165,GO:0048813	membrane|integral component of membrane|protein binding|cell differentiation|regulation of dendrite morphogenesis|leukocyte migration|plasma membrane|identical protein binding|cell surface|nervous system development|biological_process|cellular protein metabolic process|cell migration|post-translational protein modification|collagen-containing extracellular matrix|endoplasmic reticulum lumen|ephri…	path:hsa04514,path:hsa05144,path:hsa05205,path:hsa05418	Cell adhesion molecules (CAMs)|Malaria|Proteoglycans in cancer|Fluid shear stress and atherosclerosis
TCEAL9	0	0.878772	0.876	0.314	0	Fibroblasts	2.79	ENSG00000185222	51186	protein_coding	transcription elongation factor A like 9 [Source:HGNC Symbol;Acc:HGNC:30084]	GO:0005634,GO:0050699	nucleus|WW domain binding
SYNPO2	0	0.86828	0.582	0.037	0	Fibroblasts	15.73	ENSG00000172403	171024	protein_coding	synaptopodin 2 [Source:HGNC Symbol;Acc:HGNC:17732]	GO:0005634,GO:0005737,GO:0043231,GO:0005829,GO:0003779,GO:0015629,GO:0005856,GO:0005515,GO:0030054,GO:0005925,GO:0001725,GO:0030018,GO:0071889,GO:0031005,GO:0032233,GO:0051393,GO:0051371,GO:0030674,GO:0000045,GO:0061684,GO:0099023	nucleus|cytoplasm|intracellular membrane-bounded organelle|cytosol|actin binding|actin cytoskeleton|cytoskeleton|protein binding|cell junction|focal adhesion|stress fiber|Z disc|14-3-3 protein binding|filamin binding|positive regulation of actin filament bundle assembly|alpha-actinin binding|muscle alpha-actinin binding|protein binding, bridging|autophagosome assembly|chaperone-mediated autophagy…
PDGFRB	0	0.860376	0.58	0.036	0	Fibroblasts	16.111	ENSG00000113721	5159	protein_coding	platelet derived growth factor receptor beta [Source:HGNC Symbol;Acc:HGNC:8804]	GO:0048008,GO:0030335,GO:0005634,GO:0005737,GO:0016020,GO:0016021,GO:0005794,GO:0043231,GO:0000166,GO:0004672,GO:0005524,GO:0016301,GO:0016740,GO:0006468,GO:0016310,GO:0004713,GO:0004714,GO:0007169,GO:0005886,GO:0005515,GO:0007165,GO:0007275,GO:0031410,GO:0048015,GO:0005925,GO:0005764,GO:0006935,GO:0046488,GO:0005887,GO:0048407,GO:0002244,GO:0043235,GO:0007186,GO:0019901,GO:0016477,GO:0000165,GO:…	platelet-derived growth factor receptor signaling pathway|positive regulation of cell migration|nucleus|cytoplasm|membrane|integral component of membrane|Golgi apparatus|intracellular membrane-bounded organelle|nucleotide binding|protein kinase activity|ATP binding|kinase activity|transferase activity|protein phosphorylation|phosphorylation|protein tyrosine kinase activity|transmembrane receptor …	path:hsa01521,path:hsa04010,path:hsa04014,path:hsa04015,path:hsa04020,path:hsa04072,path:hsa04151,path:hsa04510,path:hsa04540,path:hsa04630,path:hsa04810,path:hsa05165,path:hsa05166,path:hsa05200,path:hsa05206,path:hsa05214,path:hsa05215,path:hsa05218,path:hsa05230,path:hsa05231	EGFR tyrosine kinase inhibitor resistance|MAPK signaling pathway|Ras signaling pathway|Rap1 signaling pathway|Calcium signaling pathway|Phospholipase D signaling pathway|PI3K-Akt signaling pathway|Focal adhesion|Gap junction|Jak-STAT signaling pathway|Regulation of actin cytoskeleton|Human papillomavirus infection|Human T-cell leukemia virus 1 infection|Pathways in cancer|MicroRNAs in cancer|Glio…
PDGFRA	0	0.841447	0.639	0.039	0	Fibroblasts	16.385	ENSG00000134853	5156	protein_coding	platelet derived growth factor receptor alpha [Source:HGNC Symbol;Acc:HGNC:8803]	GO:0008284,GO:0048008,GO:0030335,GO:0048146,GO:0005634,GO:0005737,GO:0016020,GO:0016021,GO:0000166,GO:0004672,GO:0005524,GO:0016301,GO:0016740,GO:0006468,GO:0016310,GO:0005794,GO:0004713,GO:0004714,GO:0007169,GO:0005886,GO:0030054,GO:0042995,GO:0005515,GO:0007275,GO:0048015,GO:0006935,GO:0005887,GO:0005018,GO:0048407,GO:0002244,GO:0043235,GO:0005929,GO:0000165,GO:0070374,GO:0016032,GO:0032991,GO:…	positive regulation of cell population proliferation|platelet-derived growth factor receptor signaling pathway|positive regulation of cell migration|positive regulation of fibroblast proliferation|nucleus|cytoplasm|membrane|integral component of membrane|nucleotide binding|protein kinase activity|ATP binding|kinase activity|transferase activity|protein phosphorylation|phosphorylation|Golgi appara…	path:hsa01521,path:hsa04010,path:hsa04014,path:hsa04015,path:hsa04020,path:hsa04072,path:hsa04144,path:hsa04151,path:hsa04510,path:hsa04540,path:hsa04630,path:hsa04810,path:hsa05163,path:hsa05166,path:hsa05200,path:hsa05206,path:hsa05214,path:hsa05215,path:hsa05218,path:hsa05230,path:hsa05231	EGFR tyrosine kinase inhibitor resistance|MAPK signaling pathway|Ras signaling pathway|Rap1 signaling pathway|Calcium signaling pathway|Phospholipase D signaling pathway|Endocytosis|PI3K-Akt signaling pathway|Focal adhesion|Gap junction|Jak-STAT signaling pathway|Regulation of actin cytoskeleton|Human cytomegalovirus infection|Human T-cell leukemia virus 1 infection|Pathways in cancer|MicroRNAs i…
S100A13	0	0.830948	0.79	0.338	0	Fibroblasts	2.337	ENSG00000189171	6284	protein_coding	S100 calcium binding protein A13 [Source:HGNC Symbol;Acc:HGNC:10490]	GO:0005634,GO:0005737,GO:0015031,GO:0046872,GO:0005730,GO:0005829,GO:0005509,GO:0008270,GO:0005886,GO:0005615,GO:0042803,GO:0005515,GO:0005576,GO:0048471,GO:0008289,GO:0005507,GO:0042629,GO:0043123,GO:0050663,GO:0043303,GO:0050786,GO:0017134,GO:0050703,GO:0008284,GO:0008360,GO:0046688,GO:0051602	nucleus|cytoplasm|protein transport|metal ion binding|nucleolus|cytosol|calcium ion binding|zinc ion binding|plasma membrane|extracellular space|protein homodimerization activity|protein binding|extracellular region|perinuclear region of cytoplasm|lipid binding|copper ion binding|mast cell granule|positive regulation of I-kappaB kinase/NF-kappaB signaling|cytokine secretion|mast cell degranulatio…
EMILIN1	0	0.830861	0.659	0.039	0	Fibroblasts	16.897	ENSG00000138080	11117	protein_coding	elastin microfibril interfacer 1 [Source:HGNC Symbol;Acc:HGNC:19880]	GO:0010628,GO:0010629,GO:0016525,GO:0070373,GO:0032966,GO:0030512,GO:1904027,GO:0060394,GO:1905522,GO:0007155,GO:0005615,GO:0005515,GO:0005576,GO:0005581,GO:0042802,GO:0070062,GO:0062023,GO:0005201,GO:0030948,GO:0070207,GO:0003180,GO:0030023,GO:0048251,GO:1901203,GO:0098640,GO:0007160,GO:0010811,GO:0016477,GO:0030198,GO:0050866,GO:0031012,GO:0034668,GO:1990971	positive regulation of gene expression|negative regulation of gene expression|negative regulation of angiogenesis|negative regulation of ERK1 and ERK2 cascade|negative regulation of collagen biosynthetic process|negative regulation of transforming growth factor beta receptor signaling pathway|negative regulation of collagen fibril organization|negative regulation of pathway-restricted SMAD protei…
TGFBI	0	0.829853	0.557	0.11	0	Fibroblasts	5.064	ENSG00000120708	7045	protein_coding	transforming growth factor beta induced [Source:HGNC Symbol;Acc:HGNC:11771]	GO:0005615,GO:0007155,GO:0005515,GO:0005576,GO:0005518,GO:0050840,GO:0050896,GO:0005886,GO:0005178,GO:0008283,GO:0002062,GO:0030198,GO:0005604,GO:0031012,GO:0070062,GO:0044267,GO:0007601,GO:0062023,GO:0001525,GO:0005201,GO:0005802,GO:0050839,GO:0007162	extracellular space|cell adhesion|protein binding|extracellular region|collagen binding|extracellular matrix binding|response to stimulus|plasma membrane|integrin binding|cell population proliferation|chondrocyte differentiation|extracellular matrix organization|basement membrane|extracellular matrix|extracellular exosome|cellular protein metabolic process|visual perception|collagen-containing ex…
BGN	0	0.829138	0.523	0.096	0	Fibroblasts	5.448	ENSG00000182492	633	protein_coding	biglycan [Source:HGNC Symbol;Acc:HGNC:1044]	GO:0005576,GO:0005515,GO:0070062,GO:0008150,GO:0062023,GO:0031012,GO:0043202,GO:0030198,GO:0005796,GO:0030206,GO:0030207,GO:0030208,GO:0009986,GO:0005201,GO:0030021,GO:0005539,GO:0050840,GO:0001974,GO:0019800,GO:0060348,GO:0061975,GO:0030133,GO:0042383	extracellular region|protein binding|extracellular exosome|biological_process|collagen-containing extracellular matrix|extracellular matrix|lysosomal lumen|extracellular matrix organization|Golgi lumen|chondroitin sulfate biosynthetic process|chondroitin sulfate catabolic process|dermatan sulfate biosynthetic process|cell surface|extracellular matrix structural constituent|extracellular matrix st…
FILIP1L	0	0.82891	0.551	0.097	0	Fibroblasts	5.68	ENSG00000168386	11259	protein_coding	filamin A interacting protein 1 like [Source:HGNC Symbol;Acc:HGNC:24589]	GO:0005634,GO:0005737,GO:0016020,GO:0003674,GO:0008150	nucleus|cytoplasm|membrane|molecular_function|biological_process
PEG3	0	0.819516	0.478	0.034	0	Fibroblasts	14.059	ENSG00000198300	5178	protein_coding	paternally expressed 3 [Source:HGNC Symbol;Acc:HGNC:8826]	GO:0003676,GO:0005634,GO:0005737,GO:0046872,GO:0006355,GO:0003700,GO:0006915,GO:0000122,GO:0010468,GO:0045944,GO:0005776	nucleic acid binding|nucleus|cytoplasm|metal ion binding|regulation of transcription, DNA-templated|DNA-binding transcription factor activity|apoptotic process|negative regulation of transcription by RNA polymerase II|regulation of gene expression|positive regulation of transcription by RNA polymerase II|autophagosome
OLFML3	0	0.816288	0.636	0.049	0	Fibroblasts	12.98	ENSG00000116774	56944	protein_coding	olfactomedin like 3 [Source:HGNC Symbol;Acc:HGNC:24956]	GO:0005576,GO:0007275,GO:1903561	extracellular region|multicellular organism development|extracellular vesicle
NBL1	0	0.815597	0.723	0.177	0	Fibroblasts	4.085	ENSG00000158747	100532736	protein_coding	NBL1, DAN family BMP antagonist [Source:HGNC Symbol;Acc:HGNC:7650]	GO:0045666,GO:0007165,GO:0005615,GO:0042803,GO:0005515,GO:0005576,GO:0036122,GO:0016015,GO:0030514,GO:0048263,GO:0090027,GO:0007399,GO:0035582,GO:0038098,GO:0048812	positive regulation of neuron differentiation|signal transduction|extracellular space|protein homodimerization activity|protein binding|extracellular region|BMP binding|morphogen activity|negative regulation of BMP signaling pathway|determination of dorsal identity|negative regulation of monocyte chemotaxis|nervous system development|sequestering of BMP in extracellular matrix|sequestering of BMP…	path:hsa04350	TGF-beta signaling pathway
PTN	0	0.813063	0.55	0.046	0	Fibroblasts	11.957	ENSG00000105894	5764	protein_coding	pleiotrophin [Source:HGNC Symbol;Acc:HGNC:9630]	GO:0008083,GO:0007165,GO:0005615,GO:0005576,GO:0032515,GO:0004864,GO:0005539,GO:0008201,GO:0035373,GO:0038085,GO:0043394,GO:0045545,GO:1904399,GO:0001503,GO:0001889,GO:0002232,GO:0002690,GO:0007406,GO:0007420,GO:0007507,GO:0007612,GO:0007613,GO:0008360,GO:0010811,GO:0010976,GO:0010996,GO:0014823,GO:0016525,GO:0021510,GO:0021549,GO:0021794,GO:0030282,GO:0030324,GO:0030336,GO:0030501,GO:0030902,GO:…	growth factor activity|signal transduction|extracellular space|extracellular region|negative regulation of phosphoprotein phosphatase activity|protein phosphatase inhibitor activity|glycosaminoglycan binding|heparin binding|chondroitin sulfate proteoglycan binding|vascular endothelial growth factor binding|proteoglycan binding|syndecan binding|heparan sulfate binding|ossification|liver developmen…
IGFBP3	0	0.810256	0.494	0.108	0	Fibroblasts	4.574	ENSG00000146674	3486	protein_coding	insulin like growth factor binding protein 3 [Source:HGNC Symbol;Acc:HGNC:5472]	GO:0005576,GO:0005520,GO:0005615,GO:0048662,GO:0046872,GO:0005515,GO:0006915,GO:0043666,GO:0044267,GO:0043687,GO:0043065,GO:0001968,GO:0042981,GO:0005634,GO:0005788,GO:0019838,GO:0009968,GO:0006468,GO:0014912,GO:0016942,GO:0042567,GO:0031994,GO:0031995,GO:0043567,GO:0008285,GO:0045663,GO:0008160,GO:0001933,GO:0001558,GO:0001649,GO:0010906,GO:0040008,GO:0043410,GO:0043568,GO:0044342	extracellular region|insulin-like growth factor binding|extracellular space|negative regulation of smooth muscle cell proliferation|metal ion binding|protein binding|apoptotic process|regulation of phosphoprotein phosphatase activity|cellular protein metabolic process|post-translational protein modification|positive regulation of apoptotic process|fibronectin binding|regulation of apoptotic proce…	path:hsa04115,path:hsa04218,path:hsa05202	p53 signaling pathway|Cellular senescence|Transcriptional misregulation in cancer
OSR2	0	0.809934	0.554	0.041	0	Fibroblasts	13.512	ENSG00000164920	116039	protein_coding	odd-skipped related transciption factor 2 [Source:HGNC Symbol;Acc:HGNC:15830]	GO:0003676,GO:0045944,GO:0005634,GO:0046872,GO:0005515,GO:0045893,GO:0043565,GO:0000977,GO:0000122,GO:0010628,GO:0030154,GO:0060349,GO:0008284,GO:0030501,GO:0009792,GO:0060021,GO:0035115,GO:0035116,GO:0042733,GO:0072498,GO:0001656,GO:0001823,GO:0050679,GO:0042474,GO:0060272,GO:0001655,GO:0061029,GO:0042476,GO:0048704,GO:0036023,GO:0033687,GO:0002062,GO:0060322	nucleic acid binding|positive regulation of transcription by RNA polymerase II|nucleus|metal ion binding|protein binding|positive regulation of transcription, DNA-templated|sequence-specific DNA binding|RNA polymerase II regulatory region sequence-specific DNA binding|negative regulation of transcription by RNA polymerase II|positive regulation of gene expression|cell differentiation|bone morphog…
PPIB	0	0.805773	0.917	0.714	0	Fibroblasts	1.284	ENSG00000166794	5479	protein_coding	peptidylprolyl isomerase B [Source:HGNC Symbol;Acc:HGNC:9255]	GO:0003723,GO:0005634,GO:0016020,GO:0016853,GO:0005783,GO:0003755,GO:0000413,GO:0006457,GO:0005515,GO:0042470,GO:0048471,GO:0060348,GO:0005925,GO:0016018,GO:0051082,GO:0042026,GO:0005788,GO:0070062,GO:0050821,GO:0032991,GO:0070063,GO:0061077,GO:0005518,GO:0044794,GO:0040018,GO:0044829,GO:0005790,GO:0034663	RNA binding|nucleus|membrane|isomerase activity|endoplasmic reticulum|peptidyl-prolyl cis-trans isomerase activity|protein peptidyl-prolyl isomerization|protein folding|protein binding|melanosome|perinuclear region of cytoplasm|bone development|focal adhesion|cyclosporin A binding|unfolded protein binding|protein refolding|endoplasmic reticulum lumen|extracellular exosome|protein stabilization|pr…
C9orf3	0	0.804956	0.74	0.174	0	Fibroblasts	4.253	ENSG00000148120	84909	protein_coding	aminopeptidase O (putative) [Source:HGNC Symbol;Acc:HGNC:1361]	GO:0005634,GO:0005737,GO:0008270,GO:0046872,GO:0016787,GO:0008233,GO:0006508,GO:0008237,GO:0004177,GO:0005730,GO:0070006,GO:0005829,GO:0002003	nucleus|cytoplasm|zinc ion binding|metal ion binding|hydrolase activity|peptidase activity|proteolysis|metallopeptidase activity|aminopeptidase activity|nucleolus|metalloaminopeptidase activity|cytosol|angiotensin maturation
CD81	0	0.800721	0.943	0.793	0	Fibroblasts	1.189	ENSG00000110651	975	protein_coding	CD81 molecule [Source:HGNC Symbol;Acc:HGNC:1701]	GO:0016020,GO:0016021,GO:0045944,GO:0005886,GO:0005515,GO:0002376,GO:0005925,GO:0008289,GO:0002863,GO:0014905,GO:0031623,GO:0034238,GO:0050861,GO:0050871,GO:0071404,GO:0072675,GO:1903911,GO:1905521,GO:2000145,GO:2000553,GO:2001190,GO:0002250,GO:0030449,GO:0050776,GO:0005887,GO:0070062,GO:0050862,GO:0016323,GO:0016032,GO:0008284,GO:2000563,GO:0008104,GO:0005178,GO:0031982,GO:0046718,GO:0097197,GO:…	membrane|integral component of membrane|positive regulation of transcription by RNA polymerase II|plasma membrane|protein binding|immune system process|focal adhesion|lipid binding|positive regulation of inflammatory response to antigenic stimulus|myoblast fusion involved in skeletal muscle regeneration|receptor internalization|macrophage fusion|positive regulation of B cell receptor signaling pa…	path:hsa04662,path:hsa05144,path:hsa05160	B cell receptor signaling pathway|Malaria|Hepatitis C
FN1	0	0.79696	0.792	0.207	0	Fibroblasts	3.826	ENSG00000115414	2335	protein_coding	fibronectin 1 [Source:HGNC Symbol;Acc:HGNC:3778]	GO:0005615,GO:0007155,GO:0005576,GO:0005515,GO:0010952,GO:0050900,GO:0042802,GO:0008201,GO:0006953,GO:0070062,GO:0010628,GO:0044267,GO:0062023,GO:0072562,GO:0043687,GO:0031012,GO:0001525,GO:0008360,GO:0008284,GO:0002576,GO:0005178,GO:0005788,GO:0031093,GO:0019221,GO:0005201,GO:0030198,GO:0033622,GO:0034446,GO:0048146,GO:0001932,GO:0005793,GO:0005518,GO:0009611,GO:0002020,GO:0097718,GO:0070372,GO:…	extracellular space|cell adhesion|extracellular region|protein binding|positive regulation of peptidase activity|leukocyte migration|identical protein binding|heparin binding|acute-phase response|extracellular exosome|positive regulation of gene expression|cellular protein metabolic process|collagen-containing extracellular matrix|blood microparticle|post-translational protein modification|extrac…	path:hsa04151,path:hsa04510,path:hsa04512,path:hsa04810,path:hsa04933,path:hsa05100,path:hsa05146,path:hsa05165,path:hsa05200,path:hsa05205,path:hsa05222	PI3K-Akt signaling pathway|Focal adhesion|ECM-receptor interaction|Regulation of actin cytoskeleton|AGE-RAGE signaling pathway in diabetic complications|Bacterial invasion of epithelial cells|Amoebiasis|Human papillomavirus infection|Pathways in cancer|Proteoglycans in cancer|Small cell lung cancer
ALDH1A2	0	0.791578	0.476	0.041	0	Fibroblasts	11.61	ENSG00000128918	8854	protein_coding	aldehyde dehydrogenase 1 family member A2 [Source:HGNC Symbol;Acc:HGNC:15472]	GO:0005737,GO:0016491,GO:0055114,GO:0016620,GO:0005829,GO:0008285,GO:0004029,GO:0051289,GO:0042573,GO:0001758,GO:0042572,GO:0004028,GO:0016918,GO:0001568,GO:0001822,GO:0001889,GO:0001936,GO:0002138,GO:0003007,GO:0006776,GO:0007494,GO:0008284,GO:0009855,GO:0009952,GO:0009954,GO:0010628,GO:0014032,GO:0016331,GO:0021915,GO:0021983,GO:0030182,GO:0030324,GO:0030326,GO:0030900,GO:0030902,GO:0031016,GO:…	cytoplasm|oxidoreductase activity|oxidation-reduction process|oxidoreductase activity, acting on the aldehyde or oxo group of donors, NAD or NADP as acceptor|cytosol|negative regulation of cell population proliferation|aldehyde dehydrogenase (NAD) activity|protein homotetramerization|retinoic acid metabolic process|retinal dehydrogenase activity|retinol metabolic process|3-chloroallyl aldehyde de…	path:hsa00830	Retinol metabolism
IGFBP6	0	0.790997	0.503	0.053	0	Fibroblasts	9.491	ENSG00000167779	3489	protein_coding	insulin like growth factor binding protein 6 [Source:HGNC Symbol;Acc:HGNC:5475]	GO:0005576,GO:0005520,GO:0005615,GO:0044267,GO:0001968,GO:0007165,GO:0019838,GO:0008285,GO:0090090,GO:0005102,GO:0031994,GO:0031995,GO:0043567,GO:0005737,GO:0005794,GO:0042568	extracellular region|insulin-like growth factor binding|extracellular space|cellular protein metabolic process|fibronectin binding|signal transduction|growth factor binding|negative regulation of cell population proliferation|negative regulation of canonical Wnt signaling pathway|signaling receptor binding|insulin-like growth factor I binding|insulin-like growth factor II binding|regulation of in…
RND3	0	0.790175	0.714	0.213	0	Fibroblasts	3.352	ENSG00000115963	390	protein_coding	Rho family GTPase 3 [Source:HGNC Symbol;Acc:HGNC:671]	GO:0016020,GO:0000166,GO:0003924,GO:0005525,GO:0005794,GO:0007264,GO:0005515,GO:0000139,GO:0005925,GO:0005737,GO:0043231,GO:0030334,GO:0005886,GO:0019901,GO:0005938,GO:0007266,GO:0008360,GO:0051017,GO:0007155,GO:0007015,GO:0030950,GO:0032956,GO:0032153,GO:0030036,GO:0005622	membrane|nucleotide binding|GTPase activity|GTP binding|Golgi apparatus|small GTPase mediated signal transduction|protein binding|Golgi membrane|focal adhesion|cytoplasm|intracellular membrane-bounded organelle|regulation of cell migration|plasma membrane|protein kinase binding|cell cortex|Rho protein signal transduction|regulation of cell shape|actin filament bundle assembly|cell adhesion|actin …
DST	0	0.789812	0.799	0.249	0	Fibroblasts	3.209	ENSG00000151914	667	protein_coding	dystonin [Source:HGNC Symbol;Acc:HGNC:1090]	GO:0005634,GO:0005737,GO:0016020,GO:0016021,GO:0046872,GO:0005829,GO:0005783,GO:0005789,GO:0005509,GO:0003779,GO:0007155,GO:1904115,GO:0005886,GO:0015630,GO:0005856,GO:0042995,GO:0005515,GO:0008092,GO:0005882,GO:0008017,GO:0030054,GO:0005874,GO:0007229,GO:0005925,GO:0007010,GO:0030424,GO:0031252,GO:0005938,GO:0031122,GO:0042060,GO:0045104,GO:0008022,GO:0030018,GO:0009925,GO:0005178,GO:0005635,GO:…	nucleus|cytoplasm|membrane|integral component of membrane|metal ion binding|cytosol|endoplasmic reticulum|endoplasmic reticulum membrane|calcium ion binding|actin binding|cell adhesion|axon cytoplasm|plasma membrane|microtubule cytoskeleton|cytoskeleton|cell projection|protein binding|cytoskeletal protein binding|intermediate filament|microtubule binding|cell junction|microtubule|integrin-mediate…
LTBP4	0	0.787089	0.707	0.134	0	Fibroblasts	5.276	ENSG00000090006	8425	protein_coding	latent transforming growth factor beta binding protein 4 [Source:HGNC Symbol;Acc:HGNC:6717]	GO:0005509,GO:0005615,GO:0005515,GO:0005576,GO:0007275,GO:0062023,GO:0030162,GO:0006457,GO:0001558,GO:0005178,GO:0005201,GO:0031012,GO:0019838,GO:0045595,GO:0005539,GO:0017015,GO:0050431,GO:0030252,GO:0005024,GO:0007179,GO:0046879	calcium ion binding|extracellular space|protein binding|extracellular region|multicellular organism development|collagen-containing extracellular matrix|regulation of proteolysis|protein folding|regulation of cell growth|integrin binding|extracellular matrix structural constituent|extracellular matrix|growth factor binding|regulation of cell differentiation|glycosaminoglycan binding|regulation of…
HOXA11	0	0.777285	0.472	0.032	0	Fibroblasts	14.75	ENSG00000005073	3207	protein_coding	homeobox A11 [Source:HGNC Symbol;Acc:HGNC:5101]	GO:0005634,GO:0005654,GO:0006355,GO:0003677,GO:0043565,GO:0007275,GO:0045893,GO:0006357,GO:0000981,GO:0001501,GO:0032991,GO:0032332,GO:0009653,GO:0032993,GO:0005667,GO:0009953,GO:0001658,GO:0048589,GO:0001656,GO:0001759,GO:0007283,GO:0007338,GO:0007501,GO:0008584,GO:0009952,GO:0009954,GO:0010468,GO:0010720,GO:0030326,GO:0032330,GO:0035115,GO:0042733,GO:0060065,GO:0060272,GO:0060348,GO:0060351	nucleus|nucleoplasm|regulation of transcription, DNA-templated|DNA binding|sequence-specific DNA binding|multicellular organism development|positive regulation of transcription, DNA-templated|regulation of transcription by RNA polymerase II|DNA-binding transcription factor activity, RNA polymerase II-specific|skeletal system development|protein-containing complex|positive regulation of chondrocyt…	path:hsa05202	Transcriptional misregulation in cancer
GJA1	0	0.775506	0.69	0.213	0	Fibroblasts	3.239	ENSG00000152661	2697	protein_coding	gap junction protein alpha 1 [Source:HGNC Symbol;Acc:HGNC:4274]	GO:1904646,GO:0005737,GO:0005886,GO:0016020,GO:0016021,GO:0043231,GO:0022857,GO:0005654,GO:0005783,GO:0005739,GO:0030054,GO:0005515,GO:0005921,GO:0060348,GO:0007154,GO:0005925,GO:0007283,GO:0005922,GO:0005887,GO:0007507,GO:0005789,GO:0043123,GO:0016324,GO:0007267,GO:0006936,GO:0030308,GO:0000139,GO:0015631,GO:0120162,GO:0015562,GO:0140115,GO:0070160,GO:0046849,GO:2000648,GO:0007165,GO:0045121,GO:…	cellular response to amyloid-beta|cytoplasm|plasma membrane|membrane|integral component of membrane|intracellular membrane-bounded organelle|transmembrane transporter activity|nucleoplasm|endoplasmic reticulum|mitochondrion|cell junction|protein binding|gap junction|bone development|cell communication|focal adhesion|spermatogenesis|connexin complex|integral component of plasma membrane|heart deve…	path:hsa04540,path:hsa05412	Gap junction|Arrhythmogenic right ventricular cardiomyopathy (ARVC)
HTRA1	0	0.773656	0.704	0.225	0	Fibroblasts	3.129	ENSG00000166033	5654	protein_coding	HtrA serine peptidase 1 [Source:HGNC Symbol;Acc:HGNC:9476]	GO:0006508,GO:0004252,GO:0005515,GO:0005737,GO:0016020,GO:0016787,GO:0005886,GO:0005576,GO:0005829,GO:0008233,GO:0005520,GO:0008236,GO:0042802,GO:0070062,GO:0062023,GO:0005615,GO:0019838,GO:0022617,GO:0001890,GO:0030512,GO:0030514,GO:0050679,GO:0050687,GO:0060718,GO:0097187	proteolysis|serine-type endopeptidase activity|protein binding|cytoplasm|membrane|hydrolase activity|plasma membrane|extracellular region|cytosol|peptidase activity|insulin-like growth factor binding|serine-type peptidase activity|identical protein binding|extracellular exosome|collagen-containing extracellular matrix|extracellular space|growth factor binding|extracellular matrix disassembly|plac…
ZNF704	0	0.768887	0.62	0.139	0	Fibroblasts	4.46	ENSG00000164684	619279	protein_coding	zinc finger protein 704 [Source:HGNC Symbol;Acc:HGNC:32291]	GO:0003676,GO:0005634,GO:0046872,GO:0003677,GO:0001158,GO:0006357	nucleic acid binding|nucleus|metal ion binding|DNA binding|enhancer sequence-specific DNA binding|regulation of transcription by RNA polymerase II
ANXA5	0	0.760556	0.907	0.54	0	Fibroblasts	1.68	ENSG00000164111	308	protein_coding	annexin A5 [Source:HGNC Symbol;Acc:HGNC:543]	GO:0005737,GO:0016020,GO:0043066,GO:0005509,GO:0005515,GO:0007165,GO:0043086,GO:0070588,GO:0005544,GO:0005925,GO:0005576,GO:0007596,GO:0007599,GO:0005829,GO:0070062,GO:0062023,GO:0050819,GO:0002576,GO:0043065,GO:0008201,GO:0005388,GO:0005622,GO:0017046,GO:0030971,GO:0005543,GO:0010033,GO:0030195,GO:0051283,GO:0004859,GO:0051592,GO:0071284,GO:0097066,GO:0097211,GO:1901317,GO:1902721,GO:0009897,GO:…	cytoplasm|membrane|negative regulation of apoptotic process|calcium ion binding|protein binding|signal transduction|negative regulation of catalytic activity|calcium ion transmembrane transport|calcium-dependent phospholipid binding|focal adhesion|extracellular region|blood coagulation|hemostasis|cytosol|extracellular exosome|collagen-containing extracellular matrix|negative regulation of coagula…
OSTC	0	0.758763	0.826	0.497	0	Fibroblasts	1.662	ENSG00000198856	58505	protein_coding	oligosaccharyltransferase complex non-catalytic subunit [Source:HGNC Symbol;Acc:HGNC:24448]	GO:0016020,GO:0016021,GO:0005783,GO:0006486,GO:0005515,GO:0008250,GO:0004579,GO:0018279	membrane|integral component of membrane|endoplasmic reticulum|protein glycosylation|protein binding|oligosaccharyltransferase complex|dolichyl-diphosphooligosaccharide-protein glycotransferase activity|protein N-linked glycosylation via asparagine
LGALS3BP	0	0.757299	0.789	0.18	0	Fibroblasts	4.383	ENSG00000108679	3959	protein_coding	galectin 3 binding protein [Source:HGNC Symbol;Acc:HGNC:6564]	GO:0016020,GO:0005044,GO:0006897,GO:0007155,GO:0005615,GO:0005515,GO:0005576,GO:0070062,GO:0072562,GO:0062023,GO:0007165,GO:0002576,GO:0006968,GO:0031089	membrane|scavenger receptor activity|endocytosis|cell adhesion|extracellular space|protein binding|extracellular region|extracellular exosome|blood microparticle|collagen-containing extracellular matrix|signal transduction|platelet degranulation|cellular defense response|platelet dense granule lumen
NDN	0	0.749152	0.68	0.059	0	Fibroblasts	11.525	ENSG00000182636	4692	protein_coding	necdin, MAGE family member [Source:HGNC Symbol;Acc:HGNC:7675]	GO:0005634,GO:0005829,GO:0005654,GO:0003677,GO:0005515,GO:0008285,GO:0048666,GO:0043204,GO:0040008,GO:0007399,GO:0019221,GO:0000978,GO:0001228,GO:0043015,GO:0001764,GO:0003016,GO:0006355,GO:0007409,GO:0007413,GO:0007417,GO:0007585,GO:0008347,GO:0009791,GO:0019233,GO:0045944,GO:0048011,GO:0048675,GO:0048871,GO:0071514,GO:0005737,GO:0005813,GO:0042995	nucleus|cytosol|nucleoplasm|DNA binding|protein binding|negative regulation of cell population proliferation|neuron development|perikaryon|regulation of growth|nervous system development|cytokine-mediated signaling pathway|RNA polymerase II proximal promoter sequence-specific DNA binding|DNA-binding transcription activator activity, RNA polymerase II-specific|gamma-tubulin binding|neuron migratio…
PTCH1	0	0.746188	0.479	0.077	0	Fibroblasts	6.221	ENSG00000185920	5727	protein_coding	patched 1 [Source:HGNC Symbol;Acc:HGNC:9585]	GO:0048471,GO:0071397,GO:0043433,GO:0045668,GO:0016020,GO:0016021,GO:0005886,GO:0005515,GO:0007224,GO:0060037,GO:0000122,GO:0030666,GO:0043231,GO:0009887,GO:0016485,GO:0009953,GO:0005901,GO:0005794,GO:0015485,GO:0040015,GO:0010875,GO:0072001,GO:0007420,GO:0072659,GO:0060170,GO:0008589,GO:0045879,GO:0061053,GO:0030326,GO:0030332,GO:0005113,GO:0005119,GO:0008158,GO:0008201,GO:0044877,GO:0097108,GO:…	perinuclear region of cytoplasm|cellular response to cholesterol|negative regulation of DNA-binding transcription factor activity|negative regulation of osteoblast differentiation|membrane|integral component of membrane|plasma membrane|protein binding|smoothened signaling pathway|pharyngeal system development|negative regulation of transcription by RNA polymerase II|endocytic vesicle membrane|int…	path:hsa04024,path:hsa04340,path:hsa04360,path:hsa05200,path:hsa05205,path:hsa05217	cAMP signaling pathway|Hedgehog signaling pathway|Axon guidance|Pathways in cancer|Proteoglycans in cancer|Basal cell carcinoma
MAGED2	0	0.741493	0.791	0.322	0	Fibroblasts	2.457	ENSG00000102316	10916	protein_coding	MAGE family member D2 [Source:HGNC Symbol;Acc:HGNC:16353]	GO:0016020,GO:0005634,GO:0005730,GO:0005829,GO:0005515,GO:0005576,GO:0070294,GO:0007565,GO:0002576,GO:0031093	membrane|nucleus|nucleolus|cytosol|protein binding|extracellular region|renal sodium ion absorption|female pregnancy|platelet degranulation|platelet alpha granule lumen
PLAT	0	0.739896	0.611	0.075	0	Fibroblasts	8.147	ENSG00000104368	5327	protein_coding	plasminogen activator, tissue type [Source:HGNC Symbol;Acc:HGNC:9051]	GO:0005737,GO:0016787,GO:0005576,GO:0005615,GO:0008233,GO:0006508,GO:0004252,GO:0008236,GO:0005515,GO:0070062,GO:0005102,GO:0014909,GO:0031639,GO:0009986,GO:0007596,GO:0006464,GO:0045861,GO:0042730,GO:0051219,GO:0048008,GO:0001666,GO:0099183,GO:0030141,GO:0045177,GO:0098685,GO:0098978	cytoplasm|hydrolase activity|extracellular region|extracellular space|peptidase activity|proteolysis|serine-type endopeptidase activity|serine-type peptidase activity|protein binding|extracellular exosome|signaling receptor binding|smooth muscle cell migration|plasminogen activation|cell surface|blood coagulation|cellular protein modification process|negative regulation of proteolysis|fibrinolysi…	path:hsa04371,path:hsa04610,path:hsa05202,path:hsa05215,path:hsa05418	Apelin signaling pathway|Complement and coagulation cascades|Transcriptional misregulation in cancer|Prostate cancer|Fluid shear stress and atherosclerosis
TMEM98	0	0.739571	0.711	0.107	0	Fibroblasts	6.645	ENSG00000006042	26022	protein_coding	transmembrane protein 98 [Source:HGNC Symbol;Acc:HGNC:24529]	GO:0016020,GO:0016021,GO:0005783,GO:0005789,GO:0005615,GO:0005886,GO:0005576,GO:0070062,GO:0031642,GO:0045063,GO:0048715,GO:0010955,GO:1900181	membrane|integral component of membrane|endoplasmic reticulum|endoplasmic reticulum membrane|extracellular space|plasma membrane|extracellular region|extracellular exosome|negative regulation of myelination|T-helper 1 cell differentiation|negative regulation of oligodendrocyte differentiation|negative regulation of protein processing|negative regulation of protein localization to nucleus
SSPN	0	0.737755	0.635	0.07	0	Fibroblasts	9.071	ENSG00000123096	8082	protein_coding	sarcospan [Source:HGNC Symbol;Acc:HGNC:11322]	GO:0016020,GO:0016021,GO:0005887,GO:0016010,GO:0005886,GO:0030054,GO:0045202,GO:0045211,GO:0042383,GO:0006936,GO:0007155,GO:0030133	membrane|integral component of membrane|integral component of plasma membrane|dystrophin-associated glycoprotein complex|plasma membrane|cell junction|synapse|postsynaptic membrane|sarcolemma|muscle contraction|cell adhesion|transport vesicle
PPIC	0	0.737075	0.7	0.215	0	Fibroblasts	3.256	ENSG00000168938	5480	protein_coding	peptidylprolyl isomerase C [Source:HGNC Symbol;Acc:HGNC:9256]	GO:0005737,GO:0016853,GO:0003755,GO:0000413,GO:0006457,GO:0005515,GO:0016018,GO:0051082,GO:0042026,GO:0070062	cytoplasm|isomerase activity|peptidyl-prolyl cis-trans isomerase activity|protein peptidyl-prolyl isomerization|protein folding|protein binding|cyclosporin A binding|unfolded protein binding|protein refolding|extracellular exosome
TUBB	0	0.735128	0.895	0.526	0	Fibroblasts	1.702	ENSG00000196230	203068	protein_coding	tubulin beta class I [Source:HGNC Symbol;Acc:HGNC:20778]	GO:0005634,GO:0005737,GO:0000166,GO:0003924,GO:0005525,GO:0005856,GO:0005515,GO:0005200,GO:0005874,GO:0005576,GO:0007017,GO:0000226,GO:0000278,GO:0070062,GO:0000086,GO:0010389,GO:0097711,GO:0043312,GO:0035578,GO:0036464,GO:0031625,GO:0042288,GO:0005198,GO:0019904,GO:0032794,GO:0044877,GO:0009987,GO:0030705,GO:0042267,GO:0050807,GO:0051225,GO:0051301,GO:0005641,GO:0032991,GO:0044297,GO:0045121,GO:…	nucleus|cytoplasm|nucleotide binding|GTPase activity|GTP binding|cytoskeleton|protein binding|structural constituent of cytoskeleton|microtubule|extracellular region|microtubule-based process|microtubule cytoskeleton organization|mitotic cell cycle|extracellular exosome|G2/M transition of mitotic cell cycle|regulation of G2/M transition of mitotic cell cycle|ciliary basal body-plasma membrane doc…	path:hsa04145,path:hsa04540,path:hsa05130	Phagosome|Gap junction|Pathogenic Escherichia coli infection
MAP3K20	0	0.72735	0.699	0.16	0	Fibroblasts	4.369	ENSG00000091436	51776	protein_coding	mitogen-activated protein kinase kinase kinase 20 [Source:HGNC Symbol;Acc:HGNC:17797]	GO:0003723,GO:0005634,GO:0005737,GO:0046872,GO:0000166,GO:0004672,GO:0004674,GO:0005524,GO:0016301,GO:0016740,GO:0006468,GO:0016310,GO:0005829,GO:0005515,GO:0007049,GO:0000287,GO:0004709,GO:0030154,GO:0000186,GO:0008283,GO:0007050,GO:0043065,GO:0008219,GO:0051403,GO:0000077,GO:0042733,GO:0007093,GO:0060173,GO:0071480,GO:0007257,GO:0000165,GO:0007010,GO:0035556	RNA binding|nucleus|cytoplasm|metal ion binding|nucleotide binding|protein kinase activity|protein serine/threonine kinase activity|ATP binding|kinase activity|transferase activity|protein phosphorylation|phosphorylation|cytosol|protein binding|cell cycle|magnesium ion binding|MAP kinase kinase kinase activity|cell differentiation|activation of MAPKK activity|cell population proliferation|cell cy…	path:hsa04010	MAPK signaling pathway
KANK2	0	0.727125	0.649	0.092	0	Fibroblasts	7.054	ENSG00000197256	25959	protein_coding	KN motif and ankyrin repeat domains 2 [Source:HGNC Symbol;Acc:HGNC:29300]	GO:0005737,GO:0005739,GO:0005515,GO:0006915,GO:0000122,GO:0008285,GO:0033147,GO:2000134,GO:0043069,GO:0035023,GO:0090521,GO:0070563,GO:0072073	cytoplasm|mitochondrion|protein binding|apoptotic process|negative regulation of transcription by RNA polymerase II|negative regulation of cell population proliferation|negative regulation of intracellular estrogen receptor signaling pathway|negative regulation of G1/S transition of mitotic cell cycle|negative regulation of programmed cell death|regulation of Rho protein signal transduction|glome…
GCSH	0	0.725564	0.65	0.211	0	Fibroblasts	3.081	ENSG00000140905	2653	protein_coding	glycine cleavage system protein H [Source:HGNC Symbol;Acc:HGNC:4208]	GO:0005739,GO:0005515,GO:0032259,GO:0009249,GO:0019464,GO:0005960,GO:0005759,GO:0006546,GO:0004047	mitochondrion|protein binding|methylation|protein lipoylation|glycine decarboxylation via glycine cleavage system|glycine cleavage complex|mitochondrial matrix|glycine catabolic process|aminomethyltransferase activity	path:hsa00260,path:hsa00630	Glycine, serine and threonine metabolism|Glyoxylate and dicarboxylate metabolism
COX6C	0	0.724873	0.909	0.728	0	Fibroblasts	1.249	ENSG00000164919	1345	protein_coding	cytochrome c oxidase subunit 6C [Source:HGNC Symbol;Acc:HGNC:2285]	GO:0016020,GO:0016021,GO:0005739,GO:0005743,GO:1902600,GO:0004129,GO:0022900,GO:0006123,GO:0006091	membrane|integral component of membrane|mitochondrion|mitochondrial inner membrane|proton transmembrane transport|cytochrome-c oxidase activity|electron transport chain|mitochondrial electron transport, cytochrome c to oxygen|generation of precursor metabolites and energy	path:hsa00190,path:hsa04260,path:hsa04714,path:hsa04932,path:hsa05010,path:hsa05012,path:hsa05016	Oxidative phosphorylation|Cardiac muscle contraction|Thermogenesis|Non-alcoholic fatty liver disease (NAFLD)|Alzheimer disease|Parkinson disease|Huntington disease
VIM	0	0.721203	0.996	0.929	0	Fibroblasts	1.072	ENSG00000026025	7431	protein_coding	vimentin [Source:HGNC Symbol;Acc:HGNC:12692]	GO:0005737,GO:0005634,GO:0005829,GO:0005856,GO:0005515,GO:0005882,GO:0045727,GO:0005925,GO:0005777,GO:0042802,GO:0005200,GO:0070062,GO:0071222,GO:0016032,GO:1990904,GO:0019904,GO:0016363,GO:0019221,GO:0097110,GO:0030049,GO:0003725,GO:0071225,GO:0005844,GO:0005212,GO:1990254,GO:0010628,GO:0010977,GO:0014002,GO:0032967,GO:0043488,GO:0045103,GO:0045109,GO:0060020,GO:0060395,GO:0070307,GO:0071346,GO:…	cytoplasm|nucleus|cytosol|cytoskeleton|protein binding|intermediate filament|positive regulation of translation|focal adhesion|peroxisome|identical protein binding|structural constituent of cytoskeleton|extracellular exosome|cellular response to lipopolysaccharide|viral process|ribonucleoprotein complex|protein domain specific binding|nuclear matrix|cytokine-mediated signaling pathway|scaffold pr…	path:hsa05169,path:hsa05206	Epstein-Barr virus infection|MicroRNAs in cancer
ANTXR1	0	0.709479	0.613	0.053	0	Fibroblasts	11.566	ENSG00000169604	84168	protein_coding	ANTXR cell adhesion molecule 1 [Source:HGNC Symbol;Acc:HGNC:21014]	GO:0016020,GO:0016021,GO:0046872,GO:0005886,GO:0042995,GO:0005515,GO:0009986,GO:0038023,GO:0051015,GO:0010008,GO:0004888,GO:1901998,GO:0031532,GO:0005518,GO:0034446,GO:0009897,GO:0031527,GO:0031258,GO:0001568,GO:0022414,GO:1901202,GO:1905050	membrane|integral component of membrane|metal ion binding|plasma membrane|cell projection|protein binding|cell surface|signaling receptor activity|actin filament binding|endosome membrane|transmembrane signaling receptor activity|toxin transport|actin cytoskeleton reorganization|collagen binding|substrate adhesion-dependent cell spreading|external side of plasma membrane|filopodium membrane|lamel…	path:hsa04621	NOD-like receptor signaling pathway
FOXL2	0	0.709013	0.576	0.032	0	Fibroblasts	18	ENSG00000183770	668	protein_coding	forkhead box L2 [Source:HGNC Symbol;Acc:HGNC:1092]	GO:0005634,GO:0006355,GO:0003677,GO:0003700,GO:0045171,GO:0043565,GO:0030154,GO:0045893,GO:0000981,GO:0005515,GO:0006357,GO:0000790,GO:0009653,GO:0005654,GO:0043065,GO:0045892,GO:0043280,GO:0031624,GO:0001541,GO:0000978,GO:0001228,GO:0030331,GO:0043028,GO:0000122,GO:0001555,GO:0002074,GO:0006309,GO:0007338,GO:0008585,GO:0019101,GO:0033686,GO:0045944,GO:0046881,GO:0048048,GO:0060014,GO:0060065	nucleus|regulation of transcription, DNA-templated|DNA binding|DNA-binding transcription factor activity|intercellular bridge|sequence-specific DNA binding|cell differentiation|positive regulation of transcription, DNA-templated|DNA-binding transcription factor activity, RNA polymerase II-specific|protein binding|regulation of transcription by RNA polymerase II|nuclear chromatin|anatomical struct…
AKAP12	0	0.707793	0.614	0.123	0	Fibroblasts	4.992	ENSG00000131016	9590	protein_coding	A-kinase anchoring protein 12 [Source:HGNC Symbol;Acc:HGNC:370]	GO:0005737,GO:0016020,GO:0005829,GO:0006605,GO:0007165,GO:0005886,GO:0007193,GO:0005856,GO:0005515,GO:0051018,GO:0005925,GO:0005516,GO:0005938,GO:0007186,GO:0010738,GO:0008179,GO:0010739,GO:0090036,GO:0032496,GO:0035733,GO:0042535,GO:0043116,GO:0050804,GO:0051602,GO:0051770,GO:0061870,GO:0070374,GO:0071347,GO:0071356,GO:1900143,GO:1904469,GO:0043025,GO:0098685	cytoplasm|membrane|cytosol|protein targeting|signal transduction|plasma membrane|adenylate cyclase-inhibiting G protein-coupled receptor signaling pathway|cytoskeleton|protein binding|protein kinase A binding|focal adhesion|calmodulin binding|cell cortex|G protein-coupled receptor signaling pathway|regulation of protein kinase A signaling|adenylate cyclase binding|positive regulation of protein k…
CTSK	0	0.702415	0.609	0.04	0	Fibroblasts	15.225	ENSG00000143387	1513	protein_coding	cathepsin K [Source:HGNC Symbol;Acc:HGNC:2536]	GO:0005615,GO:0043231,GO:0005654,GO:0016787,GO:0008233,GO:0008234,GO:0006508,GO:0005764,GO:0005576,GO:0005515,GO:0004197,GO:0002224,GO:0043202,GO:0022617,GO:0051603,GO:0030574,GO:0045616,GO:0000422,GO:0001968,GO:0005518,GO:0043394,GO:0036021,GO:0001957,GO:0045453,GO:0061037,GO:0005737	extracellular space|intracellular membrane-bounded organelle|nucleoplasm|hydrolase activity|peptidase activity|cysteine-type peptidase activity|proteolysis|lysosome|extracellular region|protein binding|cysteine-type endopeptidase activity|toll-like receptor signaling pathway|lysosomal lumen|extracellular matrix disassembly|proteolysis involved in cellular protein catabolic process|collagen catabo…	path:hsa04142,path:hsa04210,path:hsa04380,path:hsa04620,path:hsa05323	Lysosome|Apoptosis|Osteoclast differentiation|Toll-like receptor signaling pathway|Rheumatoid arthritis
FBN1	0	0.702341	0.658	0.095	0	Fibroblasts	6.926	ENSG00000166147	2200	protein_coding	fibrillin 1 [Source:HGNC Symbol;Acc:HGNC:3603]	GO:0005615,GO:0005509,GO:0007165,GO:0005515,GO:0005576,GO:0005179,GO:0042802,GO:0005201,GO:0031012,GO:0008201,GO:0044267,GO:0062023,GO:0001501,GO:0007507,GO:0005604,GO:0043687,GO:0045671,GO:0005178,GO:0005788,GO:0030198,GO:0044877,GO:0035582,GO:2001205,GO:0033627,GO:0043010,GO:0030023,GO:0001656,GO:0001822,GO:0035583,GO:0048048,GO:0048050,GO:0071560,GO:1990314,GO:0001527	extracellular space|calcium ion binding|signal transduction|protein binding|extracellular region|hormone activity|identical protein binding|extracellular matrix structural constituent|extracellular matrix|heparin binding|cellular protein metabolic process|collagen-containing extracellular matrix|skeletal system development|heart development|basement membrane|post-translational protein modificatio…
SERPING1	0	0.69939	0.57	0.185	0	Fibroblasts	3.081	ENSG00000149131	710	protein_coding	serpin family G member 1 [Source:HGNC Symbol;Acc:HGNC:1228]	GO:0005615,GO:0004867,GO:0010951,GO:0030193,GO:0045916,GO:0005515,GO:0005576,GO:0002376,GO:0045087,GO:0030449,GO:0030414,GO:0007596,GO:0007599,GO:0010466,GO:0070062,GO:0072562,GO:0062023,GO:0007568,GO:0006958,GO:0002576,GO:0031093,GO:0008015,GO:0007597,GO:0042730,GO:0001869	extracellular space|serine-type endopeptidase inhibitor activity|negative regulation of endopeptidase activity|regulation of blood coagulation|negative regulation of complement activation|protein binding|extracellular region|immune system process|innate immune response|regulation of complement activation|peptidase inhibitor activity|blood coagulation|hemostasis|negative regulation of peptidase ac…	path:hsa04610,path:hsa05133	Complement and coagulation cascades|Pertussis
SERPINE2	0	0.698144	0.34	0.097	0	Fibroblasts	3.505	ENSG00000135919	5270	protein_coding	serpin family E member 2 [Source:HGNC Symbol;Acc:HGNC:8951]	GO:0005615,GO:0005515,GO:0005576,GO:0007275,GO:0030154,GO:0007399,GO:0008201,GO:0004867,GO:0030414,GO:0010466,GO:0062023,GO:0010951,GO:0030334,GO:0005829,GO:1903561,GO:0005102,GO:0007596,GO:0045861,GO:0031232,GO:0030195,GO:0031091,GO:0031594,GO:0010757,GO:0005539,GO:0010955,GO:0048711,GO:0090331,GO:0008285,GO:0009611,GO:0010544,GO:0010766,GO:0014067,GO:0021683,GO:0030308,GO:0032940,GO:0033363,GO:…	extracellular space|protein binding|extracellular region|multicellular organism development|cell differentiation|nervous system development|heparin binding|serine-type endopeptidase inhibitor activity|peptidase inhibitor activity|negative regulation of peptidase activity|collagen-containing extracellular matrix|negative regulation of endopeptidase activity|regulation of cell migration|cytosol|ext…
EDNRA	0	0.698022	0.539	0.033	0	Fibroblasts	16.333	ENSG00000151617	1909	protein_coding	endothelin receptor type A [Source:HGNC Symbol;Acc:HGNC:3179]	GO:0016020,GO:0016021,GO:0004930,GO:0007186,GO:0005886,GO:0005515,GO:0007165,GO:0004962,GO:0008217,GO:0042310,GO:0048484,GO:0086100,GO:0008283,GO:0005887,GO:0004435,GO:0007204,GO:0006939,GO:0007202,GO:0014824,GO:0007585,GO:0007190,GO:0001569,GO:0001666,GO:0001701,GO:0007193,GO:0007507,GO:0010827,GO:0014032,GO:0060322	membrane|integral component of membrane|G protein-coupled receptor activity|G protein-coupled receptor signaling pathway|plasma membrane|protein binding|signal transduction|endothelin receptor activity|regulation of blood pressure|vasoconstriction|enteric nervous system development|endothelin receptor signaling pathway|cell population proliferation|integral component of plasma membrane|phosphatid…	path:hsa04020,path:hsa04022,path:hsa04024,path:hsa04080,path:hsa04270,path:hsa04924,path:hsa05200	Calcium signaling pathway|cGMP-PKG signaling pathway|cAMP signaling pathway|Neuroactive ligand-receptor interaction|Vascular smooth muscle contraction|Renin secretion|Pathways in cancer
PRSS23	0	0.696584	0.677	0.191	0	Fibroblasts	3.545	ENSG00000150687	11098	protein_coding	serine protease 23 [Source:HGNC Symbol;Acc:HGNC:14370]	GO:0016787,GO:0008233,GO:0006508,GO:0005576,GO:0004252,GO:0008236,GO:0070062,GO:0044267,GO:0043687,GO:0005788,GO:0005634	hydrolase activity|peptidase activity|proteolysis|extracellular region|serine-type endopeptidase activity|serine-type peptidase activity|extracellular exosome|cellular protein metabolic process|post-translational protein modification|endoplasmic reticulum lumen|nucleus
TCEAL7	0	0.691401	0.507	0.031	0	Fibroblasts	16.355	ENSG00000182916	56849	protein_coding	transcription elongation factor A like 7 [Source:HGNC Symbol;Acc:HGNC:28336]	GO:0005634,GO:0032088,GO:0045892,GO:0050699	nucleus|negative regulation of NF-kappaB transcription factor activity|negative regulation of transcription, DNA-templated|WW domain binding
GEM	0	0.689781	0.324	0.079	0	Fibroblasts	4.101	ENSG00000164949	2669	protein_coding	GTP binding protein overexpressed in skeletal muscle [Source:HGNC Symbol;Acc:HGNC:4234]	GO:0016020,GO:0000166,GO:0007165,GO:0003924,GO:0005525,GO:0005886,GO:0005515,GO:1901842,GO:0030496,GO:0005516,GO:0051233,GO:0005246,GO:0072686,GO:0006955,GO:0007166,GO:0009898,GO:0000278,GO:0051310,GO:0051276,GO:0000287,GO:0019003,GO:0005634	membrane|nucleotide binding|signal transduction|GTPase activity|GTP binding|plasma membrane|protein binding|negative regulation of high voltage-gated calcium channel activity|midbody|calmodulin binding|spindle midzone|calcium channel regulator activity|mitotic spindle|immune response|cell surface receptor signaling pathway|cytoplasmic side of plasma membrane|mitotic cell cycle|metaphase plate con…
EFEMP2	0	0.6841	0.673	0.091	0	Fibroblasts	7.396	ENSG00000172638	30008	protein_coding	EGF containing fibulin extracellular matrix protein 2 [Source:HGNC Symbol;Acc:HGNC:3219]	GO:0005615,GO:0005509,GO:0005515,GO:0005576,GO:0048251,GO:0070062,GO:0062023,GO:0005201,GO:1903561,GO:0005604	extracellular space|calcium ion binding|protein binding|extracellular region|elastic fiber assembly|extracellular exosome|collagen-containing extracellular matrix|extracellular matrix structural constituent|extracellular vesicle|basement membrane
CNN3	0	0.683693	0.813	0.248	0	Fibroblasts	3.278	ENSG00000117519	1266	protein_coding	calponin 3 [Source:HGNC Symbol;Acc:HGNC:2157]	GO:0005829,GO:0003779,GO:0015629,GO:0005925,GO:0005516,GO:0031032,GO:0098641,GO:0098609,GO:0005913,GO:0030855,GO:0008017,GO:0032780,GO:0014069,GO:0030425,GO:0043025,GO:0043197,GO:0005515	cytosol|actin binding|actin cytoskeleton|focal adhesion|calmodulin binding|actomyosin structure organization|cadherin binding involved in cell-cell adhesion|cell-cell adhesion|cell-cell adherens junction|epithelial cell differentiation|microtubule binding|negative regulation of ATPase activity|postsynaptic density|dendrite|neuronal cell body|dendritic spine|protein binding
COL18A1	0	0.683283	0.622	0.257	0	Fibroblasts	2.42	ENSG00000182871	80781	protein_coding	collagen type XVIII alpha 1 chain [Source:HGNC Symbol;Acc:HGNC:2195]	GO:0005615,GO:0046872,GO:0007155,GO:0005576,GO:0005581,GO:0005201,GO:0030198,GO:0031012,GO:0070062,GO:0062023,GO:0005604,GO:0030020,GO:0007601,GO:0005788,GO:0008285,GO:0009887,GO:0001525,GO:0001886,GO:0008284,GO:0030335,GO:0042493,GO:0051599,GO:2000353,GO:0005515	extracellular space|metal ion binding|cell adhesion|extracellular region|collagen trimer|extracellular matrix structural constituent|extracellular matrix organization|extracellular matrix|extracellular exosome|collagen-containing extracellular matrix|basement membrane|extracellular matrix structural constituent conferring tensile strength|visual perception|endoplasmic reticulum lumen|negative reg…	path:hsa04974	Protein digestion and absorption
TWIST2	0	0.678655	0.529	0.034	0	Fibroblasts	15.559	ENSG00000233608	117581	protein_coding	twist family bHLH transcription factor 2 [Source:HGNC Symbol;Acc:HGNC:20670]	GO:0030335,GO:0005634,GO:0005737,GO:0005730,GO:0046983,GO:0003677,GO:0005515,GO:0007275,GO:0030154,GO:0045892,GO:0045668,GO:0043066	positive regulation of cell migration|nucleus|cytoplasm|nucleolus|protein dimerization activity|DNA binding|protein binding|multicellular organism development|cell differentiation|negative regulation of transcription, DNA-templated|negative regulation of osteoblast differentiation|negative regulation of apoptotic process	path:hsa05205	Proteoglycans in cancer
CD248	0	0.675742	0.492	0.03	0	Fibroblasts	16.4	ENSG00000174807	57124	protein_coding	CD248 molecule [Source:HGNC Symbol;Acc:HGNC:18219]	GO:0016020,GO:0016021,GO:0030246,GO:0005509,GO:0009897,GO:0070062,GO:0003674,GO:0008150,GO:0016477,GO:0031012,GO:0050840,GO:1990430,GO:0008284,GO:0048535,GO:0060033,GO:2000353,GO:0005737	membrane|integral component of membrane|carbohydrate binding|calcium ion binding|external side of plasma membrane|extracellular exosome|molecular_function|biological_process|cell migration|extracellular matrix|extracellular matrix binding|extracellular matrix protein binding|positive regulation of cell population proliferation|lymph node development|anatomical structure regression|positive regula…
RHOBTB3	0	0.672293	0.613	0.126	0	Fibroblasts	4.865	ENSG00000164292	22836	protein_coding	Rho related BTB domain containing 3 [Source:HGNC Symbol;Acc:HGNC:18757]	GO:0016192,GO:0003924,GO:0005525,GO:0016887,GO:0017137,GO:0005829,GO:0000166,GO:0005524,GO:0016787,GO:0005794,GO:0005515,GO:0005737,GO:0008045,GO:0005886,GO:0070062,GO:0019901,GO:0005938,GO:0042147,GO:0007266,GO:0008360,GO:0030036,GO:0032588,GO:0007015,GO:0032956,GO:0043652,GO:0007163,GO:0042995,GO:0008584	vesicle-mediated transport|GTPase activity|GTP binding|ATPase activity|Rab GTPase binding|cytosol|nucleotide binding|ATP binding|hydrolase activity|Golgi apparatus|protein binding|cytoplasm|motor neuron axon guidance|plasma membrane|extracellular exosome|protein kinase binding|cell cortex|retrograde transport, endosome to Golgi|Rho protein signal transduction|regulation of cell shape|actin cytosk…
PLPP1	0	0.671895	0.571	0.149	0	Fibroblasts	3.832	ENSG00000067113	8611	protein_coding	phospholipid phosphatase 1 [Source:HGNC Symbol;Acc:HGNC:9228]	GO:0016020,GO:0016021,GO:0016787,GO:0005886,GO:0006629,GO:0019216,GO:0008195,GO:0006470,GO:0005887,GO:0016791,GO:0042577,GO:0006644,GO:0046839,GO:0070062,GO:0008285,GO:0042392,GO:0007205,GO:0008354,GO:0030148,GO:0030518,GO:0030521,GO:0016311	membrane|integral component of membrane|hydrolase activity|plasma membrane|lipid metabolic process|regulation of lipid metabolic process|phosphatidate phosphatase activity|protein dephosphorylation|integral component of plasma membrane|phosphatase activity|lipid phosphatase activity|phospholipid metabolic process|phospholipid dephosphorylation|extracellular exosome|negative regulation of cell pop…	path:hsa00561,path:hsa00564,path:hsa00565,path:hsa00600,path:hsa04072,path:hsa04666,path:hsa04975,path:hsa05231	Glycerolipid metabolism|Glycerophospholipid metabolism|Ether lipid metabolism|Sphingolipid metabolism|Phospholipase D signaling pathway|Fc gamma R-mediated phagocytosis|Fat digestion and absorption|Choline metabolism in cancer
COL12A1	0	0.670366	0.482	0.069	0	Fibroblasts	6.986	ENSG00000111799	1303	protein_coding	collagen type XII alpha 1 chain [Source:HGNC Symbol;Acc:HGNC:2188]	GO:0005615,GO:0007155,GO:0005576,GO:0005581,GO:0031012,GO:0070062,GO:0062023,GO:0030020,GO:0005788,GO:0003429,GO:1903561,GO:0030199,GO:0035987,GO:0005595,GO:0005515	extracellular space|cell adhesion|extracellular region|collagen trimer|extracellular matrix|extracellular exosome|collagen-containing extracellular matrix|extracellular matrix structural constituent conferring tensile strength|endoplasmic reticulum lumen|growth plate cartilage chondrocyte morphogenesis|extracellular vesicle|collagen fibril organization|endodermal cell differentiation|collagen typ…	path:hsa04974	Protein digestion and absorption
CHCHD10	0	0.667233	0.715	0.383	0	Fibroblasts	1.867	ENSG00000250479	400916	protein_coding	coiled-coil-helix-coiled-coil-helix domain containing 10 [Source:HGNC Symbol;Acc:HGNC:15559]	GO:0005739,GO:0007005,GO:0030322,GO:0031930,GO:0034504,GO:0099558,GO:1903109,GO:0003674,GO:0005515,GO:0005634,GO:0061617,GO:0005758,GO:0090200,GO:0006119,GO:1901030,GO:0032984,GO:0090144,GO:1903852,GO:1904960	mitochondrion|mitochondrion organization|stabilization of membrane potential|mitochondria-nucleus signaling pathway|protein localization to nucleus|maintenance of synapse structure|positive regulation of mitochondrial transcription|molecular_function|protein binding|nucleus|MICOS complex|mitochondrial intermembrane space|positive regulation of release of cytochrome c from mitochondria|oxidative p…
ITM2B	0	0.664508	0.973	0.885	0	Fibroblasts	1.099	ENSG00000136156	9445	protein_coding	integral membrane protein 2B [Source:HGNC Symbol;Acc:HGNC:6174]	GO:0016020,GO:0016021,GO:0005794,GO:0043231,GO:0005615,GO:0005886,GO:0005515,GO:0005576,GO:0000139,GO:0005768,GO:0070062,GO:0044267,GO:0010008,GO:0031301,GO:0030660,GO:0007399,GO:0001540,GO:0042985,GO:0005524	membrane|integral component of membrane|Golgi apparatus|intracellular membrane-bounded organelle|extracellular space|plasma membrane|protein binding|extracellular region|Golgi membrane|endosome|extracellular exosome|cellular protein metabolic process|endosome membrane|integral component of organelle membrane|Golgi-associated vesicle membrane|nervous system development|amyloid-beta binding|negativ…
CAMK2N1	0	0.663951	0.594	0.095	0	Fibroblasts	6.253	ENSG00000162545	55450	protein_coding	calcium/calmodulin dependent protein kinase II inhibitor 1 [Source:HGNC Symbol;Acc:HGNC:24190]	GO:0016020,GO:0005886,GO:0030054,GO:0045202,GO:0045211,GO:0004860,GO:0005575,GO:0019901,GO:0010628,GO:0008285,GO:0014069,GO:0043005,GO:0045786,GO:0006469,GO:0070373,GO:0045861,GO:0008427,GO:1904030,GO:0030425,GO:0043025	membrane|plasma membrane|cell junction|synapse|postsynaptic membrane|protein kinase inhibitor activity|cellular_component|protein kinase binding|positive regulation of gene expression|negative regulation of cell population proliferation|postsynaptic density|neuron projection|negative regulation of cell cycle|negative regulation of protein kinase activity|negative regulation of ERK1 and ERK2 casca…
DSTN	0	0.662828	0.901	0.507	0	Fibroblasts	1.777	ENSG00000125868	11034	protein_coding	destrin, actin depolymerizing factor [Source:HGNC Symbol;Acc:HGNC:15750]	GO:0003779,GO:0015629,GO:0005515,GO:0051014,GO:0030042,GO:0051015,GO:0070062,GO:0030836,GO:0008154,GO:0030043,GO:0005737,GO:0030864,GO:0005622	actin binding|actin cytoskeleton|protein binding|actin filament severing|actin filament depolymerization|actin filament binding|extracellular exosome|positive regulation of actin filament depolymerization|actin polymerization or depolymerization|actin filament fragmentation|cytoplasm|cortical actin cytoskeleton|intracellular
FJX1	0	0.662143	0.497	0.065	0	Fibroblasts	7.646	ENSG00000179431	24147	protein_coding	four-jointed box kinase 1 [Source:HGNC Symbol;Acc:HGNC:17166]	GO:0005576,GO:0005615,GO:0007267,GO:0010842	extracellular region|extracellular space|cell-cell signaling|retina layer formation
LGALS3	0	0.66051	0.879	0.485	0	Fibroblasts	1.812	ENSG00000131981	3958	protein_coding	galectin 3 [Source:HGNC Symbol;Acc:HGNC:6563]	GO:0005737,GO:0005634,GO:0003723,GO:0006397,GO:0008380,GO:0016020,GO:0030246,GO:0005743,GO:0005615,GO:0005515,GO:0005681,GO:0005576,GO:0030154,GO:0002376,GO:0045087,GO:0005886,GO:0002548,GO:0030593,GO:0048245,GO:0070062,GO:0062023,GO:0043312,GO:0009986,GO:0030667,GO:0030855,GO:0019903,GO:0050918,GO:0101003,GO:0001772,GO:0043236,GO:0042056,GO:0071677,GO:1903078,GO:0045637,GO:0050860,GO:2001237,GO:…	cytoplasm|nucleus|RNA binding|mRNA processing|RNA splicing|membrane|carbohydrate binding|mitochondrial inner membrane|extracellular space|protein binding|spliceosomal complex|extracellular region|cell differentiation|immune system process|innate immune response|plasma membrane|monocyte chemotaxis|neutrophil chemotaxis|eosinophil chemotaxis|extracellular exosome|collagen-containing extracellular m…
SOX4	0	0.658115	0.939	0.468	0	Fibroblasts	2.006	ENSG00000124766	6659	protein_coding	SRY-box transcription factor 4 [Source:HGNC Symbol;Acc:HGNC:11200]	GO:0008284,GO:0043065,GO:0050821,GO:0005737,GO:0060412,GO:0005634,GO:0090263,GO:0045893,GO:0005654,GO:0005739,GO:0003677,GO:0003700,GO:0005515,GO:0003713,GO:0045727,GO:0000981,GO:0006355,GO:0030154,GO:0044798,GO:0045944,GO:0000790,GO:0001501,GO:0008285,GO:0031647,GO:0000976,GO:0021510,GO:0000978,GO:0031397,GO:0007507,GO:0001228,GO:0042593,GO:0003183,GO:0060548,GO:0042769,GO:0032024,GO:0048485,GO:…	positive regulation of cell population proliferation|positive regulation of apoptotic process|protein stabilization|cytoplasm|ventricular septum morphogenesis|nucleus|positive regulation of canonical Wnt signaling pathway|positive regulation of transcription, DNA-templated|nucleoplasm|mitochondrion|DNA binding|DNA-binding transcription factor activity|protein binding|transcription coactivator act…	path:hsa05206	MicroRNAs in cancer
PAMR1	0	0.654874	0.452	0.032	0	Fibroblasts	14.125	ENSG00000149090	25891	protein_coding	peptidase domain containing associated with muscle regeneration 1 [Source:HGNC Symbol;Acc:HGNC:24554]	GO:0005509,GO:0005576,GO:0006508,GO:0004252	calcium ion binding|extracellular region|proteolysis|serine-type endopeptidase activity
FSTL1	0	0.652389	0.755	0.222	0	Fibroblasts	3.401	ENSG00000163430	11167	protein_coding	follistatin like 1 [Source:HGNC Symbol;Acc:HGNC:3972]	GO:0005509,GO:0005615,GO:0005515,GO:0005576,GO:0030154,GO:0008201,GO:0070062,GO:0044267,GO:0043687,GO:0007275,GO:0030509,GO:0005788,GO:0030510,GO:0042594	calcium ion binding|extracellular space|protein binding|extracellular region|cell differentiation|heparin binding|extracellular exosome|cellular protein metabolic process|post-translational protein modification|multicellular organism development|BMP signaling pathway|endoplasmic reticulum lumen|regulation of BMP signaling pathway|response to starvation
MEG8	0	0.649729	0.316	0.016	0	Fibroblasts	19.75	ENSG00000225746	--	lncRNA	maternally expressed 8, small nucleolar RNA host gene [Source:HGNC Symbol;Acc:HGNC:14574]
ZBTB20	0	0.648471	0.871	0.428	0	Fibroblasts	2.035	ENSG00000181722	26137	protein_coding	zinc finger and BTB domain containing 20 [Source:HGNC Symbol;Acc:HGNC:13503]	GO:0003676,GO:0005634,GO:0005737,GO:0046872,GO:0005654,GO:0003677,GO:0016604,GO:0000977,GO:0001227,GO:0044212,GO:0045821,GO:0046889,GO:0055088,GO:0071333,GO:0005515,GO:0000122,GO:0010629,GO:0032728,GO:0032755,GO:0032760,GO:0045892	nucleic acid binding|nucleus|cytoplasm|metal ion binding|nucleoplasm|DNA binding|nuclear body|RNA polymerase II regulatory region sequence-specific DNA binding|DNA-binding transcription repressor activity, RNA polymerase II-specific|transcription regulatory region DNA binding|positive regulation of glycolytic process|positive regulation of lipid biosynthetic process|lipid homeostasis|cellular res…
TUBA1A	0	0.646641	0.933	0.682	0	Fibroblasts	1.368	ENSG00000167552	7846	protein_coding	tubulin alpha 1a [Source:HGNC Symbol;Acc:HGNC:20766]	GO:0005634,GO:0005737,GO:0000166,GO:0003924,GO:0005525,GO:0015630,GO:0005856,GO:0005515,GO:0005200,GO:0005874,GO:0007017,GO:0000226,GO:0000278,GO:0005829,GO:0070062,GO:0055037,GO:0000086,GO:0010389,GO:0097711,GO:0036464,GO:0005198,GO:0030705,GO:0051301,GO:0019904,GO:0050807,GO:0005881,GO:0031594,GO:0043209,GO:0045121,GO:0007010	nucleus|cytoplasm|nucleotide binding|GTPase activity|GTP binding|microtubule cytoskeleton|cytoskeleton|protein binding|structural constituent of cytoskeleton|microtubule|microtubule-based process|microtubule cytoskeleton organization|mitotic cell cycle|cytosol|extracellular exosome|recycling endosome|G2/M transition of mitotic cell cycle|regulation of G2/M transition of mitotic cell cycle|ciliary…	path:hsa04145,path:hsa04210,path:hsa04530,path:hsa04540,path:hsa05130	Phagosome|Apoptosis|Tight junction|Gap junction|Pathogenic Escherichia coli infection
WNT5A	0	0.644861	0.501	0.08	0	Fibroblasts	6.263	ENSG00000114251	7474	protein_coding	Wnt family member 5A [Source:HGNC Symbol;Acc:HGNC:12784]	GO:0005615,GO:0050729,GO:0050727,GO:0045599,GO:0045944,GO:0010628,GO:0043032,GO:0032755,GO:0050718,GO:1904469,GO:0032148,GO:0005102,GO:0043066,GO:0003700,GO:0005576,GO:0007275,GO:0005515,GO:0016055,GO:0030154,GO:0051216,GO:0045893,GO:0005886,GO:0098794,GO:0030182,GO:0071222,GO:0060071,GO:0008584,GO:0071346,GO:0062023,GO:0051092,GO:0000187,GO:0044212,GO:0045892,GO:0005788,GO:0061024,GO:0030666,GO:…	extracellular space|positive regulation of inflammatory response|regulation of inflammatory response|negative regulation of fat cell differentiation|positive regulation of transcription by RNA polymerase II|positive regulation of gene expression|positive regulation of macrophage activation|positive regulation of interleukin-6 production|positive regulation of interleukin-1 beta secretion|positive…	path:hsa04150,path:hsa04310,path:hsa04360,path:hsa04390,path:hsa04550,path:hsa04916,path:hsa04934,path:hsa05165,path:hsa05166,path:hsa05200,path:hsa05205,path:hsa05217,path:hsa05224,path:hsa05225,path:hsa05226	mTOR signaling pathway|Wnt signaling pathway|Axon guidance|Hippo signaling pathway|Signaling pathways regulating pluripotency of stem cells|Melanogenesis|Cushing syndrome|Human papillomavirus infection|Human T-cell leukemia virus 1 infection|Pathways in cancer|Proteoglycans in cancer|Basal cell carcinoma|Breast cancer|Hepatocellular carcinoma|Gastric cancer
CYR61	0	0.64455	0.695	0.294	0	Fibroblasts	2.364	ENSG00000142871	3491	protein_coding	cellular communication network factor 1 [Source:HGNC Symbol;Acc:HGNC:2654]	GO:0030335,GO:0045944,GO:0001934,GO:0030513,GO:0045669,GO:0070372,GO:0000166,GO:0007155,GO:0005576,GO:0005520,GO:0006935,GO:0031012,GO:0008201,GO:0044267,GO:0062023,GO:0043687,GO:0005178,GO:0030501,GO:0005788,GO:0005201,GO:0045860,GO:0019838,GO:0050840,GO:0001649,GO:0002041,GO:0003181,GO:0003278,GO:0003281,GO:0010518,GO:0010811,GO:0030198,GO:0033690,GO:0043065,GO:0043066,GO:0043280,GO:0044319,GO:…	positive regulation of cell migration|positive regulation of transcription by RNA polymerase II|positive regulation of protein phosphorylation|positive regulation of BMP signaling pathway|positive regulation of osteoblast differentiation|regulation of ERK1 and ERK2 cascade|nucleotide binding|cell adhesion|extracellular region|insulin-like growth factor binding|chemotaxis|extracellular matrix|hepa…
GUCY1A2	0	0.643348	0.39	0.027	0	Fibroblasts	14.444	ENSG00000152402	2977	protein_coding	guanylate cyclase 1 soluble subunit alpha 2 [Source:HGNC Symbol;Acc:HGNC:4684]	GO:0005737,GO:0000166,GO:0035556,GO:0016829,GO:0005525,GO:0005515,GO:0020037,GO:0016849,GO:0009190,GO:0004383,GO:0006182,GO:0007165,GO:0010750	cytoplasm|nucleotide binding|intracellular signal transduction|lyase activity|GTP binding|protein binding|heme binding|phosphorus-oxygen lyase activity|cyclic nucleotide biosynthetic process|guanylate cyclase activity|cGMP biosynthetic process|signal transduction|positive regulation of nitric oxide mediated signal transduction	path:hsa00230,path:hsa04022,path:hsa04270,path:hsa04540,path:hsa04611,path:hsa04713,path:hsa04730,path:hsa04921,path:hsa04924,path:hsa04970	Purine metabolism|cGMP-PKG signaling pathway|Vascular smooth muscle contraction|Gap junction|Platelet activation|Circadian entrainment|Long-term depression|Oxytocin signaling pathway|Renin secretion|Salivary secretion
MRC2	0	0.637913	0.586	0.052	0	Fibroblasts	11.269	ENSG00000011028	9902	protein_coding	mannose receptor C type 2 [Source:HGNC Symbol;Acc:HGNC:16875]	GO:0016020,GO:0016021,GO:0030246,GO:0005515,GO:0005925,GO:0006897,GO:0004888,GO:0030574,GO:0005518,GO:0001649	membrane|integral component of membrane|carbohydrate binding|protein binding|focal adhesion|endocytosis|transmembrane signaling receptor activity|collagen catabolic process|collagen binding|osteoblast differentiation	path:hsa04145,path:hsa05152	Phagosome|Tuberculosis
PTK7	0	0.636562	0.619	0.118	0	Fibroblasts	5.246	ENSG00000112655	5754	protein_coding	protein tyrosine kinase 7 (inactive) [Source:HGNC Symbol;Acc:HGNC:9618]	GO:0016020,GO:0016021,GO:0004672,GO:0005524,GO:0006468,GO:0007155,GO:0005515,GO:0016055,GO:0030054,GO:0005925,GO:0016477,GO:0005911,GO:0090263,GO:0005887,GO:0007165,GO:0031532,GO:1904929,GO:0010976,GO:0071300,GO:0001736,GO:0003401,GO:0001843,GO:0003281,GO:0007507,GO:0042060,GO:0045198,GO:0060026,GO:0060484,GO:0060976,GO:0090103,GO:0090179,GO:0005886	membrane|integral component of membrane|protein kinase activity|ATP binding|protein phosphorylation|cell adhesion|protein binding|Wnt signaling pathway|cell junction|focal adhesion|cell migration|cell-cell junction|positive regulation of canonical Wnt signaling pathway|integral component of plasma membrane|signal transduction|actin cytoskeleton reorganization|coreceptor activity involved in Wnt s…
EID1	0	0.635618	0.892	0.575	0	Fibroblasts	1.551	ENSG00000255302	23741	protein_coding	EP300 interacting inhibitor of differentiation 1 [Source:HGNC Symbol;Acc:HGNC:1191]	GO:0005634,GO:0005737,GO:0005654,GO:0000122,GO:0005515,GO:0035065,GO:0045595,GO:0007049,GO:0036464,GO:0030154,GO:0003714,GO:0045892,GO:0035035,GO:0035034	nucleus|cytoplasm|nucleoplasm|negative regulation of transcription by RNA polymerase II|protein binding|regulation of histone acetylation|regulation of cell differentiation|cell cycle|cytoplasmic ribonucleoprotein granule|cell differentiation|transcription corepressor activity|negative regulation of transcription, DNA-templated|histone acetyltransferase binding|histone acetyltransferase regulator…
DDR2	0	0.635489	0.641	0.087	0	Fibroblasts	7.368	ENSG00000162733	4921	protein_coding	discoidin domain receptor tyrosine kinase 2 [Source:HGNC Symbol;Acc:HGNC:2731]	GO:0016020,GO:0016021,GO:0005887,GO:0000166,GO:0004672,GO:0005524,GO:0016301,GO:0016740,GO:0006468,GO:0016310,GO:0004713,GO:0004714,GO:0007169,GO:0018108,GO:0005886,GO:0015629,GO:0005515,GO:0038062,GO:0005925,GO:0038063,GO:0043235,GO:0031214,GO:0030500,GO:0001503,GO:0007165,GO:0007155,GO:0046777,GO:0030198,GO:0051091,GO:0045860,GO:0048146,GO:0030199,GO:0005518,GO:0090091,GO:0045669,GO:0010715,GO:…	membrane|integral component of membrane|integral component of plasma membrane|nucleotide binding|protein kinase activity|ATP binding|kinase activity|transferase activity|protein phosphorylation|phosphorylation|protein tyrosine kinase activity|transmembrane receptor protein tyrosine kinase activity|transmembrane receptor protein tyrosine kinase signaling pathway|peptidyl-tyrosine phosphorylation|p…
MAP1B	0	0.634202	0.605	0.148	0	Fibroblasts	4.088	ENSG00000131711	4131	protein_coding	microtubule associated protein 1B [Source:HGNC Symbol;Acc:HGNC:6836]	GO:0007399,GO:0008017,GO:0000226,GO:0005874,GO:0043025,GO:0005737,GO:0005829,GO:0005856,GO:0042995,GO:0005515,GO:0030054,GO:0045202,GO:0016358,GO:0043197,GO:0015631,GO:0030425,GO:0003779,GO:0005875,GO:0005198,GO:0007409,GO:0030424,GO:0009987,GO:0048675,GO:0036477,GO:0097441,GO:0005543,GO:0044877,GO:0001578,GO:0001764,GO:0007026,GO:0007416,GO:0009611,GO:0009612,GO:0009743,GO:0010035,GO:0014012,GO:…	nervous system development|microtubule binding|microtubule cytoskeleton organization|microtubule|neuronal cell body|cytoplasm|cytosol|cytoskeleton|cell projection|protein binding|cell junction|synapse|dendrite development|dendritic spine|tubulin binding|dendrite|actin binding|microtubule associated complex|structural molecule activity|axonogenesis|axon|cellular process|axon extension|somatodendri…
NID1	0	0.631415	0.61	0.109	0	Fibroblasts	5.596	ENSG00000116962	4811	protein_coding	nidogen 1 [Source:HGNC Symbol;Acc:HGNC:7821]	GO:0005509,GO:0007155,GO:0005576,GO:0007160,GO:0043235,GO:0005886,GO:0060070,GO:0070062,GO:0062023,GO:0005604,GO:0017147,GO:0042813,GO:0005201,GO:0030198,GO:0071711,GO:0005518,GO:0043394,GO:0043236,GO:0043237,GO:0050840,GO:0010811,GO:0032836,GO:0031012,GO:0071944	calcium ion binding|cell adhesion|extracellular region|cell-matrix adhesion|receptor complex|plasma membrane|canonical Wnt signaling pathway|extracellular exosome|collagen-containing extracellular matrix|basement membrane|Wnt-protein binding|Wnt-activated receptor activity|extracellular matrix structural constituent|extracellular matrix organization|basement membrane organization|collagen binding…
RAB34	0	0.627291	0.717	0.204	0	Fibroblasts	3.515	ENSG00000109113	83871	protein_coding	RAB34, member RAS oncogene family [Source:HGNC Symbol;Acc:HGNC:16519]	GO:0003924,GO:0005525,GO:0005737,GO:0016020,GO:0015031,GO:0000166,GO:0005794,GO:0042995,GO:0005515,GO:0048471,GO:0031410,GO:0005795,GO:0006886,GO:0005929,GO:0070062,GO:0030670,GO:0030030,GO:0045880,GO:0032482,GO:0006897,GO:0017160,GO:0030742,GO:0031982,GO:0031985,GO:0072659,GO:0090385,GO:0032418,GO:0045335,GO:0019882,GO:0090382,GO:0043001,GO:0005634,GO:0005730	GTPase activity|GTP binding|cytoplasm|membrane|protein transport|nucleotide binding|Golgi apparatus|cell projection|protein binding|perinuclear region of cytoplasm|cytoplasmic vesicle|Golgi stack|intracellular protein transport|cilium|extracellular exosome|phagocytic vesicle membrane|cell projection organization|positive regulation of smoothened signaling pathway|Rab protein signal transduction|e…
LY6E	0	0.626366	0.816	0.504	0	Fibroblasts	1.619	ENSG00000160932	4061	protein_coding	lymphocyte antigen 6 family member E [Source:HGNC Symbol;Acc:HGNC:6727]	GO:0016020,GO:0005886,GO:0005576,GO:0031225,GO:2000272,GO:0007166,GO:0030550	membrane|plasma membrane|extracellular region|anchored component of membrane|negative regulation of signaling receptor activity|cell surface receptor signaling pathway|acetylcholine receptor inhibitor activity
RORB	0	0.621946	0.434	0.031	0	Fibroblasts	14	ENSG00000198963	6096	protein_coding	RAR related orphan receptor B [Source:HGNC Symbol;Acc:HGNC:10259]	GO:0005634,GO:0008270,GO:0046872,GO:0006355,GO:0003677,GO:0003700,GO:0043565,GO:0005515,GO:0003707,GO:0004879,GO:0030522,GO:0043401,GO:0048511,GO:0007275,GO:0045893,GO:0005654,GO:0050896,GO:0007186,GO:0000981,GO:0000790,GO:0007601,GO:0045892,GO:0006367,GO:0042462,GO:0060041,GO:0071300,GO:0042752,GO:0045668,GO:0046549,GO:0046548,GO:0035881,GO:0000978,GO:0001228,GO:0008134,GO:0045944,GO:0008502	nucleus|zinc ion binding|metal ion binding|regulation of transcription, DNA-templated|DNA binding|DNA-binding transcription factor activity|sequence-specific DNA binding|protein binding|steroid hormone receptor activity|nuclear receptor activity|intracellular receptor signaling pathway|steroid hormone mediated signaling pathway|rhythmic process|multicellular organism development|positive regulati…	path:hsa04710	Circadian rhythm
NUCKS1	0	0.621193	0.909	0.554	0	Fibroblasts	1.641	ENSG00000069275	64710	protein_coding	nuclear casein kinase and cyclin dependent kinase substrate 1 [Source:HGNC Symbol;Acc:HGNC:29923]	GO:0005737,GO:0005634,GO:0003723,GO:0005730,GO:0006357,GO:0000790,GO:0008134,GO:0000785,GO:0036297,GO:0043923,GO:0003682,GO:0071481,GO:0000724,GO:0003690,GO:0001228,GO:0003697,GO:0001678,GO:0006275,GO:0006325,GO:0019046,GO:0031297,GO:0035822,GO:0042593,GO:0044829,GO:0045944,GO:0046626,GO:0046628,GO:0060382,GO:1990968,GO:1990969	cytoplasm|nucleus|RNA binding|nucleolus|regulation of transcription by RNA polymerase II|nuclear chromatin|transcription factor binding|chromatin|interstrand cross-link repair|positive regulation by host of viral transcription|chromatin binding|cellular response to X-ray|double-strand break repair via homologous recombination|double-stranded DNA binding|DNA-binding transcription activator activit…
TWIST1	0	0.620993	0.479	0.034	0	Fibroblasts	14.088	ENSG00000122691	7291	protein_coding	twist family bHLH transcription factor 1 [Source:HGNC Symbol;Acc:HGNC:12428]	GO:0046983,GO:0010628,GO:0045766,GO:0010718,GO:2000780,GO:2000773,GO:0045944,GO:0071456,GO:0005634,GO:0014067,GO:0071639,GO:0045668,GO:0003677,GO:0005515,GO:0048511,GO:0007275,GO:0030154,GO:0007517,GO:0000981,GO:0000790,GO:0005654,GO:0032760,GO:0008134,GO:0043425,GO:0000122,GO:0045892,GO:0019221,GO:2000147,GO:0042733,GO:0070888,GO:0030500,GO:0003180,GO:0043518,GO:2000144,GO:0048701,GO:0032000,GO:…	protein dimerization activity|positive regulation of gene expression|positive regulation of angiogenesis|positive regulation of epithelial to mesenchymal transition|negative regulation of double-strand break repair|negative regulation of cellular senescence|positive regulation of transcription by RNA polymerase II|cellular response to hypoxia|nucleus|negative regulation of phosphatidylinositol 3-…	path:hsa05205	Proteoglycans in cancer
CEBPB	0	0.620819	0.832	0.492	0	Fibroblasts	1.691	ENSG00000172216	1051	protein_coding	CCAAT enhancer binding protein beta [Source:HGNC Symbol;Acc:HGNC:1834]	GO:0005634,GO:0005737,GO:0005654,GO:0006355,GO:0003677,GO:0003700,GO:0042803,GO:0005515,GO:0030154,GO:0042742,GO:0000122,GO:0000981,GO:0000790,GO:0006954,GO:0006955,GO:0032753,GO:0006366,GO:0046982,GO:0045944,GO:0034976,GO:0120162,GO:0070059,GO:0001227,GO:0060850,GO:0045893,GO:1990440,GO:0045600,GO:0042130,GO:0001541,GO:0006953,GO:0045670,GO:0000977,GO:0000978,GO:0000979,GO:0001228,GO:0003682,GO:…	nucleus|cytoplasm|nucleoplasm|regulation of transcription, DNA-templated|DNA binding|DNA-binding transcription factor activity|protein homodimerization activity|protein binding|cell differentiation|defense response to bacterium|negative regulation of transcription by RNA polymerase II|DNA-binding transcription factor activity, RNA polymerase II-specific|nuclear chromatin|inflammatory response|imm…	path:hsa04657,path:hsa04668,path:hsa05152,path:hsa05202	IL-17 signaling pathway|TNF signaling pathway|Tuberculosis|Transcriptional misregulation in cancer
PRDX2	0	0.616539	0.84	0.471	0	Fibroblasts	1.783	ENSG00000167815	7001	protein_coding	peroxiredoxin 2 [Source:HGNC Symbol;Acc:HGNC:9353]	GO:0005623,GO:0055114,GO:0016491,GO:0045454,GO:0098869,GO:0016209,GO:0005737,GO:0043066,GO:0005515,GO:0004601,GO:0051920,GO:0005829,GO:0070062,GO:0042981,GO:0006979,GO:0019430,GO:0034599,GO:0042744,GO:0008379,GO:0000187,GO:0002536,GO:0010310,GO:0030194,GO:0031665,GO:0032088,GO:0032496,GO:0042098,GO:0042743,GO:0045321,GO:0045581,GO:0048538,GO:0048872,GO:2001237,GO:2001240	cell|oxidation-reduction process|oxidoreductase activity|cell redox homeostasis|cellular oxidant detoxification|antioxidant activity|cytoplasm|negative regulation of apoptotic process|protein binding|peroxidase activity|peroxiredoxin activity|cytosol|extracellular exosome|regulation of apoptotic process|response to oxidative stress|removal of superoxide radicals|cellular response to oxidative str…
CXCL12	0	0.61614	0.536	0.055	0	Fibroblasts	9.745	ENSG00000107562	6387	protein_coding	C-X-C motif chemokine ligand 12 [Source:HGNC Symbol;Acc:HGNC:10672]	GO:0008083,GO:0005576,GO:0005615,GO:0005515,GO:0006955,GO:0006935,GO:0005125,GO:0008009,GO:0006952,GO:0009897,GO:0060326,GO:0070098,GO:0070062,GO:0062023,GO:0016032,GO:0007186,GO:0007165,GO:0007155,GO:0005178,GO:0005102,GO:0007411,GO:0042379,GO:1903237,GO:1990869,GO:2000406,GO:2000669,GO:0009615,GO:0008064,GO:0033622,GO:0030335,GO:1902230,GO:0090026,GO:0050930,GO:0038146,GO:0008015,GO:0006874,GO:…	growth factor activity|extracellular region|extracellular space|protein binding|immune response|chemotaxis|cytokine activity|chemokine activity|defense response|external side of plasma membrane|cell chemotaxis|chemokine-mediated signaling pathway|extracellular exosome|collagen-containing extracellular matrix|viral process|G protein-coupled receptor signaling pathway|signal transduction|cell adhes…	path:hsa04060,path:hsa04062,path:hsa04064,path:hsa04360,path:hsa04670,path:hsa04672,path:hsa04810,path:hsa05163,path:hsa05200,path:hsa05323	Cytokine-cytokine receptor interaction|Chemokine signaling pathway|NF-kappa B signaling pathway|Axon guidance|Leukocyte transendothelial migration|Intestinal immune network for IgA production|Regulation of actin cytoskeleton|Human cytomegalovirus infection|Pathways in cancer|Rheumatoid arthritis
EVA1B	0	0.613267	0.7	0.235	0	Fibroblasts	2.979	ENSG00000142694	55194	protein_coding	eva-1 homolog B [Source:HGNC Symbol;Acc:HGNC:25558]	GO:0016020,GO:0016021,GO:0005515	membrane|integral component of membrane|protein binding
LHFPL6	0	0.61322	0.576	0.123	0	Fibroblasts	4.683	ENSG00000183722	10186	protein_coding	LHFPL tetraspan subfamily member 6 [Source:HGNC Symbol;Acc:HGNC:6586]	GO:0016020,GO:0016021	membrane|integral component of membrane
MFAP4	0	0.613072	0.515	0.024	0	Fibroblasts	21.458	ENSG00000166482	4239	protein_coding	microfibril associated protein 4 [Source:HGNC Symbol;Acc:HGNC:7035]	GO:0007155,GO:0005576,GO:0005515,GO:0062023,GO:0005201,GO:0097435,GO:0009650,GO:0071953,GO:0001527,GO:0010712,GO:0048251,GO:0071493	cell adhesion|extracellular region|protein binding|collagen-containing extracellular matrix|extracellular matrix structural constituent|supramolecular fiber organization|UV protection|elastic fiber|microfibril|regulation of collagen metabolic process|elastic fiber assembly|cellular response to UV-B
PCSK5	0	0.611672	0.483	0.052	0	Fibroblasts	9.288	ENSG00000099139	5125	protein_coding	proprotein convertase subtilisin/kexin type 5 [Source:HGNC Symbol;Acc:HGNC:8747]	GO:0005794,GO:0016787,GO:0008233,GO:0006508,GO:0004252,GO:0008236,GO:0005615,GO:0007566,GO:0016020,GO:0016021,GO:0005515,GO:0005576,GO:0012505,GO:0030173,GO:0005802,GO:0007267,GO:0007565,GO:0005796,GO:0007507,GO:0016485,GO:0001822,GO:0009952,GO:0032455,GO:0048706,GO:0051004,GO:0030141,GO:0004175,GO:0042277,GO:0006465,GO:0016486,GO:0019058,GO:0043043,GO:0048566,GO:0035108,GO:0002001,GO:0030323,GO:…	Golgi apparatus|hydrolase activity|peptidase activity|proteolysis|serine-type endopeptidase activity|serine-type peptidase activity|extracellular space|embryo implantation|membrane|integral component of membrane|protein binding|extracellular region|endomembrane system|integral component of Golgi membrane|trans-Golgi network|cell-cell signaling|female pregnancy|Golgi lumen|heart development|protei…
TAX1BP3	0	0.609906	0.633	0.196	0	Fibroblasts	3.23	ENSG00000213977	30851	protein_coding	Tax1 binding protein 3 [Source:HGNC Symbol;Acc:HGNC:30684]	GO:0005634,GO:0005737,GO:0016020,GO:0043231,GO:0001650,GO:0005886,GO:0015629,GO:0005515,GO:0016055,GO:0090630,GO:0005829,GO:0070062,GO:0030178,GO:0007266,GO:0008022,GO:0008013,GO:0008285,GO:2000009	nucleus|cytoplasm|membrane|intracellular membrane-bounded organelle|fibrillar center|plasma membrane|actin cytoskeleton|protein binding|Wnt signaling pathway|activation of GTPase activity|cytosol|extracellular exosome|negative regulation of Wnt signaling pathway|Rho protein signal transduction|protein C-terminus binding|beta-catenin binding|negative regulation of cell population proliferation|neg…
C12orf57	0	0.608228	0.899	0.574	0	Fibroblasts	1.566	ENSG00000111678	113246	protein_coding	chromosome 12 open reading frame 57 [Source:HGNC Symbol;Acc:HGNC:29521]	GO:0005737,GO:0016607,GO:0003674,GO:0050890,GO:0009791,GO:0014819,GO:0021540,GO:0021678,GO:0036343,GO:0048593	cytoplasm|nuclear speck|molecular_function|cognition|post-embryonic development|regulation of skeletal muscle contraction|corpus callosum morphogenesis|third ventricle development|psychomotor behavior|camera-type eye morphogenesis
NR2F1	0	0.606114	0.616	0.115	0	Fibroblasts	5.357	ENSG00000175745	7025	protein_coding	nuclear receptor subfamily 2 group F member 1 [Source:HGNC Symbol;Acc:HGNC:7975]	GO:0005634,GO:0008270,GO:0046872,GO:0005829,GO:0005654,GO:0006355,GO:0003677,GO:0003700,GO:0043565,GO:0003707,GO:0030522,GO:0043401,GO:0030154,GO:0000977,GO:0005515,GO:0006357,GO:0000122,GO:0045944,GO:0000981,GO:0000978,GO:0001227,GO:0048856,GO:0003713,GO:0007165,GO:0006367,GO:0004879,GO:0044323,GO:0007399,GO:0010977	nucleus|zinc ion binding|metal ion binding|cytosol|nucleoplasm|regulation of transcription, DNA-templated|DNA binding|DNA-binding transcription factor activity|sequence-specific DNA binding|steroid hormone receptor activity|intracellular receptor signaling pathway|steroid hormone mediated signaling pathway|cell differentiation|RNA polymerase II regulatory region sequence-specific DNA binding|prot…
RPS8	0	0.605708	0.993	0.963	0	Fibroblasts	1.031	ENSG00000142937	6202	protein_coding	ribosomal protein S8 [Source:HGNC Symbol;Acc:HGNC:10441]	GO:0003723,GO:0005634,GO:0005737,GO:0016020,GO:0006412,GO:0005783,GO:0005829,GO:0003735,GO:0005840,GO:0022627,GO:0005925,GO:0000462,GO:0005654,GO:0070062,GO:0019083,GO:1990904,GO:0005515,GO:0006413,GO:0000184,GO:0006614,GO:0005622	RNA binding|nucleus|cytoplasm|membrane|translation|endoplasmic reticulum|cytosol|structural constituent of ribosome|ribosome|cytosolic small ribosomal subunit|focal adhesion|maturation of SSU-rRNA from tricistronic rRNA transcript (SSU-rRNA, 5.8S rRNA, LSU-rRNA)|nucleoplasm|extracellular exosome|viral transcription|ribonucleoprotein complex|protein binding|translational initiation|nuclear-transcr…	path:hsa03010	Ribosome
SULF2	0	0.603248	0.629	0.154	0	Fibroblasts	4.084	ENSG00000196562	55959	protein_coding	sulfatase 2 [Source:HGNC Symbol;Acc:HGNC:20392]	GO:0040037,GO:0046872,GO:0005783,GO:0016787,GO:0005509,GO:0003824,GO:0005794,GO:0005615,GO:0005886,GO:0004065,GO:0008449,GO:0008484,GO:0002063,GO:0014846,GO:0030177,GO:0030201,GO:0035860,GO:0048706,GO:0051216,GO:0060384,GO:0005795,GO:0009986,GO:0001822,GO:0032836,GO:0010575,GO:0003094,GO:0005539,GO:0009611,GO:0060348,GO:0090263,GO:0097421,GO:2000345	negative regulation of fibroblast growth factor receptor signaling pathway|metal ion binding|endoplasmic reticulum|hydrolase activity|calcium ion binding|catalytic activity|Golgi apparatus|extracellular space|plasma membrane|arylsulfatase activity|N-acetylglucosamine-6-sulfatase activity|sulfuric ester hydrolase activity|chondrocyte development|esophagus smooth muscle contraction|positive regulat…
WNT4	0	0.602799	0.443	0.025	0	Fibroblasts	17.72	ENSG00000162552	54361	protein_coding	Wnt family member 4 [Source:HGNC Symbol;Acc:HGNC:12783]	GO:0045669,GO:0005737,GO:0005102,GO:0005576,GO:0005615,GO:0007275,GO:0016055,GO:0001822,GO:0009986,GO:0045893,GO:0005886,GO:0030182,GO:0003714,GO:0008584,GO:0010629,GO:0030501,GO:0045892,GO:0005788,GO:0030666,GO:0071560,GO:0005796,GO:0005109,GO:0048018,GO:0045165,GO:0070062,GO:0001889,GO:0072162,GO:0060070,GO:0001837,GO:0030325,GO:0032967,GO:0061184,GO:0061180,GO:0032349,GO:0061205,GO:0001656,GO:…	positive regulation of osteoblast differentiation|cytoplasm|signaling receptor binding|extracellular region|extracellular space|multicellular organism development|Wnt signaling pathway|kidney development|cell surface|positive regulation of transcription, DNA-templated|plasma membrane|neuron differentiation|transcription corepressor activity|male gonad development|negative regulation of gene expre…	path:hsa04150,path:hsa04310,path:hsa04360,path:hsa04390,path:hsa04550,path:hsa04916,path:hsa04919,path:hsa04934,path:hsa05165,path:hsa05166,path:hsa05200,path:hsa05205,path:hsa05217,path:hsa05224,path:hsa05225,path:hsa05226	mTOR signaling pathway|Wnt signaling pathway|Axon guidance|Hippo signaling pathway|Signaling pathways regulating pluripotency of stem cells|Melanogenesis|Thyroid hormone signaling pathway|Cushing syndrome|Human papillomavirus infection|Human T-cell leukemia virus 1 infection|Pathways in cancer|Proteoglycans in cancer|Basal cell carcinoma|Breast cancer|Hepatocellular carcinoma|Gastric cancer
HMGN2	0	0.600829	0.882	0.595	0	Fibroblasts	1.482	ENSG00000198830	3151	protein_coding	high mobility group nucleosomal binding domain 2 [Source:HGNC Symbol;Acc:HGNC:4986]	GO:0005634,GO:0003723,GO:0005737,GO:0003677,GO:0005615,GO:0031492,GO:0000785,GO:0005515,GO:0061844,GO:0031640	nucleus|RNA binding|cytoplasm|DNA binding|extracellular space|nucleosomal DNA binding|chromatin|protein binding|antimicrobial humoral immune response mediated by antimicrobial peptide|killing of cells of other organism
C20orf27	0	0.599082	0.591	0.164	0	Fibroblasts	3.604	ENSG00000101220	54976	protein_coding	chromosome 20 open reading frame 27 [Source:HGNC Symbol;Acc:HGNC:15873]	GO:0003674,GO:0008150,GO:0005575	molecular_function|biological_process|cellular_component
CD63	0	0.597644	0.959	0.811	0	Fibroblasts	1.182	ENSG00000135404	967	protein_coding	CD63 molecule [Source:HGNC Symbol;Acc:HGNC:1692]	GO:0016020,GO:0016021,GO:0015031,GO:0005765,GO:0005615,GO:0005886,GO:0005515,GO:0005576,GO:0042470,GO:0009986,GO:0005764,GO:0005768,GO:0031902,GO:0005887,GO:0070062,GO:0016477,GO:0010008,GO:0043312,GO:0002576,GO:0031088,GO:0032585,GO:0031226,GO:0035577,GO:1900746,GO:0007160,GO:0005771,GO:0031904,GO:0002092,GO:0034613,GO:0035646,GO:0048757,GO:1901379,GO:2001046,GO:0097487,GO:0043473,GO:0050931,GO:…	membrane|integral component of membrane|protein transport|lysosomal membrane|extracellular space|plasma membrane|protein binding|extracellular region|melanosome|cell surface|lysosome|endosome|late endosome membrane|integral component of plasma membrane|extracellular exosome|cell migration|endosome membrane|neutrophil degranulation|platelet degranulation|platelet dense granule membrane|multivesicu…	path:hsa04142,path:hsa05205	Lysosome|Proteoglycans in cancer
CD24	0	0.597105	0.501	0.202	0	Fibroblasts	2.48	ENSG00000272398	100133941	protein_coding	CD24 molecule [Source:HGNC Symbol;Acc:HGNC:1645]	GO:0016020,GO:0007155,GO:0005886,GO:0005515,GO:0016055,GO:0045121,GO:0009986,GO:0031225,GO:0061098,GO:0019901,GO:0016477,GO:0031362,GO:0001666,GO:0002237,GO:0007204,GO:0097193,GO:0043627,GO:0042632,GO:0098609,GO:0030856,GO:0072112,GO:0072139,GO:2000768,GO:0031295,GO:0043408,GO:0042325,GO:0042104,GO:0043406,GO:0002768,GO:0045730,GO:0001775,GO:0030296,GO:0001959,GO:0032597,GO:0032600,GO:0032913,GO:…	membrane|cell adhesion|plasma membrane|protein binding|Wnt signaling pathway|membrane raft|cell surface|anchored component of membrane|positive regulation of protein tyrosine kinase activity|protein kinase binding|cell migration|anchored component of external side of plasma membrane|response to hypoxia|response to molecule of bacterial origin|positive regulation of cytosolic calcium ion concentra…	path:hsa04640	Hematopoietic cell lineage
MZT2B	0	0.595744	0.901	0.693	0	Fibroblasts	1.3	ENSG00000152082	80097	protein_coding	mitotic spindle organizing protein 2B [Source:HGNC Symbol;Acc:HGNC:25886]	GO:0005813,GO:0005829,GO:0005654,GO:0005737,GO:0005856,GO:0005515,GO:0005815,GO:0005819,GO:0008274	centrosome|cytosol|nucleoplasm|cytoplasm|cytoskeleton|protein binding|microtubule organizing center|spindle|gamma-tubulin ring complex
TGFB1I1	0	0.594912	0.612	0.098	0	Fibroblasts	6.245	ENSG00000140682	7041	protein_coding	transforming growth factor beta 1 induced transcript 1 [Source:HGNC Symbol;Acc:HGNC:11767]	GO:0010718,GO:0030512,GO:0030511,GO:0005634,GO:0005737,GO:0046872,GO:0005856,GO:0005515,GO:0016055,GO:0030054,GO:0030154,GO:0003713,GO:0045893,GO:0005925,GO:0005829,GO:0005886,GO:0003712,GO:0034446,GO:0062023,GO:0007155,GO:0016363,GO:0006366,GO:0030521,GO:0008285,GO:0070411,GO:0048495,GO:0050681,GO:0007179,GO:0009408,GO:0016331,GO:0030579,GO:0030855,GO:0043542,GO:0045165,GO:0045599	positive regulation of epithelial to mesenchymal transition|negative regulation of transforming growth factor beta receptor signaling pathway|positive regulation of transforming growth factor beta receptor signaling pathway|nucleus|cytoplasm|metal ion binding|cytoskeleton|protein binding|Wnt signaling pathway|cell junction|cell differentiation|transcription coactivator activity|positive regulatio…
PGR	0	0.59453	0.632	0.187	0	Fibroblasts	3.38	ENSG00000082175	5241	protein_coding	progesterone receptor [Source:HGNC Symbol;Acc:HGNC:8910]	GO:0005634,GO:0005737,GO:0016020,GO:0008270,GO:0046872,GO:0006355,GO:0003677,GO:0003700,GO:0005739,GO:0043565,GO:0005515,GO:0003707,GO:0005741,GO:0008289,GO:0042802,GO:0005496,GO:0043401,GO:0000981,GO:0000790,GO:0000978,GO:0005654,GO:0005829,GO:0001228,GO:0045944,GO:0007165,GO:0007267,GO:0019899,GO:0010629,GO:0006367,GO:0051117,GO:0004879,GO:0001542,GO:0002070,GO:0030879,GO:0038001,GO:0048286,GO:…	nucleus|cytoplasm|membrane|zinc ion binding|metal ion binding|regulation of transcription, DNA-templated|DNA binding|DNA-binding transcription factor activity|mitochondrion|sequence-specific DNA binding|protein binding|steroid hormone receptor activity|mitochondrial outer membrane|lipid binding|identical protein binding|steroid binding|steroid hormone mediated signaling pathway|DNA-binding transc…	path:hsa04114,path:hsa04914,path:hsa04915,path:hsa05224	Oocyte meiosis|Progesterone-mediated oocyte maturation|Estrogen signaling pathway|Breast cancer
CFH	0	0.593928	0.335	0.097	0	Fibroblasts	3.454	ENSG00000000971	3075	protein_coding	complement factor H [Source:HGNC Symbol;Acc:HGNC:4883]	GO:0005515,GO:0005576,GO:0002376,GO:0045087,GO:0030449,GO:0070062,GO:0072562,GO:0016032,GO:0005615,GO:0008201,GO:0006956,GO:0006957,GO:1903659,GO:0043395	protein binding|extracellular region|immune system process|innate immune response|regulation of complement activation|extracellular exosome|blood microparticle|viral process|extracellular space|heparin binding|complement activation|complement activation, alternative pathway|regulation of complement-dependent cytotoxicity|heparan sulfate proteoglycan binding	path:hsa04610,path:hsa05150	Complement and coagulation cascades|Staphylococcus aureus infection
PCDH18	0	0.584954	0.482	0.026	0	Fibroblasts	18.538	ENSG00000189184	54510	protein_coding	protocadherin 18 [Source:HGNC Symbol;Acc:HGNC:14268]	GO:0007399,GO:0016020,GO:0016021,GO:0005509,GO:0007155,GO:0007156,GO:0005886,GO:0005887,GO:0007420	nervous system development|membrane|integral component of membrane|calcium ion binding|cell adhesion|homophilic cell adhesion via plasma membrane adhesion molecules|plasma membrane|integral component of plasma membrane|brain development
MARCKSL1	0	0.575369	0.877	0.502	0	Fibroblasts	1.747	ENSG00000175130	65108	protein_coding	MARCKS like 1 [Source:HGNC Symbol;Acc:HGNC:7142]	GO:0005737,GO:0016020,GO:0003779,GO:0005886,GO:0005856,GO:0005515,GO:0005516,GO:0070062,GO:0008284	cytoplasm|membrane|actin binding|plasma membrane|cytoskeleton|protein binding|calmodulin binding|extracellular exosome|positive regulation of cell population proliferation	path:hsa04666,path:hsa05140	Fc gamma R-mediated phagocytosis|Leishmaniasis
WNT2	0	0.575261	0.413	0.022	0	Fibroblasts	18.773	ENSG00000105989	7472	protein_coding	Wnt family member 2 [Source:HGNC Symbol;Acc:HGNC:12780]	GO:0005102,GO:0005576,GO:0007275,GO:0016055,GO:0008284,GO:0051091,GO:0048146,GO:0005737,GO:0005615,GO:0030182,GO:0001938,GO:0002053,GO:0030324,GO:0045944,GO:0055009,GO:0060045,GO:0060070,GO:0060317,GO:0060492,GO:0060501,GO:0060716,GO:0062023,GO:0005515,GO:0071560,GO:0005109,GO:0048018,GO:0045165,GO:0071300,GO:0005125,GO:0061072,GO:1904948,GO:0007267,GO:1990909,GO:0031232,GO:1904954,GO:0002088,GO:…	signaling receptor binding|extracellular region|multicellular organism development|Wnt signaling pathway|positive regulation of cell population proliferation|positive regulation of DNA-binding transcription factor activity|positive regulation of fibroblast proliferation|cytoplasm|extracellular space|neuron differentiation|positive regulation of endothelial cell proliferation|positive regulation o…	path:hsa04150,path:hsa04310,path:hsa04390,path:hsa04550,path:hsa04916,path:hsa04934,path:hsa05165,path:hsa05166,path:hsa05200,path:hsa05205,path:hsa05217,path:hsa05224,path:hsa05225,path:hsa05226	mTOR signaling pathway|Wnt signaling pathway|Hippo signaling pathway|Signaling pathways regulating pluripotency of stem cells|Melanogenesis|Cushing syndrome|Human papillomavirus infection|Human T-cell leukemia virus 1 infection|Pathways in cancer|Proteoglycans in cancer|Basal cell carcinoma|Breast cancer|Hepatocellular carcinoma|Gastric cancer
AR	0	0.573841	0.581	0.107	0	Fibroblasts	5.43	ENSG00000169083	367	protein_coding	androgen receptor [Source:HGNC Symbol;Acc:HGNC:644]	GO:0008284,GO:0045944,GO:0044212,GO:0045893,GO:0005634,GO:0005737,GO:0008270,GO:0046872,GO:0006355,GO:0003677,GO:0003700,GO:0043565,GO:0005515,GO:0004879,GO:0006351,GO:0008289,GO:0005496,GO:0030521,GO:0000981,GO:0000790,GO:0000978,GO:0005654,GO:0005829,GO:0010628,GO:0008285,GO:0016579,GO:0003682,GO:0008283,GO:0001228,GO:0007548,GO:0032991,GO:0005102,GO:0007165,GO:0007267,GO:0019899,GO:0045597,GO:…	positive regulation of cell population proliferation|positive regulation of transcription by RNA polymerase II|transcription regulatory region DNA binding|positive regulation of transcription, DNA-templated|nucleus|cytoplasm|zinc ion binding|metal ion binding|regulation of transcription, DNA-templated|DNA binding|DNA-binding transcription factor activity|sequence-specific DNA binding|protein bind…	path:hsa04114,path:hsa05200,path:hsa05215	Oocyte meiosis|Pathways in cancer|Prostate cancer
TSC22D1	0	0.572086	0.875	0.421	0	Fibroblasts	2.078	ENSG00000102804	8848	protein_coding	TSC22 domain family member 1 [Source:HGNC Symbol;Acc:HGNC:16826]	GO:0005634,GO:0005737,GO:0006355,GO:0003700,GO:0005515,GO:0006357,GO:0000981,GO:0006366	nucleus|cytoplasm|regulation of transcription, DNA-templated|DNA-binding transcription factor activity|protein binding|regulation of transcription by RNA polymerase II|DNA-binding transcription factor activity, RNA polymerase II-specific|transcription by RNA polymerase II
OAF	0	0.571861	0.603	0.15	0	Fibroblasts	4.02	ENSG00000184232	220323	protein_coding	out at first homolog [Source:HGNC Symbol;Acc:HGNC:28752]
SPON1	0	0.571034	0.535	0.061	0	Fibroblasts	8.77	ENSG00000262655	10418	protein_coding	spondin 1 [Source:HGNC Symbol;Acc:HGNC:11252]	GO:0005615,GO:0046872,GO:0007155,GO:0005515,GO:0005576,GO:0031012,GO:0062023,GO:0005788,GO:0005201,GO:0050693,GO:0010954,GO:0032092,GO:1902430,GO:1902993	extracellular space|metal ion binding|cell adhesion|protein binding|extracellular region|extracellular matrix|collagen-containing extracellular matrix|endoplasmic reticulum lumen|extracellular matrix structural constituent|LBD domain binding|positive regulation of protein processing|positive regulation of protein binding|negative regulation of amyloid-beta formation|positive regulation of amyloid…
CEBPD	0	0.571021	0.637	0.47	0	Fibroblasts	1.355	ENSG00000221869	1052	protein_coding	CCAAT enhancer binding protein delta [Source:HGNC Symbol;Acc:HGNC:1835]	GO:0005634,GO:0005654,GO:0006355,GO:0003677,GO:0003700,GO:0005515,GO:0000981,GO:0000790,GO:0006366,GO:0019221,GO:0000978,GO:0001228,GO:0042803,GO:0043565,GO:0044212,GO:0046982,GO:0002244,GO:0006357,GO:0045444,GO:0045669,GO:0045892,GO:0045944,GO:0048839	nucleus|nucleoplasm|regulation of transcription, DNA-templated|DNA binding|DNA-binding transcription factor activity|protein binding|DNA-binding transcription factor activity, RNA polymerase II-specific|nuclear chromatin|transcription by RNA polymerase II|cytokine-mediated signaling pathway|RNA polymerase II proximal promoter sequence-specific DNA binding|DNA-binding transcription activator activ…
TTC3	0	0.570171	0.849	0.449	0	Fibroblasts	1.891	ENSG00000182670	7267	protein_coding	tetratricopeptide repeat domain 3 [Source:HGNC Symbol;Acc:HGNC:12393]	GO:0005515,GO:0005634,GO:0046872,GO:0016740,GO:0005730,GO:0005829,GO:0016567,GO:0004842,GO:0006511,GO:0070936	protein binding|nucleus|metal ion binding|transferase activity|nucleolus|cytosol|protein ubiquitination|ubiquitin-protein transferase activity|ubiquitin-dependent protein catabolic process|protein K48-linked ubiquitination
DDAH2	0	0.568724	0.8	0.384	0	Fibroblasts	2.083	ENSG00000213722	23564	protein_coding	dimethylarginine dimethylaminohydrolase 2 [Source:HGNC Symbol;Acc:HGNC:2716]	GO:0016403,GO:0000052,GO:0006527,GO:0045429,GO:0005737,GO:0043066,GO:0005829,GO:0016787,GO:0005739,GO:0005515,GO:0005815,GO:0070062,GO:0050999,GO:0003824,GO:0016597,GO:0006525,GO:0007263,GO:0006809	dimethylargininase activity|citrulline metabolic process|arginine catabolic process|positive regulation of nitric oxide biosynthetic process|cytoplasm|negative regulation of apoptotic process|cytosol|hydrolase activity|mitochondrion|protein binding|microtubule organizing center|extracellular exosome|regulation of nitric-oxide synthase activity|catalytic activity|amino acid binding|arginine metabo…
CALU	0	0.5685	0.745	0.32	0	Fibroblasts	2.328	ENSG00000128595	813	protein_coding	calumenin [Source:HGNC Symbol;Acc:HGNC:1458]	GO:0016020,GO:0046872,GO:0005783,GO:0005789,GO:0005509,GO:0005794,GO:0005515,GO:0005576,GO:0042470,GO:0008150,GO:0044267,GO:0016529,GO:0043687,GO:0005788,GO:0033018	membrane|metal ion binding|endoplasmic reticulum|endoplasmic reticulum membrane|calcium ion binding|Golgi apparatus|protein binding|extracellular region|melanosome|biological_process|cellular protein metabolic process|sarcoplasmic reticulum|post-translational protein modification|endoplasmic reticulum lumen|sarcoplasmic reticulum lumen
KDELR1	0	0.56614	0.814	0.393	0	Fibroblasts	2.071	ENSG00000105438	10945	protein_coding	KDEL endoplasmic reticulum protein retention receptor 1 [Source:HGNC Symbol;Acc:HGNC:6304]	GO:0016020,GO:0016021,GO:0015031,GO:0005783,GO:0005789,GO:0005794,GO:0046923,GO:0006621,GO:0000139,GO:0031410,GO:0016192,GO:0006888,GO:0005801,GO:0030663,GO:0006890,GO:0030133,GO:0033116,GO:0005793,GO:0005046,GO:0002369,GO:0030217,GO:0070231	membrane|integral component of membrane|protein transport|endoplasmic reticulum|endoplasmic reticulum membrane|Golgi apparatus|ER retention sequence binding|protein retention in ER lumen|Golgi membrane|cytoplasmic vesicle|vesicle-mediated transport|endoplasmic reticulum to Golgi vesicle-mediated transport|cis-Golgi network|COPI-coated vesicle membrane|retrograde vesicle-mediated transport, Golgi …	path:hsa05110	Vibrio cholerae infection
TCF21	0	0.565722	0.258	0.015	0	Fibroblasts	17.2	ENSG00000118526	6943	protein_coding	transcription factor 21 [Source:HGNC Symbol;Acc:HGNC:11632]	GO:0005634,GO:0046983,GO:0003677,GO:0000122,GO:0000981,GO:0000790,GO:0045944,GO:0030855,GO:0060021,GO:0070888,GO:0001227,GO:0001228,GO:0042826,GO:0043425,GO:0050681,GO:0001657,GO:0001658,GO:0001763,GO:0001822,GO:0001944,GO:0007530,GO:0007548,GO:0009887,GO:0014707,GO:0032835,GO:0048286,GO:0048536,GO:0048557,GO:0048608,GO:0048732,GO:0060008,GO:0060425,GO:0060426,GO:0060435,GO:0060539,GO:0060541,GO:…	nucleus|protein dimerization activity|DNA binding|negative regulation of transcription by RNA polymerase II|DNA-binding transcription factor activity, RNA polymerase II-specific|nuclear chromatin|positive regulation of transcription by RNA polymerase II|epithelial cell differentiation|roof of mouth development|E-box binding|DNA-binding transcription repressor activity, RNA polymerase II-specific|…
EGR1	0	0.561127	0.752	0.469	0	Fibroblasts	1.603	ENSG00000120738	1958	protein_coding	early growth response 1 [Source:HGNC Symbol;Acc:HGNC:3238]	GO:0010628,GO:0045944,GO:0005737,GO:0005634,GO:1902949,GO:0003676,GO:0046872,GO:0005654,GO:0008270,GO:0003677,GO:0003700,GO:0005515,GO:0048511,GO:0032922,GO:0045893,GO:0043565,GO:0000981,GO:0006357,GO:0010385,GO:0000790,GO:0001666,GO:0000976,GO:0000977,GO:0060337,GO:0002931,GO:0070498,GO:1990841,GO:0006366,GO:1901216,GO:0045475,GO:0071504,GO:0071506,GO:0001228,GO:0035035,GO:0044212,GO:0044729,GO:…	positive regulation of gene expression|positive regulation of transcription by RNA polymerase II|cytoplasm|nucleus|positive regulation of tau-protein kinase activity|nucleic acid binding|metal ion binding|nucleoplasm|zinc ion binding|DNA binding|DNA-binding transcription factor activity|protein binding|rhythmic process|circadian regulation of gene expression|positive regulation of transcription, …	path:hsa04371,path:hsa04912,path:hsa04928,path:hsa04933,path:hsa05020,path:hsa05166	Apelin signaling pathway|GnRH signaling pathway|Parathyroid hormone synthesis, secretion and action|AGE-RAGE signaling pathway in diabetic complications|Prion diseases|Human T-cell leukemia virus 1 infection
CAVIN3	0	0.558463	0.561	0.102	0	Fibroblasts	5.5	ENSG00000170955	112464	protein_coding	caveolae associated protein 3 [Source:HGNC Symbol;Acc:HGNC:9400]	GO:0005737,GO:0016020,GO:0005829,GO:0005515,GO:0048511,GO:0005901,GO:0032922,GO:0032991,GO:0005080,GO:0030866,GO:0051898,GO:0070374,GO:1901003	cytoplasm|membrane|cytosol|protein binding|rhythmic process|caveola|circadian regulation of gene expression|protein-containing complex|protein kinase C binding|cortical actin cytoskeleton organization|negative regulation of protein kinase B signaling|positive regulation of ERK1 and ERK2 cascade|negative regulation of fermentation
SSR2	0	0.55776	0.885	0.641	0	Fibroblasts	1.381	ENSG00000163479	6746	protein_coding	signal sequence receptor subunit 2 [Source:HGNC Symbol;Acc:HGNC:11324]	GO:0016020,GO:0016021,GO:0005783,GO:0005789,GO:0005515,GO:0006613,GO:0001701	membrane|integral component of membrane|endoplasmic reticulum|endoplasmic reticulum membrane|protein binding|cotranslational protein targeting to membrane|in utero embryonic development	path:hsa04141	Protein processing in endoplasmic reticulum
PBX1	0	0.553825	0.67	0.197	0	Fibroblasts	3.401	ENSG00000185630	5087	protein_coding	PBX homeobox 1 [Source:HGNC Symbol;Acc:HGNC:8632]	GO:0005634,GO:0005654,GO:0003700,GO:0006355,GO:0005737,GO:0003677,GO:0006694,GO:0043565,GO:0005515,GO:0007275,GO:0030154,GO:0000978,GO:0001228,GO:0046982,GO:0001655,GO:0001658,GO:0008284,GO:0009887,GO:0009952,GO:0009954,GO:0010971,GO:0030278,GO:0030325,GO:0030326,GO:0035162,GO:0042127,GO:0045665,GO:0045944,GO:0048536,GO:0048538,GO:0048568,GO:0048706,GO:0005667,GO:0000981,GO:0000790,GO:0007548,GO:…	nucleus|nucleoplasm|DNA-binding transcription factor activity|regulation of transcription, DNA-templated|cytoplasm|DNA binding|steroid biosynthetic process|sequence-specific DNA binding|protein binding|multicellular organism development|cell differentiation|RNA polymerase II proximal promoter sequence-specific DNA binding|DNA-binding transcription activator activity, RNA polymerase II-specific|pr…	path:hsa04927,path:hsa04934,path:hsa05202	Cortisol synthesis and secretion|Cushing syndrome|Transcriptional misregulation in cancer
GPX8	0	0.551269	0.568	0.097	0	Fibroblasts	5.856	ENSG00000164294	493869	protein_coding	glutathione peroxidase 8 (putative) [Source:HGNC Symbol;Acc:HGNC:33100]	GO:0016020,GO:0016021,GO:0016491,GO:0055114,GO:0098869,GO:0004601,GO:0004602,GO:0006979,GO:0005788,GO:0034599	membrane|integral component of membrane|oxidoreductase activity|oxidation-reduction process|cellular oxidant detoxification|peroxidase activity|glutathione peroxidase activity|response to oxidative stress|endoplasmic reticulum lumen|cellular response to oxidative stress	path:hsa00480,path:hsa00590,path:hsa04918	Glutathione metabolism|Arachidonic acid metabolism|Thyroid hormone synthesis
MARCKS	0	0.550893	0.868	0.408	0	Fibroblasts	2.127	ENSG00000277443	4082	protein_coding	myristoylated alanine rich protein kinase C substrate [Source:HGNC Symbol;Acc:HGNC:6759]	GO:0005737,GO:0016020,GO:0003779,GO:0005856,GO:0005925,GO:0005516,GO:0005886,GO:0070062,GO:0015629,GO:0051015,GO:0005080,GO:0042802,GO:0051017,GO:0051260,GO:0051764,GO:0005813,GO:0005938,GO:0032432,GO:0042585	cytoplasm|membrane|actin binding|cytoskeleton|focal adhesion|calmodulin binding|plasma membrane|extracellular exosome|actin cytoskeleton|actin filament binding|protein kinase C binding|identical protein binding|actin filament bundle assembly|protein homooligomerization|actin crosslink formation|centrosome|cell cortex|actin filament bundle|germinal vesicle	path:hsa04666,path:hsa05206	Fc gamma R-mediated phagocytosis|MicroRNAs in cancer
NENF	0	0.54968	0.76	0.295	0	Fibroblasts	2.576	ENSG00000117691	29937	protein_coding	neudesin neurotrophic factor [Source:HGNC Symbol;Acc:HGNC:30384]	GO:0046872,GO:0005634,GO:0005654,GO:0007165,GO:0005615,GO:0005576,GO:0032099,GO:0008083,GO:0043410	metal ion binding|nucleus|nucleoplasm|signal transduction|extracellular space|extracellular region|negative regulation of appetite|growth factor activity|positive regulation of MAPK cascade
PEBP1	0	0.547367	0.897	0.584	0	Fibroblasts	1.536	ENSG00000089220	5037	protein_coding	phosphatidylethanolamine binding protein 1 [Source:HGNC Symbol;Acc:HGNC:8630]	GO:0003723,GO:0005634,GO:0005737,GO:0000166,GO:0005524,GO:0010951,GO:0005515,GO:0008289,GO:0004867,GO:0030414,GO:0010466,GO:0005829,GO:0070062,GO:0019901,GO:0000165,GO:0019899,GO:0043409,GO:0008429	RNA binding|nucleus|cytoplasm|nucleotide binding|ATP binding|negative regulation of endopeptidase activity|protein binding|lipid binding|serine-type endopeptidase inhibitor activity|peptidase inhibitor activity|negative regulation of peptidase activity|cytosol|extracellular exosome|protein kinase binding|MAPK cascade|enzyme binding|negative regulation of MAPK cascade|phosphatidylethanolamine bind…
GDF7	0	0.543749	0.389	0.029	0	Fibroblasts	13.414	ENSG00000143869	151449	protein_coding	growth differentiation factor 7 [Source:HGNC Symbol;Acc:HGNC:4222]	GO:0030509,GO:0045893,GO:0008083,GO:0005615,GO:0005576,GO:0005125,GO:0005515,GO:0042981,GO:0060395,GO:0005160,GO:0010862,GO:0043408,GO:0048468,GO:0060389,GO:0032924,GO:0042803,GO:0007411,GO:0010628,GO:0021509,GO:0021527,GO:0021915,GO:0022612,GO:0030855,GO:0030901,GO:0045165,GO:0045666,GO:0048608,GO:0048754,GO:0048853,GO:0060571,GO:2001051	BMP signaling pathway|positive regulation of transcription, DNA-templated|growth factor activity|extracellular space|extracellular region|cytokine activity|protein binding|regulation of apoptotic process|SMAD protein signal transduction|transforming growth factor beta receptor binding|positive regulation of pathway-restricted SMAD protein phosphorylation|regulation of MAPK cascade|cell developmen…	path:hsa04060,path:hsa04350,path:hsa04360,path:hsa04390	Cytokine-cytokine receptor interaction|TGF-beta signaling pathway|Axon guidance|Hippo signaling pathway
FKBP7	0	0.543624	0.592	0.091	0	Fibroblasts	6.505	ENSG00000079150	51661	protein_coding	FKBP prolyl isomerase 7 [Source:HGNC Symbol;Acc:HGNC:3723]	GO:0046872,GO:0016853,GO:0005783,GO:0005509,GO:0003755,GO:0005515,GO:0000413,GO:0005788	metal ion binding|isomerase activity|endoplasmic reticulum|calcium ion binding|peptidyl-prolyl cis-trans isomerase activity|protein binding|protein peptidyl-prolyl isomerization|endoplasmic reticulum lumen
HAND2-AS1	0	0.5433	0.469	0.025	0	Fibroblasts	18.76	ENSG00000237125	79804	lncRNA	HAND2 antisense RNA 1 [Source:HGNC Symbol;Acc:HGNC:48872]
PMP22	0	0.543275	0.654	0.153	0	Fibroblasts	4.275	ENSG00000109099	5376	protein_coding	peripheral myelin protein 22 [Source:HGNC Symbol;Acc:HGNC:9118]	GO:0016020,GO:0016021,GO:0005886,GO:0005515,GO:0007268,GO:0008219,GO:0007422,GO:0042552,GO:0032060,GO:0008285,GO:0010977,GO:0030154,GO:0032288,GO:0005923,GO:0043218	membrane|integral component of membrane|plasma membrane|protein binding|chemical synaptic transmission|cell death|peripheral nervous system development|myelination|bleb assembly|negative regulation of cell population proliferation|negative regulation of neuron projection development|cell differentiation|myelin assembly|bicellular tight junction|compact myelin
IL1R1	0	0.539979	0.557	0.2	0	Fibroblasts	2.785	ENSG00000115594	3554	protein_coding	interleukin 1 receptor type 1 [Source:HGNC Symbol;Acc:HGNC:5993]	GO:0004909,GO:0070498,GO:0016020,GO:0016021,GO:0007165,GO:0019221,GO:0004908,GO:0005515,GO:0005886,GO:0005576,GO:0006954,GO:0005887,GO:0006955,GO:0007166,GO:0004888,GO:0070555,GO:0050727,GO:0005161,GO:0032729,GO:2000556,GO:0002020,GO:0019966,GO:2000391,GO:2000661,GO:0009897,GO:0009986	interleukin-1, type I, activating receptor activity|interleukin-1-mediated signaling pathway|membrane|integral component of membrane|signal transduction|cytokine-mediated signaling pathway|interleukin-1 receptor activity|protein binding|plasma membrane|extracellular region|inflammatory response|integral component of plasma membrane|immune response|cell surface receptor signaling pathway|transmemb…	path:hsa04010,path:hsa04060,path:hsa04064,path:hsa04380,path:hsa04640,path:hsa04659,path:hsa04750,path:hsa05146,path:hsa05163,path:hsa05166,path:hsa05418	MAPK signaling pathway|Cytokine-cytokine receptor interaction|NF-kappa B signaling pathway|Osteoclast differentiation|Hematopoietic cell lineage|Th17 cell differentiation|Inflammatory mediator regulation of TRP channels|Amoebiasis|Human cytomegalovirus infection|Human T-cell leukemia virus 1 infection|Fluid shear stress and atherosclerosis
KCNQ1OT1	0	0.539254	0.821	0.383	0	Fibroblasts	2.144	ENSG00000269821	10984	lncRNA	KCNQ1 opposite strand/antisense transcript 1 [Source:HGNC Symbol;Acc:HGNC:6295]
COL16A1	0	0.537636	0.416	0.025	0	Fibroblasts	16.64	ENSG00000084636	1307	protein_coding	collagen type XVI alpha 1 chain [Source:HGNC Symbol;Acc:HGNC:2193]	GO:0007155,GO:0005576,GO:0005581,GO:0007229,GO:0005615,GO:0005515,GO:0005201,GO:0030198,GO:0031012,GO:0005911,GO:0030020,GO:0062023,GO:0007160,GO:0098609,GO:0005178,GO:0005788,GO:0008201,GO:0007565,GO:0001763,GO:0033622,GO:0033627,GO:0051894,GO:0071230,GO:0005597	cell adhesion|extracellular region|collagen trimer|integrin-mediated signaling pathway|extracellular space|protein binding|extracellular matrix structural constituent|extracellular matrix organization|extracellular matrix|cell-cell junction|extracellular matrix structural constituent conferring tensile strength|collagen-containing extracellular matrix|cell-matrix adhesion|cell-cell adhesion|integ…
SH3PXD2A	0	0.537213	0.561	0.1	0	Fibroblasts	5.61	ENSG00000107957	9644	protein_coding	SH3 and PX domains 2A [Source:HGNC Symbol;Acc:HGNC:23664]	GO:0005737,GO:0043085,GO:0042995,GO:0005515,GO:0030054,GO:0035091,GO:0005829,GO:0016176,GO:0006801,GO:0002102,GO:0030198,GO:0072675,GO:0002020,GO:0005546,GO:0010314,GO:0032266,GO:0043325,GO:0070273,GO:0001701,GO:0072593	cytoplasm|positive regulation of catalytic activity|cell projection|protein binding|cell junction|phosphatidylinositol binding|cytosol|superoxide-generating NADPH oxidase activator activity|superoxide metabolic process|podosome|extracellular matrix organization|osteoclast fusion|protease binding|phosphatidylinositol-4,5-bisphosphate binding|phosphatidylinositol-5-phosphate binding|phosphatidylino…
MFGE8	0	0.535578	0.604	0.172	0	Fibroblasts	3.512	ENSG00000140545	4240	protein_coding	milk fat globule-EGF factor 8 protein [Source:HGNC Symbol;Acc:HGNC:7036]	GO:0016020,GO:0007155,GO:0005615,GO:0005576,GO:0007338,GO:0070062,GO:0044267,GO:0043687,GO:0062023,GO:0001525,GO:0005788,GO:0005201,GO:1903561,GO:0001786,GO:0005178,GO:0008429,GO:0006910,GO:0006911,GO:0043277,GO:0050766,GO:0009897,GO:0019897	membrane|cell adhesion|extracellular space|extracellular region|single fertilization|extracellular exosome|cellular protein metabolic process|post-translational protein modification|collagen-containing extracellular matrix|angiogenesis|endoplasmic reticulum lumen|extracellular matrix structural constituent|extracellular vesicle|phosphatidylserine binding|integrin binding|phosphatidylethanolamine …
CRISPLD2	0	0.535135	0.459	0.063	0	Fibroblasts	7.286	ENSG00000103196	83716	protein_coding	cysteine rich secretory protein LCCL domain containing 2 [Source:HGNC Symbol;Acc:HGNC:25248]	GO:0005576,GO:0005615,GO:0005539,GO:0008201,GO:0030198,GO:0030324,GO:0031012,GO:0070062,GO:0043312,GO:0034774,GO:1904813,GO:0060325,GO:0030133	extracellular region|extracellular space|glycosaminoglycan binding|heparin binding|extracellular matrix organization|lung development|extracellular matrix|extracellular exosome|neutrophil degranulation|secretory granule lumen|ficolin-1-rich granule lumen|face morphogenesis|transport vesicle
ACTG1	0	0.533963	0.982	0.918	0	Fibroblasts	1.07	ENSG00000184009	71	protein_coding	actin gamma 1 [Source:HGNC Symbol;Acc:HGNC:144]	GO:0005634,GO:0005737,GO:0016020,GO:0000166,GO:0005524,GO:0005886,GO:0005615,GO:0005856,GO:0005515,GO:0038096,GO:0042802,GO:0005200,GO:0005829,GO:0070062,GO:0001895,GO:0072562,GO:0005884,GO:0070527,GO:0061024,GO:0048013,GO:0048488,GO:0031625,GO:0034329,GO:0005522,GO:0098973,GO:0097433,GO:0098974,GO:0005925,GO:0045214,GO:0071346,GO:0015629,GO:0030016,GO:0031941,GO:0044305,GO:0045335,GO:0098685	nucleus|cytoplasm|membrane|nucleotide binding|ATP binding|plasma membrane|extracellular space|cytoskeleton|protein binding|Fc-gamma receptor signaling pathway involved in phagocytosis|identical protein binding|structural constituent of cytoskeleton|cytosol|extracellular exosome|retina homeostasis|blood microparticle|actin filament|platelet aggregation|membrane organization|ephrin receptor signali…	path:hsa04015,path:hsa04145,path:hsa04210,path:hsa04390,path:hsa04510,path:hsa04520,path:hsa04530,path:hsa04611,path:hsa04670,path:hsa04714,path:hsa04810,path:hsa04919,path:hsa04921,path:hsa05100,path:hsa05110,path:hsa05130,path:hsa05131,path:hsa05132,path:hsa05164,path:hsa05205,path:hsa05225,path:hsa05410,path:hsa05412,path:hsa05414,path:hsa05416,path:hsa05418	Rap1 signaling pathway|Phagosome|Apoptosis|Hippo signaling pathway|Focal adhesion|Adherens junction|Tight junction|Platelet activation|Leukocyte transendothelial migration|Thermogenesis|Regulation of actin cytoskeleton|Thyroid hormone signaling pathway|Oxytocin signaling pathway|Bacterial invasion of epithelial cells|Vibrio cholerae infection|Pathogenic Escherichia coli infection|Shigellosis|Salm…
MMP14	0	0.531842	0.559	0.127	0	Fibroblasts	4.402	ENSG00000157227	4323	protein_coding	matrix metallopeptidase 14 [Source:HGNC Symbol;Acc:HGNC:7160]	GO:0005737,GO:0016020,GO:0016021,GO:0008270,GO:0046872,GO:0005829,GO:0016787,GO:0045111,GO:0005886,GO:0005515,GO:0008233,GO:0006508,GO:0042470,GO:0031410,GO:0004222,GO:0008237,GO:0031012,GO:0005925,GO:0005615,GO:0030198,GO:0030335,GO:0005887,GO:0005796,GO:0030307,GO:0001501,GO:0004175,GO:0022617,GO:0005634,GO:1903076,GO:0031638,GO:0030574,GO:0045746,GO:0035987,GO:0010831,GO:0045579,GO:0044354,GO:…	cytoplasm|membrane|integral component of membrane|zinc ion binding|metal ion binding|cytosol|hydrolase activity|intermediate filament cytoskeleton|plasma membrane|protein binding|peptidase activity|proteolysis|melanosome|cytoplasmic vesicle|metalloendopeptidase activity|metallopeptidase activity|extracellular matrix|focal adhesion|extracellular space|extracellular matrix organization|positive reg…	path:hsa04668,path:hsa04912,path:hsa04928	TNF signaling pathway|GnRH signaling pathway|Parathyroid hormone synthesis, secretion and action
SMOC2	0	0.530122	0.392	0.038	0	Fibroblasts	10.316	ENSG00000112562	64094	protein_coding	SPARC related modular calcium binding 2 [Source:HGNC Symbol;Acc:HGNC:20323]	GO:0046872,GO:0005509,GO:0005615,GO:0005576,GO:0062023,GO:0071944,GO:0005604,GO:1900748,GO:0045766,GO:0010595,GO:0045931,GO:2000573,GO:2001028,GO:0045743,GO:0035470,GO:0005515,GO:0005539,GO:0008201,GO:0010811,GO:0030198,GO:0005614,GO:0031012,GO:0016020,GO:0016021	metal ion binding|calcium ion binding|extracellular space|extracellular region|collagen-containing extracellular matrix|cell periphery|basement membrane|positive regulation of vascular endothelial growth factor signaling pathway|positive regulation of angiogenesis|positive regulation of endothelial cell migration|positive regulation of mitotic cell cycle|positive regulation of DNA biosynthetic pr…
CARMN	0	0.528712	0.326	0.019	0	Fibroblasts	17.158	ENSG00000249669	--	lncRNA	cardiac mesoderm enhancer-associated non-coding RNA [Source:HGNC Symbol;Acc:HGNC:42872]
FKBP10	0	0.525209	0.611	0.142	0	Fibroblasts	4.303	ENSG00000141756	60681	protein_coding	FKBP prolyl isomerase 10 [Source:HGNC Symbol;Acc:HGNC:18169]	GO:0016853,GO:0003755,GO:0000413,GO:0046872,GO:0005783,GO:0005509,GO:0005528,GO:0018208,GO:0005788	isomerase activity|peptidyl-prolyl cis-trans isomerase activity|protein peptidyl-prolyl isomerization|metal ion binding|endoplasmic reticulum|calcium ion binding|FK506 binding|peptidyl-proline modification|endoplasmic reticulum lumen
COL4A2	0	0.521656	0.663	0.234	0	Fibroblasts	2.833	ENSG00000134871	1284	protein_coding	collagen type IV alpha 2 chain [Source:HGNC Symbol;Acc:HGNC:2203]	GO:0005515,GO:0005576,GO:0005581,GO:0005201,GO:0006351,GO:0007568,GO:0014823,GO:0038063,GO:0071560,GO:0005587,GO:0005604,GO:0005615,GO:0030198,GO:0031012,GO:0070062,GO:0062023,GO:0030020,GO:0001525,GO:0005788,GO:0016525,GO:0035987	protein binding|extracellular region|collagen trimer|extracellular matrix structural constituent|transcription, DNA-templated|aging|response to activity|collagen-activated tyrosine kinase receptor signaling pathway|cellular response to transforming growth factor beta stimulus|collagen type IV trimer|basement membrane|extracellular space|extracellular matrix organization|extracellular matrix|extra…	path:hsa04151,path:hsa04510,path:hsa04512,path:hsa04926,path:hsa04933,path:hsa04974,path:hsa05146,path:hsa05165,path:hsa05200,path:hsa05222	PI3K-Akt signaling pathway|Focal adhesion|ECM-receptor interaction|Relaxin signaling pathway|AGE-RAGE signaling pathway in diabetic complications|Protein digestion and absorption|Amoebiasis|Human papillomavirus infection|Pathways in cancer|Small cell lung cancer
CSRP1	0	0.520177	0.667	0.267	0	Fibroblasts	2.498	ENSG00000159176	1465	protein_coding	cysteine and glycine rich protein 1 [Source:HGNC Symbol;Acc:HGNC:2469]	GO:0003723,GO:0005634,GO:0046872,GO:0005925,GO:0005737,GO:0070062,GO:0030036,GO:0030018,GO:0070527,GO:0008270,GO:0008307,GO:0045214,GO:0042805,GO:0060537	RNA binding|nucleus|metal ion binding|focal adhesion|cytoplasm|extracellular exosome|actin cytoskeleton organization|Z disc|platelet aggregation|zinc ion binding|structural constituent of muscle|sarcomere organization|actinin binding|muscle tissue development
SSR3	0	0.520148	0.797	0.475	0	Fibroblasts	1.678	ENSG00000114850	6747	protein_coding	signal sequence receptor subunit 3 [Source:HGNC Symbol;Acc:HGNC:11325]	GO:0016020,GO:0016021,GO:0005783,GO:0005789,GO:0006614,GO:0005623	membrane|integral component of membrane|endoplasmic reticulum|endoplasmic reticulum membrane|SRP-dependent cotranslational protein targeting to membrane|cell	path:hsa04141	Protein processing in endoplasmic reticulum
ADRA2C	0	0.515732	0.373	0.022	0	Fibroblasts	16.955	ENSG00000184160	152	protein_coding	adrenoceptor alpha 2C [Source:HGNC Symbol;Acc:HGNC:283]	GO:0016020,GO:0016021,GO:0004930,GO:0007186,GO:0007165,GO:0030168,GO:0019229,GO:0006940,GO:0071875,GO:0004935,GO:0004938,GO:0005737,GO:0045666,GO:0032148,GO:0005886,GO:0005515,GO:0042802,GO:0005887,GO:0007188,GO:0042803,GO:0046982,GO:0007267,GO:0050796,GO:0005768,GO:0043410,GO:0071880,GO:0031694,GO:0051379,GO:0010700,GO:0032811,GO:0035624,GO:0007565,GO:0045907,GO:0051930,GO:0070473,GO:0030424,GO:…	membrane|integral component of membrane|G protein-coupled receptor activity|G protein-coupled receptor signaling pathway|signal transduction|platelet activation|regulation of vasoconstriction|regulation of smooth muscle contraction|adrenergic receptor signaling pathway|adrenergic receptor activity|alpha2-adrenergic receptor activity|cytoplasm|positive regulation of neuron differentiation|activati…	path:hsa04022,path:hsa04080	cGMP-PKG signaling pathway|Neuroactive ligand-receptor interaction
HAND2	0	0.514292	0.455	0.022	0	Fibroblasts	20.682	ENSG00000164107	9464	protein_coding	heart and neural crest derivatives expressed 2 [Source:HGNC Symbol;Acc:HGNC:4808]	GO:0046983,GO:0010628,GO:0010629,GO:0010667,GO:0070374,GO:0045944,GO:1900745,GO:0010613,GO:0044212,GO:0045893,GO:0005634,GO:0003677,GO:0005515,GO:0007275,GO:0030154,GO:0000981,GO:0007507,GO:0000977,GO:0032991,GO:0001525,GO:0042803,GO:0005667,GO:0000790,GO:0070888,GO:0003357,GO:0001228,GO:0007512,GO:0008134,GO:0034103,GO:0003680,GO:0033613,GO:0048538,GO:0043565,GO:0046982,GO:0001701,GO:0001947,GO:…	protein dimerization activity|positive regulation of gene expression|negative regulation of gene expression|negative regulation of cardiac muscle cell apoptotic process|positive regulation of ERK1 and ERK2 cascade|positive regulation of transcription by RNA polymerase II|positive regulation of p38MAPK cascade|positive regulation of cardiac muscle hypertrophy|transcription regulatory region DNA bi…
GAS6	0	0.513753	0.613	0.196	0	Fibroblasts	3.128	ENSG00000183087	2621	protein_coding	growth arrest specific 6 [Source:HGNC Symbol;Acc:HGNC:4168]	GO:0005737,GO:0046872,GO:0043066,GO:0005509,GO:0007155,GO:0005576,GO:0005615,GO:0007165,GO:0070588,GO:0050900,GO:0006915,GO:0005515,GO:0070062,GO:0001934,GO:0033138,GO:0010628,GO:0044267,GO:0040008,GO:0016477,GO:0043687,GO:0008283,GO:0007050,GO:0061098,GO:0016032,GO:0005102,GO:0032689,GO:0032720,GO:2000510,GO:0070527,GO:0002576,GO:0006909,GO:0085029,GO:0030674,GO:0043433,GO:0045892,GO:0005788,GO:…	cytoplasm|metal ion binding|negative regulation of apoptotic process|calcium ion binding|cell adhesion|extracellular region|extracellular space|signal transduction|calcium ion transmembrane transport|leukocyte migration|apoptotic process|protein binding|extracellular exosome|positive regulation of protein phosphorylation|positive regulation of peptidyl-serine phosphorylation|positive regulation o…	path:hsa01521	EGFR tyrosine kinase inhibitor resistance
FXYD1	0	0.513693	0.441	0.032	0	Fibroblasts	13.781	ENSG00000266964	5348	protein_coding	FXYD domain containing ion transport regulator 1 [Source:HGNC Symbol;Acc:HGNC:4025]	GO:0008016,GO:0016020,GO:0016021,GO:0006811,GO:0006813,GO:0005886,GO:0006814,GO:0005901,GO:0099106,GO:0043269,GO:1902476,GO:0017080,GO:2000649,GO:0034220,GO:0042383,GO:0005254,GO:0016324,GO:0005887,GO:0044325,GO:0006821,GO:0006936,GO:0010734,GO:0086036,GO:1903278,GO:1903779,GO:0005890,GO:0014704,GO:0030315	regulation of heart contraction|membrane|integral component of membrane|ion transport|potassium ion transport|plasma membrane|sodium ion transport|caveola|ion channel regulator activity|regulation of ion transport|chloride transmembrane transport|sodium channel regulator activity|regulation of sodium ion transmembrane transporter activity|ion transmembrane transport|sarcolemma|chloride channel ac…	path:hsa04024	cAMP signaling pathway
FAM114A1	0	0.512727	0.602	0.135	0	Fibroblasts	4.459	ENSG00000197712	92689	protein_coding	family with sequence similarity 114 member A1 [Source:HGNC Symbol;Acc:HGNC:25087]	GO:0005794,GO:0005634,GO:0005829,GO:0005737,GO:0005654,GO:0005515	Golgi apparatus|nucleus|cytosol|cytoplasm|nucleoplasm|protein binding
PDLIM3	0	0.51184	0.266	0.061	0	Fibroblasts	4.361	ENSG00000154553	27295	protein_coding	PDZ and LIM domain 3 [Source:HGNC Symbol;Acc:HGNC:20767]	GO:0005737,GO:0046872,GO:0005515,GO:0008092,GO:0008307,GO:0007015,GO:0007507,GO:0015629,GO:0030036,GO:0031941,GO:0003779,GO:0051371,GO:0061061,GO:0001725,GO:0005913,GO:0030018	cytoplasm|metal ion binding|protein binding|cytoskeletal protein binding|structural constituent of muscle|actin filament organization|heart development|actin cytoskeleton|actin cytoskeleton organization|filamentous actin|actin binding|muscle alpha-actinin binding|muscle structure development|stress fiber|cell-cell adherens junction|Z disc
DKK3	0	0.510448	0.52	0.043	0	Fibroblasts	12.093	ENSG00000050165	27122	protein_coding	dickkopf WNT signaling pathway inhibitor 3 [Source:HGNC Symbol;Acc:HGNC:2893]	GO:0090090,GO:0005576,GO:0007275,GO:0016055,GO:0005615,GO:0030178,GO:2000272,GO:0045892,GO:0009653,GO:0039706,GO:0048019,GO:0030325,GO:0032348,GO:2000065,GO:0017015,GO:1902613	negative regulation of canonical Wnt signaling pathway|extracellular region|multicellular organism development|Wnt signaling pathway|extracellular space|negative regulation of Wnt signaling pathway|negative regulation of signaling receptor activity|negative regulation of transcription, DNA-templated|anatomical structure morphogenesis|co-receptor binding|receptor antagonist activity|adrenal gland …
GREB1	0	0.508438	0.444	0.071	0	Fibroblasts	6.254	ENSG00000196208	9687	protein_coding	growth regulating estrogen receptor binding 1 [Source:HGNC Symbol;Acc:HGNC:24885]	GO:0016020,GO:0016021,GO:0005654,GO:0070062	membrane|integral component of membrane|nucleoplasm|extracellular exosome
ADAM12	0	0.507924	0.416	0.042	0	Fibroblasts	9.905	ENSG00000148848	8038	protein_coding	ADAM metallopeptidase domain 12 [Source:HGNC Symbol;Acc:HGNC:190]	GO:0045766,GO:0016020,GO:0016021,GO:0046872,GO:0005654,GO:0016787,GO:0007155,GO:0005886,GO:0008233,GO:0006508,GO:0005576,GO:0004222,GO:0008237,GO:0017124,GO:0030198,GO:0007520	positive regulation of angiogenesis|membrane|integral component of membrane|metal ion binding|nucleoplasm|hydrolase activity|cell adhesion|plasma membrane|peptidase activity|proteolysis|extracellular region|metalloendopeptidase activity|metallopeptidase activity|SH3 domain binding|extracellular matrix organization|myoblast fusion
RARRES1	0	0.504774	0.289	0.039	0	Fibroblasts	7.41	ENSG00000118849	5918	protein_coding	retinoic acid receptor responder 1 [Source:HGNC Symbol;Acc:HGNC:9867]	GO:0016020,GO:0016021,GO:0010951,GO:0008285,GO:0005615,GO:0070062,GO:0008191	membrane|integral component of membrane|negative regulation of endopeptidase activity|negative regulation of cell population proliferation|extracellular space|extracellular exosome|metalloendopeptidase inhibitor activity
CLMP	0	0.504022	0.485	0.025	0	Fibroblasts	19.4	ENSG00000166250	79827	protein_coding	CXADR like membrane protein [Source:HGNC Symbol;Acc:HGNC:24039]	GO:0016020,GO:0016021,GO:0005886,GO:0030054,GO:0009986,GO:0005923,GO:0005881,GO:0048565	membrane|integral component of membrane|plasma membrane|cell junction|cell surface|bicellular tight junction|cytoplasmic microtubule|digestive tract development
RPL5	0	0.503693	0.981	0.936	0	Fibroblasts	1.048	ENSG00000122406	6125	protein_coding	ribosomal protein L5 [Source:HGNC Symbol;Acc:HGNC:10360]	GO:0003735,GO:0006412,GO:0005840,GO:0008097,GO:0005622,GO:0003723,GO:0005634,GO:0005737,GO:0016020,GO:0005783,GO:0005730,GO:0005829,GO:0005515,GO:0019843,GO:0005654,GO:0005925,GO:0006364,GO:0022625,GO:0000027,GO:0070062,GO:0019083,GO:0042273,GO:0032991,GO:0006413,GO:1990904,GO:0000184,GO:0003730,GO:0048027,GO:0006614,GO:0010628,GO:0050821,GO:0031625,GO:1901796,GO:1990948,GO:0045727,GO:1904667,GO:…	structural constituent of ribosome|translation|ribosome|5S rRNA binding|intracellular|RNA binding|nucleus|cytoplasm|membrane|endoplasmic reticulum|nucleolus|cytosol|protein binding|rRNA binding|nucleoplasm|focal adhesion|rRNA processing|cytosolic large ribosomal subunit|ribosomal large subunit assembly|extracellular exosome|viral transcription|ribosomal large subunit biogenesis|protein-containing…	path:hsa03010	Ribosome
PLTP	0	0.502133	0.573	0.12	0	Fibroblasts	4.775	ENSG00000100979	5360	protein_coding	phospholipid transfer protein [Source:HGNC Symbol;Acc:HGNC:9093]	GO:0005615,GO:0006629,GO:0008289,GO:0005576,GO:0006869,GO:0008429,GO:0031210,GO:0035627,GO:0008525,GO:0070300,GO:0015914,GO:0034364,GO:0005319,GO:0034375,GO:0005548,GO:1901611,GO:0019992,GO:0097001,GO:0120017,GO:1904121,GO:1990050,GO:0010875,GO:0010189,GO:0030317	extracellular space|lipid metabolic process|lipid binding|extracellular region|lipid transport|phosphatidylethanolamine binding|phosphatidylcholine binding|ceramide transport|phosphatidylcholine transporter activity|phosphatidic acid binding|phospholipid transport|high-density lipoprotein particle|lipid transporter activity|high-density lipoprotein particle remodeling|phospholipid transporter act…	path:hsa03320,path:hsa04979	PPAR signaling pathway|Cholesterol metabolism
MFAP2	0	0.50201	0.482	0.082	0	Fibroblasts	5.878	ENSG00000117122	4237	protein_coding	microfibril associated protein 2 [Source:HGNC Symbol;Acc:HGNC:7033]	GO:0005576,GO:0001527,GO:0062023,GO:0005201,GO:0030198,GO:0120162,GO:0048048,GO:0048050	extracellular region|microfibril|collagen-containing extracellular matrix|extracellular matrix structural constituent|extracellular matrix organization|positive regulation of cold-induced thermogenesis|embryonic eye morphogenesis|post-embryonic eye morphogenesis
APCDD1	0	0.501725	0.478	0.123	0	Fibroblasts	3.886	ENSG00000154856	147495	protein_coding	APC down-regulated 1 [Source:HGNC Symbol;Acc:HGNC:15718]	GO:0016020,GO:0016021,GO:0005886,GO:0005515,GO:0016055,GO:0042802,GO:0005887,GO:0030178,GO:0017147,GO:0001942	membrane|integral component of membrane|plasma membrane|protein binding|Wnt signaling pathway|identical protein binding|integral component of plasma membrane|negative regulation of Wnt signaling pathway|Wnt-protein binding|hair follicle development
IQCG	0	0.498787	0.287	0.121	0	Fibroblasts	2.372	ENSG00000114473	84223	protein_coding	IQ motif containing G [Source:HGNC Symbol;Acc:HGNC:25251]	GO:0005737,GO:0031514,GO:0005856,GO:0042995,GO:0030154,GO:0007283,GO:0005516,GO:0005929,GO:0070062,GO:0007286,GO:0036126,GO:0030544,GO:0044782,GO:0007288,GO:0002177,GO:0005515	cytoplasm|motile cilium|cytoskeleton|cell projection|cell differentiation|spermatogenesis|calmodulin binding|cilium|extracellular exosome|spermatid development|sperm flagellum|Hsp70 protein binding|cilium organization|sperm axoneme assembly|manchette|protein binding
RPL10A	0	0.497884	0.978	0.934	0	Fibroblasts	1.047	ENSG00000198755	4736	protein_coding	ribosomal protein L10a [Source:HGNC Symbol;Acc:HGNC:10299]	GO:0003723,GO:0005634,GO:0016020,GO:0006412,GO:0002181,GO:0003735,GO:0005840,GO:0005515,GO:0015934,GO:0005925,GO:0022625,GO:0005829,GO:0070062,GO:0019083,GO:0006413,GO:0000184,GO:0000470,GO:0006614,GO:0042788,GO:0045471,GO:0014069	RNA binding|nucleus|membrane|translation|cytoplasmic translation|structural constituent of ribosome|ribosome|protein binding|large ribosomal subunit|focal adhesion|cytosolic large ribosomal subunit|cytosol|extracellular exosome|viral transcription|translational initiation|nuclear-transcribed mRNA catabolic process, nonsense-mediated decay|maturation of LSU-rRNA|SRP-dependent cotranslational prote…	path:hsa03010	Ribosome
LTBP2	0	0.49644	0.396	0.029	0	Fibroblasts	13.655	ENSG00000119681	4053	protein_coding	latent transforming growth factor beta binding protein 2 [Source:HGNC Symbol;Acc:HGNC:6715]	GO:0005615,GO:0005623,GO:0005509,GO:0005515,GO:0005576,GO:0008201,GO:0070062,GO:0062023,GO:0007179,GO:0005201,GO:0019838,GO:0031012,GO:0006605,GO:0009306,GO:0050436,GO:0097435	extracellular space|cell|calcium ion binding|protein binding|extracellular region|heparin binding|extracellular exosome|collagen-containing extracellular matrix|transforming growth factor beta receptor signaling pathway|extracellular matrix structural constituent|growth factor binding|extracellular matrix|protein targeting|protein secretion|microfibril binding|supramolecular fiber organization
VCL	0	0.494958	0.625	0.216	0	Fibroblasts	2.894	ENSG00000035403	7414	protein_coding	vinculin [Source:HGNC Symbol;Acc:HGNC:12665]	GO:0003779,GO:0051015,GO:0007155,GO:0005737,GO:0016020,GO:0005198,GO:0005925,GO:0015629,GO:0005886,GO:0005856,GO:0005515,GO:0030054,GO:0005576,GO:0005829,GO:0045296,GO:0070062,GO:0042383,GO:0032991,GO:0005912,GO:0043312,GO:0005913,GO:0070527,GO:0002576,GO:0030032,GO:0034774,GO:1904813,GO:0035580,GO:0002162,GO:0005911,GO:1903561,GO:0045294,GO:0006936,GO:0008013,GO:0043034,GO:0034333,GO:0030336,GO:…	actin binding|actin filament binding|cell adhesion|cytoplasm|membrane|structural molecule activity|focal adhesion|actin cytoskeleton|plasma membrane|cytoskeleton|protein binding|cell junction|extracellular region|cytosol|cadherin binding|extracellular exosome|sarcolemma|protein-containing complex|adherens junction|neutrophil degranulation|cell-cell adherens junction|platelet aggregation|platelet …	path:hsa04510,path:hsa04520,path:hsa04670,path:hsa04810,path:hsa05100,path:hsa05131,path:hsa05146	Focal adhesion|Adherens junction|Leukocyte transendothelial migration|Regulation of actin cytoskeleton|Bacterial invasion of epithelial cells|Shigellosis|Amoebiasis
MIR99AHG	0	0.489661	0.491	0.063	0	Fibroblasts	7.794	ENSG00000215386	--	lncRNA	mir-99a-let-7c cluster host gene [Source:HGNC Symbol;Acc:HGNC:1274]
PEG10	0	0.488945	0.254	0.055	0	Fibroblasts	4.618	ENSG00000242265	23089	protein_coding	paternally expressed 10 [Source:HGNC Symbol;Acc:HGNC:14005]	GO:0003676,GO:0003723,GO:0005634,GO:0005737,GO:0008270,GO:0046872,GO:0005829,GO:0003677,GO:0005515,GO:0006915,GO:0030154,GO:0030512,GO:0001890	nucleic acid binding|RNA binding|nucleus|cytoplasm|zinc ion binding|metal ion binding|cytosol|DNA binding|protein binding|apoptotic process|cell differentiation|negative regulation of transforming growth factor beta receptor signaling pathway|placenta development
SEMA3C	0	0.4865	0.363	0.073	0	Fibroblasts	4.973	ENSG00000075223	10512	protein_coding	semaphorin 3C [Source:HGNC Symbol;Acc:HGNC:10725]	GO:0005576,GO:0007275,GO:0030154,GO:0005615,GO:0030215,GO:0007399,GO:0005887,GO:0070062,GO:0006955,GO:0007411,GO:0003148,GO:0045499,GO:0001755,GO:0030335,GO:0048843,GO:0050919,GO:0071526,GO:0042493,GO:0001756,GO:0001974,GO:0003151,GO:0003215,GO:0003350,GO:0007507,GO:0009791,GO:0021915,GO:0060174,GO:0060666,GO:0140074,GO:1905312,GO:0005515	extracellular region|multicellular organism development|cell differentiation|extracellular space|semaphorin receptor binding|nervous system development|integral component of plasma membrane|extracellular exosome|immune response|axon guidance|outflow tract septum morphogenesis|chemorepellent activity|neural crest cell migration|positive regulation of cell migration|negative regulation of axon exte…	path:hsa04360	Axon guidance
QPRT	0	0.484722	0.583	0.132	0	Fibroblasts	4.417	ENSG00000103485	23475	protein_coding	quinolinate phosphoribosyltransferase [Source:HGNC Symbol;Acc:HGNC:9755]	GO:0003824,GO:0009435,GO:0004514,GO:0005737,GO:0016763,GO:0034213,GO:0019363,GO:0016740,GO:0016757,GO:0042803,GO:0005515,GO:0005829,GO:0070062,GO:0051259,GO:0019674,GO:0046874	catalytic activity|NAD biosynthetic process|nicotinate-nucleotide diphosphorylase (carboxylating) activity|cytoplasm|transferase activity, transferring pentosyl groups|quinolinate catabolic process|pyridine nucleotide biosynthetic process|transferase activity|transferase activity, transferring glycosyl groups|protein homodimerization activity|protein binding|cytosol|extracellular exosome|protein …	path:hsa00760	Nicotinate and nicotinamide metabolism
KDELR2	0	0.483786	0.726	0.382	0	Fibroblasts	1.901	ENSG00000136240	11014	protein_coding	KDEL endoplasmic reticulum protein retention receptor 2 [Source:HGNC Symbol;Acc:HGNC:6305]	GO:0016020,GO:0016021,GO:0015031,GO:0005783,GO:0005789,GO:0005794,GO:0046923,GO:0006621,GO:0005801,GO:0000139,GO:0031410,GO:0016192,GO:0006888,GO:0030663,GO:0006890,GO:0030133,GO:0005046	membrane|integral component of membrane|protein transport|endoplasmic reticulum|endoplasmic reticulum membrane|Golgi apparatus|ER retention sequence binding|protein retention in ER lumen|cis-Golgi network|Golgi membrane|cytoplasmic vesicle|vesicle-mediated transport|endoplasmic reticulum to Golgi vesicle-mediated transport|COPI-coated vesicle membrane|retrograde vesicle-mediated transport, Golgi …	path:hsa05110	Vibrio cholerae infection
LTBP1	0	0.480597	0.451	0.057	0	Fibroblasts	7.912	ENSG00000049323	4052	protein_coding	latent transforming growth factor beta binding protein 1 [Source:HGNC Symbol;Acc:HGNC:6714]	GO:0005509,GO:0005576,GO:0007178,GO:0005515,GO:0044267,GO:0062023,GO:0043687,GO:0005788,GO:0005201,GO:0031012,GO:0019838,GO:1901388,GO:0035583,GO:0001527,GO:0050431,GO:0005024,GO:0050436,GO:0003281,GO:0035904,GO:0060976,GO:0032991	calcium ion binding|extracellular region|transmembrane receptor protein serine/threonine kinase signaling pathway|protein binding|cellular protein metabolic process|collagen-containing extracellular matrix|post-translational protein modification|endoplasmic reticulum lumen|extracellular matrix structural constituent|extracellular matrix|growth factor binding|regulation of transforming growth fact…	path:hsa04350	TGF-beta signaling pathway
PKDCC	0	0.480049	0.494	0.071	0	Fibroblasts	6.958	ENSG00000162878	91461	protein_coding	protein kinase domain containing, cytoplasmic [Source:HGNC Symbol;Acc:HGNC:25123]	GO:0015031,GO:0000166,GO:0004672,GO:0005524,GO:0016301,GO:0016740,GO:0006468,GO:0016310,GO:0005794,GO:0004713,GO:0005576,GO:0004715,GO:0007275,GO:0030154,GO:0001503,GO:0030501,GO:0032332,GO:0060021,GO:0048286,GO:0018108,GO:0048566,GO:0042997,GO:0001501,GO:0030282,GO:0035108,GO:0035264	protein transport|nucleotide binding|protein kinase activity|ATP binding|kinase activity|transferase activity|protein phosphorylation|phosphorylation|Golgi apparatus|protein tyrosine kinase activity|extracellular region|non-membrane spanning protein tyrosine kinase activity|multicellular organism development|cell differentiation|ossification|positive regulation of bone mineralization|positive reg…
WFDC1	0	0.478634	0.328	0.02	0	Fibroblasts	16.4	ENSG00000103175	58189	protein_coding	WAP four-disulfide core domain 1 [Source:HGNC Symbol;Acc:HGNC:15466]	GO:0005576,GO:0005615,GO:0010951,GO:0030414,GO:0004867,GO:0010466,GO:0003674,GO:0030308,GO:0001558,GO:0032355,GO:0042493,GO:0050680,GO:0050728,GO:0061045	extracellular region|extracellular space|negative regulation of endopeptidase activity|peptidase inhibitor activity|serine-type endopeptidase inhibitor activity|negative regulation of peptidase activity|molecular_function|negative regulation of cell growth|regulation of cell growth|response to estradiol|response to drug|negative regulation of epithelial cell proliferation|negative regulation of i…
RCN3	0	0.478112	0.503	0.06	0	Fibroblasts	8.383	ENSG00000142552	57333	protein_coding	reticulocalbin 3 [Source:HGNC Symbol;Acc:HGNC:21145]	GO:0015031,GO:0046872,GO:0005783,GO:0005509,GO:0005515,GO:0005788,GO:0055091,GO:0009306,GO:0043129,GO:0032964,GO:0010952,GO:0051896,GO:0036503,GO:0060428	protein transport|metal ion binding|endoplasmic reticulum|calcium ion binding|protein binding|endoplasmic reticulum lumen|phospholipid homeostasis|protein secretion|surfactant homeostasis|collagen biosynthetic process|positive regulation of peptidase activity|regulation of protein kinase B signaling|ERAD pathway|lung epithelium development
CPE	0	0.476223	0.426	0.066	0	Fibroblasts	6.455	ENSG00000109472	1363	protein_coding	carboxypeptidase E [Source:HGNC Symbol;Acc:HGNC:2303]	GO:0008270,GO:0006508,GO:0004181,GO:0005634,GO:0016020,GO:0046872,GO:0016787,GO:0008233,GO:0005576,GO:0031410,GO:0008237,GO:0004180,GO:0007218,GO:0005615,GO:0030070,GO:0030072,GO:0033366,GO:0030667,GO:0070062,GO:0005886,GO:0006464,GO:0030133,GO:0030658,GO:0005794,GO:0006518,GO:0016485,GO:0050839,GO:0042043,GO:0003214,GO:0016055,GO:0072657	zinc ion binding|proteolysis|metallocarboxypeptidase activity|nucleus|membrane|metal ion binding|hydrolase activity|peptidase activity|extracellular region|cytoplasmic vesicle|metallopeptidase activity|carboxypeptidase activity|neuropeptide signaling pathway|extracellular space|insulin processing|peptide hormone secretion|protein localization to secretory granule|secretory granule membrane|extrac…	path:hsa04940	Type I diabetes mellitus
PSD3	0	0.476037	0.484	0.055	0	Fibroblasts	8.8	ENSG00000156011	23362	protein_coding	pleckstrin and Sec7 domain containing 3 [Source:HGNC Symbol;Acc:HGNC:19093]	GO:0016020,GO:0005886,GO:0042995,GO:0030054,GO:0045202,GO:0045211,GO:0005086,GO:0032012,GO:0005085,GO:0032587,GO:0014069,GO:0005515,GO:0005543	membrane|plasma membrane|cell projection|cell junction|synapse|postsynaptic membrane|ARF guanyl-nucleotide exchange factor activity|regulation of ARF protein signal transduction|guanyl-nucleotide exchange factor activity|ruffle membrane|postsynaptic density|protein binding|phospholipid binding	path:hsa04144	Endocytosis
VASN	0	0.475146	0.496	0.06	0	Fibroblasts	8.267	ENSG00000168140	114990	protein_coding	vasorin [Source:HGNC Symbol;Acc:HGNC:18517]	GO:0016020,GO:0016021,GO:0005765,GO:0005615,GO:0005515,GO:0005576,GO:0009986,GO:0005886,GO:0031012,GO:0045296,GO:0070062,GO:0010719,GO:0030512,GO:0050431,GO:0071456,GO:0071461,GO:0005739	membrane|integral component of membrane|lysosomal membrane|extracellular space|protein binding|extracellular region|cell surface|plasma membrane|extracellular matrix|cadherin binding|extracellular exosome|negative regulation of epithelial to mesenchymal transition|negative regulation of transforming growth factor beta receptor signaling pathway|transforming growth factor beta binding|cellular res…
RCN1	0	0.474425	0.705	0.272	0	Fibroblasts	2.592	ENSG00000049449	5954	protein_coding	reticulocalbin 1 [Source:HGNC Symbol;Acc:HGNC:9934]	GO:0046872,GO:0005783,GO:0005509,GO:0005515,GO:0005788,GO:0044267,GO:0043687	metal ion binding|endoplasmic reticulum|calcium ion binding|protein binding|endoplasmic reticulum lumen|cellular protein metabolic process|post-translational protein modification
MAGED1	0	0.47426	0.588	0.164	0	Fibroblasts	3.585	ENSG00000179222	9500	protein_coding	MAGE family member D1 [Source:HGNC Symbol;Acc:HGNC:6813]	GO:0005634,GO:0005737,GO:0016020,GO:0042981,GO:0005886,GO:0005515,GO:0048511,GO:0032922,GO:0042802,GO:0032991,GO:0006355,GO:0000785,GO:0050680,GO:0003713,GO:0006357,GO:0042752,GO:0043406,GO:0045892,GO:0045893,GO:0090190,GO:1900181,GO:2001235	nucleus|cytoplasm|membrane|regulation of apoptotic process|plasma membrane|protein binding|rhythmic process|circadian regulation of gene expression|identical protein binding|protein-containing complex|regulation of transcription, DNA-templated|chromatin|negative regulation of epithelial cell proliferation|transcription coactivator activity|regulation of transcription by RNA polymerase II|regulati…	path:hsa04722	Neurotrophin signaling pathway
TPM4	0	0.473334	0.891	0.605	0	Fibroblasts	1.473	ENSG00000167460	7171	protein_coding	tropomyosin 4 [Source:HGNC Symbol;Acc:HGNC:12013]	GO:0005737,GO:0016020,GO:0046872,GO:0003779,GO:0042803,GO:0005856,GO:0005515,GO:0005509,GO:0005925,GO:0051015,GO:0005829,GO:0070062,GO:0005884,GO:0042802,GO:0007015,GO:0046982,GO:0001725,GO:0006936,GO:0008307,GO:0030049,GO:0001649,GO:0005862	cytoplasm|membrane|metal ion binding|actin binding|protein homodimerization activity|cytoskeleton|protein binding|calcium ion binding|focal adhesion|actin filament binding|cytosol|extracellular exosome|actin filament|identical protein binding|actin filament organization|protein heterodimerization activity|stress fiber|muscle contraction|structural constituent of muscle|muscle filament sliding|ost…	path:hsa04260,path:hsa04261,path:hsa05410,path:hsa05414	Cardiac muscle contraction|Adrenergic signaling in cardiomyocytes|Hypertrophic cardiomyopathy (HCM)|Dilated cardiomyopathy (DCM)
CDK2AP1	0	0.471849	0.549	0.189	0	Fibroblasts	2.905	ENSG00000111328	8099	protein_coding	cyclin dependent kinase 2 associated protein 1 [Source:HGNC Symbol;Acc:HGNC:14002]	GO:0005634,GO:0005829,GO:0005654,GO:0005515,GO:0007049,GO:0048471,GO:0001934,GO:0070182,GO:0006261	nucleus|cytosol|nucleoplasm|protein binding|cell cycle|perinuclear region of cytoplasm|positive regulation of protein phosphorylation|DNA polymerase binding|DNA-dependent DNA replication
NFIC	0	0.471611	0.725	0.307	0	Fibroblasts	2.362	ENSG00000141905	4782	protein_coding	nuclear factor I C [Source:HGNC Symbol;Acc:HGNC:7786]	GO:0005634,GO:0006355,GO:0003677,GO:0003700,GO:0006260,GO:0005622,GO:0001650,GO:0000981,GO:0000122,GO:0045944,GO:0000790,GO:0000978,GO:0001228,GO:0006366,GO:0000987,GO:0003690,GO:0042475,GO:0045892	nucleus|regulation of transcription, DNA-templated|DNA binding|DNA-binding transcription factor activity|DNA replication|intracellular|fibrillar center|DNA-binding transcription factor activity, RNA polymerase II-specific|negative regulation of transcription by RNA polymerase II|positive regulation of transcription by RNA polymerase II|nuclear chromatin|RNA polymerase II proximal promoter sequenc…
NME4	0	0.471161	0.611	0.21	0	Fibroblasts	2.91	ENSG00000103202	4833	protein_coding	NME/NM23 nucleoside diphosphate kinase 4 [Source:HGNC Symbol;Acc:HGNC:7852]	GO:0016020,GO:0046872,GO:0000166,GO:0005524,GO:0016301,GO:0016740,GO:0016310,GO:0005739,GO:0005759,GO:0005515,GO:0006869,GO:0004550,GO:0006165,GO:0006183,GO:0006228,GO:0006241,GO:0009117,GO:0008289,GO:0005758,GO:0005743,GO:1901612,GO:0006163,GO:0006220,GO:0009116,GO:0015949	membrane|metal ion binding|nucleotide binding|ATP binding|kinase activity|transferase activity|phosphorylation|mitochondrion|mitochondrial matrix|protein binding|lipid transport|nucleoside diphosphate kinase activity|nucleoside diphosphate phosphorylation|GTP biosynthetic process|UTP biosynthetic process|CTP biosynthetic process|nucleotide metabolic process|lipid binding|mitochondrial intermembra…	path:hsa00230,path:hsa00240,path:hsa00983	Purine metabolism|Pyrimidine metabolism|Drug metabolism - other enzymes
LIMA1	0	0.470605	0.655	0.245	0	Fibroblasts	2.673	ENSG00000050405	51474	protein_coding	LIM domain and actin binding 1 [Source:HGNC Symbol;Acc:HGNC:24636]	GO:0046872,GO:0051015,GO:0005886,GO:0005925,GO:0015629,GO:0051017,GO:0030835,GO:0005737,GO:0016020,GO:0005829,GO:0003779,GO:0006629,GO:0008202,GO:0005856,GO:0005515,GO:0030054,GO:0008203,GO:0045296,GO:0003785,GO:0016477,GO:0001725,GO:0032154,GO:0001726,GO:0031526,GO:0042632,GO:0031529,GO:0030299,GO:0005903	metal ion binding|actin filament binding|plasma membrane|focal adhesion|actin cytoskeleton|actin filament bundle assembly|negative regulation of actin filament depolymerization|cytoplasm|membrane|cytosol|actin binding|lipid metabolic process|steroid metabolic process|cytoskeleton|protein binding|cell junction|cholesterol metabolic process|cadherin binding|actin monomer binding|cell migration|stre…
PLEKHA5	0	0.470009	0.614	0.213	0	Fibroblasts	2.883	ENSG00000052126	54477	protein_coding	pleckstrin homology domain containing A5 [Source:HGNC Symbol;Acc:HGNC:30036]	GO:0005737,GO:0016020,GO:0005829,GO:0005654,GO:0005515,GO:0008150,GO:0010314,GO:0032266,GO:0070273,GO:0080025,GO:0061458,GO:0014069,GO:0098978	cytoplasm|membrane|cytosol|nucleoplasm|protein binding|biological_process|phosphatidylinositol-5-phosphate binding|phosphatidylinositol-3-phosphate binding|phosphatidylinositol-4-phosphate binding|phosphatidylinositol-3,5-bisphosphate binding|reproductive system development|postsynaptic density|glutamatergic synapse
HCFC1R1	0	0.469034	0.576	0.168	0	Fibroblasts	3.429	ENSG00000103145	54985	protein_coding	host cell factor C1 regulator 1 [Source:HGNC Symbol;Acc:HGNC:21198]	GO:0005634,GO:0005737,GO:0005654	nucleus|cytoplasm|nucleoplasm
STMN1	0	0.467009	0.764	0.439	0	Fibroblasts	1.74	ENSG00000117632	3925	protein_coding	stathmin 1 [Source:HGNC Symbol;Acc:HGNC:6510]	GO:0005737,GO:0005856,GO:0005515,GO:0007275,GO:0005874,GO:0030154,GO:0007399,GO:0031110,GO:0000281,GO:0007409,GO:0007420,GO:0031115,GO:0051272,GO:0005829,GO:0016020,GO:0043005,GO:0070062,GO:0009615,GO:0015631,GO:0007019,GO:0031175,GO:0051493,GO:0007165,GO:0035556,GO:0005622,GO:0007052,GO:0035024,GO:0051497,GO:0061436,GO:0070495,GO:1905098,GO:0048012	cytoplasm|cytoskeleton|protein binding|multicellular organism development|microtubule|cell differentiation|nervous system development|regulation of microtubule polymerization or depolymerization|mitotic cytokinesis|axonogenesis|brain development|negative regulation of microtubule polymerization|positive regulation of cellular component movement|cytosol|membrane|neuron projection|extracellular exo…	path:hsa04010,path:hsa05206	MAPK signaling pathway|MicroRNAs in cancer
PLEKHH2	0	0.462094	0.43	0.023	0	Fibroblasts	18.696	ENSG00000152527	130271	protein_coding	pleckstrin homology, MyTH4 and FERM domain containing H2 [Source:HGNC Symbol;Acc:HGNC:30506]	GO:0005737,GO:0016020,GO:0005829,GO:0005654,GO:0003779,GO:0005886,GO:0005856,GO:0042995,GO:0005515,GO:0016604,GO:0030027,GO:0030864,GO:0042802,GO:0030835	cytoplasm|membrane|cytosol|nucleoplasm|actin binding|plasma membrane|cytoskeleton|cell projection|protein binding|nuclear body|lamellipodium|cortical actin cytoskeleton|identical protein binding|negative regulation of actin filament depolymerization
CPQ	0	0.461277	0.61	0.166	0	Fibroblasts	3.675	ENSG00000104324	10404	protein_coding	carboxypeptidase Q [Source:HGNC Symbol;Acc:HGNC:16910]	GO:0005615,GO:0005737,GO:0005794,GO:0043231,GO:0046872,GO:0005783,GO:0016787,GO:0042803,GO:0008233,GO:0006508,GO:0005576,GO:0008237,GO:0004180,GO:0070573,GO:0006590,GO:0042246,GO:0005764,GO:0070062,GO:0043171	extracellular space|cytoplasm|Golgi apparatus|intracellular membrane-bounded organelle|metal ion binding|endoplasmic reticulum|hydrolase activity|protein homodimerization activity|peptidase activity|proteolysis|extracellular region|metallopeptidase activity|carboxypeptidase activity|metallodipeptidase activity|thyroid hormone generation|tissue regeneration|lysosome|extracellular exosome|peptide c…
ZNF516	0	0.460851	0.519	0.129	0	Fibroblasts	4.023	ENSG00000101493	9658	protein_coding	zinc finger protein 516 [Source:HGNC Symbol;Acc:HGNC:28990]	GO:0003676,GO:0005634,GO:0046872,GO:0003677,GO:0045893,GO:0000987,GO:0060612,GO:0120162,GO:0033613,GO:0050873,GO:0009409	nucleic acid binding|nucleus|metal ion binding|DNA binding|positive regulation of transcription, DNA-templated|proximal promoter sequence-specific DNA binding|adipose tissue development|positive regulation of cold-induced thermogenesis|activating transcription factor binding|brown fat cell differentiation|response to cold	path:hsa04714	Thermogenesis
CACNA1D	0	0.460224	0.355	0.025	0	Fibroblasts	14.2	ENSG00000157388	776	protein_coding	calcium voltage-gated channel subunit alpha1 D [Source:HGNC Symbol;Acc:HGNC:1391]	GO:0016020,GO:0016021,GO:0055085,GO:0005216,GO:0006811,GO:0005244,GO:0034765,GO:0006816,GO:0070588,GO:0005245,GO:0005262,GO:0005891,GO:0046872,GO:0005515,GO:0005886,GO:0099703,GO:0061337,GO:0008331,GO:1901016,GO:0050796,GO:0070509,GO:0030018,GO:0086059,GO:0086002,GO:0086046,GO:0086091,GO:0030506,GO:0007605,GO:0086012,GO:1990454,GO:0051928,GO:0060372,GO:1901379,GO:0099533,GO:0045762,GO:0051393,GO:…	membrane|integral component of membrane|transmembrane transport|ion channel activity|ion transport|voltage-gated ion channel activity|regulation of ion transmembrane transport|calcium ion transport|calcium ion transmembrane transport|voltage-gated calcium channel activity|calcium channel activity|voltage-gated calcium channel complex|metal ion binding|protein binding|plasma membrane|induction of …	path:hsa04010,path:hsa04020,path:hsa04022,path:hsa04024,path:hsa04218,path:hsa04260,path:hsa04261,path:hsa04270,path:hsa04530,path:hsa04713,path:hsa04723,path:hsa04724,path:hsa04725,path:hsa04726,path:hsa04727,path:hsa04728,path:hsa04911,path:hsa04912,path:hsa04921,path:hsa04924,path:hsa04925,path:hsa04927,path:hsa04930,path:hsa04934,path:hsa04973,path:hsa05010,path:hsa05031,path:hsa05410,path:hs…	MAPK signaling pathway|Calcium signaling pathway|cGMP-PKG signaling pathway|cAMP signaling pathway|Cellular senescence|Cardiac muscle contraction|Adrenergic signaling in cardiomyocytes|Vascular smooth muscle contraction|Tight junction|Circadian entrainment|Retrograde endocannabinoid signaling|Glutamatergic synapse|Cholinergic synapse|Serotonergic synapse|GABAergic synapse|Dopaminergic synapse|Ins…
RPLP0	0	0.460095	0.978	0.918	0	Fibroblasts	1.065	ENSG00000089157	6175	protein_coding	ribosomal protein lateral stalk subunit P0 [Source:HGNC Symbol;Acc:HGNC:10371]	GO:0003723,GO:0005634,GO:0005737,GO:0016020,GO:0006412,GO:0005783,GO:0005829,GO:0005840,GO:0005515,GO:0002181,GO:0003735,GO:0042254,GO:0005925,GO:0022625,GO:0000027,GO:0070062,GO:0019083,GO:1990904,GO:0035722,GO:0006413,GO:0036464,GO:0000184,GO:0006614,GO:0070180,GO:0014069,GO:0098794,GO:0005622	RNA binding|nucleus|cytoplasm|membrane|translation|endoplasmic reticulum|cytosol|ribosome|protein binding|cytoplasmic translation|structural constituent of ribosome|ribosome biogenesis|focal adhesion|cytosolic large ribosomal subunit|ribosomal large subunit assembly|extracellular exosome|viral transcription|ribonucleoprotein complex|interleukin-12-mediated signaling pathway|translational initiati…	path:hsa03010	Ribosome
PHPT1	0	0.45997	0.767	0.455	0	Fibroblasts	1.686	ENSG00000054148	29085	protein_coding	phosphohistidine phosphatase 1 [Source:HGNC Symbol;Acc:HGNC:30033]	GO:0005737,GO:0016787,GO:0005829,GO:0004721,GO:0005515,GO:0070062,GO:0044325,GO:2000147,GO:0050860,GO:0006470,GO:0019855,GO:0101006,GO:0035971,GO:0051350,GO:2000249,GO:2000984,GO:0035774	cytoplasm|hydrolase activity|cytosol|phosphoprotein phosphatase activity|protein binding|extracellular exosome|ion channel binding|positive regulation of cell motility|negative regulation of T cell receptor signaling pathway|protein dephosphorylation|calcium channel inhibitor activity|protein histidine phosphatase activity|peptidyl-histidine dephosphorylation|negative regulation of lyase activity…
SEMA5A	0	0.459428	0.351	0.027	0	Fibroblasts	13	ENSG00000112902	9037	protein_coding	semaphorin 5A [Source:HGNC Symbol;Acc:HGNC:10736]	GO:0016020,GO:0016021,GO:0007275,GO:0030154,GO:0005886,GO:0030215,GO:0007399,GO:0070062,GO:0090263,GO:0007267,GO:0007155,GO:0043395,GO:2000352,GO:0045545,GO:0060326,GO:0007162,GO:0045766,GO:0002043,GO:0051897,GO:0050918,GO:0001938,GO:0048842,GO:0048675,GO:2001028,GO:0030836,GO:0007413,GO:0035373,GO:0021536,GO:0048843,GO:0097485,GO:1990256,GO:0005515	membrane|integral component of membrane|multicellular organism development|cell differentiation|plasma membrane|semaphorin receptor binding|nervous system development|extracellular exosome|positive regulation of canonical Wnt signaling pathway|cell-cell signaling|cell adhesion|heparan sulfate proteoglycan binding|negative regulation of endothelial cell apoptotic process|syndecan binding|cell chem…	path:hsa04360	Axon guidance
PPDPF	0	0.456561	0.807	0.499	0	Fibroblasts	1.617	ENSG00000125534	79144	protein_coding	pancreatic progenitor cell differentiation and proliferation factor [Source:HGNC Symbol;Acc:HGNC:16142]	GO:0007275,GO:0030154	multicellular organism development|cell differentiation
KCNE4	0	0.456232	0.273	0.013	0	Fibroblasts	21	ENSG00000152049	23704	protein_coding	potassium voltage-gated channel subfamily E regulatory subunit 4 [Source:HGNC Symbol;Acc:HGNC:6244]	GO:0016020,GO:0016021,GO:0006811,GO:0005244,GO:0005249,GO:0005267,GO:0006813,GO:0034765,GO:0071805,GO:0008076,GO:0005251,GO:1902282,GO:0015459,GO:0044325,GO:0060307,GO:0086005,GO:0086011,GO:0086091,GO:0097623,GO:0098915,GO:1902260,GO:0005515,GO:0016324	membrane|integral component of membrane|ion transport|voltage-gated ion channel activity|voltage-gated potassium channel activity|potassium channel activity|potassium ion transport|regulation of ion transmembrane transport|potassium ion transmembrane transport|voltage-gated potassium channel complex|delayed rectifier potassium channel activity|voltage-gated potassium channel activity involved in …
LRPAP1	0	0.456182	0.765	0.454	0	Fibroblasts	1.685	ENSG00000163956	4043	protein_coding	LDL receptor related protein associated protein 1 [Source:HGNC Symbol;Acc:HGNC:6701]	GO:0005783,GO:0005794,GO:0005515,GO:0009986,GO:0008201,GO:0005768,GO:2000272,GO:0048019,GO:0050750,GO:0005886,GO:0001540,GO:0005796,GO:0032091,GO:0005793,GO:0005801,GO:0031904,GO:0070326,GO:0010916,GO:1900223,GO:0005102,GO:0060548,GO:1900222,GO:0150093,GO:0035473,GO:0002091,GO:0048259,GO:1900116,GO:0005576,GO:0005737,GO:0005791,GO:0031982,GO:0048237	endoplasmic reticulum|Golgi apparatus|protein binding|cell surface|heparin binding|endosome|negative regulation of signaling receptor activity|receptor antagonist activity|low-density lipoprotein particle receptor binding|plasma membrane|amyloid-beta binding|Golgi lumen|negative regulation of protein binding|endoplasmic reticulum-Golgi intermediate compartment|cis-Golgi network|endosome lumen|ver…	path:hsa04979	Cholesterol metabolism
CDK4	0	0.455549	0.634	0.235	0	Fibroblasts	2.698	ENSG00000135446	1019	protein_coding	cyclin dependent kinase 4 [Source:HGNC Symbol;Acc:HGNC:1773]	GO:0008284,GO:0048146,GO:0005634,GO:0005737,GO:0016020,GO:0000166,GO:0004672,GO:0004674,GO:0005524,GO:0016301,GO:0016740,GO:0006468,GO:0016310,GO:0005730,GO:0005829,GO:0031965,GO:0051301,GO:0005515,GO:0007049,GO:0000079,GO:0004693,GO:0030332,GO:0044877,GO:0002088,GO:0007165,GO:0007623,GO:0009636,GO:0010033,GO:0010288,GO:0031100,GO:0032869,GO:0033574,GO:0040014,GO:0042127,GO:0043065,GO:0045727,GO:…	positive regulation of cell population proliferation|positive regulation of fibroblast proliferation|nucleus|cytoplasm|membrane|nucleotide binding|protein kinase activity|protein serine/threonine kinase activity|ATP binding|kinase activity|transferase activity|protein phosphorylation|phosphorylation|nucleolus|cytosol|nuclear membrane|cell division|protein binding|cell cycle|regulation of cyclin-d…	path:hsa01522,path:hsa04110,path:hsa04115,path:hsa04151,path:hsa04218,path:hsa04530,path:hsa04660,path:hsa04933,path:hsa04934,path:hsa05161,path:hsa05162,path:hsa05163,path:hsa05165,path:hsa05166,path:hsa05167,path:hsa05169,path:hsa05200,path:hsa05203,path:hsa05212,path:hsa05214,path:hsa05218,path:hsa05219,path:hsa05220,path:hsa05222,path:hsa05223,path:hsa05224,path:hsa05225	Endocrine resistance|Cell cycle|p53 signaling pathway|PI3K-Akt signaling pathway|Cellular senescence|Tight junction|T cell receptor signaling pathway|AGE-RAGE signaling pathway in diabetic complications|Cushing syndrome|Hepatitis B|Measles|Human cytomegalovirus infection|Human papillomavirus infection|Human T-cell leukemia virus 1 infection|Kaposi sarcoma-associated herpesvirus infection|Epstein-…
SEC31A	0	0.451507	0.747	0.346	0	Fibroblasts	2.159	ENSG00000138674	22872	protein_coding	SEC31 homolog A, COPII coat complex component [Source:HGNC Symbol;Acc:HGNC:17052]	GO:0005737,GO:0016020,GO:0015031,GO:0043231,GO:0005829,GO:0005783,GO:0005789,GO:0006888,GO:0005515,GO:0048471,GO:0031410,GO:0030134,GO:0070971,GO:0006886,GO:0016192,GO:0000139,GO:0012507,GO:0048306,GO:0019886,GO:0005198,GO:0048208,GO:0036498,GO:0007029,GO:0002474,GO:0051592,GO:0030127,GO:0090110,GO:0090114,GO:0030120	cytoplasm|membrane|protein transport|intracellular membrane-bounded organelle|cytosol|endoplasmic reticulum|endoplasmic reticulum membrane|endoplasmic reticulum to Golgi vesicle-mediated transport|protein binding|perinuclear region of cytoplasm|cytoplasmic vesicle|COPII-coated ER to Golgi transport vesicle|endoplasmic reticulum exit site|intracellular protein transport|vesicle-mediated transport|…	path:hsa04141	Protein processing in endoplasmic reticulum
PRDX4	0	0.45123	0.705	0.288	0	Fibroblasts	2.448	ENSG00000123131	10549	protein_coding	peroxiredoxin 4 [Source:HGNC Symbol;Acc:HGNC:17169]	GO:0005623,GO:0055114,GO:0016491,GO:0045454,GO:0098869,GO:0016209,GO:0005634,GO:0005737,GO:0005783,GO:0005515,GO:0005576,GO:0004601,GO:0051920,GO:0005829,GO:0070062,GO:0043312,GO:0034774,GO:1904813,GO:0006979,GO:0007252,GO:0042744,GO:0008379,GO:0042803,GO:0007283,GO:0008584,GO:0019471,GO:0022417,GO:0030198,GO:0072593,GO:2000255,GO:0005615,GO:0005790	cell|oxidation-reduction process|oxidoreductase activity|cell redox homeostasis|cellular oxidant detoxification|antioxidant activity|nucleus|cytoplasm|endoplasmic reticulum|protein binding|extracellular region|peroxidase activity|peroxiredoxin activity|cytosol|extracellular exosome|neutrophil degranulation|secretory granule lumen|ficolin-1-rich granule lumen|response to oxidative stress|I-kappaB …
TMEM14C	0	0.449904	0.778	0.386	0	Fibroblasts	2.016	ENSG00000111843	51522	protein_coding	transmembrane protein 14C [Source:HGNC Symbol;Acc:HGNC:20952]	GO:0016020,GO:0016021,GO:0005739,GO:0005515,GO:0031966,GO:0006783,GO:0006839,GO:0030218,GO:0070453,GO:0005743	membrane|integral component of membrane|mitochondrion|protein binding|mitochondrial membrane|heme biosynthetic process|mitochondrial transport|erythrocyte differentiation|regulation of heme biosynthetic process|mitochondrial inner membrane
EPS8	0	0.449433	0.572	0.221	0	Fibroblasts	2.588	ENSG00000151491	2059	protein_coding	epidermal growth factor receptor pathway substrate 8 [Source:HGNC Symbol;Acc:HGNC:3420]	GO:0005737,GO:0016020,GO:0003779,GO:0035591,GO:0009967,GO:0005886,GO:0051016,GO:0042995,GO:0005515,GO:0030054,GO:0045202,GO:0051017,GO:0030426,GO:0070062,GO:0005938,GO:0032587,GO:0032420,GO:0007266,GO:0008360,GO:0043005,GO:0031982,GO:0010458,GO:0070358,GO:0048365,GO:0030676,GO:0030832,GO:0016601,GO:0035023,GO:0036336,GO:0051764,GO:1900029,GO:0008344,GO:0031532,GO:0048149,GO:0099072,GO:1990830,GO:…	cytoplasm|membrane|actin binding|signaling adaptor activity|positive regulation of signal transduction|plasma membrane|barbed-end actin filament capping|cell projection|protein binding|cell junction|synapse|actin filament bundle assembly|growth cone|extracellular exosome|cell cortex|ruffle membrane|stereocilium|Rho protein signal transduction|regulation of cell shape|neuron projection|vesicle|exi…
IRS1	0	0.448192	0.439	0.042	0	Fibroblasts	10.452	ENSG00000169047	3667	protein_coding	insulin receptor substrate 1 [Source:HGNC Symbol;Acc:HGNC:6125]	GO:0008284,GO:0046326,GO:0032869,GO:0046627,GO:0042593,GO:0032868,GO:0005634,GO:0005737,GO:0005829,GO:0043231,GO:0005886,GO:0005515,GO:0007165,GO:0005158,GO:0008286,GO:0042169,GO:0000165,GO:0046676,GO:0051897,GO:0001784,GO:0048015,GO:0043552,GO:0005159,GO:0038111,GO:0043548,GO:0005901,GO:0045725,GO:0046628,GO:0014065,GO:0005080,GO:0048009,GO:0005899,GO:0071398,GO:0005068,GO:0010907,GO:0032000,GO:…	positive regulation of cell population proliferation|positive regulation of glucose import|cellular response to insulin stimulus|negative regulation of insulin receptor signaling pathway|glucose homeostasis|response to insulin|nucleus|cytoplasm|cytosol|intracellular membrane-bounded organelle|plasma membrane|protein binding|signal transduction|insulin receptor binding|insulin receptor signaling p…	path:hsa04022,path:hsa04068,path:hsa04140,path:hsa04150,path:hsa04151,path:hsa04152,path:hsa04211,path:hsa04213,path:hsa04722,path:hsa04910,path:hsa04920,path:hsa04923,path:hsa04930,path:hsa04931,path:hsa04932,path:hsa04960,path:hsa05206	cGMP-PKG signaling pathway|FoxO signaling pathway|Autophagy - animal|mTOR signaling pathway|PI3K-Akt signaling pathway|AMPK signaling pathway|Longevity regulating pathway|Longevity regulating pathway - multiple species|Neurotrophin signaling pathway|Insulin signaling pathway|Adipocytokine signaling pathway|Regulation of lipolysis in adipocytes|Type II diabetes mellitus|Insulin resistance|Non-alco…
SLC25A6	0	0.446124	0.913	0.699	0	Fibroblasts	1.306	ENSG00000169100	293	protein_coding	solute carrier family 25 member 6 [Source:HGNC Symbol;Acc:HGNC:10992]	GO:0005634,GO:0016020,GO:0016021,GO:0022857,GO:0055085,GO:0005739,GO:0005743,GO:0005744,GO:0005515,GO:0006915,GO:0016032,GO:0050796,GO:0015866,GO:0005471,GO:0015867,GO:0006626	nucleus|membrane|integral component of membrane|transmembrane transporter activity|transmembrane transport|mitochondrion|mitochondrial inner membrane|TIM23 mitochondrial import inner membrane translocase complex|protein binding|apoptotic process|viral process|regulation of insulin secretion|ADP transport|ATP:ADP antiporter activity|ATP transport|protein targeting to mitochondrion	path:hsa04020,path:hsa04022,path:hsa04217,path:hsa04218,path:hsa05012,path:hsa05016,path:hsa05164,path:hsa05166	Calcium signaling pathway|cGMP-PKG signaling pathway|Necroptosis|Cellular senescence|Parkinson disease|Huntington disease|Influenza A|Human T-cell leukemia virus 1 infection
FLRT2	0	0.444134	0.444	0.047	0	Fibroblasts	9.447	ENSG00000185070	23768	protein_coding	fibronectin leucine rich transmembrane protein 2 [Source:HGNC Symbol;Acc:HGNC:3761]	GO:0016020,GO:0016021,GO:0005783,GO:0005789,GO:0031090,GO:0043231,GO:0007155,GO:0005886,GO:0005576,GO:0007275,GO:0030054,GO:0045202,GO:0005925,GO:0005887,GO:0070062,GO:0008150,GO:0043005,GO:0030674,GO:0031012,GO:0005911,GO:0008543,GO:0005104,GO:0045499,GO:0003007,GO:0007411,GO:0050919,GO:0051965,GO:0061343,GO:0071711,GO:2001222,GO:0005615,GO:0005515	membrane|integral component of membrane|endoplasmic reticulum|endoplasmic reticulum membrane|organelle membrane|intracellular membrane-bounded organelle|cell adhesion|plasma membrane|extracellular region|multicellular organism development|cell junction|synapse|focal adhesion|integral component of plasma membrane|extracellular exosome|biological_process|neuron projection|protein binding, bridging|…
FBLIM1	0	0.440981	0.51	0.106	0	Fibroblasts	4.811	ENSG00000162458	54751	protein_coding	filamin binding LIM protein 1 [Source:HGNC Symbol;Acc:HGNC:24686]	GO:0001650,GO:0005925,GO:0030054,GO:0005737,GO:0046872,GO:0007155,GO:0005856,GO:0005515,GO:0005829,GO:0001725,GO:0008360,GO:0098609,GO:0031005,GO:0033623,GO:0034329	fibrillar center|focal adhesion|cell junction|cytoplasm|metal ion binding|cell adhesion|cytoskeleton|protein binding|cytosol|stress fiber|regulation of cell shape|cell-cell adhesion|filamin binding|regulation of integrin activation|cell junction assembly
DPYSL3	0	0.440011	0.35	0.121	0	Fibroblasts	2.893	ENSG00000113657	1809	protein_coding	dihydropyrimidinase like 3 [Source:HGNC Symbol;Acc:HGNC:3015]	GO:0005737,GO:0005615,GO:0005829,GO:0016787,GO:0042995,GO:0005515,GO:0016810,GO:0051017,GO:0030334,GO:0010975,GO:0048678,GO:0051491,GO:0030027,GO:0030426,GO:0051260,GO:0017124,GO:0031941,GO:0035374,GO:0044297,GO:0016812,GO:0031005,GO:0030336,GO:0010976,GO:0010977,GO:0071345,GO:0070382,GO:0051764,GO:0048666,GO:0045202	cytoplasm|extracellular space|cytosol|hydrolase activity|cell projection|protein binding|hydrolase activity, acting on carbon-nitrogen (but not peptide) bonds|actin filament bundle assembly|regulation of cell migration|regulation of neuron projection development|response to axon injury|positive regulation of filopodium assembly|lamellipodium|growth cone|protein homooligomerization|SH3 domain bind…
OLFML2B	0	0.439221	0.355	0.034	0	Fibroblasts	10.441	ENSG00000162745	25903	protein_coding	olfactomedin like 2B [Source:HGNC Symbol;Acc:HGNC:24558]	GO:0005576,GO:0050840,GO:0030198,GO:0031012	extracellular region|extracellular matrix binding|extracellular matrix organization|extracellular matrix
APEX1	0	0.438932	0.757	0.37	0	Fibroblasts	2.046	ENSG00000100823	328	protein_coding	apurinic/apyrimidinic endodeoxyribonuclease 1 [Source:HGNC Symbol;Acc:HGNC:587]	GO:0003723,GO:0005634,GO:0005737,GO:0016607,GO:0046872,GO:0005813,GO:0016491,GO:0005783,GO:0016787,GO:0003677,GO:0016829,GO:0005739,GO:0005840,GO:1903508,GO:0031490,GO:0004519,GO:0006281,GO:0090305,GO:0055114,GO:0005515,GO:0006310,GO:0006974,GO:0004518,GO:0090502,GO:0004527,GO:0048471,GO:1903507,GO:0003713,GO:0005654,GO:0005730,GO:0140078,GO:0004523,GO:0000784,GO:0003906,GO:0004528,GO:0006284,GO:…	RNA binding|nucleus|cytoplasm|nuclear speck|metal ion binding|centrosome|oxidoreductase activity|endoplasmic reticulum|hydrolase activity|DNA binding|lyase activity|mitochondrion|ribosome|positive regulation of nucleic acid-templated transcription|chromatin DNA binding|endonuclease activity|DNA repair|nucleic acid phosphodiester bond hydrolysis|oxidation-reduction process|protein binding|DNA reco…	path:hsa03410	Base excision repair
RBFOX2	0	0.435978	0.607	0.177	0	Fibroblasts	3.429	ENSG00000100320	23543	protein_coding	RNA binding fox-1 homolog 2 [Source:HGNC Symbol;Acc:HGNC:9906]	GO:0003676,GO:0003723,GO:0006397,GO:0008380,GO:0005634,GO:0005737,GO:0005829,GO:0005654,GO:0005515,GO:0043484,GO:0000381,GO:0003729,GO:0003714,GO:0007399,GO:0042127,GO:0008134,GO:0045892,GO:0030520,GO:0008543,GO:0016070,GO:0010724,GO:0021942,GO:0048813,GO:0050885	nucleic acid binding|RNA binding|mRNA processing|RNA splicing|nucleus|cytoplasm|cytosol|nucleoplasm|protein binding|regulation of RNA splicing|regulation of alternative mRNA splicing, via spliceosome|mRNA binding|transcription corepressor activity|nervous system development|regulation of cell population proliferation|transcription factor binding|negative regulation of transcription, DNA-templated…
PEMT	0	0.435964	0.443	0.122	0	Fibroblasts	3.631	ENSG00000133027	10400	protein_coding	phosphatidylethanolamine N-methyltransferase [Source:HGNC Symbol;Acc:HGNC:8830]	GO:0016020,GO:0016021,GO:0016740,GO:0008168,GO:0032259,GO:0005783,GO:0005789,GO:0005739,GO:0006629,GO:0008757,GO:0008654,GO:0031966,GO:0000773,GO:0004608,GO:0080101,GO:0006656,GO:0120162,GO:0008429,GO:0001835,GO:0006650,GO:0006686,GO:0007584,GO:0008285,GO:0033273,GO:0042493,GO:0043200,GO:0045471,GO:0046498,GO:0046500,GO:0050747,GO:0031526,GO:0042383	membrane|integral component of membrane|transferase activity|methyltransferase activity|methylation|endoplasmic reticulum|endoplasmic reticulum membrane|mitochondrion|lipid metabolic process|S-adenosylmethionine-dependent methyltransferase activity|phospholipid biosynthetic process|mitochondrial membrane|phosphatidyl-N-methylethanolamine N-methyltransferase activity|phosphatidylethanolamine N-met…	path:hsa00564	Glycerophospholipid metabolism
NAP1L1	0	0.435269	0.944	0.717	0	Fibroblasts	1.317	ENSG00000187109	4673	protein_coding	nucleosome assembly protein 1 like 1 [Source:HGNC Symbol;Acc:HGNC:7637]	GO:0005634,GO:0006334,GO:0003723,GO:0005737,GO:0016020,GO:0005515,GO:0042470,GO:0007399,GO:0050769,GO:2000179,GO:0008284,GO:0006260	nucleus|nucleosome assembly|RNA binding|cytoplasm|membrane|protein binding|melanosome|nervous system development|positive regulation of neurogenesis|positive regulation of neural precursor cell proliferation|positive regulation of cell population proliferation|DNA replication
MGST3	0	0.43519	0.82	0.481	0	Fibroblasts	1.705	ENSG00000143198	4259	protein_coding	microsomal glutathione S-transferase 3 [Source:HGNC Symbol;Acc:HGNC:7064]	GO:0016020,GO:0016021,GO:0016740,GO:0016491,GO:0055114,GO:0005783,GO:0005789,GO:0031090,GO:0043231,GO:0016829,GO:0005515,GO:0004602,GO:0010243,GO:0098869,GO:0004364,GO:0005635,GO:0006805,GO:0004464,GO:0006629,GO:0019370,GO:1901687	membrane|integral component of membrane|transferase activity|oxidoreductase activity|oxidation-reduction process|endoplasmic reticulum|endoplasmic reticulum membrane|organelle membrane|intracellular membrane-bounded organelle|lyase activity|protein binding|glutathione peroxidase activity|response to organonitrogen compound|cellular oxidant detoxification|glutathione transferase activity|nuclear e…	path:hsa00480,path:hsa00980,path:hsa00982,path:hsa00983,path:hsa01524,path:hsa05200,path:hsa05204,path:hsa05225,path:hsa05418	Glutathione metabolism|Metabolism of xenobiotics by cytochrome P450|Drug metabolism - cytochrome P450|Drug metabolism - other enzymes|Platinum drug resistance|Pathways in cancer|Chemical carcinogenesis|Hepatocellular carcinoma|Fluid shear stress and atherosclerosis
TPST1	0	0.434369	0.524	0.09	0	Fibroblasts	5.822	ENSG00000169902	8460	protein_coding	tyrosylprotein sulfotransferase 1 [Source:HGNC Symbol;Acc:HGNC:12020]	GO:0016020,GO:0016021,GO:0016740,GO:0005794,GO:0042803,GO:0008476,GO:0006478,GO:0000139,GO:0030173,GO:0006954,GO:0050427	membrane|integral component of membrane|transferase activity|Golgi apparatus|protein homodimerization activity|protein-tyrosine sulfotransferase activity|peptidyl-tyrosine sulfation|Golgi membrane|integral component of Golgi membrane|inflammatory response|3'-phosphoadenosine 5'-phosphosulfate metabolic process
ARL1	0	0.433933	0.673	0.254	0	Fibroblasts	2.65	ENSG00000120805	400	protein_coding	ADP ribosylation factor like GTPase 1 [Source:HGNC Symbol;Acc:HGNC:692]	GO:0005737,GO:0016020,GO:0005794,GO:0046872,GO:0000166,GO:0005525,GO:0000139,GO:0003924,GO:0006886,GO:0016192,GO:0005829,GO:0005802,GO:0042147,GO:0019904,GO:0032588,GO:0007030,GO:0008047,GO:0034067,GO:0031584,GO:0009404,GO:0048193	cytoplasm|membrane|Golgi apparatus|metal ion binding|nucleotide binding|GTP binding|Golgi membrane|GTPase activity|intracellular protein transport|vesicle-mediated transport|cytosol|trans-Golgi network|retrograde transport, endosome to Golgi|protein domain specific binding|trans-Golgi network membrane|Golgi organization|enzyme activator activity|protein localization to Golgi apparatus|activation …
GLIPR1	0	0.432477	0.583	0.261	0	Fibroblasts	2.234	ENSG00000139278	11010	protein_coding	GLI pathogenesis related 1 [Source:HGNC Symbol;Acc:HGNC:17001]	GO:0016020,GO:0016021,GO:0005576,GO:0005615,GO:0005886,GO:0043312,GO:0035577,GO:0019216	membrane|integral component of membrane|extracellular region|extracellular space|plasma membrane|neutrophil degranulation|azurophil granule membrane|regulation of lipid metabolic process
WLS	0	0.431678	0.546	0.147	0	Fibroblasts	3.714	ENSG00000116729	79971	protein_coding	Wnt ligand secretion mediator [Source:HGNC Symbol;Acc:HGNC:30238]	GO:0090263,GO:0016020,GO:0016021,GO:0005783,GO:0005789,GO:0005794,GO:0005886,GO:0005515,GO:0000139,GO:0007275,GO:0016055,GO:0031410,GO:0030659,GO:0006886,GO:0005768,GO:0017147,GO:0031901,GO:0043123,GO:0030666,GO:0070062,GO:0005769,GO:0005802,GO:0009948,GO:0030177,GO:0031852,GO:0001707,GO:0030901,GO:0030902,GO:0031017,GO:0061355,GO:0061357,GO:0032590,GO:0032839	positive regulation of canonical Wnt signaling pathway|membrane|integral component of membrane|endoplasmic reticulum|endoplasmic reticulum membrane|Golgi apparatus|plasma membrane|protein binding|Golgi membrane|multicellular organism development|Wnt signaling pathway|cytoplasmic vesicle|cytoplasmic vesicle membrane|intracellular protein transport|endosome|Wnt-protein binding|early endosome membra…
ISOC1	0	0.430316	0.524	0.173	0	Fibroblasts	3.029	ENSG00000066583	51015	protein_coding	isochorismatase domain containing 1 [Source:HGNC Symbol;Acc:HGNC:24254]	GO:0003824,GO:0005515,GO:0005737,GO:0003674,GO:0008150,GO:0005777	catalytic activity|protein binding|cytoplasm|molecular_function|biological_process|peroxisome
RAB31	0	0.430092	0.54	0.111	0	Fibroblasts	4.865	ENSG00000168461	11031	protein_coding	RAB31, member RAS oncogene family [Source:HGNC Symbol;Acc:HGNC:9771]	GO:0016020,GO:0000166,GO:0003924,GO:0005525,GO:0005794,GO:0031410,GO:0005886,GO:0006886,GO:0005768,GO:0005769,GO:0005515,GO:0005829,GO:0001891,GO:0030670,GO:0032482,GO:0043312,GO:0043001,GO:0019003,GO:0030667,GO:0032869,GO:0032588,GO:0045055,GO:0045335,GO:0031623,GO:0031901,GO:0090382,GO:0060100,GO:0036186	membrane|nucleotide binding|GTPase activity|GTP binding|Golgi apparatus|cytoplasmic vesicle|plasma membrane|intracellular protein transport|endosome|early endosome|protein binding|cytosol|phagocytic cup|phagocytic vesicle membrane|Rab protein signal transduction|neutrophil degranulation|Golgi to plasma membrane protein transport|GDP binding|secretory granule membrane|cellular response to insulin …	path:hsa04144	Endocytosis
ESR1	0	0.428534	0.525	0.15	0	Fibroblasts	3.5	ENSG00000091831	2099	protein_coding	estrogen receptor 1 [Source:HGNC Symbol;Acc:HGNC:3467]	GO:0005634,GO:0006355,GO:0003677,GO:0005496,GO:0043401,GO:0030284,GO:0045944,GO:0005737,GO:0016020,GO:0016021,GO:0008270,GO:0046872,GO:0003700,GO:0005794,GO:0005886,GO:0043565,GO:0005515,GO:0003707,GO:0030522,GO:0045893,GO:0008289,GO:0042802,GO:0000981,GO:0000790,GO:0000978,GO:0005654,GO:0005829,GO:0019901,GO:0016579,GO:0003682,GO:0001228,GO:0007165,GO:0019899,GO:0010629,GO:0008134,GO:0000122,GO:…	nucleus|regulation of transcription, DNA-templated|DNA binding|steroid binding|steroid hormone mediated signaling pathway|estrogen receptor activity|positive regulation of transcription by RNA polymerase II|cytoplasm|membrane|integral component of membrane|zinc ion binding|metal ion binding|DNA-binding transcription factor activity|Golgi apparatus|plasma membrane|sequence-specific DNA binding|pro…	path:hsa01522,path:hsa04915,path:hsa04917,path:hsa04919,path:hsa04961,path:hsa05200,path:hsa05205,path:hsa05224	Endocrine resistance|Estrogen signaling pathway|Prolactin signaling pathway|Thyroid hormone signaling pathway|Endocrine and other factor-regulated calcium reabsorption|Pathways in cancer|Proteoglycans in cancer|Breast cancer
C6orf48	0	0.424955	0.862	0.549	0	Fibroblasts	1.57	ENSG00000204387	50854	lncRNA	small nucleolar RNA host gene 32 [Source:HGNC Symbol;Acc:HGNC:19078]
MXRA7	0	0.424298	0.65	0.258	0	Fibroblasts	2.519	ENSG00000182534	439921	protein_coding	matrix remodeling associated 7 [Source:HGNC Symbol;Acc:HGNC:7541]	GO:0016020,GO:0016021,GO:0062023	membrane|integral component of membrane|collagen-containing extracellular matrix
MT2A	0	0.42311	0.62	0.466	0	Fibroblasts	1.33	ENSG00000125148	4502	protein_coding	metallothionein 2A [Source:HGNC Symbol;Acc:HGNC:7406]	GO:0005634,GO:0005737,GO:0046872,GO:0008270,GO:0005515,GO:0048471,GO:0005829,GO:0006878,GO:0008144,GO:0035690,GO:0060333,GO:0045926,GO:0006882,GO:0010038,GO:0010273,GO:0036016,GO:0036018,GO:0071276,GO:0071280,GO:0071294	nucleus|cytoplasm|metal ion binding|zinc ion binding|protein binding|perinuclear region of cytoplasm|cytosol|cellular copper ion homeostasis|drug binding|cellular response to drug|interferon-gamma-mediated signaling pathway|negative regulation of growth|cellular zinc ion homeostasis|response to metal ion|detoxification of copper ion|cellular response to interleukin-3|cellular response to erythrop…	path:hsa04978	Mineral absorption
TCEAL3	0	0.422664	0.55	0.188	0	Fibroblasts	2.926	ENSG00000196507	85012	protein_coding	transcription elongation factor A like 3 [Source:HGNC Symbol;Acc:HGNC:28247]	GO:0005634,GO:0050699	nucleus|WW domain binding
TMEM45A	0	0.420325	0.448	0.035	0	Fibroblasts	12.8	ENSG00000181458	55076	protein_coding	transmembrane protein 45A [Source:HGNC Symbol;Acc:HGNC:25480]	GO:0016020,GO:0016021	membrane|integral component of membrane
EMX2	0	0.420093	0.454	0.09	0	Fibroblasts	5.044	ENSG00000170370	2018	protein_coding	empty spiracles homeobox 2 [Source:HGNC Symbol;Acc:HGNC:3341]	GO:0005634,GO:0006355,GO:0003677,GO:0043565,GO:0005515,GO:0007275,GO:0000122,GO:0030182,GO:0006357,GO:0000978,GO:0000981,GO:0000790,GO:0001227,GO:0001162,GO:0007417,GO:0007420,GO:0009952,GO:0010468,GO:0021542,GO:0021796,GO:0021846,GO:0021885,GO:0021987,GO:0030900,GO:0042493,GO:0072197	nucleus|regulation of transcription, DNA-templated|DNA binding|sequence-specific DNA binding|protein binding|multicellular organism development|negative regulation of transcription by RNA polymerase II|neuron differentiation|regulation of transcription by RNA polymerase II|RNA polymerase II proximal promoter sequence-specific DNA binding|DNA-binding transcription factor activity, RNA polymerase I…
C19orf48	0	0.419056	0.5	0.182	0	Fibroblasts	2.747	ENSG00000167747	84798	protein_coding	chromosome 19 open reading frame 48 [Source:HGNC Symbol;Acc:HGNC:29667]
SEZ6L2	0	0.416481	0.487	0.1	0	Fibroblasts	4.87	ENSG00000174938	26470	protein_coding	seizure related 6 homolog like 2 [Source:HGNC Symbol;Acc:HGNC:30844]	GO:0016020,GO:0016021,GO:0005783,GO:0005789,GO:0005886,GO:0008344,GO:0021680,GO:0060074,GO:0090036,GO:0043025	membrane|integral component of membrane|endoplasmic reticulum|endoplasmic reticulum membrane|plasma membrane|adult locomotory behavior|cerebellar Purkinje cell layer development|synapse maturation|regulation of protein kinase C signaling|neuronal cell body
RUNX1T1	0	0.415767	0.415	0.054	0	Fibroblasts	7.685	ENSG00000079102	862	protein_coding	RUNX1 partner transcriptional co-repressor 1 [Source:HGNC Symbol;Acc:HGNC:1535]	GO:0005634,GO:0046872,GO:0005654,GO:0006355,GO:0003677,GO:0003700,GO:0003714,GO:0005515,GO:0045892,GO:0016363,GO:0045599,GO:0006091	nucleus|metal ion binding|nucleoplasm|regulation of transcription, DNA-templated|DNA binding|DNA-binding transcription factor activity|transcription corepressor activity|protein binding|negative regulation of transcription, DNA-templated|nuclear matrix|negative regulation of fat cell differentiation|generation of precursor metabolites and energy	path:hsa05200,path:hsa05202,path:hsa05221	Pathways in cancer|Transcriptional misregulation in cancer|Acute myeloid leukemia
RACK1	0	0.415516	0.973	0.917	0	Fibroblasts	1.061	ENSG00000204628	10399	protein_coding	receptor for activated C kinase 1 [Source:HGNC Symbol;Acc:HGNC:4399]	GO:0005515,GO:0005829,GO:0005654,GO:0003723,GO:0005634,GO:0005737,GO:0016020,GO:0016567,GO:0005739,GO:0005840,GO:0005886,GO:0042995,GO:0007049,GO:0048511,GO:0006915,GO:0007275,GO:0048471,GO:0043022,GO:0030425,GO:0030496,GO:0043547,GO:0022627,GO:0045296,GO:2000114,GO:0043204,GO:0070062,GO:0001934,GO:0001891,GO:0042169,GO:0040008,GO:0060090,GO:0006417,GO:0030178,GO:0030335,GO:0043065,GO:0016032,GO:…	protein binding|cytosol|nucleoplasm|RNA binding|nucleus|cytoplasm|membrane|protein ubiquitination|mitochondrion|ribosome|plasma membrane|cell projection|cell cycle|rhythmic process|apoptotic process|multicellular organism development|perinuclear region of cytoplasm|ribosome binding|dendrite|midbody|positive regulation of GTPase activity|cytosolic small ribosomal subunit|cadherin binding|regulatio…	path:hsa05162	Measles
IMPDH2	0	0.415069	0.696	0.28	0	Fibroblasts	2.486	ENSG00000178035	3615	protein_coding	inosine monophosphate dehydrogenase 2 [Source:HGNC Symbol;Acc:HGNC:6053]	GO:0005829,GO:0055114,GO:0016491,GO:0003824,GO:0006164,GO:0003938,GO:0003723,GO:0005634,GO:0005737,GO:0016020,GO:0046872,GO:0000166,GO:0003677,GO:0005515,GO:0007623,GO:0005576,GO:0005778,GO:0006177,GO:0046651,GO:0051289,GO:0060041,GO:0071353,GO:0070062,GO:0043312,GO:0034774,GO:1904813,GO:0009168,GO:0006183	cytosol|oxidation-reduction process|oxidoreductase activity|catalytic activity|purine nucleotide biosynthetic process|IMP dehydrogenase activity|RNA binding|nucleus|cytoplasm|membrane|metal ion binding|nucleotide binding|DNA binding|protein binding|circadian rhythm|extracellular region|peroxisomal membrane|GMP biosynthetic process|lymphocyte proliferation|protein homotetramerization|retina develo…	path:hsa00230,path:hsa00983	Purine metabolism|Drug metabolism - other enzymes
RBP7	0	0.413182	0.417	0.133	0	Fibroblasts	3.135	ENSG00000162444	116362	protein_coding	retinol binding protein 7 [Source:HGNC Symbol;Acc:HGNC:30316]	GO:0008289,GO:0005737,GO:0005515,GO:0016918,GO:0019841,GO:0005501	lipid binding|cytoplasm|protein binding|retinal binding|retinol binding|retinoid binding
TNC	0	0.410509	0.347	0.104	0	Fibroblasts	3.337	ENSG00000041982	3371	protein_coding	tenascin C [Source:HGNC Symbol;Acc:HGNC:5318]	GO:0005615,GO:0016020,GO:0007155,GO:0005515,GO:0005576,GO:0062023,GO:0005925,GO:0042127,GO:0044267,GO:0043687,GO:0005788,GO:0005201,GO:0030198,GO:0001649,GO:0009611,GO:0045545,GO:0007162,GO:0007528,GO:0008284,GO:0009612,GO:0010628,GO:0014012,GO:0031175,GO:0042060,GO:0042475,GO:0045471,GO:0060447,GO:0060739,GO:0060740,GO:0071300,GO:0071305,GO:0071774,GO:0071799,GO:0005604,GO:0005614,GO:0031012,GO:…	extracellular space|membrane|cell adhesion|protein binding|extracellular region|collagen-containing extracellular matrix|focal adhesion|regulation of cell population proliferation|cellular protein metabolic process|post-translational protein modification|endoplasmic reticulum lumen|extracellular matrix structural constituent|extracellular matrix organization|osteoblast differentiation|response to…	path:hsa04151,path:hsa04510,path:hsa04512,path:hsa05165,path:hsa05206	PI3K-Akt signaling pathway|Focal adhesion|ECM-receptor interaction|Human papillomavirus infection|MicroRNAs in cancer
YAP1	0	0.410147	0.515	0.146	0	Fibroblasts	3.527	ENSG00000137693	10413	protein_coding	Yes associated protein 1 [Source:HGNC Symbol;Acc:HGNC:16262]	GO:0005634,GO:0005737,GO:0005515,GO:0006974,GO:1903507,GO:0003713,GO:0045944,GO:0003714,GO:0035329,GO:0005654,GO:0005829,GO:1902036,GO:0008283,GO:0044212,GO:0006367,GO:0033148,GO:0046982,GO:0045893,GO:0033613,GO:0032570,GO:0071480,GO:0065003,GO:0071148,GO:0050767,GO:0050847,GO:0060242,GO:0072091,GO:0071149,GO:0000978,GO:0003682,GO:0008022,GO:0008134,GO:0070064,GO:0000902,GO:0001570,GO:0001894,GO:…	nucleus|cytoplasm|protein binding|cellular response to DNA damage stimulus|negative regulation of nucleic acid-templated transcription|transcription coactivator activity|positive regulation of transcription by RNA polymerase II|transcription corepressor activity|hippo signaling|nucleoplasm|cytosol|regulation of hematopoietic stem cell differentiation|cell population proliferation|transcription re…	path:hsa04390,path:hsa04392	Hippo signaling pathway|Hippo signaling pathway - multiple species
LDHB	0	0.409551	0.858	0.532	0	Fibroblasts	1.613	ENSG00000111716	3945	protein_coding	lactate dehydrogenase B [Source:HGNC Symbol;Acc:HGNC:6541]	GO:0005737,GO:0016020,GO:0005829,GO:0016491,GO:0055114,GO:0003824,GO:0005975,GO:0016616,GO:0005515,GO:0019752,GO:0045121,GO:0042802,GO:0004459,GO:0070062,GO:0006090	cytoplasm|membrane|cytosol|oxidoreductase activity|oxidation-reduction process|catalytic activity|carbohydrate metabolic process|oxidoreductase activity, acting on the CH-OH group of donors, NAD or NADP as acceptor|protein binding|carboxylic acid metabolic process|membrane raft|identical protein binding|L-lactate dehydrogenase activity|extracellular exosome|pyruvate metabolic process	path:hsa00010,path:hsa00270,path:hsa00620,path:hsa00640,path:hsa04922	Glycolysis / Gluconeogenesis|Cysteine and methionine metabolism|Pyruvate metabolism|Propanoate metabolism|Glucagon signaling pathway
CBX1	0	0.409542	0.595	0.214	0	Fibroblasts	2.78	ENSG00000108468	10951	protein_coding	chromobox 1 [Source:HGNC Symbol;Acc:HGNC:1551]	GO:0005634,GO:0005515,GO:0006974,GO:0005819,GO:0000775,GO:0000784,GO:0019899,GO:0000785,GO:0005654,GO:0003682,GO:0090734,GO:0005720,GO:0042802,GO:0042803,GO:1990226,GO:0045892,GO:0001939,GO:0001940,GO:0005721,GO:0010369	nucleus|protein binding|cellular response to DNA damage stimulus|spindle|chromosome, centromeric region|nuclear chromosome, telomeric region|enzyme binding|chromatin|nucleoplasm|chromatin binding|site of DNA damage|nuclear heterochromatin|identical protein binding|protein homodimerization activity|histone methyltransferase binding|negative regulation of transcription, DNA-templated|female pronucl…
TNXB	0	0.409364	0.4	0.093	0	Fibroblasts	4.301	ENSG00000168477	7148	protein_coding	tenascin XB [Source:HGNC Symbol;Acc:HGNC:11976]	GO:0005615,GO:0007155,GO:0005515,GO:0005576,GO:0062023,GO:0030198,GO:0030199,GO:0008201,GO:0070062,GO:0030036,GO:0005178,GO:0005201,GO:0031012,GO:0098633,GO:0032963,GO:0048251	extracellular space|cell adhesion|protein binding|extracellular region|collagen-containing extracellular matrix|extracellular matrix organization|collagen fibril organization|heparin binding|extracellular exosome|actin cytoskeleton organization|integrin binding|extracellular matrix structural constituent|extracellular matrix|collagen fibril binding|collagen metabolic process|elastic fiber assembly	path:hsa04151,path:hsa04510,path:hsa04512,path:hsa05165,path:hsa05206	PI3K-Akt signaling pathway|Focal adhesion|ECM-receptor interaction|Human papillomavirus infection|MicroRNAs in cancer
SGCE	0	0.407551	0.37	0.046	0	Fibroblasts	8.043	ENSG00000127990	8910	protein_coding	sarcoglycan epsilon [Source:HGNC Symbol;Acc:HGNC:10808]	GO:0016020,GO:0016021,GO:0016012,GO:0005737,GO:0005794,GO:0005886,GO:0005856,GO:0042995,GO:0030425,GO:0042383,GO:0005887,GO:0007517,GO:0007160,GO:0016010,GO:0032590,GO:0005509	membrane|integral component of membrane|sarcoglycan complex|cytoplasm|Golgi apparatus|plasma membrane|cytoskeleton|cell projection|dendrite|sarcolemma|integral component of plasma membrane|muscle organ development|cell-matrix adhesion|dystrophin-associated glycoprotein complex|dendrite membrane|calcium ion binding
HNRNPA1	0	0.40681	0.969	0.89	0	Fibroblasts	1.089	ENSG00000135486	3178	protein_coding	heterogeneous nuclear ribonucleoprotein A1 [Source:HGNC Symbol;Acc:HGNC:5031]	GO:0005634,GO:0003676,GO:0003723,GO:0006397,GO:0008380,GO:0051028,GO:0005737,GO:0016020,GO:0005654,GO:0005515,GO:0005681,GO:0000398,GO:0071013,GO:0003729,GO:0070062,GO:1990904,GO:0016032,GO:0019904,GO:0032212,GO:1903936,GO:0008543,GO:0016070,GO:0061752,GO:0032211,GO:0003697,GO:0003727,GO:0035198,GO:0036002,GO:0098505,GO:0000381,GO:0006405,GO:0042149,GO:0051168,GO:0051170	nucleus|nucleic acid binding|RNA binding|mRNA processing|RNA splicing|mRNA transport|cytoplasm|membrane|nucleoplasm|protein binding|spliceosomal complex|mRNA splicing, via spliceosome|catalytic step 2 spliceosome|mRNA binding|extracellular exosome|ribonucleoprotein complex|viral process|protein domain specific binding|positive regulation of telomere maintenance via telomerase|cellular response to…	path:hsa03040	Spliceosome
SYT1	0	0.406788	0.325	0.026	0	Fibroblasts	12.5	ENSG00000067715	6857	protein_coding	synaptotagmin 1 [Source:HGNC Symbol;Acc:HGNC:11509]	GO:0005737,GO:0016020,GO:0016021,GO:0046872,GO:0005515,GO:0007269,GO:0008021,GO:0030054,GO:0031410,GO:0045202,GO:0005544,GO:0030154,GO:0005886,GO:0016192,GO:0005509,GO:0051260,GO:0000149,GO:0019905,GO:0030424,GO:0030276,GO:0061024,GO:0014047,GO:0030672,GO:0001786,GO:0007268,GO:0014059,GO:0016079,GO:0017156,GO:0017158,GO:0048488,GO:0048791,GO:0071277,GO:0031045,GO:0070382,GO:0043005,GO:0030665,GO:…	cytoplasm|membrane|integral component of membrane|metal ion binding|protein binding|neurotransmitter secretion|synaptic vesicle|cell junction|cytoplasmic vesicle|synapse|calcium-dependent phospholipid binding|cell differentiation|plasma membrane|vesicle-mediated transport|calcium ion binding|protein homooligomerization|SNARE binding|syntaxin binding|axon|clathrin binding|membrane organization|glu…	path:hsa04721	Synaptic vesicle cycle
ADH5	0	0.405257	0.702	0.297	0	Fibroblasts	2.364	ENSG00000197894	128	protein_coding	alcohol dehydrogenase 5 (class III), chi polypeptide [Source:HGNC Symbol;Acc:HGNC:253]	GO:0005737,GO:0008270,GO:0046872,GO:0016491,GO:0055114,GO:0022900,GO:0005829,GO:0006069,GO:0070062,GO:0051775,GO:0009055,GO:0005504,GO:0004024,GO:0004022,GO:0051903,GO:0010430,GO:0046294,GO:0018467,GO:0042803,GO:0001523,GO:0003016,GO:0018119,GO:0032496,GO:0045777,GO:0051409,GO:0005739	cytoplasm|zinc ion binding|metal ion binding|oxidoreductase activity|oxidation-reduction process|electron transport chain|cytosol|ethanol oxidation|extracellular exosome|response to redox state|electron transfer activity|fatty acid binding|alcohol dehydrogenase activity, zinc-dependent|alcohol dehydrogenase (NAD) activity|S-(hydroxymethyl)glutathione dehydrogenase activity|fatty acid omega-oxidat…	path:hsa00010,path:hsa00071,path:hsa00350,path:hsa00830,path:hsa00980,path:hsa00982,path:hsa05204	Glycolysis / Gluconeogenesis|Fatty acid degradation|Tyrosine metabolism|Retinol metabolism|Metabolism of xenobiotics by cytochrome P450|Drug metabolism - cytochrome P450|Chemical carcinogenesis
COLEC11	0	0.405077	0.275	0.016	0	Fibroblasts	17.188	ENSG00000118004	78989	protein_coding	collectin subfamily member 11 [Source:HGNC Symbol;Acc:HGNC:17213]	GO:0046872,GO:0030246,GO:0003677,GO:0005615,GO:0005576,GO:0005581,GO:0007275,GO:0005509,GO:0002376,GO:0045087,GO:0006898,GO:0006956,GO:0005515,GO:0042806,GO:0001867,GO:0097194,GO:0005537,GO:0048029,GO:0032502,GO:0019730,GO:0070492,GO:0120153	metal ion binding|carbohydrate binding|DNA binding|extracellular space|extracellular region|collagen trimer|multicellular organism development|calcium ion binding|immune system process|innate immune response|receptor-mediated endocytosis|complement activation|protein binding|fucose binding|complement activation, lectin pathway|execution phase of apoptosis|mannose binding|monosaccharide binding|de…	path:hsa04145	Phagosome
TMEM9	0	0.404284	0.554	0.179	0	Fibroblasts	3.095	ENSG00000116857	252839	protein_coding	transmembrane protein 9 [Source:HGNC Symbol;Acc:HGNC:18823]	GO:0016020,GO:0016021,GO:0005765,GO:0005764,GO:0005768,GO:0031902,GO:0003674,GO:0008150,GO:0005770	membrane|integral component of membrane|lysosomal membrane|lysosome|endosome|late endosome membrane|molecular_function|biological_process|late endosome
CSRP2	0	0.40397	0.439	0.187	0	Fibroblasts	2.348	ENSG00000175183	1466	protein_coding	cysteine and glycine rich protein 2 [Source:HGNC Symbol;Acc:HGNC:2470]	GO:0005634,GO:0046872,GO:0005515,GO:0007275,GO:0030154,GO:0005925,GO:0005737,GO:0003674,GO:0030036	nucleus|metal ion binding|protein binding|multicellular organism development|cell differentiation|focal adhesion|cytoplasm|molecular_function|actin cytoskeleton organization
MRGPRF	0	0.403767	0.382	0.018	0	Fibroblasts	21.222	ENSG00000172935	116535	protein_coding	MAS related GPR family member F [Source:HGNC Symbol;Acc:HGNC:24828]	GO:0016020,GO:0016021,GO:0004930,GO:0007186,GO:0005886,GO:0031965,GO:0007165	membrane|integral component of membrane|G protein-coupled receptor activity|G protein-coupled receptor signaling pathway|plasma membrane|nuclear membrane|signal transduction
TSHZ2	0	0.403115	0.506	0.131	0	Fibroblasts	3.863	ENSG00000182463	128553	protein_coding	teashirt zinc finger homeobox 2 [Source:HGNC Symbol;Acc:HGNC:13010]	GO:0003676,GO:0005634,GO:0046872,GO:0003677,GO:0007275,GO:0010468,GO:0006357,GO:0000981,GO:0000790,GO:0005515,GO:0003682	nucleic acid binding|nucleus|metal ion binding|DNA binding|multicellular organism development|regulation of gene expression|regulation of transcription by RNA polymerase II|DNA-binding transcription factor activity, RNA polymerase II-specific|nuclear chromatin|protein binding|chromatin binding
ENAH	0	0.40279	0.59	0.204	0	Fibroblasts	2.892	ENSG00000154380	55740	protein_coding	ENAH actin regulator [Source:HGNC Symbol;Acc:HGNC:18271]	GO:0005737,GO:0005829,GO:0003779,GO:0005886,GO:0005925,GO:0030054,GO:0005856,GO:0042995,GO:0005515,GO:0045202,GO:0007411,GO:0030027,GO:0030175,GO:0017124,GO:0008154,GO:0005522,GO:0050699,GO:0070358	cytoplasm|cytosol|actin binding|plasma membrane|focal adhesion|cell junction|cytoskeleton|cell projection|protein binding|synapse|axon guidance|lamellipodium|filopodium|SH3 domain binding|actin polymerization or depolymerization|profilin binding|WW domain binding|actin polymerization-dependent cell motility	path:hsa04360,path:hsa04810	Axon guidance|Regulation of actin cytoskeleton
PAWR	0	0.402301	0.577	0.234	0	Fibroblasts	2.466	ENSG00000177425	5074	protein_coding	pro-apoptotic WT1 regulator [Source:HGNC Symbol;Acc:HGNC:8614]	GO:0005634,GO:0005737,GO:0003779,GO:0006915,GO:0005515,GO:0005884,GO:0043065,GO:0019899,GO:0051017,GO:0003714,GO:0000122,GO:0043522,GO:0010628,GO:0010629,GO:0030889,GO:0042094,GO:0042130,GO:0042986,GO:0048147,GO:0050860,GO:0097190,GO:1901300,GO:2000774,GO:0000790	nucleus|cytoplasm|actin binding|apoptotic process|protein binding|actin filament|positive regulation of apoptotic process|enzyme binding|actin filament bundle assembly|transcription corepressor activity|negative regulation of transcription by RNA polymerase II|leucine zipper domain binding|positive regulation of gene expression|negative regulation of gene expression|negative regulation of B cell …
COX7A1	0	0.401558	0.517	0.139	0	Fibroblasts	3.719	ENSG00000161281	1346	protein_coding	cytochrome c oxidase subunit 7A1 [Source:HGNC Symbol;Acc:HGNC:2287]	GO:1902600,GO:0004129,GO:0022900,GO:0016020,GO:0016021,GO:0005743,GO:0005739,GO:0009055,GO:0005746,GO:0002082,GO:0097250,GO:0006091	proton transmembrane transport|cytochrome-c oxidase activity|electron transport chain|membrane|integral component of membrane|mitochondrial inner membrane|mitochondrion|electron transfer activity|mitochondrial respirasome|regulation of oxidative phosphorylation|mitochondrial respirasome assembly|generation of precursor metabolites and energy	path:hsa00190,path:hsa04260,path:hsa04714,path:hsa04932,path:hsa05010,path:hsa05012,path:hsa05016	Oxidative phosphorylation|Cardiac muscle contraction|Thermogenesis|Non-alcoholic fatty liver disease (NAFLD)|Alzheimer disease|Parkinson disease|Huntington disease
ADGRA2	0	0.39997	0.433	0.061	0	Fibroblasts	7.098	ENSG00000020181	25960	protein_coding	adhesion G protein-coupled receptor A2 [Source:HGNC Symbol;Acc:HGNC:17849]	GO:0005515,GO:0016020,GO:0016021,GO:0004930,GO:0007186,GO:0005886,GO:0042995,GO:0007165,GO:0004888,GO:0007166,GO:0016055,GO:0002040,GO:0030175,GO:0001525,GO:0090263,GO:0043542,GO:0045765,GO:0007417,GO:0050920,GO:0090210,GO:1990909,GO:0010595,GO:1900747,GO:0009986	protein binding|membrane|integral component of membrane|G protein-coupled receptor activity|G protein-coupled receptor signaling pathway|plasma membrane|cell projection|signal transduction|transmembrane signaling receptor activity|cell surface receptor signaling pathway|Wnt signaling pathway|sprouting angiogenesis|filopodium|angiogenesis|positive regulation of canonical Wnt signaling pathway|endo…
FERMT2	0	0.398408	0.641	0.221	0	Fibroblasts	2.9	ENSG00000073712	10979	protein_coding	fermitin family member 2 [Source:HGNC Symbol;Acc:HGNC:15767]	GO:0005634,GO:0005737,GO:0016020,GO:0005654,GO:0007155,GO:0005925,GO:0005886,GO:0005856,GO:0042995,GO:0005515,GO:0016055,GO:0030054,GO:0007229,GO:0009986,GO:0008289,GO:0005829,GO:0031234,GO:0072657,GO:0005938,GO:0031674,GO:0005547,GO:0008360,GO:0048041,GO:0007179,GO:0007160,GO:0033622,GO:0034446,GO:0031258,GO:0034329,GO:0051015,GO:0001725	nucleus|cytoplasm|membrane|nucleoplasm|cell adhesion|focal adhesion|plasma membrane|cytoskeleton|cell projection|protein binding|Wnt signaling pathway|cell junction|integrin-mediated signaling pathway|cell surface|lipid binding|cytosol|extrinsic component of cytoplasmic side of plasma membrane|protein localization to membrane|cell cortex|I band|phosphatidylinositol-3,4,5-trisphosphate binding|reg…
P4HB	0	0.397665	0.804	0.511	0	Fibroblasts	1.573	ENSG00000185624	5034	protein_coding	prolyl 4-hydroxylase subunit beta [Source:HGNC Symbol;Acc:HGNC:8548]	GO:0071456,GO:0003723,GO:0016020,GO:0016853,GO:0005783,GO:0045454,GO:0005886,GO:0055114,GO:0005515,GO:0005576,GO:0042470,GO:0051213,GO:0003756,GO:0005178,GO:0019899,GO:0046982,GO:0098761,GO:0009897,GO:0034663,GO:0005925,GO:0005788,GO:0070062,GO:0044267,GO:0043687,GO:0035722,GO:0046598,GO:0034976,GO:0006457,GO:0005793,GO:0004656,GO:0038155,GO:0034378,GO:0034379,GO:0015037,GO:0018401,GO:1902175,GO:…	cellular response to hypoxia|RNA binding|membrane|isomerase activity|endoplasmic reticulum|cell redox homeostasis|plasma membrane|oxidation-reduction process|protein binding|extracellular region|melanosome|dioxygenase activity|protein disulfide isomerase activity|integrin binding|enzyme binding|protein heterodimerization activity|cellular response to interleukin-7|external side of plasma membrane…	path:hsa04141	Protein processing in endoplasmic reticulum
RPL7	0	0.397048	0.972	0.91	0	Fibroblasts	1.068	ENSG00000147604	6129	protein_coding	ribosomal protein L7 [Source:HGNC Symbol;Acc:HGNC:10363]	GO:0003735,GO:0022625,GO:0000463,GO:0003723,GO:0005634,GO:0005737,GO:0016020,GO:0006412,GO:0005840,GO:0005515,GO:0005730,GO:0005925,GO:0006364,GO:0005829,GO:0019083,GO:0042273,GO:0006413,GO:0003677,GO:0042803,GO:1990904,GO:0000184,GO:0006614,GO:0014069,GO:0003729	structural constituent of ribosome|cytosolic large ribosomal subunit|maturation of LSU-rRNA from tricistronic rRNA transcript (SSU-rRNA, 5.8S rRNA, LSU-rRNA)|RNA binding|nucleus|cytoplasm|membrane|translation|ribosome|protein binding|nucleolus|focal adhesion|rRNA processing|cytosol|viral transcription|ribosomal large subunit biogenesis|translational initiation|DNA binding|protein homodimerization…	path:hsa03010	Ribosome
SNHG18	0	0.395235	0.453	0.051	0	Fibroblasts	8.882	ENSG00000250786	--	lncRNA	small nucleolar RNA host gene 18 [Source:HGNC Symbol;Acc:HGNC:49007]
MYL6	0	0.394213	0.966	0.931	0	Fibroblasts	1.038	ENSG00000092841	4637	protein_coding	myosin light chain 6 [Source:HGNC Symbol;Acc:HGNC:7587]	GO:0016020,GO:0005509,GO:0016459,GO:0005515,GO:0005829,GO:0070062,GO:0005903,GO:0031982,GO:0006936,GO:0007519,GO:0030898,GO:0030049,GO:0003774,GO:0008307,GO:0016461	membrane|calcium ion binding|myosin complex|protein binding|cytosol|extracellular exosome|brush border|vesicle|muscle contraction|skeletal muscle tissue development|actin-dependent ATPase activity|muscle filament sliding|motor activity|structural constituent of muscle|unconventional myosin complex	path:hsa04270,path:hsa04530,path:hsa04921	Vascular smooth muscle contraction|Tight junction|Oxytocin signaling pathway
TSPAN3	0	0.39409	0.637	0.234	0	Fibroblasts	2.722	ENSG00000140391	10099	protein_coding	tetraspanin 3 [Source:HGNC Symbol;Acc:HGNC:17752]	GO:0016020,GO:0016021,GO:0005887,GO:0070062,GO:0003674,GO:0008150,GO:0016477	membrane|integral component of membrane|integral component of plasma membrane|extracellular exosome|molecular_function|biological_process|cell migration
PDLIM4	0	0.39253	0.525	0.148	0	Fibroblasts	3.547	ENSG00000131435	8572	protein_coding	PDZ and LIM domain 4 [Source:HGNC Symbol;Acc:HGNC:16501]	GO:0005634,GO:0005737,GO:0016020,GO:0046872,GO:0042803,GO:0005856,GO:0042995,GO:0048471,GO:0030054,GO:0045202,GO:0045211,GO:0005768,GO:0005515,GO:0030027,GO:0031901,GO:0001725,GO:0043197,GO:0055038,GO:0030036,GO:0031941,GO:0003779,GO:0051371,GO:0007507,GO:0061061,GO:0005913,GO:0030018,GO:0043005,GO:0019903,GO:0031532,GO:0051393,GO:0098976,GO:0031905,GO:0034777	nucleus|cytoplasm|membrane|metal ion binding|protein homodimerization activity|cytoskeleton|cell projection|perinuclear region of cytoplasm|cell junction|synapse|postsynaptic membrane|endosome|protein binding|lamellipodium|early endosome membrane|stress fiber|dendritic spine|recycling endosome membrane|actin cytoskeleton organization|filamentous actin|actin binding|muscle alpha-actinin binding|he…
TCEAL8	0	0.392181	0.617	0.234	0	Fibroblasts	2.637	ENSG00000180964	90843	protein_coding	transcription elongation factor A like 8 [Source:HGNC Symbol;Acc:HGNC:28683]	GO:0005634,GO:0050699	nucleus|WW domain binding
GADD45G	0	0.391819	0.585	0.309	0	Fibroblasts	1.893	ENSG00000130222	10912	protein_coding	growth arrest and DNA damage inducible gamma [Source:HGNC Symbol;Acc:HGNC:4097]	GO:0005634,GO:0005737,GO:0005515,GO:0006915,GO:0007275,GO:0030154,GO:0051726,GO:0043065,GO:0120162,GO:0046330,GO:1900745,GO:0000185	nucleus|cytoplasm|protein binding|apoptotic process|multicellular organism development|cell differentiation|regulation of cell cycle|positive regulation of apoptotic process|positive regulation of cold-induced thermogenesis|positive regulation of JNK cascade|positive regulation of p38MAPK cascade|activation of MAPKKK activity	path:hsa04010,path:hsa04068,path:hsa04110,path:hsa04115,path:hsa04210,path:hsa04218,path:hsa05169,path:hsa05200,path:hsa05202,path:hsa05210,path:hsa05212,path:hsa05213,path:hsa05214,path:hsa05216,path:hsa05217,path:hsa05218,path:hsa05220,path:hsa05222,path:hsa05223,path:hsa05224,path:hsa05225,path:hsa05226	MAPK signaling pathway|FoxO signaling pathway|Cell cycle|p53 signaling pathway|Apoptosis|Cellular senescence|Epstein-Barr virus infection|Pathways in cancer|Transcriptional misregulation in cancer|Colorectal cancer|Pancreatic cancer|Endometrial cancer|Glioma|Thyroid cancer|Basal cell carcinoma|Melanoma|Chronic myeloid leukemia|Small cell lung cancer|Non-small cell lung cancer|Breast cancer|Hepato…
VKORC1	0	0.390658	0.694	0.321	0	Fibroblasts	2.162	ENSG00000167397	79001	protein_coding	vitamin K epoxide reductase complex subunit 1 [Source:HGNC Symbol;Acc:HGNC:23663]	GO:0005783,GO:0055114,GO:0047057,GO:0042373,GO:0016020,GO:0016021,GO:0016491,GO:0005789,GO:0060348,GO:0007596,GO:0017187,GO:0017144,GO:0048038,GO:0047058,GO:0010243,GO:0014070,GO:0030193,GO:0046677,GO:0043231	endoplasmic reticulum|oxidation-reduction process|vitamin-K-epoxide reductase (warfarin-sensitive) activity|vitamin K metabolic process|membrane|integral component of membrane|oxidoreductase activity|endoplasmic reticulum membrane|bone development|blood coagulation|peptidyl-glutamic acid carboxylation|drug metabolic process|quinone binding|vitamin-K-epoxide reductase (warfarin-insensitive) activi…	path:hsa00130	Ubiquinone and other terpenoid-quinone biosynthesis
TMEM158	0	0.39065	0.341	0.03	0	Fibroblasts	11.367	ENSG00000249992	25907	protein_coding	transmembrane protein 158 (gene/pseudogene) [Source:HGNC Symbol;Acc:HGNC:30293]	GO:0016020,GO:0016021,GO:0042277	membrane|integral component of membrane|peptide binding
PARVA	0	0.390071	0.527	0.129	0	Fibroblasts	4.085	ENSG00000197702	55742	protein_coding	parvin alpha [Source:HGNC Symbol;Acc:HGNC:14652]	GO:0005737,GO:0016020,GO:0005829,GO:0003779,GO:0007155,GO:0005925,GO:0005886,GO:0015629,GO:0005856,GO:0005515,GO:0030054,GO:0031532,GO:0006935,GO:0060271,GO:0002040,GO:0045296,GO:0030030,GO:0034446,GO:0001525,GO:0008360,GO:0003148,GO:0007163,GO:0034113,GO:0070252,GO:0071670,GO:0005634,GO:0030027,GO:0030018,GO:0030031	cytoplasm|membrane|cytosol|actin binding|cell adhesion|focal adhesion|plasma membrane|actin cytoskeleton|cytoskeleton|protein binding|cell junction|actin cytoskeleton reorganization|chemotaxis|cilium assembly|sprouting angiogenesis|cadherin binding|cell projection organization|substrate adhesion-dependent cell spreading|angiogenesis|regulation of cell shape|outflow tract septum morphogenesis|esta…	path:hsa04510	Focal adhesion
PDS5B	0	0.389584	0.582	0.23	0	Fibroblasts	2.53	ENSG00000083642	23047	protein_coding	PDS5 cohesin associated factor B [Source:HGNC Symbol;Acc:HGNC:20418]	GO:0005634,GO:0005654,GO:0051301,GO:0005515,GO:0007049,GO:0006281,GO:0007064,GO:0005829,GO:0008285,GO:0000785,GO:0003677,GO:0000775,GO:0005694,GO:0008283,GO:0042127,GO:0002088,GO:0097402	nucleus|nucleoplasm|cell division|protein binding|cell cycle|DNA repair|mitotic sister chromatid cohesion|cytosol|negative regulation of cell population proliferation|chromatin|DNA binding|chromosome, centromeric region|chromosome|cell population proliferation|regulation of cell population proliferation|lens development in camera-type eye|neuroblast migration
SAT2	0	0.389559	0.754	0.388	0	Fibroblasts	1.943	ENSG00000141504	112483	protein_coding	spermidine/spermine N1-acetyltransferase family member 2 [Source:HGNC Symbol;Acc:HGNC:23160]	GO:0005737,GO:0016740,GO:0016746,GO:0005515,GO:0008080,GO:0042802,GO:0070062,GO:0004145,GO:0019809,GO:0009447,GO:0032918,GO:0032919,GO:0032920,GO:0046204	cytoplasm|transferase activity|transferase activity, transferring acyl groups|protein binding|N-acetyltransferase activity|identical protein binding|extracellular exosome|diamine N-acetyltransferase activity|spermidine binding|putrescine catabolic process|spermidine acetylation|spermine acetylation|putrescine acetylation|nor-spermidine metabolic process	path:hsa00330,path:hsa04216	Arginine and proline metabolism|Ferroptosis
IGFBP7	0	0.388741	0.977	0.56	0	Fibroblasts	1.745	ENSG00000163453	3490	protein_coding	insulin like growth factor binding protein 7 [Source:HGNC Symbol;Acc:HGNC:5476]	GO:0005615,GO:0007155,GO:0005576,GO:0005520,GO:0001558,GO:0005515,GO:0070062,GO:0044267,GO:0043687,GO:0062023,GO:0005788,GO:0005201,GO:0019838,GO:0008285,GO:0007566,GO:0009408,GO:0014070,GO:0032526,GO:0032870,GO:0050810,GO:0051414	extracellular space|cell adhesion|extracellular region|insulin-like growth factor binding|regulation of cell growth|protein binding|extracellular exosome|cellular protein metabolic process|post-translational protein modification|collagen-containing extracellular matrix|endoplasmic reticulum lumen|extracellular matrix structural constituent|growth factor binding|negative regulation of cell populat…
PDLIM2	0	0.388692	0.65	0.266	0	Fibroblasts	2.444	ENSG00000120913	64236	protein_coding	PDZ and LIM domain 2 [Source:HGNC Symbol;Acc:HGNC:13992]	GO:0005515,GO:0005634,GO:0005737,GO:0046872,GO:0005856,GO:0030036,GO:0031941,GO:0003779,GO:0051371,GO:0007507,GO:0061061,GO:0001725,GO:0005913,GO:0030018	protein binding|nucleus|cytoplasm|metal ion binding|cytoskeleton|actin cytoskeleton organization|filamentous actin|actin binding|muscle alpha-actinin binding|heart development|muscle structure development|stress fiber|cell-cell adherens junction|Z disc
ARHGAP21	0	0.388641	0.569	0.208	0	Fibroblasts	2.736	ENSG00000107863	57584	protein_coding	Rho GTPase activating protein 21 [Source:HGNC Symbol;Acc:HGNC:23725]	GO:0005737,GO:0016020,GO:0007165,GO:0005794,GO:0005886,GO:0030054,GO:0043547,GO:0015629,GO:0005856,GO:0005515,GO:0000139,GO:0031410,GO:0030659,GO:0005096,GO:0005829,GO:0051056,GO:0007030,GO:0051683,GO:0072384,GO:0051684	cytoplasm|membrane|signal transduction|Golgi apparatus|plasma membrane|cell junction|positive regulation of GTPase activity|actin cytoskeleton|cytoskeleton|protein binding|Golgi membrane|cytoplasmic vesicle|cytoplasmic vesicle membrane|GTPase activator activity|cytosol|regulation of small GTPase mediated signal transduction|Golgi organization|establishment of Golgi localization|organelle transpor…
RPL12	0	0.388452	0.986	0.953	0	Fibroblasts	1.035	ENSG00000197958	6136	protein_coding	ribosomal protein L12 [Source:HGNC Symbol;Acc:HGNC:10302]	GO:0003723,GO:0016020,GO:0006412,GO:0003735,GO:0005840,GO:0005515,GO:0005925,GO:0022625,GO:0000027,GO:0005829,GO:0070062,GO:0019083,GO:0006413,GO:0000184,GO:0019843,GO:0006614,GO:0070180,GO:0014069,GO:0005634,GO:0005730,GO:0005737,GO:0015934	RNA binding|membrane|translation|structural constituent of ribosome|ribosome|protein binding|focal adhesion|cytosolic large ribosomal subunit|ribosomal large subunit assembly|cytosol|extracellular exosome|viral transcription|translational initiation|nuclear-transcribed mRNA catabolic process, nonsense-mediated decay|rRNA binding|SRP-dependent cotranslational protein targeting to membrane|large ri…	path:hsa03010	Ribosome
RASSF8	0	0.38771	0.522	0.13	0	Fibroblasts	4.015	ENSG00000123094	11228	protein_coding	Ras association domain family member 8 [Source:HGNC Symbol;Acc:HGNC:13232]	GO:0007165,GO:0034334,GO:0070507	signal transduction|adherens junction maintenance|regulation of microtubule cytoskeleton organization
SPIN1	0	0.38754	0.595	0.216	0	Fibroblasts	2.755	ENSG00000106723	10927	protein_coding	spindlin 1 [Source:HGNC Symbol;Acc:HGNC:11243]	GO:0005634,GO:0005829,GO:0005654,GO:0031965,GO:0006325,GO:0005515,GO:0007049,GO:0007276,GO:0005819,GO:0007275,GO:0016055,GO:0051321,GO:0030177,GO:0045893,GO:0005730,GO:0035064,GO:0009303	nucleus|cytosol|nucleoplasm|nuclear membrane|chromatin organization|protein binding|cell cycle|gamete generation|spindle|multicellular organism development|Wnt signaling pathway|meiotic cell cycle|positive regulation of Wnt signaling pathway|positive regulation of transcription, DNA-templated|nucleolus|methylated histone binding|rRNA transcription
CKAP4	0	0.386609	0.569	0.181	0	Fibroblasts	3.144	ENSG00000136026	10970	protein_coding	cytoskeleton associated protein 4 [Source:HGNC Symbol;Acc:HGNC:16991]	GO:0003723,GO:0005737,GO:0016607,GO:0016020,GO:0016021,GO:0005829,GO:0005783,GO:0005789,GO:0005886,GO:0005856,GO:0048471,GO:0036464,GO:0070062,GO:0044267,GO:0043687,GO:0043312,GO:0035579,GO:0005788,GO:0035577,GO:0005811,GO:0005791,GO:0042599	RNA binding|cytoplasm|nuclear speck|membrane|integral component of membrane|cytosol|endoplasmic reticulum|endoplasmic reticulum membrane|plasma membrane|cytoskeleton|perinuclear region of cytoplasm|cytoplasmic ribonucleoprotein granule|extracellular exosome|cellular protein metabolic process|post-translational protein modification|neutrophil degranulation|specific granule membrane|endoplasmic ret…	path:hsa04141	Protein processing in endoplasmic reticulum
PLAC9	0	0.386018	0.274	0.022	0	Fibroblasts	12.455	ENSG00000189129	219348	protein_coding	placenta associated 9 [Source:HGNC Symbol;Acc:HGNC:19255]	GO:0005515,GO:0005576	protein binding|extracellular region
COL7A1	0	0.385858	0.323	0.028	0	Fibroblasts	11.536	ENSG00000114270	1294	protein_coding	collagen type VII alpha 1 chain [Source:HGNC Symbol;Acc:HGNC:2214]	GO:0007155,GO:0005615,GO:0004867,GO:0010951,GO:0005515,GO:0005576,GO:0005581,GO:0000139,GO:0031012,GO:0030414,GO:0010466,GO:0005604,GO:0030020,GO:0062023,GO:0005788,GO:0003429,GO:0006888,GO:0030198,GO:0048208,GO:0033116,GO:0008544,GO:0030134,GO:0035987,GO:0005590	cell adhesion|extracellular space|serine-type endopeptidase inhibitor activity|negative regulation of endopeptidase activity|protein binding|extracellular region|collagen trimer|Golgi membrane|extracellular matrix|peptidase inhibitor activity|negative regulation of peptidase activity|basement membrane|extracellular matrix structural constituent conferring tensile strength|collagen-containing extr…	path:hsa04974	Protein digestion and absorption
ITGB1	0	0.384909	0.926	0.642	0	Fibroblasts	1.442	ENSG00000150093	3688	protein_coding	integrin subunit beta 1 [Source:HGNC Symbol;Acc:HGNC:6153]	GO:0045766,GO:0051897,GO:0005737,GO:0016020,GO:0016021,GO:0046872,GO:0007155,GO:0005886,GO:0042995,GO:0005515,GO:0042470,GO:0030054,GO:0007229,GO:0009986,GO:0007160,GO:0008305,GO:0046718,GO:0005925,GO:0050776,GO:0050900,GO:0038023,GO:0005768,GO:0043547,GO:0045296,GO:0030027,GO:0070062,GO:0016477,GO:0001968,GO:0042383,GO:0032154,GO:0032587,GO:0030335,GO:0016032,GO:0055037,GO:0005178,GO:0033627,GO:…	positive regulation of angiogenesis|positive regulation of protein kinase B signaling|cytoplasm|membrane|integral component of membrane|metal ion binding|cell adhesion|plasma membrane|cell projection|protein binding|melanosome|cell junction|integrin-mediated signaling pathway|cell surface|cell-matrix adhesion|integrin complex|viral entry into host cell|focal adhesion|regulation of immune response…	path:hsa04015,path:hsa04145,path:hsa04151,path:hsa04360,path:hsa04510,path:hsa04512,path:hsa04514,path:hsa04530,path:hsa04611,path:hsa04670,path:hsa04810,path:hsa05100,path:hsa05130,path:hsa05131,path:hsa05133,path:hsa05140,path:hsa05145,path:hsa05165,path:hsa05200,path:hsa05205,path:hsa05222,path:hsa05410,path:hsa05412,path:hsa05414	Rap1 signaling pathway|Phagosome|PI3K-Akt signaling pathway|Axon guidance|Focal adhesion|ECM-receptor interaction|Cell adhesion molecules (CAMs)|Tight junction|Platelet activation|Leukocyte transendothelial migration|Regulation of actin cytoskeleton|Bacterial invasion of epithelial cells|Pathogenic Escherichia coli infection|Shigellosis|Pertussis|Leishmaniasis|Toxoplasmosis|Human papillomavirus i…
GLT8D2	0	0.384846	0.425	0.026	0	Fibroblasts	16.346	ENSG00000120820	83468	protein_coding	glycosyltransferase 8 domain containing 2 [Source:HGNC Symbol;Acc:HGNC:24890]	GO:0016020,GO:0016021,GO:0016740,GO:0016757,GO:0005794	membrane|integral component of membrane|transferase activity|transferase activity, transferring glycosyl groups|Golgi apparatus
NFIX	0	0.384678	0.422	0.094	0	Fibroblasts	4.489	ENSG00000008441	4784	protein_coding	nuclear factor I X [Source:HGNC Symbol;Acc:HGNC:7788]	GO:0005634,GO:0006355,GO:0003677,GO:0003700,GO:0005515,GO:0006260,GO:0000981,GO:0000122,GO:0045944,GO:0000790,GO:0006366,GO:0005622,GO:0005654	nucleus|regulation of transcription, DNA-templated|DNA binding|DNA-binding transcription factor activity|protein binding|DNA replication|DNA-binding transcription factor activity, RNA polymerase II-specific|negative regulation of transcription by RNA polymerase II|positive regulation of transcription by RNA polymerase II|nuclear chromatin|transcription by RNA polymerase II|intracellular|nucleopla…
PXDN	0	0.383826	0.513	0.123	0	Fibroblasts	4.171	ENSG00000130508	7837	protein_coding	peroxidasin [Source:HGNC Symbol;Acc:HGNC:14966]	GO:0046872,GO:0016491,GO:0055114,GO:0005783,GO:0005615,GO:0005576,GO:0006955,GO:0001960,GO:0020037,GO:0098869,GO:0004601,GO:0006979,GO:0042744,GO:0070062,GO:0062023,GO:0005201,GO:0030198,GO:0005152,GO:0019806,GO:0030199,GO:0070831,GO:0005515	metal ion binding|oxidoreductase activity|oxidation-reduction process|endoplasmic reticulum|extracellular space|extracellular region|immune response|negative regulation of cytokine-mediated signaling pathway|heme binding|cellular oxidant detoxification|peroxidase activity|response to oxidative stress|hydrogen peroxide catabolic process|extracellular exosome|collagen-containing extracellular matri…
GAS1	0	0.383812	0.261	0.025	0	Fibroblasts	10.44	ENSG00000180447	2619	protein_coding	growth arrest specific 1 [Source:HGNC Symbol;Acc:HGNC:4165]	GO:0016020,GO:0016021,GO:0005886,GO:0007049,GO:0007050,GO:0031225,GO:0005515,GO:0042981,GO:0035924,GO:0045930,GO:0045165,GO:0046658,GO:0008589,GO:0048589,GO:0010955,GO:0060628	membrane|integral component of membrane|plasma membrane|cell cycle|cell cycle arrest|anchored component of membrane|protein binding|regulation of apoptotic process|cellular response to vascular endothelial growth factor stimulus|negative regulation of mitotic cell cycle|cell fate commitment|anchored component of plasma membrane|regulation of smoothened signaling pathway|developmental growth|negat…	path:hsa04340	Hedgehog signaling pathway
ESD	0	0.383588	0.713	0.328	0	Fibroblasts	2.174	ENSG00000139684	2098	protein_coding	esterase D [Source:HGNC Symbol;Acc:HGNC:3465]	GO:0005737,GO:0016787,GO:0005515,GO:0031410,GO:0042802,GO:0005829,GO:0018738,GO:0052689,GO:0046294,GO:0070062,GO:0008150,GO:0005788,GO:0047374,GO:1901687,GO:0016788	cytoplasm|hydrolase activity|protein binding|cytoplasmic vesicle|identical protein binding|cytosol|S-formylglutathione hydrolase activity|carboxylic ester hydrolase activity|formaldehyde catabolic process|extracellular exosome|biological_process|endoplasmic reticulum lumen|methylumbelliferyl-acetate deacetylase activity|glutathione derivative biosynthetic process|hydrolase activity, acting on est…
C17orf58	0	0.383509	0.364	0.073	0	Fibroblasts	4.986	ENSG00000186665	284018	protein_coding	chromosome 17 open reading frame 58 [Source:HGNC Symbol;Acc:HGNC:27568]	GO:0005576,GO:0005515,GO:0062023	extracellular region|protein binding|collagen-containing extracellular matrix
NPC2	0	0.383484	0.815	0.428	0	Fibroblasts	1.904	ENSG00000119655	10577	protein_coding	NPC intracellular cholesterol transporter 2 [Source:HGNC Symbol;Acc:HGNC:14537]	GO:0005623,GO:0032367,GO:0005783,GO:0006629,GO:0005615,GO:0008202,GO:0005515,GO:0005576,GO:0006869,GO:0008203,GO:0005764,GO:0070062,GO:0009615,GO:0043312,GO:0030301,GO:0019899,GO:0043202,GO:0035578,GO:0015485,GO:0033344,GO:0034383,GO:0042632,GO:0120020,GO:0032934,GO:0015914,GO:0015918,GO:0019747,GO:0032366,GO:0046836	cell|intracellular cholesterol transport|endoplasmic reticulum|lipid metabolic process|extracellular space|steroid metabolic process|protein binding|extracellular region|lipid transport|cholesterol metabolic process|lysosome|extracellular exosome|response to virus|neutrophil degranulation|cholesterol transport|enzyme binding|lysosomal lumen|azurophil granule lumen|cholesterol binding|cholesterol …	path:hsa04142,path:hsa04979	Lysosome|Cholesterol metabolism
SMARCA1	0	0.382713	0.524	0.153	0	Fibroblasts	3.425	ENSG00000102038	6594	protein_coding	SWI/SNF related, matrix associated, actin dependent regulator of chromatin, subfamily a, member 1 [Source:HGNC Symbol;Acc:HGNC:11097]	GO:0005634,GO:0003676,GO:0043231,GO:0000166,GO:0005524,GO:0005654,GO:0016787,GO:0003677,GO:0006325,GO:0005515,GO:0043044,GO:0006338,GO:0016887,GO:0004386,GO:0016589,GO:0016818,GO:0031491,GO:0045944,GO:0008134,GO:0000733,GO:0045893,GO:0008094,GO:0016584,GO:0036310,GO:0007420,GO:0070615,GO:0030182,GO:0090537,GO:2000177,GO:0000790	nucleus|nucleic acid binding|intracellular membrane-bounded organelle|nucleotide binding|ATP binding|nucleoplasm|hydrolase activity|DNA binding|chromatin organization|protein binding|ATP-dependent chromatin remodeling|chromatin remodeling|ATPase activity|helicase activity|NURF complex|hydrolase activity, acting on acid anhydrides, in phosphorus-containing anhydrides|nucleosome binding|positive re…
TRIP6	0	0.382494	0.53	0.145	0	Fibroblasts	3.655	ENSG00000087077	7205	protein_coding	thyroid hormone receptor interactor 6 [Source:HGNC Symbol;Acc:HGNC:12311]	GO:0003723,GO:0005634,GO:0005737,GO:0046872,GO:0005829,GO:0007155,GO:0005886,GO:0005925,GO:0005856,GO:0005515,GO:0030054,GO:0005149,GO:0007165,GO:0030335,GO:0001725,GO:1901224,GO:0048041,GO:0019900,GO:0046966	RNA binding|nucleus|cytoplasm|metal ion binding|cytosol|cell adhesion|plasma membrane|focal adhesion|cytoskeleton|protein binding|cell junction|interleukin-1 receptor binding|signal transduction|positive regulation of cell migration|stress fiber|positive regulation of NIK/NF-kappaB signaling|focal adhesion assembly|kinase binding|thyroid hormone receptor binding	path:hsa04621	NOD-like receptor signaling pathway
PDIA6	0	0.382384	0.792	0.526	0	Fibroblasts	1.506	ENSG00000143870	10130	protein_coding	protein disulfide isomerase family A member 6 [Source:HGNC Symbol;Acc:HGNC:30168]	GO:0005623,GO:0016020,GO:0016853,GO:0005783,GO:0005829,GO:0005615,GO:0045454,GO:0005886,GO:0055114,GO:0005515,GO:0042470,GO:0003756,GO:0005788,GO:0005789,GO:0070062,GO:0044267,GO:0043687,GO:0036498,GO:0005793,GO:0006457,GO:0015037,GO:0034663	cell|membrane|isomerase activity|endoplasmic reticulum|cytosol|extracellular space|cell redox homeostasis|plasma membrane|oxidation-reduction process|protein binding|melanosome|protein disulfide isomerase activity|endoplasmic reticulum lumen|endoplasmic reticulum membrane|extracellular exosome|cellular protein metabolic process|post-translational protein modification|IRE1-mediated unfolded protei…	path:hsa04141	Protein processing in endoplasmic reticulum
RTL8C	0	0.382143	0.549	0.157	0	Fibroblasts	3.497	ENSG00000134590	8933	protein_coding	retrotransposon Gag like 8C [Source:HGNC Symbol;Acc:HGNC:2569]	GO:0005515	protein binding
TPBG	0	0.381913	0.472	0.139	0	Fibroblasts	3.396	ENSG00000146242	7162	protein_coding	trophoblast glycoprotein [Source:HGNC Symbol;Acc:HGNC:12004]	GO:0016020,GO:0016021,GO:0005886,GO:0009986,GO:0005887,GO:0007155,GO:0051965,GO:0005737,GO:0005783,GO:0005515	membrane|integral component of membrane|plasma membrane|cell surface|integral component of plasma membrane|cell adhesion|positive regulation of synapse assembly|cytoplasm|endoplasmic reticulum|protein binding
RPL6	0	0.381737	0.985	0.946	0	Fibroblasts	1.041	ENSG00000089009	6128	protein_coding	ribosomal protein L6 [Source:HGNC Symbol;Acc:HGNC:10362]	GO:0005634,GO:0003723,GO:0005737,GO:0016020,GO:0006412,GO:0002181,GO:0005783,GO:0003735,GO:0005840,GO:0005829,GO:0005925,GO:0022625,GO:0000027,GO:0045296,GO:0019083,GO:0003677,GO:0006413,GO:0036464,GO:0006355,GO:0000184,GO:0005791,GO:0006614,GO:0042788,GO:0005622,GO:0014069,GO:0045202	nucleus|RNA binding|cytoplasm|membrane|translation|cytoplasmic translation|endoplasmic reticulum|structural constituent of ribosome|ribosome|cytosol|focal adhesion|cytosolic large ribosomal subunit|ribosomal large subunit assembly|cadherin binding|viral transcription|DNA binding|translational initiation|cytoplasmic ribonucleoprotein granule|regulation of transcription, DNA-templated|nuclear-trans…	path:hsa03010	Ribosome
MORF4L2	0	0.381197	0.858	0.566	0	Fibroblasts	1.516	ENSG00000123562	9643	protein_coding	mortality factor 4 like 2 [Source:HGNC Symbol;Acc:HGNC:16849]	GO:0005634,GO:0005654,GO:0006355,GO:0005886,GO:0006325,GO:0005515,GO:0006281,GO:0006974,GO:0035267,GO:0005730,GO:0040008,GO:0043967,GO:0016575,GO:0006342,GO:0000123,GO:0016573,GO:0043968,GO:0045944,GO:0051155	nucleus|nucleoplasm|regulation of transcription, DNA-templated|plasma membrane|chromatin organization|protein binding|DNA repair|cellular response to DNA damage stimulus|NuA4 histone acetyltransferase complex|nucleolus|regulation of growth|histone H4 acetylation|histone deacetylation|chromatin silencing|histone acetyltransferase complex|histone acetylation|histone H2A acetylation|positive regulat…
CDKN1C	0	0.380677	0.646	0.252	0	Fibroblasts	2.563	ENSG00000129757	1028	protein_coding	cyclin dependent kinase inhibitor 1C [Source:HGNC Symbol;Acc:HGNC:1786]	GO:0005737,GO:0050680,GO:0005634,GO:0030511,GO:0005515,GO:0007049,GO:0007050,GO:0004860,GO:0045893,GO:0004861,GO:0007346,GO:0045892,GO:0045930,GO:0045736,GO:0042326,GO:0044877,GO:0033673,GO:1904030,GO:0000122,GO:0001501,GO:0001822,GO:0001890,GO:0007096,GO:0007568,GO:0030099,GO:0030325,GO:0035264,GO:0042551,GO:0043010,GO:0055123,GO:0060065,GO:0060669,GO:0071514,GO:1902746	cytoplasm|negative regulation of epithelial cell proliferation|nucleus|positive regulation of transforming growth factor beta receptor signaling pathway|protein binding|cell cycle|cell cycle arrest|protein kinase inhibitor activity|positive regulation of transcription, DNA-templated|cyclin-dependent protein serine/threonine kinase inhibitor activity|regulation of mitotic cell cycle|negative regul…	path:hsa04110	Cell cycle
P2RY14	0	0.38015	0.325	0.037	0	Fibroblasts	8.784	ENSG00000174944	9934	protein_coding	purinergic receptor P2Y14 [Source:HGNC Symbol;Acc:HGNC:16442]	GO:0016020,GO:0016021,GO:0004930,GO:0007186,GO:0005886,GO:0007165,GO:0045028,GO:0035589,GO:0045029	membrane|integral component of membrane|G protein-coupled receptor activity|G protein-coupled receptor signaling pathway|plasma membrane|signal transduction|G protein-coupled purinergic nucleotide receptor activity|G protein-coupled purinergic nucleotide receptor signaling pathway|UDP-activated nucleotide receptor activity	path:hsa04080	Neuroactive ligand-receptor interaction
MYC	0	0.37972	0.532	0.277	0	Fibroblasts	1.921	ENSG00000136997	4609	protein_coding	MYC proto-oncogene, bHLH transcription factor [Source:HGNC Symbol;Acc:HGNC:7553]	GO:0005634,GO:0005654,GO:0006355,GO:0003700,GO:0016020,GO:0016021,GO:0045727,GO:0003729,GO:0005515,GO:0008150,GO:0005635,GO:0005791,GO:0071074,GO:0044195,GO:0046983,GO:0045893,GO:0043066,GO:0003677,GO:0006974,GO:0006879,GO:0005730,GO:0001228,GO:0000122,GO:0000978,GO:0045944,GO:0000981,GO:0000790,GO:0015671,GO:0016579,GO:0007050,GO:0032991,GO:0008134,GO:0000165,GO:0010332,GO:1904837,GO:0000082,GO:…	nucleus|nucleoplasm|regulation of transcription, DNA-templated|DNA-binding transcription factor activity|membrane|integral component of membrane|positive regulation of translation|mRNA binding|protein binding|biological_process|nuclear envelope|rough endoplasmic reticulum|eukaryotic initiation factor eIF2 binding|nucleoplasmic reticulum|protein dimerization activity|positive regulation of transcr…	path:hsa04010,path:hsa04012,path:hsa04110,path:hsa04151,path:hsa04218,path:hsa04310,path:hsa04350,path:hsa04390,path:hsa04550,path:hsa04630,path:hsa04919,path:hsa05161,path:hsa05163,path:hsa05166,path:hsa05167,path:hsa05169,path:hsa05200,path:hsa05202,path:hsa05205,path:hsa05206,path:hsa05210,path:hsa05213,path:hsa05216,path:hsa05219,path:hsa05220,path:hsa05221,path:hsa05222,path:hsa05224,path:hs…	MAPK signaling pathway|ErbB signaling pathway|Cell cycle|PI3K-Akt signaling pathway|Cellular senescence|Wnt signaling pathway|TGF-beta signaling pathway|Hippo signaling pathway|Signaling pathways regulating pluripotency of stem cells|Jak-STAT signaling pathway|Thyroid hormone signaling pathway|Hepatitis B|Human cytomegalovirus infection|Human T-cell leukemia virus 1 infection|Kaposi sarcoma-assoc…
GSN	0	0.378817	0.802	0.373	0	Fibroblasts	2.15	ENSG00000148180	2934	protein_coding	gelsolin [Source:HGNC Symbol;Acc:HGNC:4620]	GO:0005634,GO:0005737,GO:0046872,GO:0005509,GO:0003779,GO:0051015,GO:0005615,GO:0005829,GO:0005886,GO:0051016,GO:0051693,GO:0005856,GO:0005515,GO:0005576,GO:0045010,GO:0005925,GO:0051014,GO:0006911,GO:0006915,GO:0007568,GO:0008154,GO:0014003,GO:0016192,GO:0030041,GO:0030155,GO:0042060,GO:0042246,GO:0045471,GO:0048015,GO:0051593,GO:0071276,GO:0071346,GO:1903923,GO:0001726,GO:0015629,GO:0030027,GO:…	nucleus|cytoplasm|metal ion binding|calcium ion binding|actin binding|actin filament binding|extracellular space|cytosol|plasma membrane|barbed-end actin filament capping|actin filament capping|cytoskeleton|protein binding|extracellular region|actin nucleation|focal adhesion|actin filament severing|phagocytosis, engulfment|apoptotic process|aging|actin polymerization or depolymerization|oligodend…	path:hsa04666,path:hsa04810,path:hsa05203	Fc gamma R-mediated phagocytosis|Regulation of actin cytoskeleton|Viral carcinogenesis
WT1	0	0.378597	0.422	0.054	0	Fibroblasts	7.815	ENSG00000184937	7490	protein_coding	WT1 transcription factor [Source:HGNC Symbol;Acc:HGNC:12796]	GO:0010628,GO:0005634,GO:0003676,GO:0003723,GO:0008380,GO:0005737,GO:0016607,GO:0046872,GO:0043066,GO:0005829,GO:0005654,GO:0006355,GO:0008270,GO:0003677,GO:0003700,GO:0005515,GO:0001822,GO:0045893,GO:0005730,GO:0043565,GO:0000981,GO:0006357,GO:0010385,GO:0007507,GO:0008285,GO:0008584,GO:0000122,GO:0030308,GO:0044212,GO:0045892,GO:0030855,GO:0071320,GO:0030539,GO:0001228,GO:0072112,GO:0007530,GO:…	positive regulation of gene expression|nucleus|nucleic acid binding|RNA binding|RNA splicing|cytoplasm|nuclear speck|metal ion binding|negative regulation of apoptotic process|cytosol|nucleoplasm|regulation of transcription, DNA-templated|zinc ion binding|DNA binding|DNA-binding transcription factor activity|protein binding|kidney development|positive regulation of transcription, DNA-templated|nu…	path:hsa05202	Transcriptional misregulation in cancer
RPL7A	0	0.378089	0.988	0.955	0	Fibroblasts	1.035	ENSG00000148303	6130	protein_coding	ribosomal protein L7a [Source:HGNC Symbol;Acc:HGNC:10364]	GO:0003723,GO:0005634,GO:0005737,GO:0006412,GO:0005840,GO:0005515,GO:0003735,GO:0042254,GO:0005730,GO:0005925,GO:1990904,GO:0022625,GO:0005829,GO:0045296,GO:0019083,GO:0006413,GO:0016020,GO:0000184,GO:0000470,GO:0006614,GO:0042788	RNA binding|nucleus|cytoplasm|translation|ribosome|protein binding|structural constituent of ribosome|ribosome biogenesis|nucleolus|focal adhesion|ribonucleoprotein complex|cytosolic large ribosomal subunit|cytosol|cadherin binding|viral transcription|translational initiation|membrane|nuclear-transcribed mRNA catabolic process, nonsense-mediated decay|maturation of LSU-rRNA|SRP-dependent cotransl…	path:hsa03010	Ribosome
ECM2	0	0.377802	0.338	0.015	0	Fibroblasts	22.533	ENSG00000106823	1842	protein_coding	extracellular matrix protein 2 [Source:HGNC Symbol;Acc:HGNC:3154]	GO:0005576,GO:0030198,GO:0031012,GO:0008201,GO:0007160,GO:0005178,GO:0005518,GO:0070052,GO:0010811,GO:0005614,GO:0005515	extracellular region|extracellular matrix organization|extracellular matrix|heparin binding|cell-matrix adhesion|integrin binding|collagen binding|collagen V binding|positive regulation of cell-substrate adhesion|interstitial matrix|protein binding
NEXN	0	0.376884	0.275	0.02	0	Fibroblasts	13.75	ENSG00000162614	91624	protein_coding	nexilin F-actin binding protein [Source:HGNC Symbol;Acc:HGNC:29557]	GO:0005737,GO:0003779,GO:0005856,GO:0030054,GO:0005925,GO:0007411,GO:0005886,GO:0051015,GO:0005912,GO:0030424,GO:0030334,GO:0030018,GO:0008307,GO:0051493,GO:0098632,GO:0007156,GO:0070593,GO:0009617	cytoplasm|actin binding|cytoskeleton|cell junction|focal adhesion|axon guidance|plasma membrane|actin filament binding|adherens junction|axon|regulation of cell migration|Z disc|structural constituent of muscle|regulation of cytoskeleton organization|cell-cell adhesion mediator activity|homophilic cell adhesion via plasma membrane adhesion molecules|dendrite self-avoidance|response to bacterium
FAP	0	0.376525	0.385	0.064	0	Fibroblasts	6.016	ENSG00000078098	2191	protein_coding	fibroblast activation protein alpha [Source:HGNC Symbol;Acc:HGNC:3590]	GO:0006508,GO:0008236,GO:0008233,GO:0005615,GO:0005737,GO:0016020,GO:0016021,GO:0016787,GO:0007155,GO:0042803,GO:0005886,GO:0042995,GO:0005515,GO:0005576,GO:0004252,GO:0006915,GO:0030054,GO:0009986,GO:0005925,GO:0030027,GO:0032587,GO:0004222,GO:0001525,GO:0008239,GO:0005178,GO:0004175,GO:0071158,GO:0043542,GO:0046983,GO:0002020,GO:0051603,GO:0051917,GO:0031258,GO:0010710,GO:0071438,GO:0010716,GO:…	proteolysis|serine-type peptidase activity|peptidase activity|extracellular space|cytoplasm|membrane|integral component of membrane|hydrolase activity|cell adhesion|protein homodimerization activity|plasma membrane|cell projection|protein binding|extracellular region|serine-type endopeptidase activity|apoptotic process|cell junction|cell surface|focal adhesion|lamellipodium|ruffle membrane|metall…
FLNA	0	0.375622	0.798	0.467	0	Fibroblasts	1.709	ENSG00000196924	2316	protein_coding	filamin A [Source:HGNC Symbol;Acc:HGNC:3754]	GO:0003779,GO:0030036,GO:0030154,GO:0050821,GO:0005737,GO:0003723,GO:0005634,GO:0016020,GO:0005829,GO:0005886,GO:0015629,GO:0005856,GO:0005515,GO:0005925,GO:0005576,GO:0060271,GO:0045296,GO:0070062,GO:0030030,GO:0005938,GO:0042307,GO:0043123,GO:0030334,GO:0042803,GO:0044325,GO:0070527,GO:0002576,GO:0008134,GO:0001664,GO:0030168,GO:0043433,GO:0051015,GO:0005911,GO:0043113,GO:0044319,GO:0031532,GO:…	actin binding|actin cytoskeleton organization|cell differentiation|protein stabilization|cytoplasm|RNA binding|nucleus|membrane|cytosol|plasma membrane|actin cytoskeleton|cytoskeleton|protein binding|focal adhesion|extracellular region|cilium assembly|cadherin binding|extracellular exosome|cell projection organization|cell cortex|positive regulation of protein import into nucleus|positive regulat…	path:hsa04010,path:hsa04510,path:hsa05132,path:hsa05205	MAPK signaling pathway|Focal adhesion|Salmonella infection|Proteoglycans in cancer
FARP1	0	0.375253	0.509	0.159	0	Fibroblasts	3.201	ENSG00000152767	10160	protein_coding	FERM, ARH/RhoGEF and pleckstrin domain protein 1 [Source:HGNC Symbol;Acc:HGNC:3591]	GO:0005089,GO:0035023,GO:0005856,GO:0008092,GO:0005737,GO:0016020,GO:0005829,GO:0005886,GO:0042995,GO:0007275,GO:0030054,GO:0045202,GO:0005085,GO:0030425,GO:0031234,GO:0030175,GO:0043197,GO:0010923,GO:0043005,GO:0007416,GO:0048813,GO:0030676,GO:0048365,GO:0098942,GO:0098974,GO:1905606,GO:0098890,GO:0098978	Rho guanyl-nucleotide exchange factor activity|regulation of Rho protein signal transduction|cytoskeleton|cytoskeletal protein binding|cytoplasm|membrane|cytosol|plasma membrane|cell projection|multicellular organism development|cell junction|synapse|guanyl-nucleotide exchange factor activity|dendrite|extrinsic component of cytoplasmic side of plasma membrane|filopodium|dendritic spine|negative r…
DCBLD2	0	0.375124	0.453	0.087	0	Fibroblasts	5.207	ENSG00000057019	131566	protein_coding	discoidin, CUB and LCCL domain containing 2 [Source:HGNC Symbol;Acc:HGNC:24627]	GO:0016020,GO:0016021,GO:0005515,GO:0009986,GO:0005887,GO:0030308,GO:0042060,GO:0030522	membrane|integral component of membrane|protein binding|cell surface|integral component of plasma membrane|negative regulation of cell growth|wound healing|intracellular receptor signaling pathway
LMO4	0	0.374378	0.789	0.489	0	Fibroblasts	1.613	ENSG00000143013	8543	protein_coding	LIM domain only 4 [Source:HGNC Symbol;Acc:HGNC:6644]	GO:0046872,GO:0003700,GO:0005515,GO:0031252,GO:0006366,GO:0030334,GO:0008134,GO:0001843,GO:0005667,GO:0033674,GO:0001158,GO:0003281,GO:0021514,GO:0021522,GO:0021527,GO:0031333,GO:0042659,GO:0045944,GO:0048538,GO:0050865	metal ion binding|DNA-binding transcription factor activity|protein binding|cell leading edge|transcription by RNA polymerase II|regulation of cell migration|transcription factor binding|neural tube closure|transcription factor complex|positive regulation of kinase activity|enhancer sequence-specific DNA binding|ventricular septum development|ventral spinal cord interneuron differentiation|spinal…
ADAMTS1	0	0.373485	0.527	0.226	0	Fibroblasts	2.332	ENSG00000154734	9510	protein_coding	ADAM metallopeptidase with thrombospondin type 1 motif 1 [Source:HGNC Symbol;Acc:HGNC:217]	GO:1904707,GO:1904754,GO:1900087,GO:0008270,GO:0046872,GO:0016787,GO:0008233,GO:0006508,GO:0005576,GO:0004222,GO:0008237,GO:0031012,GO:0008201,GO:0062023,GO:0008285,GO:0007229,GO:0001542,GO:0001822,GO:0060347,GO:0005604,GO:0031410,GO:0016020,GO:0016021	positive regulation of vascular smooth muscle cell proliferation|positive regulation of vascular associated smooth muscle cell migration|positive regulation of G1/S transition of mitotic cell cycle|zinc ion binding|metal ion binding|hydrolase activity|peptidase activity|proteolysis|extracellular region|metalloendopeptidase activity|metallopeptidase activity|extracellular matrix|heparin binding|co…
RABAC1	0	0.372942	0.835	0.604	0	Fibroblasts	1.382	ENSG00000105404	10567	protein_coding	Rab acceptor 1 [Source:HGNC Symbol;Acc:HGNC:9794]	GO:0016020,GO:0016021,GO:0005737,GO:0005794,GO:0005886,GO:0005515,GO:0030054,GO:0031410,GO:0045202,GO:0042802,GO:0008021,GO:0008022,GO:0070064	membrane|integral component of membrane|cytoplasm|Golgi apparatus|plasma membrane|protein binding|cell junction|cytoplasmic vesicle|synapse|identical protein binding|synaptic vesicle|protein C-terminus binding|proline-rich region binding
COPZ2	0	0.372248	0.419	0.05	0	Fibroblasts	8.38	ENSG00000005243	51226	protein_coding	coatomer protein complex subunit zeta 2 [Source:HGNC Symbol;Acc:HGNC:19356]	GO:0006890,GO:0030126,GO:0005737,GO:0016020,GO:0006886,GO:0015031,GO:0005794,GO:0000139,GO:0031410,GO:0016192,GO:0006891,GO:0030663,GO:0005789,GO:0005829,GO:0006888,GO:0030133,GO:0033116,GO:0005801	retrograde vesicle-mediated transport, Golgi to endoplasmic reticulum|COPI vesicle coat|cytoplasm|membrane|intracellular protein transport|protein transport|Golgi apparatus|Golgi membrane|cytoplasmic vesicle|vesicle-mediated transport|intra-Golgi vesicle-mediated transport|COPI-coated vesicle membrane|endoplasmic reticulum membrane|cytosol|endoplasmic reticulum to Golgi vesicle-mediated transport…
LMAN1	0	0.372217	0.772	0.42	0	Fibroblasts	1.838	ENSG00000074695	3998	protein_coding	lectin, mannose binding 1 [Source:HGNC Symbol;Acc:HGNC:6631]	GO:0016020,GO:0016021,GO:0015031,GO:0005829,GO:0046872,GO:0005783,GO:0005789,GO:0030246,GO:0005794,GO:0006888,GO:0005515,GO:0005537,GO:0005737,GO:0000139,GO:0016192,GO:0007030,GO:0005793,GO:0030134,GO:0070062,GO:0062023,GO:0007596,GO:0048208,GO:0012507,GO:0033116,GO:0051082,GO:0007029,GO:0010638,GO:0006457,GO:0018279,GO:1903215,GO:0044220	membrane|integral component of membrane|protein transport|cytosol|metal ion binding|endoplasmic reticulum|endoplasmic reticulum membrane|carbohydrate binding|Golgi apparatus|endoplasmic reticulum to Golgi vesicle-mediated transport|protein binding|mannose binding|cytoplasm|Golgi membrane|vesicle-mediated transport|Golgi organization|endoplasmic reticulum-Golgi intermediate compartment|COPII-coate…	path:hsa04141	Protein processing in endoplasmic reticulum
TWSG1	0	0.37199	0.527	0.144	0	Fibroblasts	3.66	ENSG00000128791	57045	protein_coding	twisted gastrulation BMP signaling modulator 1 [Source:HGNC Symbol;Acc:HGNC:12429]	GO:0007179,GO:0005515,GO:0005576,GO:0007275,GO:0010862,GO:0050431,GO:2000562,GO:0001818,GO:2000515,GO:0001503,GO:0001707,GO:0007435,GO:0009888,GO:0030097,GO:0030154,GO:0030509,GO:0030513,GO:0030514,GO:0030900,GO:0043010,GO:0045668,GO:0005615	transforming growth factor beta receptor signaling pathway|protein binding|extracellular region|multicellular organism development|positive regulation of pathway-restricted SMAD protein phosphorylation|transforming growth factor beta binding|negative regulation of CD4-positive, alpha-beta T cell proliferation|negative regulation of cytokine production|negative regulation of CD4-positive, alpha-be…
CRTAP	0	0.371347	0.636	0.25	0	Fibroblasts	2.544	ENSG00000170275	10491	protein_coding	cartilage associated protein [Source:HGNC Symbol;Acc:HGNC:2379]	GO:0005783,GO:0005615,GO:0005576,GO:0005515,GO:0050821,GO:0032991,GO:0018400,GO:0005788,GO:0061077,GO:0007283,GO:1901874	endoplasmic reticulum|extracellular space|extracellular region|protein binding|protein stabilization|protein-containing complex|peptidyl-proline hydroxylation to 3-hydroxy-L-proline|endoplasmic reticulum lumen|chaperone-mediated protein folding|spermatogenesis|negative regulation of post-translational protein modification
RPS5	0	0.370313	0.964	0.916	0	Fibroblasts	1.052	ENSG00000083845	6193	protein_coding	ribosomal protein S5 [Source:HGNC Symbol;Acc:HGNC:10426]	GO:0003723,GO:0016020,GO:0006412,GO:0006413,GO:0003735,GO:0005840,GO:0015935,GO:0022627,GO:0005925,GO:0003729,GO:0000028,GO:0005654,GO:0005829,GO:0070062,GO:0019083,GO:0005515,GO:1990904,GO:0000184,GO:0019843,GO:0006614,GO:0006450	RNA binding|membrane|translation|translational initiation|structural constituent of ribosome|ribosome|small ribosomal subunit|cytosolic small ribosomal subunit|focal adhesion|mRNA binding|ribosomal small subunit assembly|nucleoplasm|cytosol|extracellular exosome|viral transcription|protein binding|ribonucleoprotein complex|nuclear-transcribed mRNA catabolic process, nonsense-mediated decay|rRNA b…	path:hsa03010	Ribosome
HMGB1	0	0.370224	0.972	0.906	0	Fibroblasts	1.073	ENSG00000189403	3146	protein_coding	high mobility group box 1 [Source:HGNC Symbol;Acc:HGNC:4983]	GO:0043536,GO:1905564,GO:0071222,GO:0005634,GO:0003723,GO:0005737,GO:0016020,GO:0003677,GO:0016829,GO:0005694,GO:0005615,GO:0005886,GO:0005515,GO:0005576,GO:0006281,GO:0006310,GO:0006974,GO:0005125,GO:0006954,GO:0006914,GO:0009986,GO:0003713,GO:0002376,GO:0045087,GO:0006935,GO:0000400,GO:0000405,GO:0008301,GO:0097100,GO:0032392,GO:0002250,GO:0005768,GO:0050918,GO:0060326,GO:0070374,GO:0000790,GO:…	positive regulation of blood vessel endothelial cell migration|positive regulation of vascular endothelial cell proliferation|cellular response to lipopolysaccharide|nucleus|RNA binding|cytoplasm|membrane|DNA binding|lyase activity|chromosome|extracellular space|plasma membrane|protein binding|extracellular region|DNA repair|DNA recombination|cellular response to DNA damage stimulus|cytokine acti…	path:hsa03410,path:hsa04140,path:hsa04217	Base excision repair|Autophagy - animal|Necroptosis
ID3	0	0.369177	0.78	0.498	0	Fibroblasts	1.566	ENSG00000117318	3399	protein_coding	inhibitor of DNA binding 3, HLH protein [Source:HGNC Symbol;Acc:HGNC:5362]	GO:0005634,GO:0005737,GO:0046983,GO:0005515,GO:0045892,GO:0048511,GO:0003700,GO:0030182,GO:0007517,GO:0000981,GO:0008134,GO:0051726,GO:0007623,GO:0007275,GO:0003714,GO:0001085,GO:0043392,GO:0043433,GO:0045665,GO:0019904,GO:1901707,GO:0000122,GO:0001656,GO:0006275,GO:0006351,GO:0007417,GO:0007507,GO:0009611,GO:0010629,GO:0030855,GO:0030903,GO:0042476,GO:0043065,GO:0045662,GO:0045668,GO:0072750	nucleus|cytoplasm|protein dimerization activity|protein binding|negative regulation of transcription, DNA-templated|rhythmic process|DNA-binding transcription factor activity|neuron differentiation|muscle organ development|DNA-binding transcription factor activity, RNA polymerase II-specific|transcription factor binding|regulation of cell cycle|circadian rhythm|multicellular organism development|…	path:hsa04350,path:hsa04550	TGF-beta signaling pathway|Signaling pathways regulating pluripotency of stem cells
FAM198B	0	0.369127	0.636	0.219	0	Fibroblasts	2.904	ENSG00000164125	51313	protein_coding	golgi associated kinase 1B [Source:HGNC Symbol;Acc:HGNC:25312]	GO:0016020,GO:0016021,GO:0005794,GO:0000139	membrane|integral component of membrane|Golgi apparatus|Golgi membrane
EPDR1	0	0.368894	0.427	0.066	0	Fibroblasts	6.47	ENSG00000086289	54749	protein_coding	ependymin related 1 [Source:HGNC Symbol;Acc:HGNC:17572]	GO:0005509,GO:0005576,GO:0007160,GO:0008289,GO:0005764,GO:0043202	calcium ion binding|extracellular region|cell-matrix adhesion|lipid binding|lysosome|lysosomal lumen
PDGFRL	0	0.368748	0.367	0.028	0	Fibroblasts	13.107	ENSG00000104213	5157	protein_coding	platelet derived growth factor receptor like [Source:HGNC Symbol;Acc:HGNC:8805]	GO:0005576,GO:0007186,GO:0008150,GO:0005575,GO:0004992,GO:0005019,GO:0035791	extracellular region|G protein-coupled receptor signaling pathway|biological_process|cellular_component|platelet activating factor receptor activity|platelet-derived growth factor beta-receptor activity|platelet-derived growth factor receptor-beta signaling pathway
GSTM3	0	0.367854	0.569	0.16	0	Fibroblasts	3.556	ENSG00000134202	2947	protein_coding	glutathione S-transferase mu 3 [Source:HGNC Symbol;Acc:HGNC:4635]	GO:0005737,GO:0005634,GO:0016740,GO:0005829,GO:0045171,GO:0005515,GO:0004364,GO:0042802,GO:0006749,GO:0070062,GO:0042803,GO:0019899,GO:0043627,GO:1901687,GO:0043295,GO:0018916,GO:0042178,GO:0070458,GO:0008065,GO:0035686	cytoplasm|nucleus|transferase activity|cytosol|intercellular bridge|protein binding|glutathione transferase activity|identical protein binding|glutathione metabolic process|extracellular exosome|protein homodimerization activity|enzyme binding|response to estrogen|glutathione derivative biosynthetic process|glutathione binding|nitrobenzene metabolic process|xenobiotic catabolic process|cellular d…	path:hsa00480,path:hsa00980,path:hsa00982,path:hsa00983,path:hsa01524,path:hsa05200,path:hsa05204,path:hsa05225,path:hsa05418	Glutathione metabolism|Metabolism of xenobiotics by cytochrome P450|Drug metabolism - cytochrome P450|Drug metabolism - other enzymes|Platinum drug resistance|Pathways in cancer|Chemical carcinogenesis|Hepatocellular carcinoma|Fluid shear stress and atherosclerosis
PDGFC	0	0.367796	0.397	0.064	0	Fibroblasts	6.203	ENSG00000145431	56034	protein_coding	platelet derived growth factor C [Source:HGNC Symbol;Acc:HGNC:8801]	GO:0005615,GO:0008284,GO:0048008,GO:0048146,GO:0005634,GO:0005737,GO:0016020,GO:0005829,GO:0005886,GO:0008083,GO:0005515,GO:0005576,GO:0007275,GO:0070374,GO:0048568,GO:0070062,GO:0051781,GO:0005161,GO:0042803,GO:0009986,GO:0005788,GO:0000139,GO:0120162,GO:0030335,GO:0014068,GO:0007417,GO:0031954,GO:0043406,GO:0007171,GO:0009887,GO:0048565,GO:0050730,GO:0060348,GO:0071230	extracellular space|positive regulation of cell population proliferation|platelet-derived growth factor receptor signaling pathway|positive regulation of fibroblast proliferation|nucleus|cytoplasm|membrane|cytosol|plasma membrane|growth factor activity|protein binding|extracellular region|multicellular organism development|positive regulation of ERK1 and ERK2 cascade|embryonic organ development|e…	path:hsa01521,path:hsa04010,path:hsa04014,path:hsa04015,path:hsa04072,path:hsa04151,path:hsa04510,path:hsa04540,path:hsa04810,path:hsa05215,path:hsa05218,path:hsa05231	EGFR tyrosine kinase inhibitor resistance|MAPK signaling pathway|Ras signaling pathway|Rap1 signaling pathway|Phospholipase D signaling pathway|PI3K-Akt signaling pathway|Focal adhesion|Gap junction|Regulation of actin cytoskeleton|Prostate cancer|Melanoma|Choline metabolism in cancer
FBLN5	0	0.366968	0.42	0.045	0	Fibroblasts	9.333	ENSG00000140092	10516	protein_coding	fibulin 5 [Source:HGNC Symbol;Acc:HGNC:3602]	GO:0005615,GO:0005509,GO:0048251,GO:0007155,GO:0042803,GO:0005515,GO:0005576,GO:0005178,GO:0001558,GO:0030198,GO:0034394,GO:2000121,GO:0062023,GO:0071953,GO:0070062,GO:0008022,GO:0031012,GO:0007160,GO:0030023,GO:0046903	extracellular space|calcium ion binding|elastic fiber assembly|cell adhesion|protein homodimerization activity|protein binding|extracellular region|integrin binding|regulation of cell growth|extracellular matrix organization|protein localization to cell surface|regulation of removal of superoxide radicals|collagen-containing extracellular matrix|elastic fiber|extracellular exosome|protein C-termi…
SDK1	0	0.366406	0.334	0.032	0	Fibroblasts	10.438	ENSG00000146555	221935	protein_coding	sidekick cell adhesion molecule 1 [Source:HGNC Symbol;Acc:HGNC:19307]	GO:0016020,GO:0016021,GO:0007155,GO:0005886,GO:0030054,GO:0045202,GO:0010842,GO:0042802,GO:0007156,GO:0007416,GO:0045216,GO:0048148,GO:0060998,GO:0005515	membrane|integral component of membrane|cell adhesion|plasma membrane|cell junction|synapse|retina layer formation|identical protein binding|homophilic cell adhesion via plasma membrane adhesion molecules|synapse assembly|cell-cell junction organization|behavioral response to cocaine|regulation of dendritic spine development|protein binding
CTSF	0	0.364699	0.46	0.129	0	Fibroblasts	3.566	ENSG00000174080	8722	protein_coding	cathepsin F [Source:HGNC Symbol;Acc:HGNC:2531]	GO:0016787,GO:0008233,GO:0008234,GO:0006508,GO:0005764,GO:0005615,GO:0070062,GO:0004197,GO:0062023,GO:0019886,GO:0043202,GO:1903561,GO:0051603	hydrolase activity|peptidase activity|cysteine-type peptidase activity|proteolysis|lysosome|extracellular space|extracellular exosome|cysteine-type endopeptidase activity|collagen-containing extracellular matrix|antigen processing and presentation of exogenous peptide antigen via MHC class II|lysosomal lumen|extracellular vesicle|proteolysis involved in cellular protein catabolic process	path:hsa04142,path:hsa04210	Lysosome|Apoptosis
PSD	0	0.364686	0.377	0.021	0	Fibroblasts	17.952	ENSG00000059915	5662	protein_coding	pleckstrin and Sec7 domain containing [Source:HGNC Symbol;Acc:HGNC:9507]	GO:0016020,GO:0005886,GO:0042995,GO:0005515,GO:0007165,GO:0005543,GO:0005086,GO:0032012,GO:0005085,GO:0032154,GO:0032587,GO:0031175,GO:0014069,GO:0043197,GO:0098999,GO:0099092	membrane|plasma membrane|cell projection|protein binding|signal transduction|phospholipid binding|ARF guanyl-nucleotide exchange factor activity|regulation of ARF protein signal transduction|guanyl-nucleotide exchange factor activity|cleavage furrow|ruffle membrane|neuron projection development|postsynaptic density|dendritic spine|extrinsic component of postsynaptic endosome membrane|postsynaptic…	path:hsa04144	Endocytosis
DSEL	0	0.364628	0.399	0.061	0	Fibroblasts	6.541	ENSG00000171451	92126	protein_coding	dermatan sulfate epimerase like [Source:HGNC Symbol;Acc:HGNC:18144]	GO:0016020,GO:0016021,GO:0016853,GO:0008146,GO:0000139,GO:0030208,GO:0047757,GO:0030204,GO:0030205	membrane|integral component of membrane|isomerase activity|sulfotransferase activity|Golgi membrane|dermatan sulfate biosynthetic process|chondroitin-glucuronate 5-epimerase activity|chondroitin sulfate metabolic process|dermatan sulfate metabolic process
IFI27L2	0	0.363572	0.697	0.344	0	Fibroblasts	2.026	ENSG00000119632	83982	protein_coding	interferon alpha inducible protein 27 like 2 [Source:HGNC Symbol;Acc:HGNC:19753]	GO:0016020,GO:0016021,GO:0005739,GO:0006915,GO:0031966	membrane|integral component of membrane|mitochondrion|apoptotic process|mitochondrial membrane
RRAD	0	0.362952	0.306	0.136	0	Fibroblasts	2.25	ENSG00000166592	6236	protein_coding	RRAD, Ras related glycolysis inhibitor and calcium channel regulator [Source:HGNC Symbol;Acc:HGNC:10446]	GO:0016020,GO:0000166,GO:0007165,GO:0003924,GO:0005525,GO:0005886,GO:0005515,GO:1901841,GO:1901842,GO:0005516,GO:0005246,GO:0007264	membrane|nucleotide binding|signal transduction|GTPase activity|GTP binding|plasma membrane|protein binding|regulation of high voltage-gated calcium channel activity|negative regulation of high voltage-gated calcium channel activity|calmodulin binding|calcium channel regulator activity|small GTPase mediated signal transduction
PPP1R12B	0	0.362758	0.322	0.082	0	Fibroblasts	3.927	ENSG00000077157	4660	protein_coding	protein phosphatase 1 regulatory subunit 12B [Source:HGNC Symbol;Acc:HGNC:7619]	GO:0005737,GO:0007165,GO:0050790,GO:0043085,GO:0005856,GO:0043086,GO:0019901,GO:0005515,GO:0005654,GO:0005829,GO:0000086,GO:0019208,GO:0030018,GO:0004857,GO:0031672,GO:0008047,GO:0006937	cytoplasm|signal transduction|regulation of catalytic activity|positive regulation of catalytic activity|cytoskeleton|negative regulation of catalytic activity|protein kinase binding|protein binding|nucleoplasm|cytosol|G2/M transition of mitotic cell cycle|phosphatase regulator activity|Z disc|enzyme inhibitor activity|A band|enzyme activator activity|regulation of muscle contraction	path:hsa04270,path:hsa04510,path:hsa04810,path:hsa04921,path:hsa05205	Vascular smooth muscle contraction|Focal adhesion|Regulation of actin cytoskeleton|Oxytocin signaling pathway|Proteoglycans in cancer
AXL	0	0.361484	0.434	0.051	0	Fibroblasts	8.51	ENSG00000167601	558	protein_coding	AXL receptor tyrosine kinase [Source:HGNC Symbol;Acc:HGNC:905]	GO:0016020,GO:0016021,GO:0000166,GO:0004672,GO:0005524,GO:0016301,GO:0016740,GO:0006468,GO:0016310,GO:0004713,GO:0004714,GO:0018108,GO:0005615,GO:0005886,GO:0005515,GO:0030154,GO:0009986,GO:0002376,GO:0045087,GO:0005887,GO:0007169,GO:0043235,GO:0070062,GO:0007399,GO:0043066,GO:0071222,GO:0016477,GO:0016032,GO:0007165,GO:0032689,GO:0006909,GO:0048010,GO:0001786,GO:0001618,GO:0046718,GO:0097028,GO:…	membrane|integral component of membrane|nucleotide binding|protein kinase activity|ATP binding|kinase activity|transferase activity|protein phosphorylation|phosphorylation|protein tyrosine kinase activity|transmembrane receptor protein tyrosine kinase activity|peptidyl-tyrosine phosphorylation|extracellular space|plasma membrane|protein binding|cell differentiation|cell surface|immune system proc…	path:hsa01521	EGFR tyrosine kinase inhibitor resistance
PDLIM7	0	0.36092	0.5	0.124	0	Fibroblasts	4.032	ENSG00000196923	9260	protein_coding	PDZ and LIM domain 7 [Source:HGNC Symbol;Acc:HGNC:22958]	GO:0005737,GO:0046872,GO:0005634,GO:0005925,GO:0015629,GO:0005856,GO:0005515,GO:0007275,GO:0030154,GO:0005829,GO:0030036,GO:0031941,GO:0001503,GO:0003779,GO:0051371,GO:0007507,GO:0061061,GO:0001725,GO:0005913,GO:0030018,GO:0007411,GO:0006898,GO:0045669,GO:0001726	cytoplasm|metal ion binding|nucleus|focal adhesion|actin cytoskeleton|cytoskeleton|protein binding|multicellular organism development|cell differentiation|cytosol|actin cytoskeleton organization|filamentous actin|ossification|actin binding|muscle alpha-actinin binding|heart development|muscle structure development|stress fiber|cell-cell adherens junction|Z disc|axon guidance|receptor-mediated end…
MAGEH1	0	0.360398	0.485	0.112	0	Fibroblasts	4.33	ENSG00000187601	28986	protein_coding	MAGE family member H1 [Source:HGNC Symbol;Acc:HGNC:24092]	GO:0005515,GO:0006915,GO:0005737	protein binding|apoptotic process|cytoplasm
BMP1	0	0.359955	0.444	0.087	0	Fibroblasts	5.103	ENSG00000168487	649	protein_coding	bone morphogenetic protein 1 [Source:HGNC Symbol;Acc:HGNC:1067]	GO:0008270,GO:0046872,GO:0016787,GO:0005509,GO:0005794,GO:0008083,GO:0007165,GO:0005615,GO:0005515,GO:0008233,GO:0006508,GO:0005576,GO:0007275,GO:0005125,GO:0004222,GO:0008237,GO:0030154,GO:0051216,GO:0042802,GO:0001501,GO:0001503,GO:0022617,GO:0034380,GO:0001502,GO:0061036,GO:0031982	zinc ion binding|metal ion binding|hydrolase activity|calcium ion binding|Golgi apparatus|growth factor activity|signal transduction|extracellular space|protein binding|peptidase activity|proteolysis|extracellular region|multicellular organism development|cytokine activity|metalloendopeptidase activity|metallopeptidase activity|cell differentiation|cartilage development|identical protein binding|…
RAB13	0	0.358487	0.74	0.321	0	Fibroblasts	2.305	ENSG00000143545	5872	protein_coding	RAB13, member RAS oncogene family [Source:HGNC Symbol;Acc:HGNC:9762]	GO:0016020,GO:0015031,GO:0000166,GO:0005829,GO:0003924,GO:0005525,GO:0005886,GO:0042995,GO:0005515,GO:0030054,GO:0031410,GO:0030659,GO:0006886,GO:0005768,GO:0005923,GO:0030027,GO:0070062,GO:0005802,GO:0032482,GO:0009306,GO:0043687,GO:0016197,GO:0055037,GO:0055038,GO:0008021,GO:0016328,GO:0043005,GO:0032869,GO:0031175,GO:0072659,GO:0030866,GO:0032456,GO:0030139,GO:0070830,GO:0017157,GO:0030140,GO:…	membrane|protein transport|nucleotide binding|cytosol|GTPase activity|GTP binding|plasma membrane|cell projection|protein binding|cell junction|cytoplasmic vesicle|cytoplasmic vesicle membrane|intracellular protein transport|endosome|bicellular tight junction|lamellipodium|extracellular exosome|trans-Golgi network|Rab protein signal transduction|protein secretion|post-translational protein modifi…	path:hsa04530	Tight junction
ZBTB38	0	0.358073	0.665	0.34	0	Fibroblasts	1.956	ENSG00000177311	253461	protein_coding	zinc finger and BTB domain containing 38 [Source:HGNC Symbol;Acc:HGNC:26636]	GO:0005515,GO:0003676,GO:0005654,GO:0005634,GO:0046872,GO:0003677,GO:0003700,GO:0005694,GO:0042803,GO:0006974,GO:0006355,GO:0000981,GO:0045944,GO:0072562,GO:0045892,GO:0008327,GO:0006275	protein binding|nucleic acid binding|nucleoplasm|nucleus|metal ion binding|DNA binding|DNA-binding transcription factor activity|chromosome|protein homodimerization activity|cellular response to DNA damage stimulus|regulation of transcription, DNA-templated|DNA-binding transcription factor activity, RNA polymerase II-specific|positive regulation of transcription by RNA polymerase II|blood micropa…
SMARCB1	0	0.357744	0.572	0.232	0	Fibroblasts	2.466	ENSG00000099956	6598	protein_coding	SWI/SNF related, matrix associated, actin dependent regulator of chromatin, subfamily b, member 1 [Source:HGNC Symbol;Acc:HGNC:11103]	GO:0051091,GO:0045944,GO:0005634,GO:0043231,GO:0005654,GO:0003677,GO:0001650,GO:0006325,GO:0000790,GO:0005515,GO:0007049,GO:0006338,GO:0005730,GO:0007399,GO:0000228,GO:0006357,GO:0003713,GO:0032991,GO:0016032,GO:0000980,GO:0000978,GO:0006337,GO:0016514,GO:0071564,GO:0071565,GO:0002039,GO:0031492,GO:0043044,GO:0001164,GO:0001188,GO:1901838,GO:0090240,GO:0030957,GO:0043923,GO:1902661,GO:0015074,GO:…	positive regulation of DNA-binding transcription factor activity|positive regulation of transcription by RNA polymerase II|nucleus|intracellular membrane-bounded organelle|nucleoplasm|DNA binding|fibrillar center|chromatin organization|nuclear chromatin|protein binding|cell cycle|chromatin remodeling|nucleolus|nervous system development|nuclear chromosome|regulation of transcription by RNA polyme…	path:hsa04714,path:hsa05225	Thermogenesis|Hepatocellular carcinoma
SLC39A6	0	0.357668	0.567	0.197	0	Fibroblasts	2.878	ENSG00000141424	25800	protein_coding	solute carrier family 39 member 6 [Source:HGNC Symbol;Acc:HGNC:18607]	GO:0016020,GO:0016021,GO:0055085,GO:0006811,GO:0005886,GO:0046873,GO:0030001,GO:0009986,GO:0005887,GO:0005385,GO:0006829,GO:0071577,GO:0006882,GO:0031258,GO:0071578,GO:0005783	membrane|integral component of membrane|transmembrane transport|ion transport|plasma membrane|metal ion transmembrane transporter activity|metal ion transport|cell surface|integral component of plasma membrane|zinc ion transmembrane transporter activity|zinc ion transport|zinc ion transmembrane transport|cellular zinc ion homeostasis|lamellipodium membrane|zinc ion import across plasma membrane|e…
SEC61B	0	0.356829	0.868	0.718	0	Fibroblasts	1.209	ENSG00000106803	10952	protein_coding	SEC61 translocon beta subunit [Source:HGNC Symbol;Acc:HGNC:16993]	GO:0016020,GO:0016021,GO:0006886,GO:0005784,GO:0003723,GO:0015031,GO:0005783,GO:0005789,GO:0005515,GO:0005829,GO:0030433,GO:0048408,GO:0030970,GO:0015450,GO:0005086,GO:0006616,GO:0031204,GO:0031205	membrane|integral component of membrane|intracellular protein transport|Sec61 translocon complex|RNA binding|protein transport|endoplasmic reticulum|endoplasmic reticulum membrane|protein binding|cytosol|ubiquitin-dependent ERAD pathway|epidermal growth factor binding|retrograde protein transport, ER to cytosol|P-P-bond-hydrolysis-driven protein transmembrane transporter activity|ARF guanyl-nucle…	path:hsa03060,path:hsa04141,path:hsa04145,path:hsa05110	Protein export|Protein processing in endoplasmic reticulum|Phagosome|Vibrio cholerae infection
PPP2CB	0	0.35678	0.626	0.281	0	Fibroblasts	2.228	ENSG00000104695	5516	protein_coding	protein phosphatase 2 catalytic subunit beta [Source:HGNC Symbol;Acc:HGNC:9300]	GO:0005634,GO:0005737,GO:0046872,GO:0016787,GO:0005694,GO:0004721,GO:0005856,GO:0005515,GO:0000159,GO:0000922,GO:0000775,GO:0004722,GO:0008022,GO:0006470,GO:0008637,GO:0010288,GO:0010468,GO:0034976,GO:0042542,GO:0043161,GO:0046580,GO:0046677,GO:1904528,GO:0005829,GO:0048156,GO:0035970,GO:0070262	nucleus|cytoplasm|metal ion binding|hydrolase activity|chromosome|phosphoprotein phosphatase activity|cytoskeleton|protein binding|protein phosphatase type 2A complex|spindle pole|chromosome, centromeric region|protein serine/threonine phosphatase activity|protein C-terminus binding|protein dephosphorylation|apoptotic mitochondrial changes|response to lead ion|regulation of gene expression|respon…	path:hsa03015,path:hsa04071,path:hsa04114,path:hsa04136,path:hsa04140,path:hsa04151,path:hsa04152,path:hsa04261,path:hsa04350,path:hsa04390,path:hsa04530,path:hsa04728,path:hsa04730,path:hsa05142,path:hsa05160,path:hsa05165	mRNA surveillance pathway|Sphingolipid signaling pathway|Oocyte meiosis|Autophagy - other|Autophagy - animal|PI3K-Akt signaling pathway|AMPK signaling pathway|Adrenergic signaling in cardiomyocytes|TGF-beta signaling pathway|Hippo signaling pathway|Tight junction|Dopaminergic synapse|Long-term depression|Chagas disease (American trypanosomiasis)|Hepatitis C|Human papillomavirus infection
SVIL	0	0.356567	0.498	0.171	0	Fibroblasts	2.912	ENSG00000197321	6840	protein_coding	supervillin [Source:HGNC Symbol;Acc:HGNC:11480]	GO:0005634,GO:0005737,GO:0016020,GO:0005829,GO:0003779,GO:0051015,GO:0005886,GO:0015629,GO:0005856,GO:0042995,GO:0005515,GO:0030054,GO:0005925,GO:0030496,GO:0007010,GO:0002102,GO:0032154,GO:0071437,GO:0032467,GO:0043034,GO:0007519,GO:0036449	nucleus|cytoplasm|membrane|cytosol|actin binding|actin filament binding|plasma membrane|actin cytoskeleton|cytoskeleton|cell projection|protein binding|cell junction|focal adhesion|midbody|cytoskeleton organization|podosome|cleavage furrow|invadopodium|positive regulation of cytokinesis|costamere|skeletal muscle tissue development|microtubule minus-end
MAP1LC3A	0	0.356449	0.619	0.25	0	Fibroblasts	2.476	ENSG00000101460	84557	protein_coding	microtubule associated protein 1 light chain 3 alpha [Source:HGNC Symbol;Acc:HGNC:6838]	GO:0005737,GO:0016020,GO:0031090,GO:0005829,GO:0005856,GO:0005515,GO:0031410,GO:0005874,GO:0006914,GO:0005776,GO:0031625,GO:0008429,GO:0000045,GO:0000421,GO:0008017,GO:0000422,GO:0006995,GO:0016236,GO:0097352,GO:0012505,GO:0009267,GO:0005543,GO:0044754,GO:0010040,GO:0010288,GO:0031667,GO:0034198,GO:0043278,GO:0070301,GO:0071280,GO:0005770,GO:0045202	cytoplasm|membrane|organelle membrane|cytosol|cytoskeleton|protein binding|cytoplasmic vesicle|microtubule|autophagy|autophagosome|ubiquitin protein ligase binding|phosphatidylethanolamine binding|autophagosome assembly|autophagosome membrane|microtubule binding|autophagy of mitochondrion|cellular response to nitrogen starvation|macroautophagy|autophagosome maturation|endomembrane system|cellular…	path:hsa04216	Ferroptosis
SEC61G	0	0.355494	0.806	0.6	0	Fibroblasts	1.343	ENSG00000132432	23480	protein_coding	SEC61 translocon gamma subunit [Source:HGNC Symbol;Acc:HGNC:18277]	GO:0005623,GO:0016020,GO:0016021,GO:0006886,GO:0015031,GO:0005783,GO:0005789,GO:0015450,GO:0006605,GO:0071806,GO:0005515,GO:0005829,GO:0045047,GO:0008320	cell|membrane|integral component of membrane|intracellular protein transport|protein transport|endoplasmic reticulum|endoplasmic reticulum membrane|P-P-bond-hydrolysis-driven protein transmembrane transporter activity|protein targeting|protein transmembrane transport|protein binding|cytosol|protein targeting to ER|protein transmembrane transporter activity	path:hsa03060,path:hsa04141,path:hsa04145,path:hsa05110	Protein export|Protein processing in endoplasmic reticulum|Phagosome|Vibrio cholerae infection
CYBRD1	0	0.355269	0.383	0.068	0	Fibroblasts	5.632	ENSG00000071967	79901	protein_coding	cytochrome b reductase 1 [Source:HGNC Symbol;Acc:HGNC:20797]	GO:0016020,GO:0016021,GO:0046872,GO:0016491,GO:0055114,GO:0005515,GO:0005886,GO:0070062,GO:0005765,GO:0000293,GO:0010039,GO:0031526,GO:0006879	membrane|integral component of membrane|metal ion binding|oxidoreductase activity|oxidation-reduction process|protein binding|plasma membrane|extracellular exosome|lysosomal membrane|ferric-chelate reductase activity|response to iron ion|brush border membrane|cellular iron ion homeostasis	path:hsa04978	Mineral absorption
YIF1A	0	0.355182	0.552	0.245	0	Fibroblasts	2.253	ENSG00000174851	10897	protein_coding	Yip1 interacting factor homolog A, membrane trafficking protein [Source:HGNC Symbol;Acc:HGNC:16688]	GO:0016020,GO:0016021,GO:0006888,GO:0005789,GO:0015031,GO:0005783,GO:0005794,GO:0005515,GO:0000139,GO:0016192,GO:0005793,GO:0030134,GO:0030173,GO:0036498	membrane|integral component of membrane|endoplasmic reticulum to Golgi vesicle-mediated transport|endoplasmic reticulum membrane|protein transport|endoplasmic reticulum|Golgi apparatus|protein binding|Golgi membrane|vesicle-mediated transport|endoplasmic reticulum-Golgi intermediate compartment|COPII-coated ER to Golgi transport vesicle|integral component of Golgi membrane|IRE1-mediated unfolded …
TUSC3	0	0.354414	0.529	0.14	0	Fibroblasts	3.779	ENSG00000104723	7991	protein_coding	tumor suppressor candidate 3 [Source:HGNC Symbol;Acc:HGNC:30242]	GO:0016020,GO:0016021,GO:0005783,GO:0005789,GO:0005739,GO:1903830,GO:0006486,GO:0005886,GO:0005887,GO:0018279,GO:0055085,GO:0006487,GO:0050890,GO:0004579,GO:0008250,GO:0015095,GO:0015693	membrane|integral component of membrane|endoplasmic reticulum|endoplasmic reticulum membrane|mitochondrion|magnesium ion transmembrane transport|protein glycosylation|plasma membrane|integral component of plasma membrane|protein N-linked glycosylation via asparagine|transmembrane transport|protein N-linked glycosylation|cognition|dolichyl-diphosphooligosaccharide-protein glycotransferase activity…	path:hsa00510,path:hsa04141	N-Glycan biosynthesis|Protein processing in endoplasmic reticulum
MYL6B	0	0.354396	0.647	0.233	0	Fibroblasts	2.777	ENSG00000196465	140465	protein_coding	myosin light chain 6B [Source:HGNC Symbol;Acc:HGNC:29823]	GO:0005509,GO:0016459,GO:0005515,GO:0005829,GO:0070062,GO:0006936,GO:0008307,GO:0005859,GO:0030049,GO:0003774,GO:0007519,GO:0016461	calcium ion binding|myosin complex|protein binding|cytosol|extracellular exosome|muscle contraction|structural constituent of muscle|muscle myosin complex|muscle filament sliding|motor activity|skeletal muscle tissue development|unconventional myosin complex	path:hsa04270,path:hsa04530,path:hsa04921	Vascular smooth muscle contraction|Tight junction|Oxytocin signaling pathway
TMEM263	0	0.353961	0.597	0.229	0	Fibroblasts	2.607	ENSG00000151135	90488	protein_coding	transmembrane protein 263 [Source:HGNC Symbol;Acc:HGNC:28281]	GO:0016020,GO:0016021	membrane|integral component of membrane
RPS4X	0	0.352177	0.991	0.963	0	Fibroblasts	1.029	ENSG00000198034	6191	protein_coding	ribosomal protein S4 X-linked [Source:HGNC Symbol;Acc:HGNC:10424]	GO:0003723,GO:0005737,GO:0016020,GO:0006412,GO:0003735,GO:0005840,GO:0022627,GO:0007275,GO:0019843,GO:0045727,GO:0005925,GO:0005654,GO:0005829,GO:0070062,GO:0019083,GO:0045202,GO:1990904,GO:0005515,GO:0008284,GO:0006413,GO:0036464,GO:0000184,GO:0006614,GO:0005844,GO:0015935,GO:0005622	RNA binding|cytoplasm|membrane|translation|structural constituent of ribosome|ribosome|cytosolic small ribosomal subunit|multicellular organism development|rRNA binding|positive regulation of translation|focal adhesion|nucleoplasm|cytosol|extracellular exosome|viral transcription|synapse|ribonucleoprotein complex|protein binding|positive regulation of cell population proliferation|translational i…	path:hsa03010	Ribosome
NME1	0	0.350886	0.588	0.293	0	Fibroblasts	2.007	ENSG00000239672	4830	protein_coding	NME/NM23 nucleoside diphosphate kinase 1 [Source:HGNC Symbol;Acc:HGNC:7849]	GO:0003723,GO:0005634,GO:0005737,GO:0016020,GO:0046872,GO:0000166,GO:0005524,GO:0016301,GO:0016740,GO:0016310,GO:0005829,GO:0005525,GO:0005515,GO:0006259,GO:0000287,GO:0030154,GO:0004550,GO:0006165,GO:0006183,GO:0006228,GO:0006241,GO:0009117,GO:0042802,GO:0007399,GO:0006897,GO:0070062,GO:0008285,GO:0032587,GO:0042981,GO:0043024,GO:0006163,GO:0006220,GO:0015949,GO:0043388,GO:0050679,GO:0004536,GO:…	RNA binding|nucleus|cytoplasm|membrane|metal ion binding|nucleotide binding|ATP binding|kinase activity|transferase activity|phosphorylation|cytosol|GTP binding|protein binding|DNA metabolic process|magnesium ion binding|cell differentiation|nucleoside diphosphate kinase activity|nucleoside diphosphate phosphorylation|GTP biosynthetic process|UTP biosynthetic process|CTP biosynthetic process|nucl…	path:hsa00230,path:hsa00240,path:hsa00983	Purine metabolism|Pyrimidine metabolism|Drug metabolism - other enzymes
NDUFA4	0	0.350876	0.887	0.737	0	Fibroblasts	1.204	ENSG00000189043	4697	protein_coding	NDUFA4 mitochondrial complex associated [Source:HGNC Symbol;Acc:HGNC:7687]	GO:0016020,GO:0016021,GO:0055114,GO:0005743,GO:0005739,GO:1902600,GO:0070469,GO:0005747,GO:0005751,GO:0008137,GO:0006120,GO:0044877,GO:0005515,GO:0004129,GO:0006123	membrane|integral component of membrane|oxidation-reduction process|mitochondrial inner membrane|mitochondrion|proton transmembrane transport|respirasome|mitochondrial respiratory chain complex I|mitochondrial respiratory chain complex IV|NADH dehydrogenase (ubiquinone) activity|mitochondrial electron transport, NADH to ubiquinone|protein-containing complex binding|protein binding|cytochrome-c ox…	path:hsa00190,path:hsa04714,path:hsa04723,path:hsa04932,path:hsa05010,path:hsa05012,path:hsa05016	Oxidative phosphorylation|Thermogenesis|Retrograde endocannabinoid signaling|Non-alcoholic fatty liver disease (NAFLD)|Alzheimer disease|Parkinson disease|Huntington disease
ZNF428	0	0.350721	0.703	0.345	0	Fibroblasts	2.038	ENSG00000131116	126299	protein_coding	zinc finger protein 428 [Source:HGNC Symbol;Acc:HGNC:20804]	GO:0003676,GO:0046872	nucleic acid binding|metal ion binding
TEAD1	0	0.350684	0.522	0.166	0	Fibroblasts	3.145	ENSG00000187079	7003	protein_coding	TEA domain transcription factor 1 [Source:HGNC Symbol;Acc:HGNC:11714]	GO:0005634,GO:0005654,GO:0006355,GO:0003677,GO:0003700,GO:0035329,GO:0000978,GO:0001228,GO:0045944,GO:0005515,GO:0043565,GO:0000981,GO:0000790,GO:0005667,GO:0044212,GO:0006367,GO:1902895,GO:0046982,GO:0045893,GO:0000987,GO:0001085,GO:0001134,GO:0001223,GO:0065003,GO:0071148	nucleus|nucleoplasm|regulation of transcription, DNA-templated|DNA binding|DNA-binding transcription factor activity|hippo signaling|RNA polymerase II proximal promoter sequence-specific DNA binding|DNA-binding transcription activator activity, RNA polymerase II-specific|positive regulation of transcription by RNA polymerase II|protein binding|sequence-specific DNA binding|DNA-binding transcripti…	path:hsa04390,path:hsa04392	Hippo signaling pathway|Hippo signaling pathway - multiple species
GXYLT2	0	0.349891	0.392	0.031	0	Fibroblasts	12.645	ENSG00000172986	727936	protein_coding	glucoside xylosyltransferase 2 [Source:HGNC Symbol;Acc:HGNC:33383]	GO:0016020,GO:0016021,GO:0016740,GO:0016757,GO:0035252,GO:0016266	membrane|integral component of membrane|transferase activity|transferase activity, transferring glycosyl groups|UDP-xylosyltransferase activity|O-glycan processing	path:hsa00514	Other types of O-glycan biosynthesis
CIRBP	0	0.348535	0.928	0.736	0	Fibroblasts	1.261	ENSG00000099622	1153	protein_coding	cold inducible RNA binding protein [Source:HGNC Symbol;Acc:HGNC:1982]	GO:0003676,GO:0003723,GO:0005634,GO:0005737,GO:0005730,GO:0005515,GO:0005654,GO:0045727,GO:0048026,GO:0005681,GO:1990904,GO:0010494,GO:0009411,GO:0003730,GO:0034063,GO:0030371,GO:0048255,GO:0009409,GO:0070181,GO:0017148	nucleic acid binding|RNA binding|nucleus|cytoplasm|nucleolus|protein binding|nucleoplasm|positive regulation of translation|positive regulation of mRNA splicing, via spliceosome|spliceosomal complex|ribonucleoprotein complex|cytoplasmic stress granule|response to UV|mRNA 3'-UTR binding|stress granule assembly|translation repressor activity|mRNA stabilization|response to cold|small ribosomal subun…
FKBP11	0	0.347712	0.55	0.267	0	Fibroblasts	2.06	ENSG00000134285	51303	protein_coding	FKBP prolyl isomerase 11 [Source:HGNC Symbol;Acc:HGNC:18624]	GO:0016020,GO:0016021,GO:0016853,GO:0003755,GO:0000413	membrane|integral component of membrane|isomerase activity|peptidyl-prolyl cis-trans isomerase activity|protein peptidyl-prolyl isomerization
PPP1R14B	0	0.347378	0.72	0.465	0	Fibroblasts	1.548	ENSG00000173457	26472	protein_coding	protein phosphatase 1 regulatory inhibitor subunit 14B [Source:HGNC Symbol;Acc:HGNC:9057]	GO:0005737,GO:0042325,GO:0032515,GO:0004864,GO:0045087,GO:0004865	cytoplasm|regulation of phosphorylation|negative regulation of phosphoprotein phosphatase activity|protein phosphatase inhibitor activity|innate immune response|protein serine/threonine phosphatase inhibitor activity
RBPMS	0	0.346795	0.52	0.179	0	Fibroblasts	2.905	ENSG00000157110	11030	protein_coding	RNA binding protein, mRNA processing factor [Source:HGNC Symbol;Acc:HGNC:19097]	GO:0003676,GO:0003723,GO:0005634,GO:0005737,GO:0005829,GO:0005654,GO:1903508,GO:0042803,GO:0005515,GO:0003713,GO:0000932,GO:0003729,GO:0010494,GO:0006979,GO:0010862,GO:0008143,GO:0006396,GO:0060391	nucleic acid binding|RNA binding|nucleus|cytoplasm|cytosol|nucleoplasm|positive regulation of nucleic acid-templated transcription|protein homodimerization activity|protein binding|transcription coactivator activity|P-body|mRNA binding|cytoplasmic stress granule|response to oxidative stress|positive regulation of pathway-restricted SMAD protein phosphorylation|poly(A) binding|RNA processing|posit…
THBS1	0	0.346637	0.555	0.268	0	Fibroblasts	2.071	ENSG00000137801	7057	protein_coding	thrombospondin 1 [Source:HGNC Symbol;Acc:HGNC:11785]	GO:0005615,GO:0006954,GO:0050840,GO:0008201,GO:0016525,GO:0043536,GO:0043537,GO:0045766,GO:0090051,GO:1903588,GO:0008284,GO:1903671,GO:0010595,GO:0001937,GO:0040037,GO:0010596,GO:0009749,GO:0030335,GO:0001953,GO:0043032,GO:0045727,GO:0030511,GO:0010763,GO:0043066,GO:0005783,GO:0005509,GO:0007155,GO:0005576,GO:0005515,GO:0009986,GO:0006986,GO:0070062,GO:0062023,GO:0016529,GO:0002576,GO:0000187,GO:…	extracellular space|inflammatory response|extracellular matrix binding|heparin binding|negative regulation of angiogenesis|positive regulation of blood vessel endothelial cell migration|negative regulation of blood vessel endothelial cell migration|positive regulation of angiogenesis|negative regulation of cell migration involved in sprouting angiogenesis|negative regulation of blood vessel endot…	path:hsa04015,path:hsa04115,path:hsa04145,path:hsa04151,path:hsa04350,path:hsa04510,path:hsa04512,path:hsa05144,path:hsa05165,path:hsa05205,path:hsa05206,path:hsa05219	Rap1 signaling pathway|p53 signaling pathway|Phagosome|PI3K-Akt signaling pathway|TGF-beta signaling pathway|Focal adhesion|ECM-receptor interaction|Malaria|Human papillomavirus infection|Proteoglycans in cancer|MicroRNAs in cancer|Bladder cancer
FAT1	0	0.346627	0.325	0.056	0	Fibroblasts	5.804	ENSG00000083857	2195	protein_coding	FAT atypical cadherin 1 [Source:HGNC Symbol;Acc:HGNC:3595]	GO:0005634,GO:0005737,GO:0016020,GO:0016021,GO:0005509,GO:0007155,GO:0007156,GO:0005886,GO:0005515,GO:0048471,GO:0005925,GO:0070062,GO:0007015,GO:0016477,GO:0005887,GO:0007267,GO:0098609,GO:0009653,GO:0005911,GO:0007163,GO:0003382,GO:0045197,GO:0048593,GO:0016324,GO:0030027,GO:0030054,GO:0030175	nucleus|cytoplasm|membrane|integral component of membrane|calcium ion binding|cell adhesion|homophilic cell adhesion via plasma membrane adhesion molecules|plasma membrane|protein binding|perinuclear region of cytoplasm|focal adhesion|extracellular exosome|actin filament organization|cell migration|integral component of plasma membrane|cell-cell signaling|cell-cell adhesion|anatomical structure m…
ILK	0	0.346498	0.626	0.287	0	Fibroblasts	2.181	ENSG00000166333	3611	protein_coding	integrin linked kinase [Source:HGNC Symbol;Acc:HGNC:6040]	GO:0005737,GO:0016020,GO:0000166,GO:0004672,GO:0004674,GO:0005524,GO:0016301,GO:0016740,GO:0006468,GO:0016310,GO:0005829,GO:0005654,GO:0005925,GO:0005886,GO:0030054,GO:0042995,GO:0005515,GO:0045893,GO:0030027,GO:0019901,GO:0001934,GO:0034446,GO:0008283,GO:0007160,GO:0007229,GO:0090263,GO:0001725,GO:0070527,GO:0042327,GO:0030017,GO:1901224,GO:0034329,GO:0009967,GO:0033209,GO:0005178,GO:0017124,GO:…	cytoplasm|membrane|nucleotide binding|protein kinase activity|protein serine/threonine kinase activity|ATP binding|kinase activity|transferase activity|protein phosphorylation|phosphorylation|cytosol|nucleoplasm|focal adhesion|plasma membrane|cell junction|cell projection|protein binding|positive regulation of transcription, DNA-templated|lamellipodium|protein kinase binding|positive regulation o…	path:hsa03320,path:hsa04360,path:hsa04510,path:hsa05100,path:hsa05213	PPAR signaling pathway|Axon guidance|Focal adhesion|Bacterial invasion of epithelial cells|Endometrial cancer
VWC2	0	0.346473	0.318	0.015	0	Fibroblasts	21.2	ENSG00000188730	375567	protein_coding	von Willebrand factor C domain containing 2 [Source:HGNC Symbol;Acc:HGNC:30200]	GO:0005576,GO:0030054,GO:0045202,GO:0005615,GO:0005604,GO:0032281,GO:0030514,GO:0003674,GO:0010811,GO:0045666,GO:0005614,GO:0031012,GO:0005515	extracellular region|cell junction|synapse|extracellular space|basement membrane|AMPA glutamate receptor complex|negative regulation of BMP signaling pathway|molecular_function|positive regulation of cell-substrate adhesion|positive regulation of neuron differentiation|interstitial matrix|extracellular matrix|protein binding
TBX2	0	0.346431	0.262	0.019	0	Fibroblasts	13.789	ENSG00000121068	6909	protein_coding	T-box transcription factor 2 [Source:HGNC Symbol;Acc:HGNC:11597]	GO:0060045,GO:0003151,GO:0005634,GO:0006355,GO:0003677,GO:0003700,GO:0000122,GO:0003007,GO:0003148,GO:0003203,GO:0003256,GO:0007219,GO:0007521,GO:0007569,GO:0035909,GO:0036302,GO:0042733,GO:0045892,GO:0048596,GO:0048738,GO:0060021,GO:0060465,GO:0060560,GO:0060596,GO:1901208,GO:1901211,GO:0005667,GO:0005515,GO:0007275,GO:0043565,GO:0000977,GO:0001228,GO:0045944,GO:0000981,GO:0000790,GO:0000978,GO:…	positive regulation of cardiac muscle cell proliferation|outflow tract morphogenesis|nucleus|regulation of transcription, DNA-templated|DNA binding|DNA-binding transcription factor activity|negative regulation of transcription by RNA polymerase II|heart morphogenesis|outflow tract septum morphogenesis|endocardial cushion morphogenesis|regulation of transcription from RNA polymerase II promoter in…
RRAS	0	0.344427	0.469	0.144	0	Fibroblasts	3.257	ENSG00000126458	6237	protein_coding	RAS related [Source:HGNC Symbol;Acc:HGNC:10447]	GO:0016020,GO:0000166,GO:0007165,GO:0003924,GO:0005525,GO:0030336,GO:0005886,GO:0005515,GO:0005925,GO:0070062,GO:0019003,GO:0044877,GO:0060325,GO:0045766,GO:0007265,GO:0070372,GO:0002521,GO:0051896	membrane|nucleotide binding|signal transduction|GTPase activity|GTP binding|negative regulation of cell migration|plasma membrane|protein binding|focal adhesion|extracellular exosome|GDP binding|protein-containing complex binding|face morphogenesis|positive regulation of angiogenesis|Ras protein signal transduction|regulation of ERK1 and ERK2 cascade|leukocyte differentiation|regulation of protei…	path:hsa04010,path:hsa04014,path:hsa04015,path:hsa04024,path:hsa04072,path:hsa04137,path:hsa04140,path:hsa04218,path:hsa04360,path:hsa04371,path:hsa04625,path:hsa04810,path:hsa05166,path:hsa05205	MAPK signaling pathway|Ras signaling pathway|Rap1 signaling pathway|cAMP signaling pathway|Phospholipase D signaling pathway|Mitophagy - animal|Autophagy - animal|Cellular senescence|Axon guidance|Apelin signaling pathway|C-type lectin receptor signaling pathway|Regulation of actin cytoskeleton|Human T-cell leukemia virus 1 infection|Proteoglycans in cancer
NR2F2-AS1	0	0.343951	0.341	0.022	0	Fibroblasts	15.5	ENSG00000247809	--	lncRNA	NR2F2 antisense RNA 1 [Source:HGNC Symbol;Acc:HGNC:44222]
LEPROT	0	0.343409	0.737	0.35	0	Fibroblasts	2.106	ENSG00000213625	54741	protein_coding	leptin receptor overlapping transcript [Source:HGNC Symbol;Acc:HGNC:29477]	GO:0016020,GO:0016021,GO:0005794,GO:0005515,GO:0000139,GO:0005768,GO:0010008,GO:0005102,GO:2000009,GO:0032511,GO:0046426,GO:0060400,GO:1903955	membrane|integral component of membrane|Golgi apparatus|protein binding|Golgi membrane|endosome|endosome membrane|signaling receptor binding|negative regulation of protein localization to cell surface|late endosome to vacuole transport via multivesicular body sorting pathway|negative regulation of receptor signaling pathway via JAK-STAT|negative regulation of growth hormone receptor signaling pat…
MICU3	0	0.343299	0.377	0.056	0	Fibroblasts	6.732	ENSG00000155970	286097	protein_coding	mitochondrial calcium uptake family member 3 [Source:HGNC Symbol;Acc:HGNC:27820]	GO:0016020,GO:0016021,GO:0046872,GO:0005509,GO:0005739,GO:0006851,GO:0005743	membrane|integral component of membrane|metal ion binding|calcium ion binding|mitochondrion|mitochondrial calcium ion transmembrane transport|mitochondrial inner membrane
FBXO17	0	0.343192	0.404	0.038	0	Fibroblasts	10.632	ENSG00000269190	115290	protein_coding	F-box protein 17 [Source:HGNC Symbol;Acc:HGNC:18754]	GO:0005515,GO:0005737,GO:0061630,GO:0005829,GO:0000209,GO:0043687,GO:0031146,GO:0019005,GO:0006516,GO:0030433	protein binding|cytoplasm|ubiquitin protein ligase activity|cytosol|protein polyubiquitination|post-translational protein modification|SCF-dependent proteasomal ubiquitin-dependent protein catabolic process|SCF ubiquitin ligase complex|glycoprotein catabolic process|ubiquitin-dependent ERAD pathway
TP53I3	0	0.342743	0.473	0.154	0	Fibroblasts	3.071	ENSG00000115129	9540	protein_coding	tumor protein p53 inducible protein 3 [Source:HGNC Symbol;Acc:HGNC:19373]	GO:0016491,GO:0055114,GO:0042803,GO:0005829,GO:0042981,GO:0070402,GO:0003960,GO:0006739,GO:0048038	oxidoreductase activity|oxidation-reduction process|protein homodimerization activity|cytosol|regulation of apoptotic process|NADPH binding|NADPH:quinone reductase activity|NADP metabolic process|quinone binding	path:hsa04115	p53 signaling pathway
COL4A1	0	0.342158	0.573	0.231	0	Fibroblasts	2.481	ENSG00000187498	1282	protein_coding	collagen type IV alpha 1 chain [Source:HGNC Symbol;Acc:HGNC:2202]	GO:0005515,GO:0005576,GO:0005581,GO:0005201,GO:0005615,GO:0030198,GO:0031012,GO:0062023,GO:0005604,GO:0030020,GO:0001525,GO:0005788,GO:0001569,GO:0061304,GO:0048407,GO:0007420,GO:0007528,GO:0030855,GO:0038063,GO:0048514,GO:0061333,GO:0071230,GO:0071711,GO:0005587	protein binding|extracellular region|collagen trimer|extracellular matrix structural constituent|extracellular space|extracellular matrix organization|extracellular matrix|collagen-containing extracellular matrix|basement membrane|extracellular matrix structural constituent conferring tensile strength|angiogenesis|endoplasmic reticulum lumen|branching involved in blood vessel morphogenesis|retina…	path:hsa04151,path:hsa04510,path:hsa04512,path:hsa04926,path:hsa04933,path:hsa04974,path:hsa05146,path:hsa05165,path:hsa05200,path:hsa05222	PI3K-Akt signaling pathway|Focal adhesion|ECM-receptor interaction|Relaxin signaling pathway|AGE-RAGE signaling pathway in diabetic complications|Protein digestion and absorption|Amoebiasis|Human papillomavirus infection|Pathways in cancer|Small cell lung cancer
SEM1	0	0.342028	0.848	0.565	0	Fibroblasts	1.501	ENSG00000127922	7979	protein_coding	SEM1 26S proteasome complex subunit [Source:HGNC Symbol;Acc:HGNC:10845]	GO:0006406,GO:0043248,GO:0008541,GO:0005515,GO:0000502,GO:0038095,GO:0050852,GO:0005654,GO:0005829,GO:0000165,GO:0000209,GO:0002223,GO:0002479,GO:0006521,GO:0010972,GO:0016579,GO:0031145,GO:0031146,GO:0033209,GO:0038061,GO:0043161,GO:0043488,GO:0043687,GO:0055085,GO:0060071,GO:0061418,GO:0070498,GO:0090090,GO:0090263,GO:1901990,GO:1902036,GO:0032039,GO:0000724	mRNA export from nucleus|proteasome assembly|proteasome regulatory particle, lid subcomplex|protein binding|proteasome complex|Fc-epsilon receptor signaling pathway|T cell receptor signaling pathway|nucleoplasm|cytosol|MAPK cascade|protein polyubiquitination|stimulatory C-type lectin receptor signaling pathway|antigen processing and presentation of exogenous peptide antigen via MHC class I, TAP-d…	path:hsa03050,path:hsa03440,path:hsa05169	Proteasome|Homologous recombination|Epstein-Barr virus infection
ERH	0	0.34176	0.787	0.526	0	Fibroblasts	1.496	ENSG00000100632	2079	protein_coding	ERH mRNA splicing and mitosis factor [Source:HGNC Symbol;Acc:HGNC:3447]	GO:0003723,GO:0005515,GO:0007049,GO:0030496,GO:0006139,GO:0008327,GO:0034709,GO:0006213,GO:0006221,GO:0045747	RNA binding|protein binding|cell cycle|midbody|nucleobase-containing compound metabolic process|methyl-CpG binding|methylosome|pyrimidine nucleoside metabolic process|pyrimidine nucleotide biosynthetic process|positive regulation of Notch signaling pathway
NPW	0	0.341057	0.309	0.054	0	Fibroblasts	5.722	ENSG00000183971	283869	protein_coding	neuropeptide W [Source:HGNC Symbol;Acc:HGNC:30509]	GO:0001664,GO:0005576,GO:0007218,GO:0005515,GO:0007186,GO:0007631	G protein-coupled receptor binding|extracellular region|neuropeptide signaling pathway|protein binding|G protein-coupled receptor signaling pathway|feeding behavior
DTWD1	0	0.340075	0.498	0.151	0	Fibroblasts	3.298	ENSG00000104047	56986	protein_coding	DTW domain containing 1 [Source:HGNC Symbol;Acc:HGNC:30926]
TMSB10	0	0.339982	0.988	0.967	0	Fibroblasts	1.022	ENSG00000034510	9168	protein_coding	thymosin beta 10 [Source:HGNC Symbol;Acc:HGNC:11879]	GO:0005737,GO:0007015,GO:0003779,GO:0005856,GO:0005515,GO:0003785,GO:0030334,GO:0042989	cytoplasm|actin filament organization|actin binding|cytoskeleton|protein binding|actin monomer binding|regulation of cell migration|sequestering of actin monomers
HDLBP	0	0.33932	0.736	0.381	0	Fibroblasts	1.932	ENSG00000115677	3069	protein_coding	high density lipoprotein binding protein [Source:HGNC Symbol;Acc:HGNC:4857]	GO:0003676,GO:0003723,GO:0005634,GO:0005737,GO:0005829,GO:0006629,GO:0008202,GO:0005515,GO:0006869,GO:0008203,GO:0005886,GO:0034364,GO:0045296,GO:0008289,GO:0034384	nucleic acid binding|RNA binding|nucleus|cytoplasm|cytosol|lipid metabolic process|steroid metabolic process|protein binding|lipid transport|cholesterol metabolic process|plasma membrane|high-density lipoprotein particle|cadherin binding|lipid binding|high-density lipoprotein particle clearance
MOXD1	0	0.339156	0.305	0.015	0	Fibroblasts	20.333	ENSG00000079931	26002	protein_coding	monooxygenase DBH like 1 [Source:HGNC Symbol;Acc:HGNC:21063]	GO:0016020,GO:0016021,GO:0046872,GO:0004497,GO:0016491,GO:0055114,GO:0005783,GO:0005789,GO:0003824,GO:0005515,GO:0005507,GO:0005615,GO:0005737,GO:0016715,GO:0004500,GO:0006589,GO:0042420,GO:0042421,GO:0030667	membrane|integral component of membrane|metal ion binding|monooxygenase activity|oxidoreductase activity|oxidation-reduction process|endoplasmic reticulum|endoplasmic reticulum membrane|catalytic activity|protein binding|copper ion binding|extracellular space|cytoplasm|oxidoreductase activity, acting on paired donors, with incorporation or reduction of molecular oxygen, reduced ascorbate as one d…
CPED1	0	0.338776	0.34	0.033	0	Fibroblasts	10.303	ENSG00000106034	79974	protein_coding	cadherin like and PC-esterase domain containing 1 [Source:HGNC Symbol;Acc:HGNC:26159]	GO:0005783	endoplasmic reticulum
INAFM1	0	0.338476	0.429	0.092	0	Fibroblasts	4.663	ENSG00000257704	255783	protein_coding	InaF motif containing 1 [Source:HGNC Symbol;Acc:HGNC:27406]	GO:0016020,GO:0016021,GO:0005246	membrane|integral component of membrane|calcium channel regulator activity
STRA6	0	0.338394	0.325	0.038	0	Fibroblasts	8.553	ENSG00000137868	64220	protein_coding	stimulated by retinoic acid 6 [Source:HGNC Symbol;Acc:HGNC:30650]	GO:0016020,GO:0016021,GO:0005886,GO:0038023,GO:0005887,GO:0034632,GO:0001523,GO:0016918,GO:0048566,GO:0019841,GO:0043010,GO:0032991,GO:0001568,GO:0007507,GO:0030324,GO:0060426,GO:0097070,GO:0001822,GO:0003184,GO:0003281,GO:0007612,GO:0007631,GO:0030325,GO:0030540,GO:0034633,GO:0042297,GO:0043583,GO:0043585,GO:0048286,GO:0048520,GO:0048546,GO:0048589,GO:0048745,GO:0048844,GO:0050890,GO:0050905,GO:…	membrane|integral component of membrane|plasma membrane|signaling receptor activity|integral component of plasma membrane|retinol transmembrane transporter activity|retinoid metabolic process|retinal binding|embryonic digestive tract development|retinol binding|camera-type eye development|protein-containing complex|blood vessel development|heart development|lung development|lung vasculature devel…
ATP5PO	0	0.338127	0.795	0.491	0	Fibroblasts	1.619	ENSG00000241837	539	protein_coding	ATP synthase peripheral stalk subunit OSCP [Source:HGNC Symbol;Acc:HGNC:850]	GO:0046933,GO:0015986,GO:0005634,GO:0016020,GO:0005743,GO:0005739,GO:0006811,GO:0005886,GO:0005515,GO:1902600,GO:0016887,GO:0006754,GO:0008144,GO:0022857,GO:0042407,GO:0042776,GO:0005753	proton-transporting ATP synthase activity, rotational mechanism|ATP synthesis coupled proton transport|nucleus|membrane|mitochondrial inner membrane|mitochondrion|ion transport|plasma membrane|protein binding|proton transmembrane transport|ATPase activity|ATP biosynthetic process|drug binding|transmembrane transporter activity|cristae formation|mitochondrial ATP synthesis coupled proton transport…	path:hsa00190,path:hsa04714,path:hsa05010,path:hsa05012,path:hsa05016	Oxidative phosphorylation|Thermogenesis|Alzheimer disease|Parkinson disease|Huntington disease
EEF1A1	0	0.338011	0.999	0.985	0	Fibroblasts	1.014	ENSG00000156508	1915	protein_coding	eukaryotic translation elongation factor 1 alpha 1 [Source:HGNC Symbol;Acc:HGNC:3189]	GO:0003723,GO:0005634,GO:0005737,GO:0016020,GO:0006412,GO:0000166,GO:0003924,GO:0005525,GO:0005615,GO:0005829,GO:0005886,GO:0005515,GO:0003746,GO:0006414,GO:0000049,GO:0005730,GO:0005576,GO:0070062,GO:0019901,GO:0032587,GO:0043312,GO:0034774,GO:1904813,GO:0030864,GO:0019900,GO:0071364,GO:1904714,GO:0005853,GO:1900022,GO:0098574	RNA binding|nucleus|cytoplasm|membrane|translation|nucleotide binding|GTPase activity|GTP binding|extracellular space|cytosol|plasma membrane|protein binding|translation elongation factor activity|translational elongation|tRNA binding|nucleolus|extracellular region|extracellular exosome|protein kinase binding|ruffle membrane|neutrophil degranulation|secretory granule lumen|ficolin-1-rich granule …	path:hsa03013,path:hsa05134	RNA transport|Legionellosis
FAM213A	0	0.336609	0.493	0.207	0	Fibroblasts	2.382	ENSG00000122378	84293	protein_coding	peroxiredoxin like 2A [Source:HGNC Symbol;Acc:HGNC:28651]	GO:0005737,GO:0055114,GO:0005576,GO:0098869,GO:0016209,GO:0045670	cytoplasm|oxidation-reduction process|extracellular region|cellular oxidant detoxification|antioxidant activity|regulation of osteoclast differentiation
LSAMP	0	0.336282	0.335	0.013	0	Fibroblasts	25.769	ENSG00000185565	4045	protein_coding	limbic system associated membrane protein [Source:HGNC Symbol;Acc:HGNC:6705]	GO:0016020,GO:0005829,GO:0007155,GO:0005886,GO:0005515,GO:0005576,GO:0031225,GO:0007399,GO:0016021	membrane|cytosol|cell adhesion|plasma membrane|protein binding|extracellular region|anchored component of membrane|nervous system development|integral component of membrane
DBN1	0	0.335321	0.485	0.143	0	Fibroblasts	3.392	ENSG00000113758	1627	protein_coding	drebrin 1 [Source:HGNC Symbol;Acc:HGNC:2695]	GO:0005737,GO:0003779,GO:0007015,GO:0042995,GO:0005515,GO:0007275,GO:0030054,GO:0030154,GO:0030425,GO:0007399,GO:0005886,GO:0051015,GO:0045296,GO:0030426,GO:0030864,GO:0005938,GO:0005884,GO:0014069,GO:0045211,GO:0048812,GO:0015629,GO:0005856,GO:0061003,GO:1902685,GO:0045773,GO:0030833,GO:0048168,GO:0098974,GO:0030027,GO:0030427,GO:0042641,GO:0031915,GO:0005522,GO:0050773,GO:0051220,GO:0030863,GO:…	cytoplasm|actin binding|actin filament organization|cell projection|protein binding|multicellular organism development|cell junction|cell differentiation|dendrite|nervous system development|plasma membrane|actin filament binding|cadherin binding|growth cone|cortical actin cytoskeleton|cell cortex|actin filament|postsynaptic density|postsynaptic membrane|neuron projection morphogenesis|actin cytos…
POSTN	0	0.335155	0.272	0.061	0	Fibroblasts	4.459	ENSG00000133110	10631	protein_coding	periostin [Source:HGNC Symbol;Acc:HGNC:16953]	GO:0005515,GO:0046872,GO:0007155,GO:0005794,GO:0005576,GO:0008201,GO:0001666,GO:0001953,GO:0003073,GO:0008593,GO:0009612,GO:0009888,GO:0014850,GO:0014911,GO:0030198,GO:0032355,GO:0042060,GO:0044344,GO:0071307,GO:0071356,GO:0071560,GO:1900025,GO:1904209,GO:1990138,GO:1990523,GO:0005615,GO:0005737,GO:0031012,GO:0031594,GO:0062023,GO:0005201,GO:0005802,GO:0050839	protein binding|metal ion binding|cell adhesion|Golgi apparatus|extracellular region|heparin binding|response to hypoxia|negative regulation of cell-matrix adhesion|regulation of systemic arterial blood pressure|regulation of Notch signaling pathway|response to mechanical stimulus|tissue development|response to muscle activity|positive regulation of smooth muscle cell migration|extracellular matr…
CYP1B1	0	0.334976	0.361	0.086	0	Fibroblasts	4.198	ENSG00000138061	1545	protein_coding	cytochrome P450 family 1 subfamily B member 1 [Source:HGNC Symbol;Acc:HGNC:2597]	GO:0016020,GO:0046872,GO:0004497,GO:0016491,GO:0055114,GO:0005783,GO:0005789,GO:0031090,GO:0043231,GO:0016829,GO:0007155,GO:0005739,GO:0006629,GO:0006631,GO:0008202,GO:0005506,GO:0016705,GO:0020037,GO:0006805,GO:0042572,GO:0070330,GO:0019825,GO:0008285,GO:0007601,GO:0032088,GO:0043065,GO:0045766,GO:0030199,GO:0030336,GO:0070301,GO:0019369,GO:0008631,GO:0048514,GO:0043542,GO:2000377,GO:0008210,GO:…	membrane|metal ion binding|monooxygenase activity|oxidoreductase activity|oxidation-reduction process|endoplasmic reticulum|endoplasmic reticulum membrane|organelle membrane|intracellular membrane-bounded organelle|lyase activity|cell adhesion|mitochondrion|lipid metabolic process|fatty acid metabolic process|steroid metabolic process|iron ion binding|oxidoreductase activity, acting on paired don…	path:hsa00140,path:hsa00380,path:hsa00980,path:hsa04913,path:hsa05204,path:hsa05206	Steroid hormone biosynthesis|Tryptophan metabolism|Metabolism of xenobiotics by cytochrome P450|Ovarian steroidogenesis|Chemical carcinogenesis|MicroRNAs in cancer
SUMO2	0	0.333185	0.917	0.774	0	Fibroblasts	1.185	ENSG00000188612	6613	protein_coding	small ubiquitin like modifier 2 [Source:HGNC Symbol;Acc:HGNC:11125]	GO:0003723,GO:0005634,GO:0005515,GO:0005654,GO:0031625,GO:0016605,GO:0016925,GO:0032436,GO:0001222	RNA binding|nucleus|protein binding|nucleoplasm|ubiquitin protein ligase binding|PML body|protein sumoylation|positive regulation of proteasomal ubiquitin-dependent protein catabolic process|transcription corepressor binding	path:hsa03013,path:hsa05418	RNA transport|Fluid shear stress and atherosclerosis
ST13	0	0.332978	0.888	0.652	0	Fibroblasts	1.362	ENSG00000100380	6767	protein_coding	ST13 Hsp70 interacting protein [Source:HGNC Symbol;Acc:HGNC:11343]	GO:0005737,GO:0005829,GO:0046983,GO:0005515,GO:0019904,GO:0030544,GO:0032564,GO:0042802,GO:0044877,GO:0051082,GO:0051087,GO:0009617,GO:0051085,GO:0051260,GO:0051289,GO:0061084,GO:0032991,GO:0070062,GO:0006457,GO:0030674	cytoplasm|cytosol|protein dimerization activity|protein binding|protein domain specific binding|Hsp70 protein binding|dATP binding|identical protein binding|protein-containing complex binding|unfolded protein binding|chaperone binding|response to bacterium|chaperone cofactor-dependent protein refolding|protein homooligomerization|protein homotetramerization|negative regulation of protein refoldin…
SPATS2L	0	0.332798	0.572	0.26	0	Fibroblasts	2.2	ENSG00000196141	26010	protein_coding	spermatogenesis associated serine rich 2 like [Source:HGNC Symbol;Acc:HGNC:24574]	GO:0003723,GO:0005634,GO:0005737,GO:0005730,GO:0005829,GO:0032991,GO:0005515	RNA binding|nucleus|cytoplasm|nucleolus|cytosol|protein-containing complex|protein binding
CAVIN1	0	0.332129	0.691	0.227	0	Fibroblasts	3.044	ENSG00000177469	284119	protein_coding	caveolae associated protein 1 [Source:HGNC Symbol;Acc:HGNC:9688]	GO:0003723,GO:0005634,GO:0005737,GO:0016020,GO:0043231,GO:0005783,GO:0005739,GO:0005886,GO:0005829,GO:0005515,GO:0005901,GO:0019843,GO:0045121,GO:0042802,GO:0005654,GO:0032991,GO:0006353,GO:0006363,GO:2000147,GO:0009303,GO:0042134,GO:0006361,GO:0009306	RNA binding|nucleus|cytoplasm|membrane|intracellular membrane-bounded organelle|endoplasmic reticulum|mitochondrion|plasma membrane|cytosol|protein binding|caveola|rRNA binding|membrane raft|identical protein binding|nucleoplasm|protein-containing complex|DNA-templated transcription, termination|termination of RNA polymerase I transcription|positive regulation of cell motility|rRNA transcription|…
MYH10	0	0.331502	0.471	0.152	0	Fibroblasts	3.099	ENSG00000133026	4628	protein_coding	myosin heavy chain 10 [Source:HGNC Symbol;Acc:HGNC:7568]	GO:0005634,GO:0005737,GO:0000166,GO:0005524,GO:0003774,GO:0003779,GO:0051015,GO:0016459,GO:0007155,GO:0005829,GO:0042995,GO:0030496,GO:0005516,GO:0005515,GO:0030027,GO:0070062,GO:0016887,GO:0001725,GO:0005938,GO:0032154,GO:0008360,GO:0050714,GO:0035613,GO:0048027,GO:0030898,GO:0005844,GO:0000281,GO:0000146,GO:0043531,GO:0030048,GO:0031032,GO:0016460,GO:0042641,GO:0097513,GO:0001701,GO:0001764,GO:…	nucleus|cytoplasm|nucleotide binding|ATP binding|motor activity|actin binding|actin filament binding|myosin complex|cell adhesion|cytosol|cell projection|midbody|calmodulin binding|protein binding|lamellipodium|extracellular exosome|ATPase activity|stress fiber|cell cortex|cleavage furrow|regulation of cell shape|positive regulation of protein secretion|RNA stem-loop binding|mRNA 5'-UTR binding|a…	path:hsa04530,path:hsa04810,path:hsa05132	Tight junction|Regulation of actin cytoskeleton|Salmonella infection
LAMA2	0	0.33143	0.308	0.021	0	Fibroblasts	14.667	ENSG00000196569	3908	protein_coding	laminin subunit alpha 2 [Source:HGNC Symbol;Acc:HGNC:6482]	GO:0005102,GO:0007155,GO:0005576,GO:0030334,GO:0030155,GO:0045995,GO:0009887,GO:0009888,GO:0005604,GO:0062023,GO:0005201,GO:0030198,GO:0005198,GO:0007517,GO:0007411,GO:0014037,GO:0032224,GO:0031594,GO:0042383,GO:0043083,GO:0043197	signaling receptor binding|cell adhesion|extracellular region|regulation of cell migration|regulation of cell adhesion|regulation of embryonic development|animal organ morphogenesis|tissue development|basement membrane|collagen-containing extracellular matrix|extracellular matrix structural constituent|extracellular matrix organization|structural molecule activity|muscle organ development|axon gu…	path:hsa04151,path:hsa04510,path:hsa04512,path:hsa05145,path:hsa05146,path:hsa05165,path:hsa05200,path:hsa05222,path:hsa05410,path:hsa05412,path:hsa05414,path:hsa05416	PI3K-Akt signaling pathway|Focal adhesion|ECM-receptor interaction|Toxoplasmosis|Amoebiasis|Human papillomavirus infection|Pathways in cancer|Small cell lung cancer|Hypertrophic cardiomyopathy (HCM)|Arrhythmogenic right ventricular cardiomyopathy (ARVC)|Dilated cardiomyopathy (DCM)|Viral myocarditis
LPP	0	0.331382	0.612	0.315	0	Fibroblasts	1.943	ENSG00000145012	4026	protein_coding	LIM domain containing preferred translocation partner in lipoma [Source:HGNC Symbol;Acc:HGNC:6679]	GO:0005829,GO:0005925,GO:0046872,GO:0005634,GO:0005737,GO:0016020,GO:0007155,GO:0005886,GO:0005515,GO:0030054,GO:0008150,GO:0001725,GO:0098609	cytosol|focal adhesion|metal ion binding|nucleus|cytoplasm|membrane|cell adhesion|plasma membrane|protein binding|cell junction|biological_process|stress fiber|cell-cell adhesion
TSHZ3	0	0.331289	0.375	0.056	0	Fibroblasts	6.696	ENSG00000121297	57616	protein_coding	teashirt zinc finger homeobox 3 [Source:HGNC Symbol;Acc:HGNC:30700]	GO:0005634,GO:0003676,GO:0046872,GO:0005654,GO:0003677,GO:0042995,GO:0005515,GO:0045892,GO:0007275,GO:0003682,GO:0010468,GO:0006357,GO:0000981,GO:0000790,GO:0030426,GO:0060291,GO:0051968,GO:0002087	nucleus|nucleic acid binding|metal ion binding|nucleoplasm|DNA binding|cell projection|protein binding|negative regulation of transcription, DNA-templated|multicellular organism development|chromatin binding|regulation of gene expression|regulation of transcription by RNA polymerase II|DNA-binding transcription factor activity, RNA polymerase II-specific|nuclear chromatin|growth cone|long-term sy…
TBCA	0	0.330573	0.853	0.561	0	Fibroblasts	1.52	ENSG00000171530	6902	protein_coding	tubulin folding cofactor A [Source:HGNC Symbol;Acc:HGNC:11579]	GO:0003723,GO:0005737,GO:0005730,GO:0015630,GO:0005856,GO:0005515,GO:0005874,GO:0005829,GO:0048487,GO:0007021,GO:0007023,GO:0006457,GO:0015631,GO:0051087	RNA binding|cytoplasm|nucleolus|microtubule cytoskeleton|cytoskeleton|protein binding|microtubule|cytosol|beta-tubulin binding|tubulin complex assembly|post-chaperonin tubulin folding pathway|protein folding|tubulin binding|chaperone binding
PTEN	0	0.330534	0.659	0.33	0	Fibroblasts	1.997	ENSG00000171862	5728	protein_coding	phosphatase and tensin homolog [Source:HGNC Symbol;Acc:HGNC:9588]	GO:0008284,GO:1904706,GO:0008285,GO:0051898,GO:0070373,GO:0050821,GO:0051091,GO:2000134,GO:0005737,GO:0030336,GO:0010719,GO:0005634,GO:0014067,GO:0010977,GO:0005829,GO:0005654,GO:0016787,GO:0006629,GO:0005886,GO:0004721,GO:0042995,GO:0005515,GO:0004725,GO:0016311,GO:0035335,GO:0005576,GO:0008138,GO:0006915,GO:0046855,GO:0008289,GO:0046856,GO:0042802,GO:0007399,GO:0007507,GO:0016477,GO:0016579,GO:…	positive regulation of cell population proliferation|negative regulation of vascular smooth muscle cell proliferation|negative regulation of cell population proliferation|negative regulation of protein kinase B signaling|negative regulation of ERK1 and ERK2 cascade|protein stabilization|positive regulation of DNA-binding transcription factor activity|negative regulation of G1/S transition of mito…	path:hsa00562,path:hsa01521,path:hsa04068,path:hsa04070,path:hsa04071,path:hsa04115,path:hsa04140,path:hsa04150,path:hsa04151,path:hsa04218,path:hsa04510,path:hsa04931,path:hsa05161,path:hsa05165,path:hsa05200,path:hsa05206,path:hsa05213,path:hsa05214,path:hsa05215,path:hsa05218,path:hsa05222,path:hsa05224,path:hsa05225,path:hsa05230	Inositol phosphate metabolism|EGFR tyrosine kinase inhibitor resistance|FoxO signaling pathway|Phosphatidylinositol signaling system|Sphingolipid signaling pathway|p53 signaling pathway|Autophagy - animal|mTOR signaling pathway|PI3K-Akt signaling pathway|Cellular senescence|Focal adhesion|Insulin resistance|Hepatitis B|Human papillomavirus infection|Pathways in cancer|MicroRNAs in cancer|Endometr…
ELOB	0	0.329996	0.852	0.685	0	Fibroblasts	1.244	ENSG00000103363	6923	protein_coding	elongin B [Source:HGNC Symbol;Acc:HGNC:11619]	GO:0005634,GO:0016567,GO:0006368,GO:0005515,GO:0070449,GO:0030891,GO:0005654,GO:0005829,GO:0043687,GO:0061418,GO:0031625,GO:0006366,GO:0065003,GO:0031466,GO:0031462,GO:0003746,GO:0006414	nucleus|protein ubiquitination|transcription elongation from RNA polymerase II promoter|protein binding|elongin complex|VCB complex|nucleoplasm|cytosol|post-translational protein modification|regulation of transcription from RNA polymerase II promoter in response to hypoxia|ubiquitin protein ligase binding|transcription by RNA polymerase II|protein-containing complex assembly|Cul5-RING ubiquitin …	path:hsa04066,path:hsa04120,path:hsa05170,path:hsa05200,path:hsa05211	HIF-1 signaling pathway|Ubiquitin mediated proteolysis|Human immunodeficiency virus 1 infection|Pathways in cancer|Renal cell carcinoma
DAAM1	0	0.329155	0.527	0.213	0	Fibroblasts	2.474	ENSG00000100592	23002	protein_coding	dishevelled associated activator of morphogenesis 1 [Source:HGNC Symbol;Acc:HGNC:18142]	GO:0005737,GO:0016020,GO:0005829,GO:0003779,GO:0031514,GO:0005886,GO:0030036,GO:0005856,GO:0042995,GO:0005515,GO:0016055,GO:0042802,GO:0016043,GO:0017048,GO:0036064,GO:0001725,GO:0060071	cytoplasm|membrane|cytosol|actin binding|motile cilium|plasma membrane|actin cytoskeleton organization|cytoskeleton|cell projection|protein binding|Wnt signaling pathway|identical protein binding|cellular component organization|Rho GTPase binding|ciliary basal body|stress fiber|Wnt signaling pathway, planar cell polarity pathway	path:hsa04310	Wnt signaling pathway
MUM1L1	0	0.327375	0.272	0.012	0	Fibroblasts	22.667	ENSG00000157502	139221	protein_coding	PWWP domain containing 3B [Source:HGNC Symbol;Acc:HGNC:26583]	GO:0070062	extracellular exosome
PSMB5	0	0.326497	0.664	0.317	0	Fibroblasts	2.095	ENSG00000100804	5693	protein_coding	proteasome subunit beta 5 [Source:HGNC Symbol;Acc:HGNC:9542]	GO:0004175,GO:0004298,GO:0051603,GO:0005839,GO:0000502,GO:0005634,GO:0005737,GO:0005813,GO:0005654,GO:0016787,GO:0005515,GO:0008233,GO:0006508,GO:0043161,GO:0038095,GO:0050852,GO:0005829,GO:0070062,GO:0000165,GO:0000209,GO:0002223,GO:0002479,GO:0006521,GO:0010498,GO:0010499,GO:0010972,GO:0016579,GO:0031145,GO:0031146,GO:0033209,GO:0038061,GO:0043488,GO:0043687,GO:0055085,GO:0060071,GO:0061418,GO:…	endopeptidase activity|threonine-type endopeptidase activity|proteolysis involved in cellular protein catabolic process|proteasome core complex|proteasome complex|nucleus|cytoplasm|centrosome|nucleoplasm|hydrolase activity|protein binding|peptidase activity|proteolysis|proteasome-mediated ubiquitin-dependent protein catabolic process|Fc-epsilon receptor signaling pathway|T cell receptor signaling…	path:hsa03050	Proteasome
SMAD5	0	0.326442	0.566	0.224	0	Fibroblasts	2.527	ENSG00000113658	4090	protein_coding	SMAD family member 5 [Source:HGNC Symbol;Acc:HGNC:6771]	GO:0005737,GO:0005634,GO:0030509,GO:0046872,GO:0005829,GO:0005654,GO:0006355,GO:0003677,GO:0003700,GO:0005515,GO:0007165,GO:0007179,GO:0005667,GO:0045893,GO:0000981,GO:0000790,GO:0032991,GO:0031625,GO:0030618,GO:0060395,GO:1901522,GO:0071141,GO:0009880,GO:0017151,GO:0000977,GO:0000978,GO:0000122,GO:0001503,GO:0001657,GO:0001880,GO:0002051,GO:0006468,GO:0007281,GO:0030218,GO:0045669,GO:0045944,GO:…	cytoplasm|nucleus|BMP signaling pathway|metal ion binding|cytosol|nucleoplasm|regulation of transcription, DNA-templated|DNA binding|DNA-binding transcription factor activity|protein binding|signal transduction|transforming growth factor beta receptor signaling pathway|transcription factor complex|positive regulation of transcription, DNA-templated|DNA-binding transcription factor activity, RNA p…	path:hsa04350,path:hsa04550	TGF-beta signaling pathway|Signaling pathways regulating pluripotency of stem cells
HEBP1	0	0.325884	0.575	0.212	0	Fibroblasts	2.712	ENSG00000013583	50865	protein_coding	heme binding protein 1 [Source:HGNC Symbol;Acc:HGNC:17176]	GO:0005737,GO:0005576,GO:0020037,GO:0070062,GO:0007186,GO:0007623	cytoplasm|extracellular region|heme binding|extracellular exosome|G protein-coupled receptor signaling pathway|circadian rhythm
SYNE1	0	0.325722	0.551	0.246	0	Fibroblasts	2.24	ENSG00000131018	23345	protein_coding	spectrin repeat containing nuclear envelope protein 1 [Source:HGNC Symbol;Acc:HGNC:17089]	GO:0016020,GO:0016021,GO:0005654,GO:0051015,GO:0031965,GO:0034993,GO:0090286,GO:0005635,GO:0005515,GO:0003779,GO:0003723,GO:0005634,GO:0005737,GO:0005794,GO:0042803,GO:0005856,GO:0045211,GO:0030154,GO:0007283,GO:0019899,GO:0005730,GO:0007030,GO:0030017,GO:0006997,GO:0005521,GO:0090292,GO:0042692,GO:0005640,GO:0000932	membrane|integral component of membrane|nucleoplasm|actin filament binding|nuclear membrane|meiotic nuclear membrane microtubule tethering complex|cytoskeletal anchoring at nuclear membrane|nuclear envelope|protein binding|actin binding|RNA binding|nucleus|cytoplasm|Golgi apparatus|protein homodimerization activity|cytoskeleton|postsynaptic membrane|cell differentiation|spermatogenesis|enzyme bin…
VSTM4	0	0.325544	0.346	0.032	0	Fibroblasts	10.812	ENSG00000165633	196740	protein_coding	V-set and transmembrane domain containing 4 [Source:HGNC Symbol;Acc:HGNC:26470]	GO:0016020,GO:0016021,GO:0005886,GO:0005576	membrane|integral component of membrane|plasma membrane|extracellular region
PFDN5	0	0.324647	0.955	0.881	0	Fibroblasts	1.084	ENSG00000123349	5204	protein_coding	prefoldin subunit 5 [Source:HGNC Symbol;Acc:HGNC:8869]	GO:0090090,GO:0005634,GO:0005737,GO:0006457,GO:0005515,GO:0051082,GO:0016272,GO:0003714,GO:0045892,GO:0006355,GO:0060041	negative regulation of canonical Wnt signaling pathway|nucleus|cytoplasm|protein folding|protein binding|unfolded protein binding|prefoldin complex|transcription corepressor activity|negative regulation of transcription, DNA-templated|regulation of transcription, DNA-templated|retina development in camera-type eye
NDUFS4	0	0.324422	0.695	0.34	0	Fibroblasts	2.044	ENSG00000164258	4724	protein_coding	NADH:ubiquinone oxidoreductase subunit S4 [Source:HGNC Symbol;Acc:HGNC:7711]	GO:0016020,GO:0055114,GO:0022900,GO:0005739,GO:0005743,GO:0070469,GO:0016651,GO:0032981,GO:0008137,GO:0005747,GO:0006120,GO:0019933,GO:0007420,GO:0048146,GO:0051591,GO:0001932,GO:0045333,GO:0072593	membrane|oxidation-reduction process|electron transport chain|mitochondrion|mitochondrial inner membrane|respirasome|oxidoreductase activity, acting on NAD(P)H|mitochondrial respiratory chain complex I assembly|NADH dehydrogenase (ubiquinone) activity|mitochondrial respiratory chain complex I|mitochondrial electron transport, NADH to ubiquinone|cAMP-mediated signaling|brain development|positive r…	path:hsa00190,path:hsa04714,path:hsa04723,path:hsa04932,path:hsa05010,path:hsa05012,path:hsa05016	Oxidative phosphorylation|Thermogenesis|Retrograde endocannabinoid signaling|Non-alcoholic fatty liver disease (NAFLD)|Alzheimer disease|Parkinson disease|Huntington disease
ABCA8	0	0.322306	0.263	0.01	0	Fibroblasts	26.3	ENSG00000141338	10351	protein_coding	ATP binding cassette subfamily A member 8 [Source:HGNC Symbol;Acc:HGNC:38]	GO:0016020,GO:0016021,GO:0055085,GO:0000166,GO:0005524,GO:0005886,GO:0016887,GO:0042626,GO:0043231,GO:0005319,GO:0006869	membrane|integral component of membrane|transmembrane transport|nucleotide binding|ATP binding|plasma membrane|ATPase activity|ATPase-coupled transmembrane transporter activity|intracellular membrane-bounded organelle|lipid transporter activity|lipid transport	path:hsa02010	ABC transporters
RHOB	0	0.322109	0.807	0.464	0	Fibroblasts	1.739	ENSG00000143878	388	protein_coding	ras homolog family member B [Source:HGNC Symbol;Acc:HGNC:668]	GO:0010595,GO:0030336,GO:0030334,GO:0061154,GO:0005634,GO:0016020,GO:0015031,GO:0000166,GO:0003924,GO:0005525,GO:0007155,GO:0007264,GO:0005886,GO:0005515,GO:0006915,GO:0007275,GO:0030154,GO:0005925,GO:0005737,GO:0005768,GO:0031902,GO:0043231,GO:0005829,GO:0070062,GO:0051056,GO:0016477,GO:0008333,GO:0010008,GO:0032154,GO:0019901,GO:0043065,GO:0005938,GO:0007266,GO:0008360,GO:0007186,GO:0051017,GO:…	positive regulation of endothelial cell migration|negative regulation of cell migration|regulation of cell migration|endothelial tube morphogenesis|nucleus|membrane|protein transport|nucleotide binding|GTPase activity|GTP binding|cell adhesion|small GTPase mediated signal transduction|plasma membrane|protein binding|apoptotic process|multicellular organism development|cell differentiation|focal a…
MIR503HG	0	0.321829	0.277	0.026	0	Fibroblasts	10.654	ENSG00000223749	--	lncRNA	MIR503 host gene [Source:HGNC Symbol;Acc:HGNC:28258]
EGFR	0	0.321799	0.38	0.074	0	Fibroblasts	5.135	ENSG00000146648	1956	protein_coding	epidermal growth factor receptor [Source:HGNC Symbol;Acc:HGNC:3236]	GO:0016020,GO:0016021,GO:0000166,GO:0004672,GO:0005524,GO:0016301,GO:0016740,GO:0006468,GO:0016310,GO:0004713,GO:0004714,GO:0007169,GO:0018108,GO:0006898,GO:0008284,GO:1900087,GO:0051897,GO:0070374,GO:0090263,GO:0005634,GO:0005737,GO:0043066,GO:0005783,GO:0005789,GO:0005794,GO:0005886,GO:0005615,GO:0005515,GO:0007165,GO:0005576,GO:0000139,GO:0007275,GO:0004709,GO:0045121,GO:0009986,GO:0046718,GO:…	membrane|integral component of membrane|nucleotide binding|protein kinase activity|ATP binding|kinase activity|transferase activity|protein phosphorylation|phosphorylation|protein tyrosine kinase activity|transmembrane receptor protein tyrosine kinase activity|transmembrane receptor protein tyrosine kinase signaling pathway|peptidyl-tyrosine phosphorylation|receptor-mediated endocytosis|positive …	path:hsa01521,path:hsa01522,path:hsa04010,path:hsa04012,path:hsa04014,path:hsa04015,path:hsa04020,path:hsa04066,path:hsa04068,path:hsa04072,path:hsa04144,path:hsa04151,path:hsa04510,path:hsa04520,path:hsa04540,path:hsa04630,path:hsa04810,path:hsa04912,path:hsa04915,path:hsa04921,path:hsa04926,path:hsa04928,path:hsa04934,path:hsa05120,path:hsa05160,path:hsa05163,path:hsa05165,path:hsa05200,path:hs…	EGFR tyrosine kinase inhibitor resistance|Endocrine resistance|MAPK signaling pathway|ErbB signaling pathway|Ras signaling pathway|Rap1 signaling pathway|Calcium signaling pathway|HIF-1 signaling pathway|FoxO signaling pathway|Phospholipase D signaling pathway|Endocytosis|PI3K-Akt signaling pathway|Focal adhesion|Adherens junction|Gap junction|Jak-STAT signaling pathway|Regulation of actin cytosk…
YWHAQ	0	0.321232	0.857	0.559	0	Fibroblasts	1.533	ENSG00000134308	10971	protein_coding	tyrosine 3-monooxygenase/tryptophan 5-monooxygenase activation protein theta [Source:HGNC Symbol;Acc:HGNC:12854]	GO:0005737,GO:0005739,GO:0016020,GO:0019904,GO:0005515,GO:0005925,GO:0042802,GO:0005829,GO:0070062,GO:0032991,GO:0021762,GO:0047485,GO:0061024,GO:0045892,GO:1900740,GO:0008022,GO:0044325,GO:0071889,GO:0006605,GO:0007264,GO:0034766,GO:0045202	cytoplasm|mitochondrion|membrane|protein domain specific binding|protein binding|focal adhesion|identical protein binding|cytosol|extracellular exosome|protein-containing complex|substantia nigra development|protein N-terminus binding|membrane organization|negative regulation of transcription, DNA-templated|positive regulation of protein insertion into mitochondrial membrane involved in apoptotic…	path:hsa04110,path:hsa04114,path:hsa04151,path:hsa04390,path:hsa05130,path:hsa05161,path:hsa05203	Cell cycle|Oocyte meiosis|PI3K-Akt signaling pathway|Hippo signaling pathway|Pathogenic Escherichia coli infection|Hepatitis B|Viral carcinogenesis
2020-09-11	0	0.320939	0.621	0.326	0	Fibroblasts	1.905	ENSG00000138758	55752	protein_coding	septin 11 [Source:HGNC Symbol;Acc:HGNC:25589]	GO:0005737,GO:0000166,GO:0005525,GO:0051301,GO:0005856,GO:0042995,GO:0005515,GO:0007049,GO:0030054,GO:0045202,GO:0030424,GO:0051291,GO:0003924,GO:0060271,GO:0001725,GO:0015630,GO:0043197,GO:0061640,GO:0005940,GO:0031105,GO:0050807,GO:0098794,GO:0098978,GO:0098982,GO:0099629	cytoplasm|nucleotide binding|GTP binding|cell division|cytoskeleton|cell projection|protein binding|cell cycle|cell junction|synapse|axon|protein heterooligomerization|GTPase activity|cilium assembly|stress fiber|microtubule cytoskeleton|dendritic spine|cytoskeleton-dependent cytokinesis|septin ring|septin complex|regulation of synapse organization|postsynapse|glutamatergic synapse|GABA-ergic syn…	path:hsa05100	Bacterial invasion of epithelial cells
RPL3	0	0.320463	0.992	0.966	0	Fibroblasts	1.027	ENSG00000100316	6122	protein_coding	ribosomal protein L3 [Source:HGNC Symbol;Acc:HGNC:10332]	GO:0005730,GO:0005829,GO:0003735,GO:0006412,GO:0005840,GO:0005622,GO:0003723,GO:0005634,GO:0005737,GO:0005925,GO:0022625,GO:0000027,GO:0005515,GO:0070062,GO:0032991,GO:0019083,GO:0006413,GO:0000184,GO:0006614,GO:0008097,GO:0071353,GO:0045202	nucleolus|cytosol|structural constituent of ribosome|translation|ribosome|intracellular|RNA binding|nucleus|cytoplasm|focal adhesion|cytosolic large ribosomal subunit|ribosomal large subunit assembly|protein binding|extracellular exosome|protein-containing complex|viral transcription|translational initiation|nuclear-transcribed mRNA catabolic process, nonsense-mediated decay|SRP-dependent cotrans…	path:hsa03010	Ribosome
CLUAP1	0	0.320149	0.458	0.132	0	Fibroblasts	3.47	ENSG00000103351	23059	protein_coding	clusterin associated protein 1 [Source:HGNC Symbol;Acc:HGNC:19009]	GO:0005634,GO:0043231,GO:0005654,GO:0042995,GO:0005515,GO:0005929,GO:0035735,GO:0030992,GO:0097542,GO:0030030,GO:0060271,GO:0005813	nucleus|intracellular membrane-bounded organelle|nucleoplasm|cell projection|protein binding|cilium|intraciliary transport involved in cilium assembly|intraciliary transport particle B|ciliary tip|cell projection organization|cilium assembly|centrosome
EEF2	0	0.319462	0.959	0.826	0	Fibroblasts	1.161	ENSG00000167658	1938	protein_coding	eukaryotic translation elongation factor 2 [Source:HGNC Symbol;Acc:HGNC:3214]	GO:0003723,GO:0005634,GO:0005737,GO:0016020,GO:0006412,GO:0000166,GO:0005829,GO:0003924,GO:0005525,GO:0005886,GO:0005515,GO:0016235,GO:0003746,GO:0006414,GO:0045727,GO:0005576,GO:0002039,GO:0008097,GO:0043022,GO:0051015,GO:0002244,GO:0002931,GO:0003009,GO:0007568,GO:0014009,GO:0032355,GO:0034976,GO:0035914,GO:0042493,GO:0042542,GO:0045471,GO:0051593,GO:1990416,GO:2000767,GO:0005844,GO:0042788,GO:…	RNA binding|nucleus|cytoplasm|membrane|translation|nucleotide binding|cytosol|GTPase activity|GTP binding|plasma membrane|protein binding|aggresome|translation elongation factor activity|translational elongation|positive regulation of translation|extracellular region|p53 binding|5S rRNA binding|ribosome binding|actin filament binding|hematopoietic progenitor cell differentiation|response to ische…	path:hsa04152,path:hsa04921	AMPK signaling pathway|Oxytocin signaling pathway
TMEM258	0	0.319251	0.824	0.57	0	Fibroblasts	1.446	ENSG00000134825	746	protein_coding	transmembrane protein 258 [Source:HGNC Symbol;Acc:HGNC:1164]	GO:0016020,GO:0016021,GO:0005783,GO:0006487,GO:0006486,GO:0034998	membrane|integral component of membrane|endoplasmic reticulum|protein N-linked glycosylation|protein glycosylation|oligosaccharyltransferase I complex
NACA	0	0.319235	0.978	0.937	0	Fibroblasts	1.044	ENSG00000196531	4666	protein_coding	nascent polypeptide associated complex subunit alpha [Source:HGNC Symbol;Acc:HGNC:7629]	GO:0005854,GO:0005634,GO:0005737,GO:0003677,GO:0015031,GO:0005515,GO:0070062,GO:0003713,GO:0006412,GO:0043403,GO:2000138,GO:0010664,GO:0061384,GO:0003231,GO:0048633,GO:0048742,GO:1901227,GO:1901228	nascent polypeptide-associated complex|nucleus|cytoplasm|DNA binding|protein transport|protein binding|extracellular exosome|transcription coactivator activity|translation|skeletal muscle tissue regeneration|positive regulation of cell proliferation involved in heart morphogenesis|negative regulation of striated muscle cell apoptotic process|heart trabecula morphogenesis|cardiac ventricle develop…	path:hsa04928	Parathyroid hormone synthesis, secretion and action
PRICKLE2	0	0.319225	0.35	0.057	0	Fibroblasts	6.14	ENSG00000163637	166336	protein_coding	prickle planar cell polarity protein 2 [Source:HGNC Symbol;Acc:HGNC:20340]	GO:0005634,GO:0016020,GO:0008270,GO:0046872,GO:0005737,GO:0031965,GO:0060071	nucleus|membrane|zinc ion binding|metal ion binding|cytoplasm|nuclear membrane|Wnt signaling pathway, planar cell polarity pathway	path:hsa04310	Wnt signaling pathway
COX7A2L	0	0.318088	0.792	0.491	0	Fibroblasts	1.613	ENSG00000115944	9167	protein_coding	cytochrome c oxidase subunit 7A2 like [Source:HGNC Symbol;Acc:HGNC:2289]	GO:0005730,GO:0005739,GO:1902600,GO:0009055,GO:0004129,GO:0022900,GO:0005746,GO:0016020,GO:0016021,GO:0005743,GO:0006123,GO:0002082,GO:0097250	nucleolus|mitochondrion|proton transmembrane transport|electron transfer activity|cytochrome-c oxidase activity|electron transport chain|mitochondrial respirasome|membrane|integral component of membrane|mitochondrial inner membrane|mitochondrial electron transport, cytochrome c to oxygen|regulation of oxidative phosphorylation|mitochondrial respirasome assembly	path:hsa00190,path:hsa04260,path:hsa04714,path:hsa04932,path:hsa05010,path:hsa05012,path:hsa05016	Oxidative phosphorylation|Cardiac muscle contraction|Thermogenesis|Non-alcoholic fatty liver disease (NAFLD)|Alzheimer disease|Parkinson disease|Huntington disease
RPL4	0	0.317601	0.955	0.853	0	Fibroblasts	1.12	ENSG00000174444	6124	protein_coding	ribosomal protein L4 [Source:HGNC Symbol;Acc:HGNC:10353]	GO:0003723,GO:0005634,GO:0005737,GO:0016020,GO:0006412,GO:0003735,GO:0005840,GO:0005515,GO:0005730,GO:0005925,GO:0022625,GO:0005829,GO:0070062,GO:0019083,GO:0006413,GO:1990904,GO:0000184,GO:0005791,GO:0006614	RNA binding|nucleus|cytoplasm|membrane|translation|structural constituent of ribosome|ribosome|protein binding|nucleolus|focal adhesion|cytosolic large ribosomal subunit|cytosol|extracellular exosome|viral transcription|translational initiation|ribonucleoprotein complex|nuclear-transcribed mRNA catabolic process, nonsense-mediated decay|rough endoplasmic reticulum|SRP-dependent cotranslational pr…	path:hsa03010	Ribosome
PHB2	0	0.317287	0.755	0.418	0	Fibroblasts	1.806	ENSG00000215021	11331	protein_coding	prohibitin 2 [Source:HGNC Symbol;Acc:HGNC:30306]	GO:0016020,GO:0005634,GO:0005737,GO:0043066,GO:0005739,GO:0005743,GO:0005515,GO:0005741,GO:0009986,GO:0007005,GO:0050821,GO:0071944,GO:0030331,GO:0032991,GO:0070374,GO:0008022,GO:0006606,GO:0047485,GO:0043433,GO:0045892,GO:0016363,GO:0051091,GO:0031536,GO:0007062,GO:0006851,GO:0046625,GO:1902808,GO:0033218,GO:0009611,GO:0033147,GO:0033600,GO:0060744,GO:0060749,GO:0060762,GO:0071300,GO:0071456,GO:…	membrane|nucleus|cytoplasm|negative regulation of apoptotic process|mitochondrion|mitochondrial inner membrane|protein binding|mitochondrial outer membrane|cell surface|mitochondrion organization|protein stabilization|cell periphery|estrogen receptor binding|protein-containing complex|positive regulation of ERK1 and ERK2 cascade|protein C-terminus binding|protein import into nucleus|protein N-ter…
EIF3E	0	0.317281	0.901	0.688	0	Fibroblasts	1.31	ENSG00000104408	3646	protein_coding	eukaryotic translation initiation factor 3 subunit E [Source:HGNC Symbol;Acc:HGNC:3277]	GO:0005737,GO:0003743,GO:0005852,GO:0005829,GO:0016604,GO:0006413,GO:0003723,GO:0005634,GO:0016020,GO:0001732,GO:0002183,GO:0006412,GO:0016282,GO:0033290,GO:0005515,GO:0005654,GO:0045296,GO:0070062,GO:0016605,GO:0071540,GO:0047485,GO:0000785,GO:0000184,GO:0045727,GO:1902416,GO:0006446,GO:0045947	cytoplasm|translation initiation factor activity|eukaryotic translation initiation factor 3 complex|cytosol|nuclear body|translational initiation|RNA binding|nucleus|membrane|formation of cytoplasmic translation initiation complex|cytoplasmic translational initiation|translation|eukaryotic 43S preinitiation complex|eukaryotic 48S preinitiation complex|protein binding|nucleoplasm|cadherin binding|…	path:hsa03013,path:hsa05160	RNA transport|Hepatitis C
JAM3	0	0.316855	0.396	0.069	0	Fibroblasts	5.739	ENSG00000166086	83700	protein_coding	junctional adhesion molecule 3 [Source:HGNC Symbol;Acc:HGNC:15532]	GO:0005886,GO:0016020,GO:0016021,GO:0005794,GO:0007155,GO:0005615,GO:0005515,GO:0005576,GO:0030054,GO:0030154,GO:0007283,GO:0050900,GO:0005887,GO:0005923,GO:0001525,GO:0005178,GO:0030198,GO:0070160,GO:0030057,GO:0044291,GO:0005911,GO:0034113,GO:0098609,GO:0098632,GO:0090022,GO:0042803,GO:0046982,GO:0001780,GO:0002250,GO:0002318,GO:0002523,GO:0007160,GO:0007286,GO:0016477,GO:0019226,GO:0030010,GO:…	plasma membrane|membrane|integral component of membrane|Golgi apparatus|cell adhesion|extracellular space|protein binding|extracellular region|cell junction|cell differentiation|spermatogenesis|leukocyte migration|integral component of plasma membrane|bicellular tight junction|angiogenesis|integrin binding|extracellular matrix organization|tight junction|desmosome|cell-cell contact zone|cell-cell…	path:hsa04514,path:hsa04530,path:hsa04670,path:hsa05120	Cell adhesion molecules (CAMs)|Tight junction|Leukocyte transendothelial migration|Epithelial cell signaling in Helicobacter pylori infection
SPCS2	0	0.316839	0.804	0.587	0	Fibroblasts	1.37	ENSG00000118363	9789	protein_coding	signal peptidase complex subunit 2 [Source:HGNC Symbol;Acc:HGNC:28962]	GO:0016020,GO:0016021,GO:0005783,GO:0005789,GO:0031090,GO:0043231,GO:0016787,GO:0008233,GO:0006508,GO:0006465,GO:0005787,GO:0045047	membrane|integral component of membrane|endoplasmic reticulum|endoplasmic reticulum membrane|organelle membrane|intracellular membrane-bounded organelle|hydrolase activity|peptidase activity|proteolysis|signal peptide processing|signal peptidase complex|protein targeting to ER	path:hsa03060	Protein export
P4HA2	0	0.316358	0.4	0.102	0	Fibroblasts	3.922	ENSG00000072682	8974	protein_coding	prolyl 4-hydroxylase subunit alpha 2 [Source:HGNC Symbol;Acc:HGNC:8547]	GO:0043231,GO:0046872,GO:0005783,GO:0005829,GO:0005654,GO:0016491,GO:0055114,GO:0005506,GO:0016705,GO:0031418,GO:0051213,GO:0022900,GO:0016702,GO:0005788,GO:0004656,GO:0009055,GO:0018401,GO:0005515,GO:0019511	intracellular membrane-bounded organelle|metal ion binding|endoplasmic reticulum|cytosol|nucleoplasm|oxidoreductase activity|oxidation-reduction process|iron ion binding|oxidoreductase activity, acting on paired donors, with incorporation or reduction of molecular oxygen|L-ascorbic acid binding|dioxygenase activity|electron transport chain|oxidoreductase activity, acting on single donors with inc…	path:hsa00330	Arginine and proline metabolism
ST5	0	0.316166	0.371	0.06	0	Fibroblasts	6.183	ENSG00000166444	6764	protein_coding	suppression of tumorigenicity 5 [Source:HGNC Symbol;Acc:HGNC:11350]	GO:0005737,GO:0016020,GO:0005886,GO:0005085,GO:0005768,GO:0017112,GO:0005938,GO:0055037	cytoplasm|membrane|plasma membrane|guanyl-nucleotide exchange factor activity|endosome|Rab guanyl-nucleotide exchange factor activity|cell cortex|recycling endosome
ARL3	0	0.316125	0.648	0.244	0	Fibroblasts	2.656	ENSG00000138175	403	protein_coding	ADP ribosylation factor like GTPase 3 [Source:HGNC Symbol;Acc:HGNC:694]	GO:0005634,GO:0005737,GO:0016020,GO:0015031,GO:0046872,GO:0005813,GO:0000166,GO:0005525,GO:0005794,GO:0051301,GO:0006893,GO:0005856,GO:0042995,GO:0005515,GO:0007049,GO:0000139,GO:0001822,GO:0008017,GO:0005815,GO:0005819,GO:0030496,GO:0005929,GO:0060271,GO:0061512,GO:0070062,GO:0015630,GO:0005876,GO:0019003,GO:0000281,GO:0032391,GO:0005881,GO:0006892,GO:0007264,GO:0000287,GO:0003924,GO:0032794,GO:…	nucleus|cytoplasm|membrane|protein transport|metal ion binding|centrosome|nucleotide binding|GTP binding|Golgi apparatus|cell division|Golgi to plasma membrane transport|cytoskeleton|cell projection|protein binding|cell cycle|Golgi membrane|kidney development|microtubule binding|microtubule organizing center|spindle|midbody|cilium|cilium assembly|protein localization to cilium|extracellular exoso…
MRPS21	0	0.315649	0.742	0.415	0	Fibroblasts	1.788	ENSG00000266472	54460	protein_coding	mitochondrial ribosomal protein S21 [Source:HGNC Symbol;Acc:HGNC:14046]	GO:0003723,GO:0006412,GO:0005739,GO:0003735,GO:0005840,GO:0032543,GO:0005743,GO:0070125,GO:0070126,GO:0005763	RNA binding|translation|mitochondrion|structural constituent of ribosome|ribosome|mitochondrial translation|mitochondrial inner membrane|mitochondrial translational elongation|mitochondrial translational termination|mitochondrial small ribosomal subunit	path:hsa03010	Ribosome
FMOD	0	0.31514	0.32	0.038	0	Fibroblasts	8.421	ENSG00000122176	2331	protein_coding	fibromodulin [Source:HGNC Symbol;Acc:HGNC:3774]	GO:0005615,GO:0005576,GO:0030199,GO:0062023,GO:0043202,GO:0005796,GO:0031012,GO:0018146,GO:0042340,GO:0030021,GO:0007181,GO:0005515	extracellular space|extracellular region|collagen fibril organization|collagen-containing extracellular matrix|lysosomal lumen|Golgi lumen|extracellular matrix|keratan sulfate biosynthetic process|keratan sulfate catabolic process|extracellular matrix structural constituent conferring compression resistance|transforming growth factor beta receptor complex assembly|protein binding
[truncated: 21,825 more rows]
