# Supplementary material for: Single-cell transcriptomic analysis of endometriosis provides insights into fibroblast fates and immune cell heterogeneity
Source: Cell Biosci. 2021 Jul 7;11:125. doi: 10.1186/s13578-021-00637-x (PMC8261960; doi:10.1186/s13578-021-00637-x)
Supplement: Supplementary file 4 — Additional file 4. Differentially expressed genes of all FBs subclusters. [file 13578_2021_637_MOESM4_ESM.xlsx]

## Sheet: Table S3
gene	p_val	avg_logFC	pct.1	pct.2	p_val_adj	cluster	gene_diff	ensemble_id	Dbxref_GeneID	gene_type	gene_description	GO_id	GO_term	pathway	pathway_description
SFRP4	0	1.04316	1	0.776	0	1	1.289	ENSG00000106483	6424	protein_coding	secreted frizzled related protein 4 [Source:HGNC Symbol;Acc:HGNC:10778]	GO:0005615,GO:0010628,GO:0008285,GO:0043065,GO:0043433,GO:0005737,GO:0090090,GO:0005634,GO:0005576,GO:0007275,GO:0016055,GO:0030154,GO:0060070,GO:0017147,GO:0060349,GO:0005515,GO:0035567,GO:0009986,GO:0002092,GO:0030178,GO:0009725,GO:0030510,GO:0045606,GO:0055062,GO:0090263,GO:1902174,GO:2000051,GO:2000119	extracellular space|positive regulation of gene expression|negative regulation of cell population proliferation|positive regulation of apoptotic process|negative regulation of DNA-binding transcription factor activity|cytoplasm|negative regulation of canonical Wnt signaling pathway|nucleus|extracellular region|multicellular organism development|Wnt signaling pathway|cell differentiation|canonical…	path:hsa04310	Wnt signaling pathway
CKB	0	0.951261	0.917	0.559	0	1	1.64	ENSG00000166165	1152	protein_coding	creatine kinase B [Source:HGNC Symbol;Acc:HGNC:1991]	GO:0005737,GO:0000166,GO:0005524,GO:0016301,GO:0016740,GO:0016310,GO:0005829,GO:0003824,GO:0016772,GO:0005515,GO:0004111,GO:0046314,GO:0005615,GO:0070062,GO:0021762,GO:0031625,GO:0006600,GO:0007420,GO:0021549,GO:0030644,GO:0005634,GO:0030425,GO:0043025	cytoplasm|nucleotide binding|ATP binding|kinase activity|transferase activity|phosphorylation|cytosol|catalytic activity|transferase activity, transferring phosphorus-containing groups|protein binding|creatine kinase activity|phosphocreatine biosynthetic process|extracellular space|extracellular exosome|substantia nigra development|ubiquitin protein ligase binding|creatine metabolic process|brain…	path:hsa00330	Arginine and proline metabolism
RAMP1	0	0.902477	0.995	0.546	0	1	1.822	ENSG00000132329	10267	protein_coding	receptor activity modifying protein 1 [Source:HGNC Symbol;Acc:HGNC:9843]	GO:0005623,GO:0016020,GO:0016021,GO:0006886,GO:0015026,GO:0008277,GO:0008565,GO:0015031,GO:0005886,GO:0005515,GO:0007186,GO:0006816,GO:0009986,GO:0043235,GO:0001525,GO:0005887,GO:0007189,GO:0072659,GO:0032870,GO:0097643,GO:0001635,GO:1990407,GO:0031623,GO:0060050,GO:0097647,GO:1990408,GO:0005615,GO:0150056,GO:1990406	cell|membrane|integral component of membrane|intracellular protein transport|coreceptor activity|regulation of G protein-coupled receptor signaling pathway|obsolete protein transporter activity|protein transport|plasma membrane|protein binding|G protein-coupled receptor signaling pathway|calcium ion transport|cell surface|receptor complex|angiogenesis|integral component of plasma membrane|adenyla…	path:hsa04270	Vascular smooth muscle contraction
CD24	0	0.867029	0.966	0.377	0	1	2.562	ENSG00000272398	100133941	protein_coding	CD24 molecule [Source:HGNC Symbol;Acc:HGNC:1645]	GO:0016020,GO:0007155,GO:0005886,GO:0005515,GO:0016055,GO:0045121,GO:0009986,GO:0031225,GO:0061098,GO:0019901,GO:0016477,GO:0031362,GO:0001666,GO:0002237,GO:0007204,GO:0097193,GO:0043627,GO:0042632,GO:0098609,GO:0030856,GO:0072112,GO:0072139,GO:2000768,GO:0031295,GO:0043408,GO:0042325,GO:0042104,GO:0043406,GO:0002768,GO:0045730,GO:0001775,GO:0030296,GO:0001959,GO:0032597,GO:0032600,GO:0032913,GO:…	membrane|cell adhesion|plasma membrane|protein binding|Wnt signaling pathway|membrane raft|cell surface|anchored component of membrane|positive regulation of protein tyrosine kinase activity|protein kinase binding|cell migration|anchored component of external side of plasma membrane|response to hypoxia|response to molecule of bacterial origin|positive regulation of cytosolic calcium ion concentra…	path:hsa04640	Hematopoietic cell lineage
CRABP2	0	0.831076	0.97	0.428	0	1	2.266	ENSG00000143320	1382	protein_coding	cellular retinoic acid binding protein 2 [Source:HGNC Symbol;Acc:HGNC:2339]	GO:0005634,GO:0005737,GO:0005829,GO:0005654,GO:0005783,GO:0005515,GO:0008289,GO:0070062,GO:0001972,GO:0007165,GO:0006355,GO:0008544,GO:0016918,GO:0019841,GO:0005501,GO:0048385,GO:0002138,GO:0035115,GO:0042573,GO:0048672	nucleus|cytoplasm|cytosol|nucleoplasm|endoplasmic reticulum|protein binding|lipid binding|extracellular exosome|retinoic acid binding|signal transduction|regulation of transcription, DNA-templated|epidermis development|retinal binding|retinol binding|retinoid binding|regulation of retinoic acid receptor signaling pathway|retinoic acid biosynthetic process|embryonic forelimb morphogenesis|retinoic…
MMP11	0	0.799992	0.983	0.515	0	1	1.909	ENSG00000099953	4320	protein_coding	matrix metallopeptidase 11 [Source:HGNC Symbol;Acc:HGNC:7157]	GO:0008270,GO:0046872,GO:0016787,GO:0007275,GO:0008233,GO:0006508,GO:0005576,GO:0004222,GO:0008237,GO:0031012,GO:0005615,GO:0030198,GO:0005796,GO:0022617,GO:0030574,GO:0030199,GO:0045599,GO:0071711	zinc ion binding|metal ion binding|hydrolase activity|multicellular organism development|peptidase activity|proteolysis|extracellular region|metalloendopeptidase activity|metallopeptidase activity|extracellular matrix|extracellular space|extracellular matrix organization|Golgi lumen|extracellular matrix disassembly|collagen catabolic process|collagen fibril organization|negative regulation of fat…
RBP7	0	0.779336	0.857	0.3	0	1	2.857	ENSG00000162444	116362	protein_coding	retinol binding protein 7 [Source:HGNC Symbol;Acc:HGNC:30316]	GO:0008289,GO:0005737,GO:0005515,GO:0016918,GO:0019841,GO:0005501	lipid binding|cytoplasm|protein binding|retinal binding|retinol binding|retinoid binding
HOXA10	0	0.749531	0.957	0.42	0	1	2.279	ENSG00000253293	3206	protein_coding	homeobox A10 [Source:HGNC Symbol;Acc:HGNC:5100]	GO:0005634,GO:0005737,GO:0006355,GO:0003677,GO:0043565,GO:0005515,GO:0007275,GO:0000981,GO:0000790,GO:0000978,GO:0001228,GO:0045944,GO:0007283,GO:0042826,GO:0001501,GO:0007338,GO:0008584,GO:0009952,GO:0009954,GO:0010468,GO:0030326,GO:0060065,GO:0005667	nucleus|cytoplasm|regulation of transcription, DNA-templated|DNA binding|sequence-specific DNA binding|protein binding|multicellular organism development|DNA-binding transcription factor activity, RNA polymerase II-specific|nuclear chromatin|RNA polymerase II proximal promoter sequence-specific DNA binding|DNA-binding transcription activator activity, RNA polymerase II-specific|positive regulatio…	path:hsa05202	Transcriptional misregulation in cancer
TXN	0	0.738821	0.999	0.888	0	1	1.125	ENSG00000136810	7295	protein_coding	thioredoxin [Source:HGNC Symbol;Acc:HGNC:12435]	GO:0003723,GO:0005634,GO:0005737,GO:0005829,GO:0055114,GO:0045454,GO:0005515,GO:0005576,GO:0015035,GO:0098869,GO:0005654,GO:0070062,GO:0006662,GO:0051897,GO:1903206,GO:0009314,GO:0043388,GO:0004791,GO:0032148,GO:0033138,GO:0015037,GO:0000122,GO:0046826	RNA binding|nucleus|cytoplasm|cytosol|oxidation-reduction process|cell redox homeostasis|protein binding|extracellular region|protein disulfide oxidoreductase activity|cellular oxidant detoxification|nucleoplasm|extracellular exosome|glycerol ether metabolic process|positive regulation of protein kinase B signaling|negative regulation of hydrogen peroxide-induced cell death|response to radiation|…	path:hsa04621,path:hsa05418	NOD-like receptor signaling pathway|Fluid shear stress and atherosclerosis
ECM1	0	0.737035	0.949	0.459	0	1	2.068	ENSG00000143369	1893	protein_coding	extracellular matrix protein 1 [Source:HGNC Symbol;Acc:HGNC:3153]	GO:0005615,GO:0007165,GO:0005576,GO:0043236,GO:0005515,GO:0010466,GO:0070062,GO:0031214,GO:0062023,GO:0030500,GO:0008022,GO:0001525,GO:0043123,GO:0001503,GO:0019899,GO:0002576,GO:0002020,GO:0005201,GO:0031012,GO:0045766,GO:0001938,GO:0031089,GO:0030502,GO:0005134,GO:0001960,GO:0002063,GO:0002828,GO:0003416,GO:0006357,GO:0006954,GO:2000404	extracellular space|signal transduction|extracellular region|laminin binding|protein binding|negative regulation of peptidase activity|extracellular exosome|biomineral tissue development|collagen-containing extracellular matrix|regulation of bone mineralization|protein C-terminus binding|angiogenesis|positive regulation of I-kappaB kinase/NF-kappaB signaling|ossification|enzyme binding|platelet d…
MDK	0	0.735844	0.999	0.871	0	1	1.147	ENSG00000110492	4192	protein_coding	midkine [Source:HGNC Symbol;Acc:HGNC:6972]	GO:0008083,GO:0005576,GO:0007275,GO:0030154,GO:0007399,GO:0005515,GO:0008201,GO:2001224,GO:0090090,GO:0051781,GO:0030335,GO:0050729,GO:0007010,GO:2000179,GO:0062023,GO:0048477,GO:0043524,GO:0007165,GO:2001184,GO:0045785,GO:0035374,GO:0010718,GO:0007162,GO:0010759,GO:2000249,GO:0010838,GO:0002232,GO:0010976,GO:0046850,GO:0009611,GO:0010667,GO:1904036,GO:0030279,GO:0106091,GO:0030325,GO:0007219,GO:…	growth factor activity|extracellular region|multicellular organism development|cell differentiation|nervous system development|protein binding|heparin binding|positive regulation of neuron migration|negative regulation of canonical Wnt signaling pathway|positive regulation of cell division|positive regulation of cell migration|positive regulation of inflammatory response|cytoskeleton organization…
PGRMC1	0	0.707577	0.994	0.768	0	1	1.294	ENSG00000101856	10857	protein_coding	progesterone receptor membrane component 1 [Source:HGNC Symbol;Acc:HGNC:16090]	GO:0043025,GO:0016020,GO:0016021,GO:0005783,GO:0031090,GO:0043231,GO:0005515,GO:0008289,GO:0005886,GO:0043312,GO:0035579,GO:0005496,GO:0001540,GO:0005887,GO:0030868,GO:0043005,GO:0044297,GO:0045202	neuronal cell body|membrane|integral component of membrane|endoplasmic reticulum|organelle membrane|intracellular membrane-bounded organelle|protein binding|lipid binding|plasma membrane|neutrophil degranulation|specific granule membrane|steroid binding|amyloid-beta binding|integral component of plasma membrane|smooth endoplasmic reticulum membrane|neuron projection|cell body|synapse
IGF1	0	0.699596	0.993	0.675	0	1	1.471	ENSG00000017427	3479	protein_coding	insulin like growth factor 1 [Source:HGNC Symbol;Acc:HGNC:5464]	GO:0005615,GO:1904707,GO:0010629,GO:0008284,GO:0042531,GO:0061051,GO:1904646,GO:0150079,GO:0045944,GO:0014068,GO:1905460,GO:0032720,GO:0010628,GO:0010613,GO:0042104,GO:0048146,GO:0034392,GO:0045669,GO:0045893,GO:0032691,GO:0008083,GO:0007165,GO:0005576,GO:0005515,GO:0005179,GO:0009408,GO:0044267,GO:0043410,GO:0010468,GO:0005159,GO:0050731,GO:0002576,GO:0005178,GO:0030166,GO:0031093,GO:0001501,GO:…	extracellular space|positive regulation of vascular smooth muscle cell proliferation|negative regulation of gene expression|positive regulation of cell population proliferation|positive regulation of tyrosine phosphorylation of STAT protein|positive regulation of cell growth involved in cardiac muscle cell development|cellular response to amyloid-beta|negative regulation of neuroinflammatory resp…	path:hsa01521,path:hsa01522,path:hsa04010,path:hsa04014,path:hsa04015,path:hsa04066,path:hsa04068,path:hsa04114,path:hsa04115,path:hsa04150,path:hsa04151,path:hsa04152,path:hsa04211,path:hsa04213,path:hsa04510,path:hsa04550,path:hsa04730,path:hsa04750,path:hsa04913,path:hsa04914,path:hsa04960,path:hsa05200,path:hsa05202,path:hsa05205,path:hsa05214,path:hsa05215,path:hsa05218,path:hsa05224,path:hs…	EGFR tyrosine kinase inhibitor resistance|Endocrine resistance|MAPK signaling pathway|Ras signaling pathway|Rap1 signaling pathway|HIF-1 signaling pathway|FoxO signaling pathway|Oocyte meiosis|p53 signaling pathway|mTOR signaling pathway|PI3K-Akt signaling pathway|AMPK signaling pathway|Longevity regulating pathway|Longevity regulating pathway - multiple species|Focal adhesion|Signaling pathways …
HOXA11	0	0.662954	0.891	0.361	0	1	2.468	ENSG00000005073	3207	protein_coding	homeobox A11 [Source:HGNC Symbol;Acc:HGNC:5101]	GO:0005634,GO:0005654,GO:0006355,GO:0003677,GO:0043565,GO:0007275,GO:0045893,GO:0006357,GO:0000981,GO:0001501,GO:0032991,GO:0032332,GO:0009653,GO:0032993,GO:0005667,GO:0009953,GO:0001658,GO:0048589,GO:0001656,GO:0001759,GO:0007283,GO:0007338,GO:0007501,GO:0008584,GO:0009952,GO:0009954,GO:0010468,GO:0010720,GO:0030326,GO:0032330,GO:0035115,GO:0042733,GO:0060065,GO:0060272,GO:0060348,GO:0060351	nucleus|nucleoplasm|regulation of transcription, DNA-templated|DNA binding|sequence-specific DNA binding|multicellular organism development|positive regulation of transcription, DNA-templated|regulation of transcription by RNA polymerase II|DNA-binding transcription factor activity, RNA polymerase II-specific|skeletal system development|protein-containing complex|positive regulation of chondrocyt…	path:hsa05202	Transcriptional misregulation in cancer
LGALS1	0	0.645982	1	0.968	0	1	1.033	ENSG00000100097	3956	protein_coding	galectin 1 [Source:HGNC Symbol;Acc:HGNC:6561]	GO:0005615,GO:0003723,GO:0005737,GO:0030246,GO:0005515,GO:0005576,GO:0006915,GO:0030395,GO:0042803,GO:0043236,GO:0002317,GO:0010812,GO:0010977,GO:0031295,GO:0034120,GO:0035900,GO:0042493,GO:0045445,GO:0048678,GO:0071333,GO:0071407,GO:0005634,GO:0005829,GO:0009986,GO:0070062,GO:0044267,GO:0043687,GO:0062023,GO:0043123,GO:0042981,GO:0046598,GO:0005788,GO:0005622	extracellular space|RNA binding|cytoplasm|carbohydrate binding|protein binding|extracellular region|apoptotic process|lactose binding|protein homodimerization activity|laminin binding|plasma cell differentiation|negative regulation of cell-substrate adhesion|negative regulation of neuron projection development|T cell costimulation|positive regulation of erythrocyte aggregation|response to isolati…
PPIB	0	0.633933	0.998	0.896	0	1	1.114	ENSG00000166794	5479	protein_coding	peptidylprolyl isomerase B [Source:HGNC Symbol;Acc:HGNC:9255]	GO:0003723,GO:0005634,GO:0016020,GO:0016853,GO:0005783,GO:0003755,GO:0000413,GO:0006457,GO:0005515,GO:0042470,GO:0048471,GO:0060348,GO:0005925,GO:0016018,GO:0051082,GO:0042026,GO:0005788,GO:0070062,GO:0050821,GO:0032991,GO:0070063,GO:0061077,GO:0005518,GO:0044794,GO:0040018,GO:0044829,GO:0005790,GO:0034663	RNA binding|nucleus|membrane|isomerase activity|endoplasmic reticulum|peptidyl-prolyl cis-trans isomerase activity|protein peptidyl-prolyl isomerization|protein folding|protein binding|melanosome|perinuclear region of cytoplasm|bone development|focal adhesion|cyclosporin A binding|unfolded protein binding|protein refolding|endoplasmic reticulum lumen|extracellular exosome|protein stabilization|pr…
CHCHD10	0	0.628848	0.979	0.645	0	1	1.518	ENSG00000250479	400916	protein_coding	coiled-coil-helix-coiled-coil-helix domain containing 10 [Source:HGNC Symbol;Acc:HGNC:15559]	GO:0005739,GO:0007005,GO:0030322,GO:0031930,GO:0034504,GO:0099558,GO:1903109,GO:0003674,GO:0005515,GO:0005634,GO:0061617,GO:0005758,GO:0090200,GO:0006119,GO:1901030,GO:0032984,GO:0090144,GO:1903852,GO:1904960	mitochondrion|mitochondrion organization|stabilization of membrane potential|mitochondria-nucleus signaling pathway|protein localization to nucleus|maintenance of synapse structure|positive regulation of mitochondrial transcription|molecular_function|protein binding|nucleus|MICOS complex|mitochondrial intermembrane space|positive regulation of release of cytochrome c from mitochondria|oxidative p…
SSR4	0	0.623513	0.995	0.811	0	1	1.227	ENSG00000180879	6748	protein_coding	signal sequence receptor subunit 4 [Source:HGNC Symbol;Acc:HGNC:11326]	GO:0016020,GO:0016021,GO:0005783,GO:0005789,GO:0070062,GO:0005784	membrane|integral component of membrane|endoplasmic reticulum|endoplasmic reticulum membrane|extracellular exosome|Sec61 translocon complex	path:hsa04141	Protein processing in endoplasmic reticulum
GCSH	0	0.616919	0.956	0.57	0	1	1.677	ENSG00000140905	2653	protein_coding	glycine cleavage system protein H [Source:HGNC Symbol;Acc:HGNC:4208]	GO:0005739,GO:0005515,GO:0032259,GO:0009249,GO:0019464,GO:0005960,GO:0005759,GO:0006546,GO:0004047	mitochondrion|protein binding|methylation|protein lipoylation|glycine decarboxylation via glycine cleavage system|glycine cleavage complex|mitochondrial matrix|glycine catabolic process|aminomethyltransferase activity	path:hsa00260,path:hsa00630	Glycine, serine and threonine metabolism|Glyoxylate and dicarboxylate metabolism
SFRP1	0	0.611353	0.984	0.613	0	1	1.605	ENSG00000104332	6422	protein_coding	secreted frizzled related protein 1 [Source:HGNC Symbol;Acc:HGNC:10776]	GO:0005615,GO:0008285,GO:0090090,GO:0048147,GO:0043066,GO:0005829,GO:0005886,GO:0005515,GO:0005576,GO:0006508,GO:0007275,GO:0016055,GO:0030154,GO:0030177,GO:0009986,GO:0045893,GO:0008201,GO:0060070,GO:0070062,GO:0045880,GO:0017147,GO:0009267,GO:0030178,GO:0071347,GO:0071356,GO:0062023,GO:0043065,GO:0008284,GO:0035567,GO:0090263,GO:0043547,GO:0010629,GO:0030308,GO:0045892,GO:0008144,GO:0071560,GO:…	extracellular space|negative regulation of cell population proliferation|negative regulation of canonical Wnt signaling pathway|negative regulation of fibroblast proliferation|negative regulation of apoptotic process|cytosol|plasma membrane|protein binding|extracellular region|proteolysis|multicellular organism development|Wnt signaling pathway|cell differentiation|positive regulation of Wnt sign…	path:hsa04310	Wnt signaling pathway
CD81	0	0.609065	0.999	0.928	0	1	1.077	ENSG00000110651	975	protein_coding	CD81 molecule [Source:HGNC Symbol;Acc:HGNC:1701]	GO:0016020,GO:0016021,GO:0045944,GO:0005886,GO:0005515,GO:0002376,GO:0005925,GO:0008289,GO:0002863,GO:0014905,GO:0031623,GO:0034238,GO:0050861,GO:0050871,GO:0071404,GO:0072675,GO:1903911,GO:1905521,GO:2000145,GO:2000553,GO:2001190,GO:0002250,GO:0030449,GO:0050776,GO:0005887,GO:0070062,GO:0050862,GO:0016323,GO:0016032,GO:0008284,GO:2000563,GO:0008104,GO:0005178,GO:0031982,GO:0046718,GO:0097197,GO:…	membrane|integral component of membrane|positive regulation of transcription by RNA polymerase II|plasma membrane|protein binding|immune system process|focal adhesion|lipid binding|positive regulation of inflammatory response to antigenic stimulus|myoblast fusion involved in skeletal muscle regeneration|receptor internalization|macrophage fusion|positive regulation of B cell receptor signaling pa…	path:hsa04662,path:hsa05144,path:hsa05160	B cell receptor signaling pathway|Malaria|Hepatitis C
S100A13	0	0.597743	0.978	0.74	0	1	1.322	ENSG00000189171	6284	protein_coding	S100 calcium binding protein A13 [Source:HGNC Symbol;Acc:HGNC:10490]	GO:0005634,GO:0005737,GO:0015031,GO:0046872,GO:0005730,GO:0005829,GO:0005509,GO:0008270,GO:0005886,GO:0005615,GO:0042803,GO:0005515,GO:0005576,GO:0048471,GO:0008289,GO:0005507,GO:0042629,GO:0043123,GO:0050663,GO:0043303,GO:0050786,GO:0017134,GO:0050703,GO:0008284,GO:0008360,GO:0046688,GO:0051602	nucleus|cytoplasm|protein transport|metal ion binding|nucleolus|cytosol|calcium ion binding|zinc ion binding|plasma membrane|extracellular space|protein homodimerization activity|protein binding|extracellular region|perinuclear region of cytoplasm|lipid binding|copper ion binding|mast cell granule|positive regulation of I-kappaB kinase/NF-kappaB signaling|cytokine secretion|mast cell degranulatio…
COX6C	0	0.593181	0.998	0.885	0	1	1.128	ENSG00000164919	1345	protein_coding	cytochrome c oxidase subunit 6C [Source:HGNC Symbol;Acc:HGNC:2285]	GO:0016020,GO:0016021,GO:0005739,GO:0005743,GO:1902600,GO:0004129,GO:0022900,GO:0006123,GO:0006091	membrane|integral component of membrane|mitochondrion|mitochondrial inner membrane|proton transmembrane transport|cytochrome-c oxidase activity|electron transport chain|mitochondrial electron transport, cytochrome c to oxygen|generation of precursor metabolites and energy	path:hsa00190,path:hsa04260,path:hsa04714,path:hsa04932,path:hsa05010,path:hsa05012,path:hsa05016	Oxidative phosphorylation|Cardiac muscle contraction|Thermogenesis|Non-alcoholic fatty liver disease (NAFLD)|Alzheimer disease|Parkinson disease|Huntington disease
SEC61B	0	0.590598	0.995	0.834	0	1	1.193	ENSG00000106803	10952	protein_coding	SEC61 translocon beta subunit [Source:HGNC Symbol;Acc:HGNC:16993]	GO:0016020,GO:0016021,GO:0006886,GO:0005784,GO:0003723,GO:0015031,GO:0005783,GO:0005789,GO:0005515,GO:0005829,GO:0030433,GO:0048408,GO:0030970,GO:0015450,GO:0005086,GO:0006616,GO:0031204,GO:0031205	membrane|integral component of membrane|intracellular protein transport|Sec61 translocon complex|RNA binding|protein transport|endoplasmic reticulum|endoplasmic reticulum membrane|protein binding|cytosol|ubiquitin-dependent ERAD pathway|epidermal growth factor binding|retrograde protein transport, ER to cytosol|P-P-bond-hydrolysis-driven protein transmembrane transporter activity|ARF guanyl-nucle…	path:hsa03060,path:hsa04141,path:hsa04145,path:hsa05110	Protein export|Protein processing in endoplasmic reticulum|Phagosome|Vibrio cholerae infection
OSTC	0	0.586979	0.99	0.783	0	1	1.264	ENSG00000198856	58505	protein_coding	oligosaccharyltransferase complex non-catalytic subunit [Source:HGNC Symbol;Acc:HGNC:24448]	GO:0016020,GO:0016021,GO:0005783,GO:0006486,GO:0005515,GO:0008250,GO:0004579,GO:0018279	membrane|integral component of membrane|endoplasmic reticulum|protein glycosylation|protein binding|oligosaccharyltransferase complex|dolichyl-diphosphooligosaccharide-protein glycotransferase activity|protein N-linked glycosylation via asparagine
WNT2	0	0.576811	0.821	0.305	0	1	2.692	ENSG00000105989	7472	protein_coding	Wnt family member 2 [Source:HGNC Symbol;Acc:HGNC:12780]	GO:0005102,GO:0005576,GO:0007275,GO:0016055,GO:0008284,GO:0051091,GO:0048146,GO:0005737,GO:0005615,GO:0030182,GO:0001938,GO:0002053,GO:0030324,GO:0045944,GO:0055009,GO:0060045,GO:0060070,GO:0060317,GO:0060492,GO:0060501,GO:0060716,GO:0062023,GO:0005515,GO:0071560,GO:0005109,GO:0048018,GO:0045165,GO:0071300,GO:0005125,GO:0061072,GO:1904948,GO:0007267,GO:1990909,GO:0031232,GO:1904954,GO:0002088,GO:…	signaling receptor binding|extracellular region|multicellular organism development|Wnt signaling pathway|positive regulation of cell population proliferation|positive regulation of DNA-binding transcription factor activity|positive regulation of fibroblast proliferation|cytoplasm|extracellular space|neuron differentiation|positive regulation of endothelial cell proliferation|positive regulation o…	path:hsa04150,path:hsa04310,path:hsa04390,path:hsa04550,path:hsa04916,path:hsa04934,path:hsa05165,path:hsa05166,path:hsa05200,path:hsa05205,path:hsa05217,path:hsa05224,path:hsa05225,path:hsa05226	mTOR signaling pathway|Wnt signaling pathway|Hippo signaling pathway|Signaling pathways regulating pluripotency of stem cells|Melanogenesis|Cushing syndrome|Human papillomavirus infection|Human T-cell leukemia virus 1 infection|Pathways in cancer|Proteoglycans in cancer|Basal cell carcinoma|Breast cancer|Hepatocellular carcinoma|Gastric cancer
MZT2B	0	0.571932	0.997	0.876	0	1	1.138	ENSG00000152082	80097	protein_coding	mitotic spindle organizing protein 2B [Source:HGNC Symbol;Acc:HGNC:25886]	GO:0005813,GO:0005829,GO:0005654,GO:0005737,GO:0005856,GO:0005515,GO:0005815,GO:0005819,GO:0008274	centrosome|cytosol|nucleoplasm|cytoplasm|cytoskeleton|protein binding|microtubule organizing center|spindle|gamma-tubulin ring complex
TGM2	0	0.571578	0.78	0.333	0	1	2.342	ENSG00000198959	7052	protein_coding	transglutaminase 2 [Source:HGNC Symbol;Acc:HGNC:11778]	GO:0046872,GO:0016740,GO:0005739,GO:0016746,GO:0005829,GO:0005515,GO:0005925,GO:0003810,GO:0018149,GO:0070062,GO:0062023,GO:0043065,GO:0005783,GO:0045785,GO:0043277,GO:0005525,GO:0019904,GO:0001974,GO:0007200,GO:0018153,GO:0032471,GO:0043123,GO:0048661,GO:0050729,GO:0051260,GO:0051482,GO:0051561,GO:0060445,GO:0060662,GO:0005737,GO:0005886,GO:0031226	metal ion binding|transferase activity|mitochondrion|transferase activity, transferring acyl groups|cytosol|protein binding|focal adhesion|protein-glutamine gamma-glutamyltransferase activity|peptide cross-linking|extracellular exosome|collagen-containing extracellular matrix|positive regulation of apoptotic process|endoplasmic reticulum|positive regulation of cell adhesion|apoptotic cell clearan…	path:hsa05016	Huntington disease
LY6E	0	0.56956	0.989	0.77	0	1	1.284	ENSG00000160932	4061	protein_coding	lymphocyte antigen 6 family member E [Source:HGNC Symbol;Acc:HGNC:6727]	GO:0016020,GO:0005886,GO:0005576,GO:0031225,GO:2000272,GO:0007166,GO:0030550	membrane|plasma membrane|extracellular region|anchored component of membrane|negative regulation of signaling receptor activity|cell surface receptor signaling pathway|acetylcholine receptor inhibitor activity
C17orf58	0	0.568792	0.68	0.281	0	1	2.42	ENSG00000186665	284018	protein_coding	chromosome 17 open reading frame 58 [Source:HGNC Symbol;Acc:HGNC:27568]	GO:0005576,GO:0005515,GO:0062023	extracellular region|protein binding|collagen-containing extracellular matrix
LUM	0	0.564726	0.999	0.639	0	1	1.563	ENSG00000139329	4060	protein_coding	lumican [Source:HGNC Symbol;Acc:HGNC:6724]	GO:0005615,GO:0005515,GO:0005576,GO:0007601,GO:0062023,GO:0030199,GO:0014070,GO:0032914,GO:0045944,GO:0051216,GO:0070848,GO:0031012,GO:0070062,GO:0043202,GO:0030198,GO:0005796,GO:0018146,GO:0005518,GO:0042340,GO:0005201,GO:0030021,GO:0005583	extracellular space|protein binding|extracellular region|visual perception|collagen-containing extracellular matrix|collagen fibril organization|response to organic cyclic compound|positive regulation of transforming growth factor beta1 production|positive regulation of transcription by RNA polymerase II|cartilage development|response to growth factor|extracellular matrix|extracellular exosome|ly…	path:hsa05205	Proteoglycans in cancer
OSR2	0	0.564421	0.892	0.465	0	1	1.918	ENSG00000164920	116039	protein_coding	odd-skipped related transciption factor 2 [Source:HGNC Symbol;Acc:HGNC:15830]	GO:0003676,GO:0045944,GO:0005634,GO:0046872,GO:0005515,GO:0045893,GO:0043565,GO:0000977,GO:0000122,GO:0010628,GO:0030154,GO:0060349,GO:0008284,GO:0030501,GO:0009792,GO:0060021,GO:0035115,GO:0035116,GO:0042733,GO:0072498,GO:0001656,GO:0001823,GO:0050679,GO:0042474,GO:0060272,GO:0001655,GO:0061029,GO:0042476,GO:0048704,GO:0036023,GO:0033687,GO:0002062,GO:0060322	nucleic acid binding|positive regulation of transcription by RNA polymerase II|nucleus|metal ion binding|protein binding|positive regulation of transcription, DNA-templated|sequence-specific DNA binding|RNA polymerase II regulatory region sequence-specific DNA binding|negative regulation of transcription by RNA polymerase II|positive regulation of gene expression|cell differentiation|bone morphog…
ALDH1A1	0	0.53989	0.944	0.613	0	1	1.54	ENSG00000165092	216	protein_coding	aldehyde dehydrogenase 1 family member A1 [Source:HGNC Symbol;Acc:HGNC:402]	GO:0005737,GO:0000166,GO:0005829,GO:0016491,GO:0055114,GO:0043547,GO:0016620,GO:0005096,GO:0070062,GO:0004029,GO:0120163,GO:0006081,GO:0001758,GO:0001523,GO:0042572,GO:0006069,GO:0005497,GO:0018479,GO:0051287,GO:0061624	cytoplasm|nucleotide binding|cytosol|oxidoreductase activity|oxidation-reduction process|positive regulation of GTPase activity|oxidoreductase activity, acting on the aldehyde or oxo group of donors, NAD or NADP as acceptor|GTPase activator activity|extracellular exosome|aldehyde dehydrogenase (NAD) activity|negative regulation of cold-induced thermogenesis|cellular aldehyde metabolic process|ret…	path:hsa00830	Retinol metabolism
ITM2B	0	0.539689	0.999	0.966	0	1	1.034	ENSG00000136156	9445	protein_coding	integral membrane protein 2B [Source:HGNC Symbol;Acc:HGNC:6174]	GO:0016020,GO:0016021,GO:0005794,GO:0043231,GO:0005615,GO:0005886,GO:0005515,GO:0005576,GO:0000139,GO:0005768,GO:0070062,GO:0044267,GO:0010008,GO:0031301,GO:0030660,GO:0007399,GO:0001540,GO:0042985,GO:0005524	membrane|integral component of membrane|Golgi apparatus|intracellular membrane-bounded organelle|extracellular space|plasma membrane|protein binding|extracellular region|Golgi membrane|endosome|extracellular exosome|cellular protein metabolic process|endosome membrane|integral component of organelle membrane|Golgi-associated vesicle membrane|nervous system development|amyloid-beta binding|negativ…
TWIST2	0	0.532165	0.872	0.438	0	1	1.991	ENSG00000233608	117581	protein_coding	twist family bHLH transcription factor 2 [Source:HGNC Symbol;Acc:HGNC:20670]	GO:0030335,GO:0005634,GO:0005737,GO:0005730,GO:0046983,GO:0003677,GO:0005515,GO:0007275,GO:0030154,GO:0045892,GO:0045668,GO:0043066	positive regulation of cell migration|nucleus|cytoplasm|nucleolus|protein dimerization activity|DNA binding|protein binding|multicellular organism development|cell differentiation|negative regulation of transcription, DNA-templated|negative regulation of osteoblast differentiation|negative regulation of apoptotic process	path:hsa05205	Proteoglycans in cancer
PCOLCE	0	0.531754	0.986	0.736	0	1	1.34	ENSG00000106333	5118	protein_coding	procollagen C-endopeptidase enhancer [Source:HGNC Symbol;Acc:HGNC:8738]	GO:0005615,GO:0005515,GO:0005576,GO:0010952,GO:0005518,GO:0008201,GO:0070062,GO:0062023,GO:0016504,GO:0007275,GO:0005201,GO:0006508,GO:1990830	extracellular space|protein binding|extracellular region|positive regulation of peptidase activity|collagen binding|heparin binding|extracellular exosome|collagen-containing extracellular matrix|peptidase activator activity|multicellular organism development|extracellular matrix structural constituent|proteolysis|cellular response to leukemia inhibitory factor
TAX1BP3	0	0.528327	0.901	0.562	0	1	1.603	ENSG00000213977	30851	protein_coding	Tax1 binding protein 3 [Source:HGNC Symbol;Acc:HGNC:30684]	GO:0005634,GO:0005737,GO:0016020,GO:0043231,GO:0001650,GO:0005886,GO:0015629,GO:0005515,GO:0016055,GO:0090630,GO:0005829,GO:0070062,GO:0030178,GO:0007266,GO:0008022,GO:0008013,GO:0008285,GO:2000009	nucleus|cytoplasm|membrane|intracellular membrane-bounded organelle|fibrillar center|plasma membrane|actin cytoskeleton|protein binding|Wnt signaling pathway|activation of GTPase activity|cytosol|extracellular exosome|negative regulation of Wnt signaling pathway|Rho protein signal transduction|protein C-terminus binding|beta-catenin binding|negative regulation of cell population proliferation|neg…
MRPS6	0	0.526887	0.943	0.631	0	1	1.494	ENSG00000243927	64968	protein_coding	mitochondrial ribosomal protein S6 [Source:HGNC Symbol;Acc:HGNC:14051]	GO:0006412,GO:0005739,GO:0003735,GO:0005840,GO:0005515,GO:0019843,GO:0032543,GO:0005763,GO:0005743,GO:0070125,GO:0070126,GO:0015935,GO:0070181	translation|mitochondrion|structural constituent of ribosome|ribosome|protein binding|rRNA binding|mitochondrial translation|mitochondrial small ribosomal subunit|mitochondrial inner membrane|mitochondrial translational elongation|mitochondrial translational termination|small ribosomal subunit|small ribosomal subunit rRNA binding	path:hsa03010	Ribosome
FBLN1	0	0.524738	0.989	0.62	0	1	1.595	ENSG00000077942	2192	protein_coding	fibulin 1 [Source:HGNC Symbol;Acc:HGNC:3600]	GO:0005576,GO:0062023,GO:0030198,GO:0005515,GO:0005509,GO:0010952,GO:0016504,GO:0005615,GO:0070062,GO:0001968,GO:0042802,GO:0016032,GO:0008022,GO:0001933,GO:0005201,GO:0031012,GO:0007162,GO:0044877,GO:0070373,GO:1900025,GO:0072378,GO:2000146,GO:0071953,GO:0070051,GO:2000647,GO:0007566,GO:0005604	extracellular region|collagen-containing extracellular matrix|extracellular matrix organization|protein binding|calcium ion binding|positive regulation of peptidase activity|peptidase activator activity|extracellular space|extracellular exosome|fibronectin binding|identical protein binding|viral process|protein C-terminus binding|negative regulation of protein phosphorylation|extracellular matrix…
PEMT	0	0.520138	0.772	0.356	0	1	2.169	ENSG00000133027	10400	protein_coding	phosphatidylethanolamine N-methyltransferase [Source:HGNC Symbol;Acc:HGNC:8830]	GO:0016020,GO:0016021,GO:0016740,GO:0008168,GO:0032259,GO:0005783,GO:0005789,GO:0005739,GO:0006629,GO:0008757,GO:0008654,GO:0031966,GO:0000773,GO:0004608,GO:0080101,GO:0006656,GO:0120162,GO:0008429,GO:0001835,GO:0006650,GO:0006686,GO:0007584,GO:0008285,GO:0033273,GO:0042493,GO:0043200,GO:0045471,GO:0046498,GO:0046500,GO:0050747,GO:0031526,GO:0042383	membrane|integral component of membrane|transferase activity|methyltransferase activity|methylation|endoplasmic reticulum|endoplasmic reticulum membrane|mitochondrion|lipid metabolic process|S-adenosylmethionine-dependent methyltransferase activity|phospholipid biosynthetic process|mitochondrial membrane|phosphatidyl-N-methylethanolamine N-methyltransferase activity|phosphatidylethanolamine N-met…	path:hsa00564	Glycerophospholipid metabolism
SEC61G	0	0.517354	0.982	0.759	0	1	1.294	ENSG00000132432	23480	protein_coding	SEC61 translocon gamma subunit [Source:HGNC Symbol;Acc:HGNC:18277]	GO:0005623,GO:0016020,GO:0016021,GO:0006886,GO:0015031,GO:0005783,GO:0005789,GO:0015450,GO:0006605,GO:0071806,GO:0005515,GO:0005829,GO:0045047,GO:0008320	cell|membrane|integral component of membrane|intracellular protein transport|protein transport|endoplasmic reticulum|endoplasmic reticulum membrane|P-P-bond-hydrolysis-driven protein transmembrane transporter activity|protein targeting|protein transmembrane transport|protein binding|cytosol|protein targeting to ER|protein transmembrane transporter activity	path:hsa03060,path:hsa04141,path:hsa04145,path:hsa05110	Protein export|Protein processing in endoplasmic reticulum|Phagosome|Vibrio cholerae infection
PLPP1	0	0.516763	0.906	0.482	0	1	1.88	ENSG00000067113	8611	protein_coding	phospholipid phosphatase 1 [Source:HGNC Symbol;Acc:HGNC:9228]	GO:0016020,GO:0016021,GO:0016787,GO:0005886,GO:0006629,GO:0019216,GO:0008195,GO:0006470,GO:0005887,GO:0016791,GO:0042577,GO:0006644,GO:0046839,GO:0070062,GO:0008285,GO:0042392,GO:0007205,GO:0008354,GO:0030148,GO:0030518,GO:0030521,GO:0016311	membrane|integral component of membrane|hydrolase activity|plasma membrane|lipid metabolic process|regulation of lipid metabolic process|phosphatidate phosphatase activity|protein dephosphorylation|integral component of plasma membrane|phosphatase activity|lipid phosphatase activity|phospholipid metabolic process|phospholipid dephosphorylation|extracellular exosome|negative regulation of cell pop…	path:hsa00561,path:hsa00564,path:hsa00565,path:hsa00600,path:hsa04072,path:hsa04666,path:hsa04975,path:hsa05231	Glycerolipid metabolism|Glycerophospholipid metabolism|Ether lipid metabolism|Sphingolipid metabolism|Phospholipase D signaling pathway|Fc gamma R-mediated phagocytosis|Fat digestion and absorption|Choline metabolism in cancer
SPCS2	0	0.512328	0.983	0.757	0	1	1.299	ENSG00000118363	9789	protein_coding	signal peptidase complex subunit 2 [Source:HGNC Symbol;Acc:HGNC:28962]	GO:0016020,GO:0016021,GO:0005783,GO:0005789,GO:0031090,GO:0043231,GO:0016787,GO:0008233,GO:0006508,GO:0006465,GO:0005787,GO:0045047	membrane|integral component of membrane|endoplasmic reticulum|endoplasmic reticulum membrane|organelle membrane|intracellular membrane-bounded organelle|hydrolase activity|peptidase activity|proteolysis|signal peptide processing|signal peptidase complex|protein targeting to ER	path:hsa03060	Protein export
LAPTM4A	0	0.508713	0.996	0.914	0	1	1.09	ENSG00000068697	9741	protein_coding	lysosomal protein transmembrane 4 alpha [Source:HGNC Symbol;Acc:HGNC:6924]	GO:0016020,GO:0016021,GO:0005794,GO:0005765,GO:0031902,GO:0005515,GO:0012505	membrane|integral component of membrane|Golgi apparatus|lysosomal membrane|late endosome membrane|protein binding|endomembrane system	path:hsa04142	Lysosome
ALDH1A2	0	0.507971	0.867	0.372	0	1	2.331	ENSG00000128918	8854	protein_coding	aldehyde dehydrogenase 1 family member A2 [Source:HGNC Symbol;Acc:HGNC:15472]	GO:0005737,GO:0016491,GO:0055114,GO:0016620,GO:0005829,GO:0008285,GO:0004029,GO:0051289,GO:0042573,GO:0001758,GO:0042572,GO:0004028,GO:0016918,GO:0001568,GO:0001822,GO:0001889,GO:0001936,GO:0002138,GO:0003007,GO:0006776,GO:0007494,GO:0008284,GO:0009855,GO:0009952,GO:0009954,GO:0010628,GO:0014032,GO:0016331,GO:0021915,GO:0021983,GO:0030182,GO:0030324,GO:0030326,GO:0030900,GO:0030902,GO:0031016,GO:…	cytoplasm|oxidoreductase activity|oxidation-reduction process|oxidoreductase activity, acting on the aldehyde or oxo group of donors, NAD or NADP as acceptor|cytosol|negative regulation of cell population proliferation|aldehyde dehydrogenase (NAD) activity|protein homotetramerization|retinoic acid metabolic process|retinal dehydrogenase activity|retinol metabolic process|3-chloroallyl aldehyde de…	path:hsa00830	Retinol metabolism
KRT19	0	0.503481	0.765	0.481	0	1	1.59	ENSG00000171345	3880	protein_coding	keratin 19 [Source:HGNC Symbol;Acc:HGNC:6436]	GO:0005198,GO:0005515,GO:0005882,GO:0005829,GO:0070062,GO:0031424,GO:0016032,GO:0005200,GO:0043627,GO:0008307,GO:0043034,GO:0070268,GO:0005886,GO:0044877,GO:0007219,GO:0045214,GO:0060706,GO:0016010,GO:0016327,GO:0030018,GO:0042383,GO:0071944,GO:1990357	structural molecule activity|protein binding|intermediate filament|cytosol|extracellular exosome|keratinization|viral process|structural constituent of cytoskeleton|response to estrogen|structural constituent of muscle|costamere|cornification|plasma membrane|protein-containing complex binding|Notch signaling pathway|sarcomere organization|cell differentiation involved in embryonic placenta develo…	path:hsa04915	Estrogen signaling pathway
QPCT	0	0.493617	0.705	0.262	0	1	2.691	ENSG00000115828	25797	protein_coding	glutaminyl-peptide cyclotransferase [Source:HGNC Symbol;Acc:HGNC:9753]	GO:0016603,GO:0046872,GO:0016740,GO:0008270,GO:0016746,GO:0005576,GO:0070062,GO:0043312,GO:1904813,GO:0006464,GO:0035580,GO:1904724,GO:0017186	glutaminyl-peptide cyclotransferase activity|metal ion binding|transferase activity|zinc ion binding|transferase activity, transferring acyl groups|extracellular region|extracellular exosome|neutrophil degranulation|ficolin-1-rich granule lumen|cellular protein modification process|specific granule lumen|tertiary granule lumen|peptidyl-pyroglutamic acid biosynthetic process, using glutaminyl-pept…
SSR2	0	0.492027	0.995	0.857	0	1	1.161	ENSG00000163479	6746	protein_coding	signal sequence receptor subunit 2 [Source:HGNC Symbol;Acc:HGNC:11324]	GO:0016020,GO:0016021,GO:0005783,GO:0005789,GO:0005515,GO:0006613,GO:0001701	membrane|integral component of membrane|endoplasmic reticulum|endoplasmic reticulum membrane|protein binding|cotranslational protein targeting to membrane|in utero embryonic development	path:hsa04141	Protein processing in endoplasmic reticulum
KLK1	0	0.490854	0.368	0.101	0	1	3.644	ENSG00000167748	3816	protein_coding	kallikrein 1 [Source:HGNC Symbol;Acc:HGNC:6357]	GO:0005634,GO:0016787,GO:0008233,GO:0006508,GO:0004252,GO:0008236,GO:0070062,GO:0030141,GO:0031638,GO:0003073	nucleus|hydrolase activity|peptidase activity|proteolysis|serine-type endopeptidase activity|serine-type peptidase activity|extracellular exosome|secretory granule|zymogen activation|regulation of systemic arterial blood pressure	path:hsa04614,path:hsa04961	Renin-angiotensin system|Endocrine and other factor-regulated calcium reabsorption
SERF2	0	0.490238	0.999	0.938	0	1	1.065	ENSG00000140264	10169	protein_coding	small EDRK-rich factor 2 [Source:HGNC Symbol;Acc:HGNC:10757]	GO:0005634,GO:0005829,GO:0003674,GO:0008150,GO:0031648	nucleus|cytosol|molecular_function|biological_process|protein destabilization
GSTP1	0	0.481693	0.996	0.882	0	1	1.129	ENSG00000084207	2950	protein_coding	glutathione S-transferase pi 1 [Source:HGNC Symbol;Acc:HGNC:4638]	GO:0070373,GO:0043409,GO:0048147,GO:0043407,GO:0043508,GO:0071222,GO:0010804,GO:0070372,GO:0006469,GO:0005634,GO:0005737,GO:0016740,GO:0043066,GO:0005829,GO:0005739,GO:0005615,GO:0005515,GO:0098869,GO:0004364,GO:0005576,GO:0006805,GO:0006749,GO:0070062,GO:0043312,GO:0032720,GO:0034774,GO:1904813,GO:0007417,GO:0031982,GO:0034599,GO:0004602,GO:1901687,GO:0032691,GO:0002674,GO:2001237,GO:0051771,GO:…	negative regulation of ERK1 and ERK2 cascade|negative regulation of MAPK cascade|negative regulation of fibroblast proliferation|negative regulation of MAP kinase activity|negative regulation of JUN kinase activity|cellular response to lipopolysaccharide|negative regulation of tumor necrosis factor-mediated signaling pathway|regulation of ERK1 and ERK2 cascade|negative regulation of protein kinas…	path:hsa00480,path:hsa00980,path:hsa00982,path:hsa00983,path:hsa01524,path:hsa05200,path:hsa05204,path:hsa05215,path:hsa05225,path:hsa05418	Glutathione metabolism|Metabolism of xenobiotics by cytochrome P450|Drug metabolism - cytochrome P450|Drug metabolism - other enzymes|Platinum drug resistance|Pathways in cancer|Chemical carcinogenesis|Prostate cancer|Hepatocellular carcinoma|Fluid shear stress and atherosclerosis
C19orf48	0	0.478902	0.767	0.43	0	1	1.784	ENSG00000167747	84798	protein_coding	chromosome 19 open reading frame 48 [Source:HGNC Symbol;Acc:HGNC:29667]
NREP	0	0.476726	0.938	0.539	0	1	1.74	ENSG00000134986	9315	protein_coding	neuronal regeneration related protein [Source:HGNC Symbol;Acc:HGNC:16834]	GO:0005737,GO:0005515,GO:0005634,GO:0045664,GO:0031103,GO:0017015	cytoplasm|protein binding|nucleus|regulation of neuron differentiation|axon regeneration|regulation of transforming growth factor beta receptor signaling pathway
SSR3	0	0.472126	0.97	0.751	0	1	1.292	ENSG00000114850	6747	protein_coding	signal sequence receptor subunit 3 [Source:HGNC Symbol;Acc:HGNC:11325]	GO:0016020,GO:0016021,GO:0005783,GO:0005789,GO:0006614,GO:0005623	membrane|integral component of membrane|endoplasmic reticulum|endoplasmic reticulum membrane|SRP-dependent cotranslational protein targeting to membrane|cell	path:hsa04141	Protein processing in endoplasmic reticulum
ELOB	0	0.466704	0.992	0.815	0	1	1.217	ENSG00000103363	6923	protein_coding	elongin B [Source:HGNC Symbol;Acc:HGNC:11619]	GO:0005634,GO:0016567,GO:0006368,GO:0005515,GO:0070449,GO:0030891,GO:0005654,GO:0005829,GO:0043687,GO:0061418,GO:0031625,GO:0006366,GO:0065003,GO:0031466,GO:0031462,GO:0003746,GO:0006414	nucleus|protein ubiquitination|transcription elongation from RNA polymerase II promoter|protein binding|elongin complex|VCB complex|nucleoplasm|cytosol|post-translational protein modification|regulation of transcription from RNA polymerase II promoter in response to hypoxia|ubiquitin protein ligase binding|transcription by RNA polymerase II|protein-containing complex assembly|Cul5-RING ubiquitin …	path:hsa04066,path:hsa04120,path:hsa05170,path:hsa05200,path:hsa05211	HIF-1 signaling pathway|Ubiquitin mediated proteolysis|Human immunodeficiency virus 1 infection|Pathways in cancer|Renal cell carcinoma
TMEM158	0	0.465409	0.61	0.27	0	1	2.259	ENSG00000249992	25907	protein_coding	transmembrane protein 158 (gene/pseudogene) [Source:HGNC Symbol;Acc:HGNC:30293]	GO:0016020,GO:0016021,GO:0042277	membrane|integral component of membrane|peptide binding
DAD1	0	0.464732	0.986	0.763	0	1	1.292	ENSG00000129562	1603	protein_coding	defender against cell death 1 [Source:HGNC Symbol;Acc:HGNC:2664]	GO:0016020,GO:0016021,GO:0005783,GO:0005789,GO:0006915,GO:0006486,GO:0008250,GO:0004579,GO:0006487,GO:0043066,GO:0018279,GO:0004576,GO:0001824,GO:0007584,GO:0042493	membrane|integral component of membrane|endoplasmic reticulum|endoplasmic reticulum membrane|apoptotic process|protein glycosylation|oligosaccharyltransferase complex|dolichyl-diphosphooligosaccharide-protein glycotransferase activity|protein N-linked glycosylation|negative regulation of apoptotic process|protein N-linked glycosylation via asparagine|oligosaccharyl transferase activity|blastocyst…	path:hsa00510,path:hsa04141	N-Glycan biosynthesis|Protein processing in endoplasmic reticulum
PRDX2	0	0.46255	0.986	0.802	0	1	1.229	ENSG00000167815	7001	protein_coding	peroxiredoxin 2 [Source:HGNC Symbol;Acc:HGNC:9353]	GO:0005623,GO:0055114,GO:0016491,GO:0045454,GO:0098869,GO:0016209,GO:0005737,GO:0043066,GO:0005515,GO:0004601,GO:0051920,GO:0005829,GO:0070062,GO:0042981,GO:0006979,GO:0019430,GO:0034599,GO:0042744,GO:0008379,GO:0000187,GO:0002536,GO:0010310,GO:0030194,GO:0031665,GO:0032088,GO:0032496,GO:0042098,GO:0042743,GO:0045321,GO:0045581,GO:0048538,GO:0048872,GO:2001237,GO:2001240	cell|oxidation-reduction process|oxidoreductase activity|cell redox homeostasis|cellular oxidant detoxification|antioxidant activity|cytoplasm|negative regulation of apoptotic process|protein binding|peroxidase activity|peroxiredoxin activity|cytosol|extracellular exosome|regulation of apoptotic process|response to oxidative stress|removal of superoxide radicals|cellular response to oxidative str…
TMSB4X	0	0.459631	1	0.994	0	1	1.006	ENSG00000205542	7114	protein_coding	thymosin beta 4 X-linked [Source:HGNC Symbol;Acc:HGNC:11881]	GO:0003723,GO:0005737,GO:0007015,GO:0003779,GO:0005856,GO:0005515,GO:0005576,GO:0003785,GO:0030334,GO:0042989,GO:0002576,GO:0005829,GO:0031093,GO:0005634,GO:0019899,GO:0043536,GO:2001171,GO:0033209,GO:0007253,GO:0032088,GO:0050727,GO:1901222,GO:1901223,GO:1903026,GO:1905273,GO:2000483,GO:2001028	RNA binding|cytoplasm|actin filament organization|actin binding|cytoskeleton|protein binding|extracellular region|actin monomer binding|regulation of cell migration|sequestering of actin monomers|platelet degranulation|cytosol|platelet alpha granule lumen|nucleus|enzyme binding|positive regulation of blood vessel endothelial cell migration|positive regulation of ATP biosynthetic process|tumor nec…	path:hsa04810	Regulation of actin cytoskeleton
FKBP11	0	0.45892	0.827	0.477	0	1	1.734	ENSG00000134285	51303	protein_coding	FKBP prolyl isomerase 11 [Source:HGNC Symbol;Acc:HGNC:18624]	GO:0016020,GO:0016021,GO:0016853,GO:0003755,GO:0000413	membrane|integral component of membrane|isomerase activity|peptidyl-prolyl cis-trans isomerase activity|protein peptidyl-prolyl isomerization
ATP5MC1	0	0.456539	0.933	0.605	0	1	1.542	ENSG00000159199	516	protein_coding	ATP synthase membrane subunit c locus 1 [Source:HGNC Symbol;Acc:HGNC:841]	GO:0016020,GO:0016021,GO:0005739,GO:1902600,GO:0006811,GO:0005515,GO:0015078,GO:0008289,GO:0015986,GO:0031966,GO:0045263,GO:0033177,GO:0005743,GO:0046933,GO:0006754,GO:0042407,GO:0042776,GO:0005753,GO:0000276	membrane|integral component of membrane|mitochondrion|proton transmembrane transport|ion transport|protein binding|proton transmembrane transporter activity|lipid binding|ATP synthesis coupled proton transport|mitochondrial membrane|proton-transporting ATP synthase complex, coupling factor F(o)|proton-transporting two-sector ATPase complex, proton-transporting domain|mitochondrial inner membrane|…	path:hsa00190,path:hsa04714,path:hsa05010,path:hsa05012,path:hsa05016	Oxidative phosphorylation|Thermogenesis|Alzheimer disease|Parkinson disease|Huntington disease
FKBP2	0	0.450923	0.956	0.706	0	1	1.354	ENSG00000173486	2286	protein_coding	FKBP prolyl isomerase 2 [Source:HGNC Symbol;Acc:HGNC:3718]	GO:0016020,GO:0016853,GO:0005783,GO:0005789,GO:0003755,GO:0005515,GO:0000413,GO:0005528,GO:0016021	membrane|isomerase activity|endoplasmic reticulum|endoplasmic reticulum membrane|peptidyl-prolyl cis-trans isomerase activity|protein binding|protein peptidyl-prolyl isomerization|FK506 binding|integral component of membrane
SPON2	0	0.446701	0.929	0.679	0	1	1.368	ENSG00000159674	10417	protein_coding	spondin 2 [Source:HGNC Symbol;Acc:HGNC:11253]	GO:0046872,GO:0007155,GO:0005515,GO:0005576,GO:0002376,GO:0045087,GO:0031012,GO:0070062,GO:0001530,GO:0003823,GO:0002448,GO:0008228,GO:0032496,GO:0032755,GO:0032760,GO:0042742,GO:0043152,GO:0050832,GO:0051607,GO:0060907,GO:0071222,GO:0005615	metal ion binding|cell adhesion|protein binding|extracellular region|immune system process|innate immune response|extracellular matrix|extracellular exosome|lipopolysaccharide binding|antigen binding|mast cell mediated immunity|opsonization|response to lipopolysaccharide|positive regulation of interleukin-6 production|positive regulation of tumor necrosis factor production|defense response to bac…
TXNIP	0	0.446445	0.984	0.752	0	1	1.309	ENSG00000265972	10628	protein_coding	thioredoxin interacting protein [Source:HGNC Symbol;Acc:HGNC:16952]	GO:0005737,GO:0005515,GO:0007049,GO:0004857,GO:0000122,GO:0006606,GO:0006979,GO:0009612,GO:0009749,GO:0032355,GO:0032570,GO:0042127,GO:0042493,GO:0042542,GO:0043065,GO:0043086,GO:0048008,GO:0051592,GO:0005634,GO:0005758,GO:0005829,GO:0031625,GO:0030216,GO:0051782,GO:0071228	cytoplasm|protein binding|cell cycle|enzyme inhibitor activity|negative regulation of transcription by RNA polymerase II|protein import into nucleus|response to oxidative stress|response to mechanical stimulus|response to glucose|response to estradiol|response to progesterone|regulation of cell population proliferation|response to drug|response to hydrogen peroxide|positive regulation of apoptoti…	path:hsa04621	NOD-like receptor signaling pathway
NDUFB2	0	0.441214	0.983	0.756	0	1	1.3	ENSG00000090266	4708	protein_coding	NADH:ubiquinone oxidoreductase subunit B2 [Source:HGNC Symbol;Acc:HGNC:7697]	GO:0005743,GO:0005747,GO:0016020,GO:0055114,GO:0005739,GO:0070469,GO:0032981,GO:0008137,GO:0006120	mitochondrial inner membrane|mitochondrial respiratory chain complex I|membrane|oxidation-reduction process|mitochondrion|respirasome|mitochondrial respiratory chain complex I assembly|NADH dehydrogenase (ubiquinone) activity|mitochondrial electron transport, NADH to ubiquinone	path:hsa00190,path:hsa04714,path:hsa04723,path:hsa04932,path:hsa05010,path:hsa05012,path:hsa05016	Oxidative phosphorylation|Thermogenesis|Retrograde endocannabinoid signaling|Non-alcoholic fatty liver disease (NAFLD)|Alzheimer disease|Parkinson disease|Huntington disease
ATP5MC3	0	0.439403	0.984	0.766	0	1	1.285	ENSG00000154518	518	protein_coding	ATP synthase membrane subunit c locus 3 [Source:HGNC Symbol;Acc:HGNC:843]	GO:0016020,GO:0016021,GO:0005739,GO:1902600,GO:0006811,GO:0015078,GO:0008289,GO:0015986,GO:0031966,GO:0045263,GO:0033177,GO:0005741,GO:0046933,GO:0006754,GO:0042407,GO:0042776,GO:0000276	membrane|integral component of membrane|mitochondrion|proton transmembrane transport|ion transport|proton transmembrane transporter activity|lipid binding|ATP synthesis coupled proton transport|mitochondrial membrane|proton-transporting ATP synthase complex, coupling factor F(o)|proton-transporting two-sector ATPase complex, proton-transporting domain|mitochondrial outer membrane|proton-transport…	path:hsa00190,path:hsa04714,path:hsa05010,path:hsa05012,path:hsa05016	Oxidative phosphorylation|Thermogenesis|Alzheimer disease|Parkinson disease|Huntington disease
YIF1A	0	0.433886	0.824	0.48	0	1	1.717	ENSG00000174851	10897	protein_coding	Yip1 interacting factor homolog A, membrane trafficking protein [Source:HGNC Symbol;Acc:HGNC:16688]	GO:0016020,GO:0016021,GO:0006888,GO:0005789,GO:0015031,GO:0005783,GO:0005794,GO:0005515,GO:0000139,GO:0016192,GO:0005793,GO:0030134,GO:0030173,GO:0036498	membrane|integral component of membrane|endoplasmic reticulum to Golgi vesicle-mediated transport|endoplasmic reticulum membrane|protein transport|endoplasmic reticulum|Golgi apparatus|protein binding|Golgi membrane|vesicle-mediated transport|endoplasmic reticulum-Golgi intermediate compartment|COPII-coated ER to Golgi transport vesicle|integral component of Golgi membrane|IRE1-mediated unfolded …
PTCH1	0	0.433069	0.816	0.39	0	1	2.092	ENSG00000185920	5727	protein_coding	patched 1 [Source:HGNC Symbol;Acc:HGNC:9585]	GO:0048471,GO:0071397,GO:0043433,GO:0045668,GO:0016020,GO:0016021,GO:0005886,GO:0005515,GO:0007224,GO:0060037,GO:0000122,GO:0030666,GO:0043231,GO:0009887,GO:0016485,GO:0009953,GO:0005901,GO:0005794,GO:0015485,GO:0040015,GO:0010875,GO:0072001,GO:0007420,GO:0072659,GO:0060170,GO:0008589,GO:0045879,GO:0061053,GO:0030326,GO:0030332,GO:0005113,GO:0005119,GO:0008158,GO:0008201,GO:0044877,GO:0097108,GO:…	perinuclear region of cytoplasm|cellular response to cholesterol|negative regulation of DNA-binding transcription factor activity|negative regulation of osteoblast differentiation|membrane|integral component of membrane|plasma membrane|protein binding|smoothened signaling pathway|pharyngeal system development|negative regulation of transcription by RNA polymerase II|endocytic vesicle membrane|int…	path:hsa04024,path:hsa04340,path:hsa04360,path:hsa05200,path:hsa05205,path:hsa05217	cAMP signaling pathway|Hedgehog signaling pathway|Axon guidance|Pathways in cancer|Proteoglycans in cancer|Basal cell carcinoma
CLEC11A	0	0.431236	0.947	0.684	0	1	1.385	ENSG00000105472	6320	protein_coding	C-type lectin domain containing 11A [Source:HGNC Symbol;Acc:HGNC:10576]	GO:0005737,GO:0030246,GO:0008083,GO:0007165,GO:0005615,GO:0005576,GO:0008284,GO:0001503	cytoplasm|carbohydrate binding|growth factor activity|signal transduction|extracellular space|extracellular region|positive regulation of cell population proliferation|ossification
APRT	0	0.428	0.942	0.666	0	1	1.414	ENSG00000198931	353	protein_coding	adenine phosphoribosyltransferase [Source:HGNC Symbol;Acc:HGNC:626]	GO:0005737,GO:0016740,GO:0005829,GO:0005654,GO:0009116,GO:0016757,GO:0005576,GO:0006166,GO:0070062,GO:0043312,GO:0034774,GO:0043101,GO:0006168,GO:0002055,GO:0003999,GO:0016208,GO:0007595,GO:0007625,GO:0032869,GO:0044209,GO:0046083	cytoplasm|transferase activity|cytosol|nucleoplasm|nucleoside metabolic process|transferase activity, transferring glycosyl groups|extracellular region|purine ribonucleoside salvage|extracellular exosome|neutrophil degranulation|secretory granule lumen|purine-containing compound salvage|adenine salvage|adenine binding|adenine phosphoribosyltransferase activity|AMP binding|lactation|grooming behav…	path:hsa00230	Purine metabolism
TMED9	0	0.426405	0.925	0.634	0	1	1.459	ENSG00000184840	54732	protein_coding	transmembrane p24 trafficking protein 9 [Source:HGNC Symbol;Acc:HGNC:24878]	GO:0016020,GO:0016021,GO:0015031,GO:0005829,GO:0005783,GO:0005789,GO:0005794,GO:0005515,GO:0008021,GO:0006886,GO:0006888,GO:0007030,GO:0005793,GO:0030134,GO:0070062,GO:0006890,GO:0019905,GO:0030140,GO:0000139,GO:0030133,GO:0033116,GO:0010638,GO:0048205	membrane|integral component of membrane|protein transport|cytosol|endoplasmic reticulum|endoplasmic reticulum membrane|Golgi apparatus|protein binding|synaptic vesicle|intracellular protein transport|endoplasmic reticulum to Golgi vesicle-mediated transport|Golgi organization|endoplasmic reticulum-Golgi intermediate compartment|COPII-coated ER to Golgi transport vesicle|extracellular exosome|retr…
H3F3A	0	0.425728	1	0.965	0	1	1.036	ENSG00000163041	3020	protein_coding	H3 histone family member 3A [Source:HGNC Symbol;Acc:HGNC:4764]	GO:0005634,GO:0003677,GO:0046982,GO:0006334,GO:0000786,GO:0005694,GO:0005515,GO:0005576,GO:0005654,GO:0070062,GO:0044267,GO:0032991,GO:0000784,GO:0060964,GO:0000980,GO:0030307,GO:0045652,GO:0006336,GO:0007596,GO:0000228,GO:0000183,GO:0045814,GO:0000979,GO:0031492,GO:0000788,GO:0032200,GO:0001649,GO:0006997,GO:0007283,GO:0007286,GO:0007338,GO:0007566,GO:0008283,GO:0008584,GO:0031508,GO:0031509,GO:…	nucleus|DNA binding|protein heterodimerization activity|nucleosome assembly|nucleosome|chromosome|protein binding|extracellular region|nucleoplasm|extracellular exosome|cellular protein metabolic process|protein-containing complex|nuclear chromosome, telomeric region|regulation of gene silencing by miRNA|RNA polymerase II distal enhancer sequence-specific DNA binding|positive regulation of cell g…	path:hsa05034,path:hsa05202,path:hsa05322	Alcoholism|Transcriptional misregulation in cancer|Systemic lupus erythematosus
COPE	0	0.425311	0.94	0.664	0	1	1.416	ENSG00000105669	11316	protein_coding	coatomer protein complex subunit epsilon [Source:HGNC Symbol;Acc:HGNC:2234]	GO:0005737,GO:0016020,GO:0015031,GO:0005794,GO:0005654,GO:0005198,GO:0005515,GO:0000139,GO:0006890,GO:0031410,GO:0006891,GO:0016192,GO:0006888,GO:0030663,GO:0030126,GO:0005789,GO:0005829,GO:0030133,GO:0030137	cytoplasm|membrane|protein transport|Golgi apparatus|nucleoplasm|structural molecule activity|protein binding|Golgi membrane|retrograde vesicle-mediated transport, Golgi to endoplasmic reticulum|cytoplasmic vesicle|intra-Golgi vesicle-mediated transport|vesicle-mediated transport|endoplasmic reticulum to Golgi vesicle-mediated transport|COPI-coated vesicle membrane|COPI vesicle coat|endoplasmic r…
ADRA2C	0	0.421814	0.67	0.295	0	1	2.271	ENSG00000184160	152	protein_coding	adrenoceptor alpha 2C [Source:HGNC Symbol;Acc:HGNC:283]	GO:0016020,GO:0016021,GO:0004930,GO:0007186,GO:0007165,GO:0030168,GO:0019229,GO:0006940,GO:0071875,GO:0004935,GO:0004938,GO:0005737,GO:0045666,GO:0032148,GO:0005886,GO:0005515,GO:0042802,GO:0005887,GO:0007188,GO:0042803,GO:0046982,GO:0007267,GO:0050796,GO:0005768,GO:0043410,GO:0071880,GO:0031694,GO:0051379,GO:0010700,GO:0032811,GO:0035624,GO:0007565,GO:0045907,GO:0051930,GO:0070473,GO:0030424,GO:…	membrane|integral component of membrane|G protein-coupled receptor activity|G protein-coupled receptor signaling pathway|signal transduction|platelet activation|regulation of vasoconstriction|regulation of smooth muscle contraction|adrenergic receptor signaling pathway|adrenergic receptor activity|alpha2-adrenergic receptor activity|cytoplasm|positive regulation of neuron differentiation|activati…	path:hsa04022,path:hsa04080	cGMP-PKG signaling pathway|Neuroactive ligand-receptor interaction
RABAC1	0	0.418928	0.979	0.797	0	1	1.228	ENSG00000105404	10567	protein_coding	Rab acceptor 1 [Source:HGNC Symbol;Acc:HGNC:9794]	GO:0016020,GO:0016021,GO:0005737,GO:0005794,GO:0005886,GO:0005515,GO:0030054,GO:0031410,GO:0045202,GO:0042802,GO:0008021,GO:0008022,GO:0070064	membrane|integral component of membrane|cytoplasm|Golgi apparatus|plasma membrane|protein binding|cell junction|cytoplasmic vesicle|synapse|identical protein binding|synaptic vesicle|protein C-terminus binding|proline-rich region binding
PPP1R14B	0	0.416625	0.938	0.663	0	1	1.415	ENSG00000173457	26472	protein_coding	protein phosphatase 1 regulatory inhibitor subunit 14B [Source:HGNC Symbol;Acc:HGNC:9057]	GO:0005737,GO:0042325,GO:0032515,GO:0004864,GO:0045087,GO:0004865	cytoplasm|regulation of phosphorylation|negative regulation of phosphoprotein phosphatase activity|protein phosphatase inhibitor activity|innate immune response|protein serine/threonine phosphatase inhibitor activity
MAGED2	0	0.415671	0.951	0.749	0	1	1.27	ENSG00000102316	10916	protein_coding	MAGE family member D2 [Source:HGNC Symbol;Acc:HGNC:16353]	GO:0016020,GO:0005634,GO:0005730,GO:0005829,GO:0005515,GO:0005576,GO:0070294,GO:0007565,GO:0002576,GO:0031093	membrane|nucleus|nucleolus|cytosol|protein binding|extracellular region|renal sodium ion absorption|female pregnancy|platelet degranulation|platelet alpha granule lumen
ERH	0	0.415591	0.975	0.737	0	1	1.323	ENSG00000100632	2079	protein_coding	ERH mRNA splicing and mitosis factor [Source:HGNC Symbol;Acc:HGNC:3447]	GO:0003723,GO:0005515,GO:0007049,GO:0030496,GO:0006139,GO:0008327,GO:0034709,GO:0006213,GO:0006221,GO:0045747	RNA binding|protein binding|cell cycle|midbody|nucleobase-containing compound metabolic process|methyl-CpG binding|methylosome|pyrimidine nucleoside metabolic process|pyrimidine nucleotide biosynthetic process|positive regulation of Notch signaling pathway
ANXA5	0	0.409826	0.995	0.884	0	1	1.126	ENSG00000164111	308	protein_coding	annexin A5 [Source:HGNC Symbol;Acc:HGNC:543]	GO:0005737,GO:0016020,GO:0043066,GO:0005509,GO:0005515,GO:0007165,GO:0043086,GO:0070588,GO:0005544,GO:0005925,GO:0005576,GO:0007596,GO:0007599,GO:0005829,GO:0070062,GO:0062023,GO:0050819,GO:0002576,GO:0043065,GO:0008201,GO:0005388,GO:0005622,GO:0017046,GO:0030971,GO:0005543,GO:0010033,GO:0030195,GO:0051283,GO:0004859,GO:0051592,GO:0071284,GO:0097066,GO:0097211,GO:1901317,GO:1902721,GO:0009897,GO:…	cytoplasm|membrane|negative regulation of apoptotic process|calcium ion binding|protein binding|signal transduction|negative regulation of catalytic activity|calcium ion transmembrane transport|calcium-dependent phospholipid binding|focal adhesion|extracellular region|blood coagulation|hemostasis|cytosol|extracellular exosome|collagen-containing extracellular matrix|negative regulation of coagula…
NDUFB11	0	0.407309	0.973	0.744	0	1	1.308	ENSG00000147123	54539	protein_coding	NADH:ubiquinone oxidoreductase subunit B11 [Source:HGNC Symbol;Acc:HGNC:20372]	GO:0016020,GO:0016021,GO:0055114,GO:0005739,GO:0005743,GO:0005515,GO:0070469,GO:0032981,GO:0005747,GO:0006120	membrane|integral component of membrane|oxidation-reduction process|mitochondrion|mitochondrial inner membrane|protein binding|respirasome|mitochondrial respiratory chain complex I assembly|mitochondrial respiratory chain complex I|mitochondrial electron transport, NADH to ubiquinone	path:hsa00190,path:hsa04714,path:hsa04723,path:hsa04932,path:hsa05010,path:hsa05012,path:hsa05016	Oxidative phosphorylation|Thermogenesis|Retrograde endocannabinoid signaling|Non-alcoholic fatty liver disease (NAFLD)|Alzheimer disease|Parkinson disease|Huntington disease
PPDPF	0	0.405269	0.975	0.763	0	1	1.278	ENSG00000125534	79144	protein_coding	pancreatic progenitor cell differentiation and proliferation factor [Source:HGNC Symbol;Acc:HGNC:16142]	GO:0007275,GO:0030154	multicellular organism development|cell differentiation
IFITM3	0	0.404595	0.999	0.938	0	1	1.065	ENSG00000142089	10410	protein_coding	interferon induced transmembrane protein 3 [Source:HGNC Symbol;Acc:HGNC:5414]	GO:0016020,GO:0016021,GO:0005765,GO:0005886,GO:0005515,GO:0002376,GO:0045087,GO:0005764,GO:0051607,GO:0005768,GO:0031902,GO:0009615,GO:0045071,GO:0032991,GO:0006955,GO:0046597,GO:0060337,GO:0035456,GO:0034341,GO:0032897,GO:0035455	membrane|integral component of membrane|lysosomal membrane|plasma membrane|protein binding|immune system process|innate immune response|lysosome|defense response to virus|endosome|late endosome membrane|response to virus|negative regulation of viral genome replication|protein-containing complex|immune response|negative regulation of viral entry into host cell|type I interferon signaling pathway|r…
PHPT1	0	0.403245	0.962	0.716	0	1	1.344	ENSG00000054148	29085	protein_coding	phosphohistidine phosphatase 1 [Source:HGNC Symbol;Acc:HGNC:30033]	GO:0005737,GO:0016787,GO:0005829,GO:0004721,GO:0005515,GO:0070062,GO:0044325,GO:2000147,GO:0050860,GO:0006470,GO:0019855,GO:0101006,GO:0035971,GO:0051350,GO:2000249,GO:2000984,GO:0035774	cytoplasm|hydrolase activity|cytosol|phosphoprotein phosphatase activity|protein binding|extracellular exosome|ion channel binding|positive regulation of cell motility|negative regulation of T cell receptor signaling pathway|protein dephosphorylation|calcium channel inhibitor activity|protein histidine phosphatase activity|peptidyl-histidine dephosphorylation|negative regulation of lyase activity…
PGR	0	0.399966	0.945	0.55	0	1	1.718	ENSG00000082175	5241	protein_coding	progesterone receptor [Source:HGNC Symbol;Acc:HGNC:8910]	GO:0005634,GO:0005737,GO:0016020,GO:0008270,GO:0046872,GO:0006355,GO:0003677,GO:0003700,GO:0005739,GO:0043565,GO:0005515,GO:0003707,GO:0005741,GO:0008289,GO:0042802,GO:0005496,GO:0043401,GO:0000981,GO:0000790,GO:0000978,GO:0005654,GO:0005829,GO:0001228,GO:0045944,GO:0007165,GO:0007267,GO:0019899,GO:0010629,GO:0006367,GO:0051117,GO:0004879,GO:0001542,GO:0002070,GO:0030879,GO:0038001,GO:0048286,GO:…	nucleus|cytoplasm|membrane|zinc ion binding|metal ion binding|regulation of transcription, DNA-templated|DNA binding|DNA-binding transcription factor activity|mitochondrion|sequence-specific DNA binding|protein binding|steroid hormone receptor activity|mitochondrial outer membrane|lipid binding|identical protein binding|steroid binding|steroid hormone mediated signaling pathway|DNA-binding transc…	path:hsa04114,path:hsa04914,path:hsa04915,path:hsa05224	Oocyte meiosis|Progesterone-mediated oocyte maturation|Estrogen signaling pathway|Breast cancer
BEX3	0	0.397755	0.986	0.812	0	1	1.214	ENSG00000166681	27018	protein_coding	brain expressed X-linked 3 [Source:HGNC Symbol;Acc:HGNC:13388]	GO:0005634,GO:0005737,GO:0046872,GO:0005829,GO:0005515,GO:0006915,GO:0042802,GO:0007275,GO:0006919,GO:0043154,GO:0043281,GO:0008656,GO:0005123,GO:0005163,GO:0008625	nucleus|cytoplasm|metal ion binding|cytosol|protein binding|apoptotic process|identical protein binding|multicellular organism development|activation of cysteine-type endopeptidase activity involved in apoptotic process|negative regulation of cysteine-type endopeptidase activity involved in apoptotic process|regulation of cysteine-type endopeptidase activity involved in apoptotic process|cysteine…	path:hsa04722	Neurotrophin signaling pathway
WNT4	0	0.39736	0.715	0.371	0	1	1.927	ENSG00000162552	54361	protein_coding	Wnt family member 4 [Source:HGNC Symbol;Acc:HGNC:12783]	GO:0045669,GO:0005737,GO:0005102,GO:0005576,GO:0005615,GO:0007275,GO:0016055,GO:0001822,GO:0009986,GO:0045893,GO:0005886,GO:0030182,GO:0003714,GO:0008584,GO:0010629,GO:0030501,GO:0045892,GO:0005788,GO:0030666,GO:0071560,GO:0005796,GO:0005109,GO:0048018,GO:0045165,GO:0070062,GO:0001889,GO:0072162,GO:0060070,GO:0001837,GO:0030325,GO:0032967,GO:0061184,GO:0061180,GO:0032349,GO:0061205,GO:0001656,GO:…	positive regulation of osteoblast differentiation|cytoplasm|signaling receptor binding|extracellular region|extracellular space|multicellular organism development|Wnt signaling pathway|kidney development|cell surface|positive regulation of transcription, DNA-templated|plasma membrane|neuron differentiation|transcription corepressor activity|male gonad development|negative regulation of gene expre…	path:hsa04150,path:hsa04310,path:hsa04360,path:hsa04390,path:hsa04550,path:hsa04916,path:hsa04919,path:hsa04934,path:hsa05165,path:hsa05166,path:hsa05200,path:hsa05205,path:hsa05217,path:hsa05224,path:hsa05225,path:hsa05226	mTOR signaling pathway|Wnt signaling pathway|Axon guidance|Hippo signaling pathway|Signaling pathways regulating pluripotency of stem cells|Melanogenesis|Thyroid hormone signaling pathway|Cushing syndrome|Human papillomavirus infection|Human T-cell leukemia virus 1 infection|Pathways in cancer|Proteoglycans in cancer|Basal cell carcinoma|Breast cancer|Hepatocellular carcinoma|Gastric cancer
OLFML3	0	0.394012	0.873	0.574	0	1	1.521	ENSG00000116774	56944	protein_coding	olfactomedin like 3 [Source:HGNC Symbol;Acc:HGNC:24956]	GO:0005576,GO:0007275,GO:1903561	extracellular region|multicellular organism development|extracellular vesicle
PPIC	0	0.39276	0.915	0.643	0	1	1.423	ENSG00000168938	5480	protein_coding	peptidylprolyl isomerase C [Source:HGNC Symbol;Acc:HGNC:9256]	GO:0005737,GO:0016853,GO:0003755,GO:0000413,GO:0006457,GO:0005515,GO:0016018,GO:0051082,GO:0042026,GO:0070062	cytoplasm|isomerase activity|peptidyl-prolyl cis-trans isomerase activity|protein peptidyl-prolyl isomerization|protein folding|protein binding|cyclosporin A binding|unfolded protein binding|protein refolding|extracellular exosome
MZT2A	0	0.392138	0.932	0.722	0	1	1.291	ENSG00000173272	653784	protein_coding	mitotic spindle organizing protein 2A [Source:HGNC Symbol;Acc:HGNC:33187]	GO:0005737,GO:0005813,GO:0005829,GO:0005654,GO:0005856,GO:0005815,GO:0005819,GO:0008274	cytoplasm|centrosome|cytosol|nucleoplasm|cytoskeleton|microtubule organizing center|spindle|gamma-tubulin ring complex
WDR83OS	0	0.391805	0.969	0.766	0	1	1.265	ENSG00000105583	51398	protein_coding	WD repeat domain 83 opposite strand [Source:HGNC Symbol;Acc:HGNC:30203]	GO:0016020,GO:0016021	membrane|integral component of membrane
NME1	0	0.391569	0.849	0.519	0	1	1.636	ENSG00000239672	4830	protein_coding	NME/NM23 nucleoside diphosphate kinase 1 [Source:HGNC Symbol;Acc:HGNC:7849]	GO:0003723,GO:0005634,GO:0005737,GO:0016020,GO:0046872,GO:0000166,GO:0005524,GO:0016301,GO:0016740,GO:0016310,GO:0005829,GO:0005525,GO:0005515,GO:0006259,GO:0000287,GO:0030154,GO:0004550,GO:0006165,GO:0006183,GO:0006228,GO:0006241,GO:0009117,GO:0042802,GO:0007399,GO:0006897,GO:0070062,GO:0008285,GO:0032587,GO:0042981,GO:0043024,GO:0006163,GO:0006220,GO:0015949,GO:0043388,GO:0050679,GO:0004536,GO:…	RNA binding|nucleus|cytoplasm|membrane|metal ion binding|nucleotide binding|ATP binding|kinase activity|transferase activity|phosphorylation|cytosol|GTP binding|protein binding|DNA metabolic process|magnesium ion binding|cell differentiation|nucleoside diphosphate kinase activity|nucleoside diphosphate phosphorylation|GTP biosynthetic process|UTP biosynthetic process|CTP biosynthetic process|nucl…	path:hsa00230,path:hsa00240,path:hsa00983	Purine metabolism|Pyrimidine metabolism|Drug metabolism - other enzymes
MYL6	0	0.391569	1	0.957	0	1	1.045	ENSG00000092841	4637	protein_coding	myosin light chain 6 [Source:HGNC Symbol;Acc:HGNC:7587]	GO:0016020,GO:0005509,GO:0016459,GO:0005515,GO:0005829,GO:0070062,GO:0005903,GO:0031982,GO:0006936,GO:0007519,GO:0030898,GO:0030049,GO:0003774,GO:0008307,GO:0016461	membrane|calcium ion binding|myosin complex|protein binding|cytosol|extracellular exosome|brush border|vesicle|muscle contraction|skeletal muscle tissue development|actin-dependent ATPase activity|muscle filament sliding|motor activity|structural constituent of muscle|unconventional myosin complex	path:hsa04270,path:hsa04530,path:hsa04921	Vascular smooth muscle contraction|Tight junction|Oxytocin signaling pathway
CDK2AP1	0	0.389902	0.82	0.477	0	1	1.719	ENSG00000111328	8099	protein_coding	cyclin dependent kinase 2 associated protein 1 [Source:HGNC Symbol;Acc:HGNC:14002]	GO:0005634,GO:0005829,GO:0005654,GO:0005515,GO:0007049,GO:0048471,GO:0001934,GO:0070182,GO:0006261	nucleus|cytosol|nucleoplasm|protein binding|cell cycle|perinuclear region of cytoplasm|positive regulation of protein phosphorylation|DNA polymerase binding|DNA-dependent DNA replication
PRDX5	0	0.386036	0.979	0.79	0	1	1.239	ENSG00000126432	25824	protein_coding	peroxiredoxin 5 [Source:HGNC Symbol;Acc:HGNC:9355]	GO:0005634,GO:0005737,GO:0043066,GO:0005829,GO:0016491,GO:0055114,GO:0043231,GO:0005739,GO:0005615,GO:0045454,GO:0005515,GO:0048471,GO:0031410,GO:0006954,GO:0098869,GO:0005777,GO:0004601,GO:0006915,GO:0043154,GO:0070062,GO:0005759,GO:0016480,GO:0006979,GO:0005782,GO:0034599,GO:0043027,GO:0046983,GO:0042744,GO:0016209,GO:0034614,GO:0051920,GO:0001016,GO:0008379	nucleus|cytoplasm|negative regulation of apoptotic process|cytosol|oxidoreductase activity|oxidation-reduction process|intracellular membrane-bounded organelle|mitochondrion|extracellular space|cell redox homeostasis|protein binding|perinuclear region of cytoplasm|cytoplasmic vesicle|inflammatory response|cellular oxidant detoxification|peroxisome|peroxidase activity|apoptotic process|negative re…	path:hsa04146	Peroxisome
MYDGF	0	0.384417	0.93	0.674	0	1	1.38	ENSG00000074842	56005	protein_coding	myeloid derived growth factor [Source:HGNC Symbol;Acc:HGNC:16948]	GO:0043066,GO:0005783,GO:0005794,GO:0005615,GO:0005515,GO:0005576,GO:0006915,GO:0045944,GO:0001934,GO:0043410,GO:0001525,GO:0005788,GO:0045766,GO:0036498,GO:0051897,GO:0005793,GO:0014068,GO:0001938	negative regulation of apoptotic process|endoplasmic reticulum|Golgi apparatus|extracellular space|protein binding|extracellular region|apoptotic process|positive regulation of transcription by RNA polymerase II|positive regulation of protein phosphorylation|positive regulation of MAPK cascade|angiogenesis|endoplasmic reticulum lumen|positive regulation of angiogenesis|IRE1-mediated unfolded prot…
SEC11A	0	0.381395	0.985	0.814	0	1	1.21	ENSG00000140612	23478	protein_coding	SEC11 homolog A, signal peptidase complex subunit [Source:HGNC Symbol;Acc:HGNC:17718]	GO:0016020,GO:0016021,GO:0005783,GO:0005789,GO:0031090,GO:0043231,GO:0016787,GO:0008233,GO:0006508,GO:0008236,GO:0006465,GO:0005787	membrane|integral component of membrane|endoplasmic reticulum|endoplasmic reticulum membrane|organelle membrane|intracellular membrane-bounded organelle|hydrolase activity|peptidase activity|proteolysis|serine-type peptidase activity|signal peptide processing|signal peptidase complex	path:hsa03060	Protein export
ATP5MF	0	0.378683	0.933	0.673	0	1	1.386	ENSG00000241468	9551	protein_coding	ATP synthase membrane subunit f [Source:HGNC Symbol;Acc:HGNC:848]	GO:0005634,GO:0016020,GO:0016021,GO:0005739,GO:0005743,GO:0006811,GO:1902600,GO:0016887,GO:0006754,GO:0022857,GO:0042407,GO:0042776,GO:0005753,GO:0045263,GO:0046034,GO:0000276	nucleus|membrane|integral component of membrane|mitochondrion|mitochondrial inner membrane|ion transport|proton transmembrane transport|ATPase activity|ATP biosynthetic process|transmembrane transporter activity|cristae formation|mitochondrial ATP synthesis coupled proton transport|mitochondrial proton-transporting ATP synthase complex|proton-transporting ATP synthase complex, coupling factor F(o…	path:hsa00190,path:hsa04714	Oxidative phosphorylation|Thermogenesis
P2RY14	0	0.377773	0.578	0.258	0	1	2.24	ENSG00000174944	9934	protein_coding	purinergic receptor P2Y14 [Source:HGNC Symbol;Acc:HGNC:16442]	GO:0016020,GO:0016021,GO:0004930,GO:0007186,GO:0005886,GO:0007165,GO:0045028,GO:0035589,GO:0045029	membrane|integral component of membrane|G protein-coupled receptor activity|G protein-coupled receptor signaling pathway|plasma membrane|signal transduction|G protein-coupled purinergic nucleotide receptor activity|G protein-coupled purinergic nucleotide receptor signaling pathway|UDP-activated nucleotide receptor activity	path:hsa04080	Neuroactive ligand-receptor interaction
WFDC1	0	0.37657	0.551	0.268	0	1	2.056	ENSG00000103175	58189	protein_coding	WAP four-disulfide core domain 1 [Source:HGNC Symbol;Acc:HGNC:15466]	GO:0005576,GO:0005615,GO:0010951,GO:0030414,GO:0004867,GO:0010466,GO:0003674,GO:0030308,GO:0001558,GO:0032355,GO:0042493,GO:0050680,GO:0050728,GO:0061045	extracellular region|extracellular space|negative regulation of endopeptidase activity|peptidase inhibitor activity|serine-type endopeptidase inhibitor activity|negative regulation of peptidase activity|molecular_function|negative regulation of cell growth|regulation of cell growth|response to estradiol|response to drug|negative regulation of epithelial cell proliferation|negative regulation of i…
COX7B	0	0.375858	0.956	0.724	0	1	1.32	ENSG00000131174	1349	protein_coding	cytochrome c oxidase subunit 7B [Source:HGNC Symbol;Acc:HGNC:2291]	GO:0016020,GO:0016021,GO:1902600,GO:0004129,GO:0022900,GO:0005746,GO:0005743,GO:0005739,GO:0006123,GO:0007417,GO:0045277	membrane|integral component of membrane|proton transmembrane transport|cytochrome-c oxidase activity|electron transport chain|mitochondrial respirasome|mitochondrial inner membrane|mitochondrion|mitochondrial electron transport, cytochrome c to oxygen|central nervous system development|respiratory chain complex IV	path:hsa00190,path:hsa04260,path:hsa04714,path:hsa04932,path:hsa05010,path:hsa05012,path:hsa05016	Oxidative phosphorylation|Cardiac muscle contraction|Thermogenesis|Non-alcoholic fatty liver disease (NAFLD)|Alzheimer disease|Parkinson disease|Huntington disease
C20orf27	0	0.375855	0.844	0.524	0	1	1.611	ENSG00000101220	54976	protein_coding	chromosome 20 open reading frame 27 [Source:HGNC Symbol;Acc:HGNC:15873]	GO:0003674,GO:0008150,GO:0005575	molecular_function|biological_process|cellular_component
FKBP1A	0	0.374873	0.951	0.707	0	1	1.345	ENSG00000088832	2280	protein_coding	FKBP prolyl isomerase 1A [Source:HGNC Symbol;Acc:HGNC:3711]	GO:0005737,GO:0016020,GO:0016853,GO:0005829,GO:0003755,GO:0005515,GO:0016529,GO:0043123,GO:0006457,GO:0044325,GO:0033017,GO:0032092,GO:0030018,GO:0097435,GO:0034713,GO:0048185,GO:0031398,GO:0032925,GO:0055010,GO:0046332,GO:0003007,GO:0032880,GO:0022417,GO:0060347,GO:0042110,GO:0042026,GO:0006458,GO:0060314,GO:0070588,GO:0014802,GO:1990425,GO:0061077,GO:0005160,GO:0005527,GO:0005528,GO:0000413,GO:…	cytoplasm|membrane|isomerase activity|cytosol|peptidyl-prolyl cis-trans isomerase activity|protein binding|sarcoplasmic reticulum|positive regulation of I-kappaB kinase/NF-kappaB signaling|protein folding|ion channel binding|sarcoplasmic reticulum membrane|positive regulation of protein binding|Z disc|supramolecular fiber organization|type I transforming growth factor beta receptor binding|activi…
TIMM8B	0	0.374673	0.859	0.538	0	1	1.597	ENSG00000150779	26521	protein_coding	translocase of inner mitochondrial membrane 8 homolog B [Source:HGNC Symbol;Acc:HGNC:11818]	GO:0016020,GO:0015031,GO:0046872,GO:0005743,GO:0005739,GO:0005615,GO:0005758,GO:0072321,GO:0006626,GO:0008270,GO:0007605,GO:0042719	membrane|protein transport|metal ion binding|mitochondrial inner membrane|mitochondrion|extracellular space|mitochondrial intermembrane space|chaperone-mediated protein transport|protein targeting to mitochondrion|zinc ion binding|sensory perception of sound|mitochondrial intermembrane space protein transporter complex
NEDD8	0	0.37114	0.966	0.751	0	1	1.286	ENSG00000129559	4738	protein_coding	NEDD8 ubiquitin like modifier [Source:HGNC Symbol;Acc:HGNC:7732]	GO:0005634,GO:0005829,GO:0005654,GO:0005515,GO:0005737,GO:0031625,GO:0016567,GO:0070062,GO:0016579,GO:0043687,GO:0006464,GO:0009653,GO:0006511,GO:0030162,GO:0006508,GO:0006879,GO:0031386,GO:0019941,GO:0045116,GO:0006357,GO:0008104,GO:0014070	nucleus|cytosol|nucleoplasm|protein binding|cytoplasm|ubiquitin protein ligase binding|protein ubiquitination|extracellular exosome|protein deubiquitination|post-translational protein modification|cellular protein modification process|anatomical structure morphogenesis|ubiquitin-dependent protein catabolic process|regulation of proteolysis|proteolysis|cellular iron ion homeostasis|protein tag|mod…
SNRPE	0	0.370744	0.944	0.711	0	1	1.328	ENSG00000182004	6635	protein_coding	small nuclear ribonucleoprotein polypeptide E [Source:HGNC Symbol;Acc:HGNC:11161]	GO:0003723,GO:0006397,GO:0008380,GO:0005634,GO:0005737,GO:0005829,GO:0005515,GO:0005681,GO:0000398,GO:0000387,GO:0071013,GO:0005685,GO:0000245,GO:0005654,GO:0046540,GO:0005686,GO:0005687,GO:0005682,GO:0034709,GO:0005697,GO:0051170,GO:0034719,GO:0071005,GO:0071007,GO:0006369,GO:0005689,GO:0042633,GO:0008334,GO:0005683,GO:0034715,GO:0030532	RNA binding|mRNA processing|RNA splicing|nucleus|cytoplasm|cytosol|protein binding|spliceosomal complex|mRNA splicing, via spliceosome|spliceosomal snRNP assembly|catalytic step 2 spliceosome|U1 snRNP|spliceosomal complex assembly|nucleoplasm|U4/U6 x U5 tri-snRNP complex|U2 snRNP|U4 snRNP|U5 snRNP|methylosome|telomerase holoenzyme complex|import into nucleus|SMN-Sm protein complex|U2-type precata…	path:hsa03040	Spliceosome
TMEM9	0	0.370536	0.801	0.489	0	1	1.638	ENSG00000116857	252839	protein_coding	transmembrane protein 9 [Source:HGNC Symbol;Acc:HGNC:18823]	GO:0016020,GO:0016021,GO:0005765,GO:0005764,GO:0005768,GO:0031902,GO:0003674,GO:0008150,GO:0005770	membrane|integral component of membrane|lysosomal membrane|lysosome|endosome|late endosome membrane|molecular_function|biological_process|late endosome
ATP5PF	0	0.36973	0.983	0.812	0	1	1.211	ENSG00000154723	522	protein_coding	ATP synthase peripheral stalk subunit F6 [Source:HGNC Symbol;Acc:HGNC:847]	GO:0016020,GO:0005739,GO:0005743,GO:0006811,GO:0015078,GO:0015986,GO:0000276,GO:0016887,GO:0021762,GO:0022857,GO:0006754,GO:0042407,GO:0042776,GO:0005753,GO:0045263,GO:0044877,GO:0010460,GO:0014850,GO:0032307,GO:0045777,GO:0046034,GO:1900139,GO:0005615,GO:0009986	membrane|mitochondrion|mitochondrial inner membrane|ion transport|proton transmembrane transporter activity|ATP synthesis coupled proton transport|mitochondrial proton-transporting ATP synthase complex, coupling factor F(o)|ATPase activity|substantia nigra development|transmembrane transporter activity|ATP biosynthetic process|cristae formation|mitochondrial ATP synthesis coupled proton transport…	path:hsa00190,path:hsa04714,path:hsa05010,path:hsa05012,path:hsa05016	Oxidative phosphorylation|Thermogenesis|Alzheimer disease|Parkinson disease|Huntington disease
NDUFA11	0	0.368573	0.958	0.738	0	1	1.298	ENSG00000174886	126328	protein_coding	NADH:ubiquinone oxidoreductase subunit A11 [Source:HGNC Symbol;Acc:HGNC:20371]	GO:0016020,GO:0016021,GO:0055114,GO:0005739,GO:0005743,GO:0070469,GO:0032981,GO:0005747,GO:0006120	membrane|integral component of membrane|oxidation-reduction process|mitochondrion|mitochondrial inner membrane|respirasome|mitochondrial respiratory chain complex I assembly|mitochondrial respiratory chain complex I|mitochondrial electron transport, NADH to ubiquinone	path:hsa00190,path:hsa04714,path:hsa04723,path:hsa04932,path:hsa05010,path:hsa05012,path:hsa05016	Oxidative phosphorylation|Thermogenesis|Retrograde endocannabinoid signaling|Non-alcoholic fatty liver disease (NAFLD)|Alzheimer disease|Parkinson disease|Huntington disease
APCDD1	0	0.366091	0.734	0.41	0	1	1.79	ENSG00000154856	147495	protein_coding	APC down-regulated 1 [Source:HGNC Symbol;Acc:HGNC:15718]	GO:0016020,GO:0016021,GO:0005886,GO:0005515,GO:0016055,GO:0042802,GO:0005887,GO:0030178,GO:0017147,GO:0001942	membrane|integral component of membrane|plasma membrane|protein binding|Wnt signaling pathway|identical protein binding|integral component of plasma membrane|negative regulation of Wnt signaling pathway|Wnt-protein binding|hair follicle development
TMEM258	0	0.366021	0.972	0.785	0	1	1.238	ENSG00000134825	746	protein_coding	transmembrane protein 258 [Source:HGNC Symbol;Acc:HGNC:1164]	GO:0016020,GO:0016021,GO:0005783,GO:0006487,GO:0006486,GO:0034998	membrane|integral component of membrane|endoplasmic reticulum|protein N-linked glycosylation|protein glycosylation|oligosaccharyltransferase I complex
LSM7	0	0.365916	0.934	0.701	0	1	1.332	ENSG00000130332	51690	protein_coding	LSM7 homolog, U6 small nuclear RNA and mRNA degradation associated [Source:HGNC Symbol;Acc:HGNC:20470]	GO:0003723,GO:0006397,GO:0008380,GO:0005634,GO:0005515,GO:0005681,GO:0000398,GO:0000956,GO:0005654,GO:0005829,GO:0046540,GO:0043928,GO:1990726,GO:0071005,GO:0071013,GO:0071004,GO:0005689,GO:0017070,GO:0005688,GO:0120115	RNA binding|mRNA processing|RNA splicing|nucleus|protein binding|spliceosomal complex|mRNA splicing, via spliceosome|nuclear-transcribed mRNA catabolic process|nucleoplasm|cytosol|U4/U6 x U5 tri-snRNP complex|exonucleolytic catabolism of deadenylated mRNA|Lsm1-7-Pat1 complex|U2-type precatalytic spliceosome|catalytic step 2 spliceosome|U2-type prespliceosome|U12-type spliceosomal complex|U6 snRNA…	path:hsa03018,path:hsa03040	RNA degradation|Spliceosome
ISOC1	0	0.365437	0.758	0.462	0	1	1.641	ENSG00000066583	51015	protein_coding	isochorismatase domain containing 1 [Source:HGNC Symbol;Acc:HGNC:24254]	GO:0003824,GO:0005515,GO:0005737,GO:0003674,GO:0008150,GO:0005777	catalytic activity|protein binding|cytoplasm|molecular_function|biological_process|peroxisome
PSMB1	0	0.364725	0.973	0.761	0	1	1.279	ENSG00000008018	5689	protein_coding	proteasome subunit beta 1 [Source:HGNC Symbol;Acc:HGNC:9537]	GO:0005634,GO:0005737,GO:0016787,GO:0005515,GO:0008233,GO:0006508,GO:0000502,GO:0004175,GO:0004298,GO:0051603,GO:0005839,GO:0038095,GO:0005576,GO:0050852,GO:0005654,GO:0005829,GO:0070062,GO:0000165,GO:0000209,GO:0002223,GO:0002479,GO:0006521,GO:0010498,GO:0010499,GO:0010972,GO:0016579,GO:0031145,GO:0031146,GO:0033209,GO:0038061,GO:0043161,GO:0043488,GO:0043687,GO:0055085,GO:0060071,GO:0061418,GO:…	nucleus|cytoplasm|hydrolase activity|protein binding|peptidase activity|proteolysis|proteasome complex|endopeptidase activity|threonine-type endopeptidase activity|proteolysis involved in cellular protein catabolic process|proteasome core complex|Fc-epsilon receptor signaling pathway|extracellular region|T cell receptor signaling pathway|nucleoplasm|cytosol|extracellular exosome|MAPK cascade|prot…	path:hsa03050	Proteasome
PTGDS	0	0.36405	0.722	0.471	0	1	1.533	ENSG00000107317	5730	protein_coding	prostaglandin D2 synthase [Source:HGNC Symbol;Acc:HGNC:9592]	GO:0036094,GO:0005634,GO:0005737,GO:0016020,GO:0016853,GO:0005783,GO:0005794,GO:0006629,GO:0005615,GO:0006631,GO:0006633,GO:0005515,GO:0005576,GO:0048471,GO:0005789,GO:0070062,GO:0031965,GO:0005504,GO:0001516,GO:0006693,GO:0019371,GO:0005791,GO:0004667,GO:0005501,GO:0045187	small molecule binding|nucleus|cytoplasm|membrane|isomerase activity|endoplasmic reticulum|Golgi apparatus|lipid metabolic process|extracellular space|fatty acid metabolic process|fatty acid biosynthetic process|protein binding|extracellular region|perinuclear region of cytoplasm|endoplasmic reticulum membrane|extracellular exosome|nuclear membrane|fatty acid binding|prostaglandin biosynthetic pr…	path:hsa00590	Arachidonic acid metabolism
PDIA6	0	0.363892	0.969	0.745	0	1	1.301	ENSG00000143870	10130	protein_coding	protein disulfide isomerase family A member 6 [Source:HGNC Symbol;Acc:HGNC:30168]	GO:0005623,GO:0016020,GO:0016853,GO:0005783,GO:0005829,GO:0005615,GO:0045454,GO:0005886,GO:0055114,GO:0005515,GO:0042470,GO:0003756,GO:0005788,GO:0005789,GO:0070062,GO:0044267,GO:0043687,GO:0036498,GO:0005793,GO:0006457,GO:0015037,GO:0034663	cell|membrane|isomerase activity|endoplasmic reticulum|cytosol|extracellular space|cell redox homeostasis|plasma membrane|oxidation-reduction process|protein binding|melanosome|protein disulfide isomerase activity|endoplasmic reticulum lumen|endoplasmic reticulum membrane|extracellular exosome|cellular protein metabolic process|post-translational protein modification|IRE1-mediated unfolded protei…	path:hsa04141	Protein processing in endoplasmic reticulum
SEM1	0	0.361157	0.98	0.814	0	1	1.204	ENSG00000127922	7979	protein_coding	SEM1 26S proteasome complex subunit [Source:HGNC Symbol;Acc:HGNC:10845]	GO:0006406,GO:0043248,GO:0008541,GO:0005515,GO:0000502,GO:0038095,GO:0050852,GO:0005654,GO:0005829,GO:0000165,GO:0000209,GO:0002223,GO:0002479,GO:0006521,GO:0010972,GO:0016579,GO:0031145,GO:0031146,GO:0033209,GO:0038061,GO:0043161,GO:0043488,GO:0043687,GO:0055085,GO:0060071,GO:0061418,GO:0070498,GO:0090090,GO:0090263,GO:1901990,GO:1902036,GO:0032039,GO:0000724	mRNA export from nucleus|proteasome assembly|proteasome regulatory particle, lid subcomplex|protein binding|proteasome complex|Fc-epsilon receptor signaling pathway|T cell receptor signaling pathway|nucleoplasm|cytosol|MAPK cascade|protein polyubiquitination|stimulatory C-type lectin receptor signaling pathway|antigen processing and presentation of exogenous peptide antigen via MHC class I, TAP-d…	path:hsa03050,path:hsa03440,path:hsa05169	Proteasome|Homologous recombination|Epstein-Barr virus infection
RBX1	0	0.360922	0.912	0.644	0	1	1.416	ENSG00000100387	9978	protein_coding	ring-box 1 [Source:HGNC Symbol;Acc:HGNC:9928]	GO:0005634,GO:0005737,GO:0008270,GO:0046872,GO:0016740,GO:0005654,GO:0016567,GO:0005829,GO:0005515,GO:0004842,GO:0006281,GO:0006974,GO:0006511,GO:0061630,GO:0000165,GO:0000209,GO:0010972,GO:0031146,GO:0043687,GO:0061418,GO:0070498,GO:0090090,GO:0031462,GO:0016032,GO:0031625,GO:0080008,GO:0008134,GO:0043161,GO:0016055,GO:0031463,GO:0006283,GO:0006513,GO:0097602,GO:0032436,GO:0042769,GO:0031466,GO:…	nucleus|cytoplasm|zinc ion binding|metal ion binding|transferase activity|nucleoplasm|protein ubiquitination|cytosol|protein binding|ubiquitin-protein transferase activity|DNA repair|cellular response to DNA damage stimulus|ubiquitin-dependent protein catabolic process|ubiquitin protein ligase activity|MAPK cascade|protein polyubiquitination|negative regulation of G2/M transition of mitotic cell …	path:hsa03420,path:hsa04066,path:hsa04110,path:hsa04114,path:hsa04120,path:hsa04141,path:hsa04310,path:hsa04350,path:hsa04710,path:hsa05170,path:hsa05200,path:hsa05211	Nucleotide excision repair|HIF-1 signaling pathway|Cell cycle|Oocyte meiosis|Ubiquitin mediated proteolysis|Protein processing in endoplasmic reticulum|Wnt signaling pathway|TGF-beta signaling pathway|Circadian rhythm|Human immunodeficiency virus 1 infection|Pathways in cancer|Renal cell carcinoma
NHP2	0	0.360803	0.845	0.546	0	1	1.548	ENSG00000145912	55651	protein_coding	NHP2 ribonucleoprotein [Source:HGNC Symbol;Acc:HGNC:14377]	GO:0003723,GO:0005634,GO:0005515,GO:0042254,GO:0005730,GO:0006364,GO:0005654,GO:0000784,GO:0005732,GO:0070034,GO:0007004,GO:0005697,GO:0015030,GO:0034513,GO:0031118,GO:0031120,GO:1904874,GO:0031429,GO:0072589,GO:0090661,GO:0000470,GO:0000469	RNA binding|nucleus|protein binding|ribosome biogenesis|nucleolus|rRNA processing|nucleoplasm|nuclear chromosome, telomeric region|small nucleolar ribonucleoprotein complex|telomerase RNA binding|telomere maintenance via telomerase|telomerase holoenzyme complex|Cajal body|box H/ACA snoRNA binding|rRNA pseudouridine synthesis|snRNA pseudouridine synthesis|positive regulation of telomerase RNA loca…	path:hsa03008	Ribosome biogenesis in eukaryotes
PAMR1	0	0.360706	0.758	0.371	0	1	2.043	ENSG00000149090	25891	protein_coding	peptidase domain containing associated with muscle regeneration 1 [Source:HGNC Symbol;Acc:HGNC:24554]	GO:0005509,GO:0005576,GO:0006508,GO:0004252	calcium ion binding|extracellular region|proteolysis|serine-type endopeptidase activity
CFL1	0	0.358694	0.996	0.9	0	1	1.107	ENSG00000172757	1072	protein_coding	cofilin 1 [Source:HGNC Symbol;Acc:HGNC:1874]	GO:0005634,GO:0005737,GO:0016020,GO:0043066,GO:0003779,GO:0015629,GO:0005615,GO:0005886,GO:0005856,GO:0042995,GO:0005515,GO:0005925,GO:0030042,GO:0005829,GO:0051015,GO:0030027,GO:0070062,GO:0032587,GO:0009615,GO:0007010,GO:0022604,GO:0035722,GO:0007266,GO:0016363,GO:0031982,GO:0030036,GO:0044794,GO:0031258,GO:0005102,GO:0000281,GO:0001755,GO:0001842,GO:0006468,GO:0007015,GO:0030010,GO:0030043,GO:…	nucleus|cytoplasm|membrane|negative regulation of apoptotic process|actin binding|actin cytoskeleton|extracellular space|plasma membrane|cytoskeleton|cell projection|protein binding|focal adhesion|actin filament depolymerization|cytosol|actin filament binding|lamellipodium|extracellular exosome|ruffle membrane|response to virus|cytoskeleton organization|regulation of cell morphogenesis|interleuki…	path:hsa04360,path:hsa04666,path:hsa04810,path:hsa05133,path:hsa05170	Axon guidance|Fc gamma R-mediated phagocytosis|Regulation of actin cytoskeleton|Pertussis|Human immunodeficiency virus 1 infection
KDELR2	0	0.358124	0.916	0.675	0	1	1.357	ENSG00000136240	11014	protein_coding	KDEL endoplasmic reticulum protein retention receptor 2 [Source:HGNC Symbol;Acc:HGNC:6305]	GO:0016020,GO:0016021,GO:0015031,GO:0005783,GO:0005789,GO:0005794,GO:0046923,GO:0006621,GO:0005801,GO:0000139,GO:0031410,GO:0016192,GO:0006888,GO:0030663,GO:0006890,GO:0030133,GO:0005046	membrane|integral component of membrane|protein transport|endoplasmic reticulum|endoplasmic reticulum membrane|Golgi apparatus|ER retention sequence binding|protein retention in ER lumen|cis-Golgi network|Golgi membrane|cytoplasmic vesicle|vesicle-mediated transport|endoplasmic reticulum to Golgi vesicle-mediated transport|COPI-coated vesicle membrane|retrograde vesicle-mediated transport, Golgi …	path:hsa05110	Vibrio cholerae infection
ARF5	0	0.356769	0.819	0.535	0	1	1.531	ENSG00000004059	381	protein_coding	ADP ribosylation factor 5 [Source:HGNC Symbol;Acc:HGNC:658]	GO:0005737,GO:0016020,GO:0015031,GO:0000166,GO:0005525,GO:0005794,GO:0048471,GO:0006886,GO:0016192,GO:0005515,GO:0070062,GO:0005886,GO:0003924,GO:0006890	cytoplasm|membrane|protein transport|nucleotide binding|GTP binding|Golgi apparatus|perinuclear region of cytoplasm|intracellular protein transport|vesicle-mediated transport|protein binding|extracellular exosome|plasma membrane|GTPase activity|retrograde vesicle-mediated transport, Golgi to endoplasmic reticulum	path:hsa04144	Endocytosis
OLFM1	0	0.356089	0.569	0.268	0	1	2.123	ENSG00000130558	10439	protein_coding	olfactomedin 1 [Source:HGNC Symbol;Acc:HGNC:17187]	GO:0007399,GO:0005783,GO:0005623,GO:0005615,GO:0042995,GO:0005515,GO:0005576,GO:0007275,GO:0030054,GO:0045202,GO:0030424,GO:0043204,GO:0044295,GO:0043065,GO:0010628,GO:0060317,GO:0010629,GO:0043025,GO:0030516,GO:0023041,GO:0003190,GO:0010718	nervous system development|endoplasmic reticulum|cell|extracellular space|cell projection|protein binding|extracellular region|multicellular organism development|cell junction|synapse|axon|perikaryon|axonal growth cone|positive regulation of apoptotic process|positive regulation of gene expression|cardiac epithelial to mesenchymal transition|negative regulation of gene expression|neuronal cell bo…
DIO2	0	0.356028	0.796	0.396	0	1	2.01	ENSG00000211448	1734	protein_coding	iodothyronine deiodinase 2 [Source:HGNC Symbol;Acc:HGNC:2884]	GO:0016020,GO:0016021,GO:0016491,GO:0055114,GO:0004800,GO:0042446,GO:0005886,GO:0031625,GO:0006590,GO:0120162,GO:0042403,GO:0008430,GO:0001514,GO:0042404,GO:0005623,GO:0045454	membrane|integral component of membrane|oxidoreductase activity|oxidation-reduction process|thyroxine 5'-deiodinase activity|hormone biosynthetic process|plasma membrane|ubiquitin protein ligase binding|thyroid hormone generation|positive regulation of cold-induced thermogenesis|thyroid hormone metabolic process|selenium binding|selenocysteine incorporation|thyroid hormone catabolic process|cell|…	path:hsa04919	Thyroid hormone signaling pathway
S100A16	0	0.354051	0.779	0.489	0	1	1.593	ENSG00000188643	140576	protein_coding	S100 calcium binding protein A16 [Source:HGNC Symbol;Acc:HGNC:20441]	GO:0003723,GO:0005634,GO:0005737,GO:0046872,GO:0005829,GO:0005509,GO:0005886,GO:0005615,GO:0042803,GO:0005515,GO:0005730,GO:0070062,GO:0051592	RNA binding|nucleus|cytoplasm|metal ion binding|cytosol|calcium ion binding|plasma membrane|extracellular space|protein homodimerization activity|protein binding|nucleolus|extracellular exosome|response to calcium ion
SUMO2	0	0.353943	0.996	0.896	0	1	1.112	ENSG00000188612	6613	protein_coding	small ubiquitin like modifier 2 [Source:HGNC Symbol;Acc:HGNC:11125]	GO:0003723,GO:0005634,GO:0005515,GO:0005654,GO:0031625,GO:0016605,GO:0016925,GO:0032436,GO:0001222	RNA binding|nucleus|protein binding|nucleoplasm|ubiquitin protein ligase binding|PML body|protein sumoylation|positive regulation of proteasomal ubiquitin-dependent protein catabolic process|transcription corepressor binding	path:hsa03013,path:hsa05418	RNA transport|Fluid shear stress and atherosclerosis
HSBP1	0	0.353217	0.95	0.74	0	1	1.284	ENSG00000230989	3281	protein_coding	heat shock factor binding protein 1 [Source:HGNC Symbol;Acc:HGNC:5203]	GO:0005634,GO:0003714,GO:0005515,GO:0042802,GO:0005737,GO:0005829,GO:0005654,GO:1900034,GO:0070370,GO:0000122,GO:0006936,GO:0035987,GO:0005856	nucleus|transcription corepressor activity|protein binding|identical protein binding|cytoplasm|cytosol|nucleoplasm|regulation of cellular response to heat|cellular heat acclimation|negative regulation of transcription by RNA polymerase II|muscle contraction|endodermal cell differentiation|cytoskeleton
DDAH2	0	0.35301	0.955	0.759	0	1	1.258	ENSG00000213722	23564	protein_coding	dimethylarginine dimethylaminohydrolase 2 [Source:HGNC Symbol;Acc:HGNC:2716]	GO:0016403,GO:0000052,GO:0006527,GO:0045429,GO:0005737,GO:0043066,GO:0005829,GO:0016787,GO:0005739,GO:0005515,GO:0005815,GO:0070062,GO:0050999,GO:0003824,GO:0016597,GO:0006525,GO:0007263,GO:0006809	dimethylargininase activity|citrulline metabolic process|arginine catabolic process|positive regulation of nitric oxide biosynthetic process|cytoplasm|negative regulation of apoptotic process|cytosol|hydrolase activity|mitochondrion|protein binding|microtubule organizing center|extracellular exosome|regulation of nitric-oxide synthase activity|catalytic activity|amino acid binding|arginine metabo…
OAF	0	0.351319	0.85	0.538	0	1	1.58	ENSG00000184232	220323	protein_coding	out at first homolog [Source:HGNC Symbol;Acc:HGNC:28752]
NPW	0	0.351054	0.526	0.252	0	1	2.087	ENSG00000183971	283869	protein_coding	neuropeptide W [Source:HGNC Symbol;Acc:HGNC:30509]	GO:0001664,GO:0005576,GO:0007218,GO:0005515,GO:0007186,GO:0007631	G protein-coupled receptor binding|extracellular region|neuropeptide signaling pathway|protein binding|G protein-coupled receptor signaling pathway|feeding behavior
PSMB6	0	0.348601	0.904	0.633	0	1	1.428	ENSG00000142507	5694	protein_coding	proteasome subunit beta 6 [Source:HGNC Symbol;Acc:HGNC:9543]	GO:0005634,GO:0005737,GO:0005829,GO:0005654,GO:0016787,GO:0005515,GO:0008233,GO:0006508,GO:0000502,GO:0004175,GO:0004298,GO:0051603,GO:0005839,GO:0038095,GO:0050852,GO:0045296,GO:0070062,GO:0000165,GO:0000209,GO:0002223,GO:0002479,GO:0006521,GO:0010498,GO:0010499,GO:0010972,GO:0016579,GO:0031145,GO:0031146,GO:0033209,GO:0038061,GO:0043161,GO:0043488,GO:0043687,GO:0055085,GO:0060071,GO:0061418,GO:…	nucleus|cytoplasm|cytosol|nucleoplasm|hydrolase activity|protein binding|peptidase activity|proteolysis|proteasome complex|endopeptidase activity|threonine-type endopeptidase activity|proteolysis involved in cellular protein catabolic process|proteasome core complex|Fc-epsilon receptor signaling pathway|T cell receptor signaling pathway|cadherin binding|extracellular exosome|MAPK cascade|protein …	path:hsa03050	Proteasome
KRT10	0	0.348317	0.938	0.703	0	1	1.334	ENSG00000186395	3858	protein_coding	keratin 10 [Source:HGNC Symbol;Acc:HGNC:6413]	GO:0005634,GO:0005737,GO:0016020,GO:0005198,GO:0005615,GO:0005576,GO:0005882,GO:0009986,GO:0005515,GO:0005829,GO:0070062,GO:0031424,GO:0046982,GO:0030216,GO:0070268,GO:0051290,GO:0030280,GO:0018149,GO:0001533,GO:0045684	nucleus|cytoplasm|membrane|structural molecule activity|extracellular space|extracellular region|intermediate filament|cell surface|protein binding|cytosol|extracellular exosome|keratinization|protein heterodimerization activity|keratinocyte differentiation|cornification|protein heterotetramerization|structural constituent of epidermis|peptide cross-linking|cornified envelope|positive regulation …	path:hsa04915,path:hsa05150	Estrogen signaling pathway|Staphylococcus aureus infection
NDUFC2	0	0.346642	0.967	0.756	0	1	1.279	ENSG00000151366	4718	protein_coding	NADH:ubiquinone oxidoreductase subunit C2 [Source:HGNC Symbol;Acc:HGNC:7706]	GO:0016020,GO:0016021,GO:0055114,GO:0005739,GO:0005743,GO:0006120,GO:0070469,GO:0008137,GO:0005886,GO:0005737,GO:0032981,GO:0043312,GO:0005747,GO:0035577	membrane|integral component of membrane|oxidation-reduction process|mitochondrion|mitochondrial inner membrane|mitochondrial electron transport, NADH to ubiquinone|respirasome|NADH dehydrogenase (ubiquinone) activity|plasma membrane|cytoplasm|mitochondrial respiratory chain complex I assembly|neutrophil degranulation|mitochondrial respiratory chain complex I|azurophil granule membrane	path:hsa00190,path:hsa04714,path:hsa04723,path:hsa04932,path:hsa05010,path:hsa05012,path:hsa05016	Oxidative phosphorylation|Thermogenesis|Retrograde endocannabinoid signaling|Non-alcoholic fatty liver disease (NAFLD)|Alzheimer disease|Parkinson disease|Huntington disease
PSMB3	0	0.346363	0.878	0.598	0	1	1.468	ENSG00000277791	5691	protein_coding	proteasome subunit beta 3 [Source:HGNC Symbol;Acc:HGNC:9540]	GO:0005634,GO:0005737,GO:0016787,GO:0005515,GO:0008233,GO:0006508,GO:0000502,GO:0043161,GO:0004175,GO:0004298,GO:0051603,GO:0005839,GO:0038095,GO:0019774,GO:0050852,GO:0005654,GO:0005829,GO:0070062,GO:0000165,GO:0000209,GO:0002223,GO:0002479,GO:0006521,GO:0010498,GO:0010499,GO:0010972,GO:0016579,GO:0031145,GO:0031146,GO:0033209,GO:0038061,GO:0043488,GO:0043687,GO:0055085,GO:0060071,GO:0061418,GO:…	nucleus|cytoplasm|hydrolase activity|protein binding|peptidase activity|proteolysis|proteasome complex|proteasome-mediated ubiquitin-dependent protein catabolic process|endopeptidase activity|threonine-type endopeptidase activity|proteolysis involved in cellular protein catabolic process|proteasome core complex|Fc-epsilon receptor signaling pathway|proteasome core complex, beta-subunit complex|T …	path:hsa03050	Proteasome
BANF1	0	0.34573	0.934	0.69	0	1	1.354	ENSG00000175334	8815	protein_coding	barrier to autointegration factor 1 [Source:HGNC Symbol;Acc:HGNC:17397]	GO:0005634,GO:0005737,GO:0005829,GO:0005654,GO:0003677,GO:0005694,GO:0042803,GO:0005515,GO:0042802,GO:0045071,GO:0016032,GO:0008022,GO:0047485,GO:0019899,GO:0009615,GO:0005635,GO:0007059,GO:0051169,GO:0075713,GO:0097726,GO:0007084,GO:0030261,GO:0015074,GO:0000793	nucleus|cytoplasm|cytosol|nucleoplasm|DNA binding|chromosome|protein homodimerization activity|protein binding|identical protein binding|negative regulation of viral genome replication|viral process|protein C-terminus binding|protein N-terminus binding|enzyme binding|response to virus|nuclear envelope|chromosome segregation|nuclear transport|establishment of integrated proviral latency|LEM domain…
HINT1	0	0.344447	0.991	0.848	0	1	1.169	ENSG00000169567	3094	protein_coding	histidine triad nucleotide binding protein 1 [Source:HGNC Symbol;Acc:HGNC:4912]	GO:0005634,GO:0005737,GO:0000166,GO:0005829,GO:0016787,GO:0003824,GO:0005886,GO:0006915,GO:0050850,GO:0070062,GO:0000118,GO:0007165,GO:0006355,GO:0005856,GO:0072332,GO:0005080,GO:0009154	nucleus|cytoplasm|nucleotide binding|cytosol|hydrolase activity|catalytic activity|plasma membrane|apoptotic process|positive regulation of calcium-mediated signaling|extracellular exosome|histone deacetylase complex|signal transduction|regulation of transcription, DNA-templated|cytoskeleton|intrinsic apoptotic signaling pathway by p53 class mediator|protein kinase C binding|purine ribonucleotide…
SF3B6	0	0.344267	0.963	0.761	0	1	1.265	ENSG00000115128	51639	protein_coding	splicing factor 3b subunit 6 [Source:HGNC Symbol;Acc:HGNC:30096]	GO:0003676,GO:0003723,GO:0006397,GO:0008380,GO:0005634,GO:0005515,GO:0005681,GO:0000398,GO:0003729,GO:0005654,GO:0005689,GO:0001825	nucleic acid binding|RNA binding|mRNA processing|RNA splicing|nucleus|protein binding|spliceosomal complex|mRNA splicing, via spliceosome|mRNA binding|nucleoplasm|U12-type spliceosomal complex|blastocyst formation	path:hsa03040	Spliceosome
MIF	0	0.344089	0.905	0.683	0	1	1.325	ENSG00000240972	4282	protein_coding	macrophage migration inhibitory factor [Source:HGNC Symbol;Acc:HGNC:7097]	GO:0005615,GO:0030336,GO:0010629,GO:0070374,GO:0005737,GO:0005886,GO:0048146,GO:0043066,GO:0016853,GO:0005829,GO:0005654,GO:0005515,GO:0005576,GO:0005125,GO:0006954,GO:0002376,GO:0045087,GO:0050900,GO:0042802,GO:0050918,GO:0070062,GO:0008283,GO:0043312,GO:0002020,GO:0050178,GO:0001934,GO:0002906,GO:0007569,GO:0030330,GO:0031666,GO:0032269,GO:0033033,GO:0033138,GO:0042127,GO:0043406,GO:0043518,GO:…	extracellular space|negative regulation of cell migration|negative regulation of gene expression|positive regulation of ERK1 and ERK2 cascade|cytoplasm|plasma membrane|positive regulation of fibroblast proliferation|negative regulation of apoptotic process|isomerase activity|cytosol|nucleoplasm|protein binding|extracellular region|cytokine activity|inflammatory response|immune system process|inna…	path:hsa00350,path:hsa00360	Tyrosine metabolism|Phenylalanine metabolism
SAMD11	0	0.343415	0.589	0.257	0	1	2.292	ENSG00000187634	148398	protein_coding	sterile alpha motif domain containing 11 [Source:HGNC Symbol;Acc:HGNC:28706]	GO:0003677,GO:0005634,GO:0005515	DNA binding|nucleus|protein binding
ATP5MPL	0	0.342184	0.932	0.714	0	1	1.305	ENSG00000156411	9556	protein_coding	ATP synthase membrane subunit 6.8PL [Source:HGNC Symbol;Acc:HGNC:1188]	GO:0016020,GO:0016021,GO:0005739,GO:0031966,GO:0003674,GO:0008150,GO:0005575,GO:0005753	membrane|integral component of membrane|mitochondrion|mitochondrial membrane|molecular_function|biological_process|cellular_component|mitochondrial proton-transporting ATP synthase complex
THY1	0	0.341126	0.939	0.642	0	1	1.463	ENSG00000154096	7070	protein_coding	Thy-1 cell surface antigen [Source:HGNC Symbol;Acc:HGNC:11801]	GO:0016020,GO:0007155,GO:0005886,GO:0005096,GO:0045121,GO:0009986,GO:0007229,GO:0005925,GO:0005576,GO:0031225,GO:0030334,GO:0005178,GO:0043547,GO:0005515,GO:0030426,GO:0070062,GO:0007010,GO:0005783,GO:0050870,GO:0031362,GO:0019901,GO:0019899,GO:0034235,GO:0001525,GO:0006469,GO:0007267,GO:0030336,GO:0043113,GO:0046549,GO:0046777,GO:0048041,GO:0050771,GO:0050852,GO:0050860,GO:0051281,GO:0051894,GO:…	membrane|cell adhesion|plasma membrane|GTPase activator activity|membrane raft|cell surface|integrin-mediated signaling pathway|focal adhesion|extracellular region|anchored component of membrane|regulation of cell migration|integrin binding|positive regulation of GTPase activity|protein binding|growth cone|extracellular exosome|cytoskeleton organization|endoplasmic reticulum|positive regulation o…	path:hsa04670	Leukocyte transendothelial migration
SF3B5	0	0.340748	0.939	0.716	0	1	1.311	ENSG00000169976	83443	protein_coding	splicing factor 3b subunit 5 [Source:HGNC Symbol;Acc:HGNC:21083]	GO:0003723,GO:0006397,GO:0008380,GO:0005634,GO:0005654,GO:0005681,GO:0000398,GO:0005515,GO:0005686,GO:0071005,GO:0005689,GO:1990935	RNA binding|mRNA processing|RNA splicing|nucleus|nucleoplasm|spliceosomal complex|mRNA splicing, via spliceosome|protein binding|U2 snRNP|U2-type precatalytic spliceosome|U12-type spliceosomal complex|splicing factor binding	path:hsa03040	Spliceosome
UQCR10	0	0.339296	0.939	0.692	0	1	1.357	ENSG00000184076	29796	protein_coding	ubiquinol-cytochrome c reductase, complex III subunit X [Source:HGNC Symbol;Acc:HGNC:30863]	GO:0016020,GO:0055114,GO:0005743,GO:0005739,GO:0070469,GO:0006122,GO:0008121,GO:0009060,GO:0005750,GO:0034551	membrane|oxidation-reduction process|mitochondrial inner membrane|mitochondrion|respirasome|mitochondrial electron transport, ubiquinol to cytochrome c|ubiquinol-cytochrome-c reductase activity|aerobic respiration|mitochondrial respiratory chain complex III|mitochondrial respiratory chain complex III assembly	path:hsa00190,path:hsa04260,path:hsa04714,path:hsa04932,path:hsa05010,path:hsa05012,path:hsa05016	Oxidative phosphorylation|Cardiac muscle contraction|Thermogenesis|Non-alcoholic fatty liver disease (NAFLD)|Alzheimer disease|Parkinson disease|Huntington disease
SNRPD2	0	0.338889	0.967	0.774	0	1	1.249	ENSG00000125743	6633	protein_coding	small nuclear ribonucleoprotein D2 polypeptide [Source:HGNC Symbol;Acc:HGNC:11159]	GO:0008380,GO:0003723,GO:0006397,GO:0005634,GO:0005737,GO:0005829,GO:0005515,GO:0005681,GO:0000387,GO:0000398,GO:0071013,GO:0005685,GO:0005654,GO:0070062,GO:0046540,GO:0005686,GO:0005687,GO:0030532,GO:0005682,GO:0034709,GO:0000245,GO:0051170,GO:0034719,GO:0071005,GO:0071007,GO:0005689,GO:0034715	RNA splicing|RNA binding|mRNA processing|nucleus|cytoplasm|cytosol|protein binding|spliceosomal complex|spliceosomal snRNP assembly|mRNA splicing, via spliceosome|catalytic step 2 spliceosome|U1 snRNP|nucleoplasm|extracellular exosome|U4/U6 x U5 tri-snRNP complex|U2 snRNP|U4 snRNP|small nuclear ribonucleoprotein complex|U5 snRNP|methylosome|spliceosomal complex assembly|import into nucleus|SMN-Sm…	path:hsa03040	Spliceosome
SLIRP	0	0.338604	0.872	0.598	0	1	1.458	ENSG00000119705	81892	protein_coding	SRA stem-loop interacting RNA binding protein [Source:HGNC Symbol;Acc:HGNC:20495]	GO:0003676,GO:0003723,GO:0005634,GO:0005739,GO:0005515,GO:1990904,GO:0070584,GO:0000961,GO:0007286,GO:0007338,GO:0030317,GO:0001669,GO:0005737,GO:0036126,GO:0048471	nucleic acid binding|RNA binding|nucleus|mitochondrion|protein binding|ribonucleoprotein complex|mitochondrion morphogenesis|negative regulation of mitochondrial RNA catabolic process|spermatid development|single fertilization|flagellated sperm motility|acrosomal vesicle|cytoplasm|sperm flagellum|perinuclear region of cytoplasm
RPL10A	0	0.33822	1	0.973	0	1	1.028	ENSG00000198755	4736	protein_coding	ribosomal protein L10a [Source:HGNC Symbol;Acc:HGNC:10299]	GO:0003723,GO:0005634,GO:0016020,GO:0006412,GO:0002181,GO:0003735,GO:0005840,GO:0005515,GO:0015934,GO:0005925,GO:0022625,GO:0005829,GO:0070062,GO:0019083,GO:0006413,GO:0000184,GO:0000470,GO:0006614,GO:0042788,GO:0045471,GO:0014069	RNA binding|nucleus|membrane|translation|cytoplasmic translation|structural constituent of ribosome|ribosome|protein binding|large ribosomal subunit|focal adhesion|cytosolic large ribosomal subunit|cytosol|extracellular exosome|viral transcription|translational initiation|nuclear-transcribed mRNA catabolic process, nonsense-mediated decay|maturation of LSU-rRNA|SRP-dependent cotranslational prote…	path:hsa03010	Ribosome
SPCS1	0	0.338106	0.955	0.737	0	1	1.296	ENSG00000114902	28972	protein_coding	signal peptidase complex subunit 1 [Source:HGNC Symbol;Acc:HGNC:23401]	GO:0016020,GO:0016021,GO:0008233,GO:0006465,GO:0005787,GO:0005783,GO:0005789,GO:0031090,GO:0043231,GO:0016787,GO:0005515,GO:0006508,GO:0003674,GO:0030176,GO:0045047,GO:0019082,GO:0019068,GO:0043022	membrane|integral component of membrane|peptidase activity|signal peptide processing|signal peptidase complex|endoplasmic reticulum|endoplasmic reticulum membrane|organelle membrane|intracellular membrane-bounded organelle|hydrolase activity|protein binding|proteolysis|molecular_function|integral component of endoplasmic reticulum membrane|protein targeting to ER|viral protein processing|virion a…	path:hsa03060	Protein export
DYNLT1	0	0.337688	0.915	0.636	0	1	1.439	ENSG00000146425	6993	protein_coding	dynein light chain Tctex-type 1 [Source:HGNC Symbol;Acc:HGNC:11697]	GO:0005739,GO:0005737,GO:0003774,GO:0005794,GO:0051301,GO:0005856,GO:0005515,GO:0007049,GO:0005874,GO:0005819,GO:0005576,GO:0007399,GO:0005868,GO:0030286,GO:0043657,GO:0042802,GO:0016032,GO:0043312,GO:0005881,GO:0034774,GO:1904813,GO:0046718,GO:0000132,GO:0008277,GO:0099503,GO:0050768,GO:0008022,GO:0010976,GO:0016358,GO:0019060,GO:0035022,GO:0035795,GO:0043087,GO:0048812,GO:0051493,GO:0060548,GO:…	mitochondrion|cytoplasm|motor activity|Golgi apparatus|cell division|cytoskeleton|protein binding|cell cycle|microtubule|spindle|extracellular region|nervous system development|cytoplasmic dynein complex|dynein complex|host cell|identical protein binding|viral process|neutrophil degranulation|cytoplasmic microtubule|secretory granule lumen|ficolin-1-rich granule lumen|viral entry into host cell|e…
NDN	0	0.336944	0.877	0.628	0	1	1.396	ENSG00000182636	4692	protein_coding	necdin, MAGE family member [Source:HGNC Symbol;Acc:HGNC:7675]	GO:0005634,GO:0005829,GO:0005654,GO:0003677,GO:0005515,GO:0008285,GO:0048666,GO:0043204,GO:0040008,GO:0007399,GO:0019221,GO:0000978,GO:0001228,GO:0043015,GO:0001764,GO:0003016,GO:0006355,GO:0007409,GO:0007413,GO:0007417,GO:0007585,GO:0008347,GO:0009791,GO:0019233,GO:0045944,GO:0048011,GO:0048675,GO:0048871,GO:0071514,GO:0005737,GO:0005813,GO:0042995	nucleus|cytosol|nucleoplasm|DNA binding|protein binding|negative regulation of cell population proliferation|neuron development|perikaryon|regulation of growth|nervous system development|cytokine-mediated signaling pathway|RNA polymerase II proximal promoter sequence-specific DNA binding|DNA-binding transcription activator activity, RNA polymerase II-specific|gamma-tubulin binding|neuron migratio…
ATP5IF1	0	0.336937	0.943	0.736	0	1	1.281	ENSG00000130770	93974	protein_coding	ATP synthase inhibitory factor subunit 1 [Source:HGNC Symbol;Acc:HGNC:871]	GO:0005739,GO:0042803,GO:0005515,GO:0030218,GO:0009986,GO:0005516,GO:0042030,GO:0032780,GO:0051260,GO:0001525,GO:0006783,GO:1903214,GO:0051289,GO:0001937,GO:0006091,GO:0004857,GO:0051117,GO:0051882,GO:0019899,GO:1903052,GO:0051346,GO:1904925,GO:0043532,GO:0140260,GO:1903578,GO:0072593,GO:1901030	mitochondrion|protein homodimerization activity|protein binding|erythrocyte differentiation|cell surface|calmodulin binding|ATPase inhibitor activity|negative regulation of ATPase activity|protein homooligomerization|angiogenesis|heme biosynthetic process|regulation of protein targeting to mitochondrion|protein homotetramerization|negative regulation of endothelial cell proliferation|generation o…
HMGN1	0	0.336579	0.989	0.826	0	1	1.197	ENSG00000205581	3150	protein_coding	high mobility group nucleosome binding domain 1 [Source:HGNC Symbol;Acc:HGNC:4984]	GO:0005634,GO:0031492,GO:0000785,GO:0005737,GO:0003677,GO:0005654,GO:0006283,GO:0003682,GO:0000720,GO:0006325,GO:0006357,GO:0010224,GO:0010225,GO:0032786,GO:0040034,GO:0048597,GO:0050678,GO:1901666	nucleus|nucleosomal DNA binding|chromatin|cytoplasm|DNA binding|nucleoplasm|transcription-coupled nucleotide-excision repair|chromatin binding|pyrimidine dimer repair by nucleotide-excision repair|chromatin organization|regulation of transcription by RNA polymerase II|response to UV-B|response to UV-C|positive regulation of DNA-templated transcription, elongation|regulation of development, hetero…	path:hsa05168	Herpes simplex infection
NDUFAF3	0	0.335722	0.83	0.546	0	1	1.52	ENSG00000178057	25915	protein_coding	NADH:ubiquinone oxidoreductase complex assembly factor 3 [Source:HGNC Symbol;Acc:HGNC:29918]	GO:0005634,GO:0016020,GO:0005743,GO:0005739,GO:0005515,GO:0032981	nucleus|membrane|mitochondrial inner membrane|mitochondrion|protein binding|mitochondrial respiratory chain complex I assembly	path:hsa04714	Thermogenesis
PMEPA1	0	0.335071	0.962	0.746	0	1	1.29	ENSG00000124225	56937	protein_coding	prostate transmembrane protein, androgen induced 1 [Source:HGNC Symbol;Acc:HGNC:14107]	GO:0016020,GO:0016021,GO:0043231,GO:0005794,GO:0000139,GO:0005886,GO:0005768,GO:0030512,GO:0005515,GO:0070412,GO:0010991,GO:0031901,GO:0010008,GO:0030521,GO:0009968,GO:0060394,GO:0050699	membrane|integral component of membrane|intracellular membrane-bounded organelle|Golgi apparatus|Golgi membrane|plasma membrane|endosome|negative regulation of transforming growth factor beta receptor signaling pathway|protein binding|R-SMAD binding|negative regulation of SMAD protein complex assembly|early endosome membrane|endosome membrane|androgen receptor signaling pathway|negative regulatio…
TMED2	0	0.33445	0.905	0.68	0	1	1.331	ENSG00000086598	10959	protein_coding	transmembrane p24 trafficking protein 2 [Source:HGNC Symbol;Acc:HGNC:16996]	GO:0016020,GO:0016021,GO:0006886,GO:0015031,GO:0043231,GO:0005783,GO:0005789,GO:0005794,GO:0005515,GO:0031410,GO:0030659,GO:0016192,GO:0006888,GO:0007030,GO:0005793,GO:0030134,GO:0032580,GO:0030663,GO:0006890,GO:0000139,GO:0030133,GO:0048208,GO:0012507,GO:0033116,GO:0072659,GO:0034260,GO:0035459,GO:0048205,GO:0030137,GO:0042589,GO:0001701,GO:0001756,GO:0001843,GO:0001892,GO:0001893,GO:0001947,GO:…	membrane|integral component of membrane|intracellular protein transport|protein transport|intracellular membrane-bounded organelle|endoplasmic reticulum|endoplasmic reticulum membrane|Golgi apparatus|protein binding|cytoplasmic vesicle|cytoplasmic vesicle membrane|vesicle-mediated transport|endoplasmic reticulum to Golgi vesicle-mediated transport|Golgi organization|endoplasmic reticulum-Golgi in…
TMEM45A	0	0.33385	0.659	0.392	0	1	1.681	ENSG00000181458	55076	protein_coding	transmembrane protein 45A [Source:HGNC Symbol;Acc:HGNC:25480]	GO:0016020,GO:0016021	membrane|integral component of membrane
MFAP2	0	0.333197	0.744	0.413	0	1	1.801	ENSG00000117122	4237	protein_coding	microfibril associated protein 2 [Source:HGNC Symbol;Acc:HGNC:7033]	GO:0005576,GO:0001527,GO:0062023,GO:0005201,GO:0030198,GO:0120162,GO:0048048,GO:0048050	extracellular region|microfibril|collagen-containing extracellular matrix|extracellular matrix structural constituent|extracellular matrix organization|positive regulation of cold-induced thermogenesis|embryonic eye morphogenesis|post-embryonic eye morphogenesis
PPIA	0	0.332908	0.998	0.918	0	1	1.087	ENSG00000196262	5478	protein_coding	peptidylprolyl isomerase A [Source:HGNC Symbol;Acc:HGNC:9253]	GO:0016853,GO:0003755,GO:0000413,GO:0006457,GO:0003723,GO:0005634,GO:0005737,GO:0016020,GO:0005615,GO:0005829,GO:0005515,GO:0005576,GO:0005925,GO:0050900,GO:0016018,GO:0051082,GO:0042026,GO:0070062,GO:0019058,GO:0032991,GO:0016032,GO:0043312,GO:0035722,GO:0034774,GO:1904813,GO:0031982,GO:0050714,GO:0045070,GO:0019076,GO:0075713,GO:0019064,GO:0030260,GO:0019068,GO:0046790,GO:0006278,GO:0019061,GO:…	isomerase activity|peptidyl-prolyl cis-trans isomerase activity|protein peptidyl-prolyl isomerization|protein folding|RNA binding|nucleus|cytoplasm|membrane|extracellular space|cytosol|protein binding|extracellular region|focal adhesion|leukocyte migration|cyclosporin A binding|unfolded protein binding|protein refolding|extracellular exosome|viral life cycle|protein-containing complex|viral proce…	path:hsa04217	Necroptosis
SRP14	0	0.330581	0.998	0.934	0	1	1.069	ENSG00000140319	6727	protein_coding	signal recognition particle 14 [Source:HGNC Symbol;Acc:HGNC:11299]	GO:0003723,GO:0005634,GO:0005737,GO:0005515,GO:0008312,GO:0006614,GO:0048500,GO:0005576,GO:0005829,GO:0043312,GO:0005786,GO:0045047,GO:0030942,GO:0034774,GO:1904813,GO:0042493,GO:0006613	RNA binding|nucleus|cytoplasm|protein binding|7S RNA binding|SRP-dependent cotranslational protein targeting to membrane|signal recognition particle|extracellular region|cytosol|neutrophil degranulation|signal recognition particle, endoplasmic reticulum targeting|protein targeting to ER|endoplasmic reticulum signal peptide binding|secretory granule lumen|ficolin-1-rich granule lumen|response to d…	path:hsa03060	Protein export
CALR	0	0.330433	0.981	0.843	0	1	1.164	ENSG00000179218	811	protein_coding	calreticulin [Source:HGNC Symbol;Acc:HGNC:1455]	GO:0008284,GO:0048471,GO:0050821,GO:0005737,GO:0005634,GO:0045787,GO:0003723,GO:0016020,GO:0046872,GO:0005783,GO:0030246,GO:0005509,GO:0003677,GO:0005615,GO:0005829,GO:0006457,GO:0005515,GO:0005576,GO:0051082,GO:0009986,GO:0005925,GO:0006898,GO:0005788,GO:0005789,GO:0070062,GO:0016529,GO:0002479,GO:0017148,GO:0031625,GO:0042981,GO:0030670,GO:2000510,GO:0000122,GO:0045892,GO:0005635,GO:0033116,GO:…	positive regulation of cell population proliferation|perinuclear region of cytoplasm|protein stabilization|cytoplasm|nucleus|positive regulation of cell cycle|RNA binding|membrane|metal ion binding|endoplasmic reticulum|carbohydrate binding|calcium ion binding|DNA binding|extracellular space|cytosol|protein folding|protein binding|extracellular region|unfolded protein binding|cell surface|focal a…	path:hsa04141,path:hsa04145,path:hsa04612,path:hsa05142,path:hsa05163,path:hsa05166,path:hsa05169,path:hsa05170	Protein processing in endoplasmic reticulum|Phagosome|Antigen processing and presentation|Chagas disease (American trypanosomiasis)|Human cytomegalovirus infection|Human T-cell leukemia virus 1 infection|Epstein-Barr virus infection|Human immunodeficiency virus 1 infection
APEX1	0	0.329532	0.923	0.713	0	1	1.295	ENSG00000100823	328	protein_coding	apurinic/apyrimidinic endodeoxyribonuclease 1 [Source:HGNC Symbol;Acc:HGNC:587]	GO:0003723,GO:0005634,GO:0005737,GO:0016607,GO:0046872,GO:0005813,GO:0016491,GO:0005783,GO:0016787,GO:0003677,GO:0016829,GO:0005739,GO:0005840,GO:1903508,GO:0031490,GO:0004519,GO:0006281,GO:0090305,GO:0055114,GO:0005515,GO:0006310,GO:0006974,GO:0004518,GO:0090502,GO:0004527,GO:0048471,GO:1903507,GO:0003713,GO:0005654,GO:0005730,GO:0140078,GO:0004523,GO:0000784,GO:0003906,GO:0004528,GO:0006284,GO:…	RNA binding|nucleus|cytoplasm|nuclear speck|metal ion binding|centrosome|oxidoreductase activity|endoplasmic reticulum|hydrolase activity|DNA binding|lyase activity|mitochondrion|ribosome|positive regulation of nucleic acid-templated transcription|chromatin DNA binding|endonuclease activity|DNA repair|nucleic acid phosphodiester bond hydrolysis|oxidation-reduction process|protein binding|DNA reco…	path:hsa03410	Base excision repair
C9orf3	0	0.329501	0.915	0.693	0	1	1.32	ENSG00000148120	84909	protein_coding	aminopeptidase O (putative) [Source:HGNC Symbol;Acc:HGNC:1361]	GO:0005634,GO:0005737,GO:0008270,GO:0046872,GO:0016787,GO:0008233,GO:0006508,GO:0008237,GO:0004177,GO:0005730,GO:0070006,GO:0005829,GO:0002003	nucleus|cytoplasm|zinc ion binding|metal ion binding|hydrolase activity|peptidase activity|proteolysis|metallopeptidase activity|aminopeptidase activity|nucleolus|metalloaminopeptidase activity|cytosol|angiotensin maturation
LRPAP1	0	0.329469	0.911	0.727	0	1	1.253	ENSG00000163956	4043	protein_coding	LDL receptor related protein associated protein 1 [Source:HGNC Symbol;Acc:HGNC:6701]	GO:0005783,GO:0005794,GO:0005515,GO:0009986,GO:0008201,GO:0005768,GO:2000272,GO:0048019,GO:0050750,GO:0005886,GO:0001540,GO:0005796,GO:0032091,GO:0005793,GO:0005801,GO:0031904,GO:0070326,GO:0010916,GO:1900223,GO:0005102,GO:0060548,GO:1900222,GO:0150093,GO:0035473,GO:0002091,GO:0048259,GO:1900116,GO:0005576,GO:0005737,GO:0005791,GO:0031982,GO:0048237	endoplasmic reticulum|Golgi apparatus|protein binding|cell surface|heparin binding|endosome|negative regulation of signaling receptor activity|receptor antagonist activity|low-density lipoprotein particle receptor binding|plasma membrane|amyloid-beta binding|Golgi lumen|negative regulation of protein binding|endoplasmic reticulum-Golgi intermediate compartment|cis-Golgi network|endosome lumen|ver…	path:hsa04979	Cholesterol metabolism
GDF7	0	0.329357	0.705	0.306	0	1	2.304	ENSG00000143869	151449	protein_coding	growth differentiation factor 7 [Source:HGNC Symbol;Acc:HGNC:4222]	GO:0030509,GO:0045893,GO:0008083,GO:0005615,GO:0005576,GO:0005125,GO:0005515,GO:0042981,GO:0060395,GO:0005160,GO:0010862,GO:0043408,GO:0048468,GO:0060389,GO:0032924,GO:0042803,GO:0007411,GO:0010628,GO:0021509,GO:0021527,GO:0021915,GO:0022612,GO:0030855,GO:0030901,GO:0045165,GO:0045666,GO:0048608,GO:0048754,GO:0048853,GO:0060571,GO:2001051	BMP signaling pathway|positive regulation of transcription, DNA-templated|growth factor activity|extracellular space|extracellular region|cytokine activity|protein binding|regulation of apoptotic process|SMAD protein signal transduction|transforming growth factor beta receptor binding|positive regulation of pathway-restricted SMAD protein phosphorylation|regulation of MAPK cascade|cell developmen…	path:hsa04060,path:hsa04350,path:hsa04360,path:hsa04390	Cytokine-cytokine receptor interaction|TGF-beta signaling pathway|Axon guidance|Hippo signaling pathway
MANF	0	0.327379	0.801	0.538	0	1	1.489	ENSG00000145050	7873	protein_coding	mesencephalic astrocyte derived neurotrophic factor [Source:HGNC Symbol;Acc:HGNC:15461]	GO:0003723,GO:0005634,GO:0005783,GO:0008083,GO:0007165,GO:0005515,GO:0005576,GO:0008289,GO:0005615,GO:0005788,GO:0006986,GO:0005829,GO:0016529,GO:0031175,GO:0002576,GO:0033018,GO:1905897,GO:0071542,GO:0120146,GO:0048471	RNA binding|nucleus|endoplasmic reticulum|growth factor activity|signal transduction|protein binding|extracellular region|lipid binding|extracellular space|endoplasmic reticulum lumen|response to unfolded protein|cytosol|sarcoplasmic reticulum|neuron projection development|platelet degranulation|sarcoplasmic reticulum lumen|regulation of response to endoplasmic reticulum stress|dopaminergic neuro…
SUMO1	0	0.327375	0.937	0.695	0	1	1.348	ENSG00000116030	7341	protein_coding	small ubiquitin like modifier 1 [Source:HGNC Symbol;Acc:HGNC:12502]	GO:0005634,GO:0003723,GO:0005737,GO:0016607,GO:0016020,GO:0005730,GO:0031965,GO:0005886,GO:0005515,GO:0016604,GO:0008134,GO:0006355,GO:0016925,GO:0030578,GO:0031647,GO:0060021,GO:0086004,GO:0090204,GO:1901896,GO:1903169,GO:0000792,GO:0001650,GO:0001741,GO:0016605,GO:0030425,GO:0045202,GO:0005654,GO:0005829,GO:0050821,GO:0016032,GO:0005635,GO:0031625,GO:0015459,GO:0031334,GO:0043433,GO:0045892,GO:…	nucleus|RNA binding|cytoplasm|nuclear speck|membrane|nucleolus|nuclear membrane|plasma membrane|protein binding|nuclear body|transcription factor binding|regulation of transcription, DNA-templated|protein sumoylation|PML body organization|regulation of protein stability|roof of mouth development|regulation of cardiac muscle cell contraction|protein localization to nuclear pore|positive regulation…	path:hsa03013,path:hsa05418	RNA transport|Fluid shear stress and atherosclerosis
PIK3R1	0	0.326722	0.839	0.563	0	1	1.49	ENSG00000145675	5295	protein_coding	phosphoinositide-3-kinase regulatory subunit 1 [Source:HGNC Symbol;Acc:HGNC:8979]	GO:0046326,GO:1903078,GO:0005634,GO:0005737,GO:0016020,GO:0015031,GO:0043066,GO:0007165,GO:0005515,GO:0038095,GO:0038096,GO:0050900,GO:0005886,GO:0050852,GO:0008134,GO:0036312,GO:0043560,GO:0046982,GO:0001678,GO:0001953,GO:0006468,GO:0006606,GO:0007162,GO:0008286,GO:0008625,GO:0008630,GO:0030183,GO:0030335,GO:0032760,GO:0032869,GO:0034644,GO:0034976,GO:0042307,GO:0045671,GO:0045944,GO:0046626,GO:…	positive regulation of glucose import|positive regulation of protein localization to plasma membrane|nucleus|cytoplasm|membrane|protein transport|negative regulation of apoptotic process|signal transduction|protein binding|Fc-epsilon receptor signaling pathway|Fc-gamma receptor signaling pathway involved in phagocytosis|leukocyte migration|plasma membrane|T cell receptor signaling pathway|transcr…	path:hsa01521,path:hsa01522,path:hsa01524,path:hsa04012,path:hsa04014,path:hsa04015,path:hsa04024,path:hsa04062,path:hsa04066,path:hsa04068,path:hsa04070,path:hsa04071,path:hsa04072,path:hsa04140,path:hsa04150,path:hsa04151,path:hsa04152,path:hsa04210,path:hsa04211,path:hsa04213,path:hsa04218,path:hsa04360,path:hsa04370,path:hsa04380,path:hsa04510,path:hsa04550,path:hsa04611,path:hsa04620,path:hs…	EGFR tyrosine kinase inhibitor resistance|Endocrine resistance|Platinum drug resistance|ErbB signaling pathway|Ras signaling pathway|Rap1 signaling pathway|cAMP signaling pathway|Chemokine signaling pathway|HIF-1 signaling pathway|FoxO signaling pathway|Phosphatidylinositol signaling system|Sphingolipid signaling pathway|Phospholipase D signaling pathway|Autophagy - animal|mTOR signaling pathway|…
IFITM1	0	0.325985	0.747	0.517	0	1	1.445	ENSG00000185885	8519	protein_coding	interferon induced transmembrane protein 1 [Source:HGNC Symbol;Acc:HGNC:5412]	GO:0016020,GO:0016021,GO:0005886,GO:0002376,GO:0045087,GO:0050776,GO:0051607,GO:0005515,GO:0008285,GO:0009615,GO:0045071,GO:0032991,GO:0001503,GO:0007166,GO:0046597,GO:0060337,GO:0035456,GO:0030336,GO:0034341,GO:0045669,GO:0035455	membrane|integral component of membrane|plasma membrane|immune system process|innate immune response|regulation of immune response|defense response to virus|protein binding|negative regulation of cell population proliferation|response to virus|negative regulation of viral genome replication|protein-containing complex|ossification|cell surface receptor signaling pathway|negative regulation of vira…	path:hsa04662	B cell receptor signaling pathway
CUTA	0	0.325297	0.951	0.752	0	1	1.265	ENSG00000112514	51596	protein_coding	cutA divalent cation tolerance homolog [Source:HGNC Symbol;Acc:HGNC:21101]	GO:0016020,GO:0005515,GO:0005507,GO:0070062,GO:0010038,GO:0019899,GO:0008104,GO:0016021	membrane|protein binding|copper ion binding|extracellular exosome|response to metal ion|enzyme binding|protein localization|integral component of membrane
TMEM256	0	0.324909	0.792	0.525	0	1	1.509	ENSG00000205544	254863	protein_coding	transmembrane protein 256 [Source:HGNC Symbol;Acc:HGNC:28618]	GO:0016020,GO:0016021,GO:0070062,GO:0003674,GO:0008150	membrane|integral component of membrane|extracellular exosome|molecular_function|biological_process
NDUFAB1	0	0.323298	0.901	0.627	0	1	1.437	ENSG00000004779	4706	protein_coding	NADH:ubiquinone oxidoreductase subunit AB1 [Source:HGNC Symbol;Acc:HGNC:7694]	GO:0005654,GO:0055114,GO:0005739,GO:0005759,GO:0006629,GO:0006631,GO:0006633,GO:0070469,GO:0005509,GO:0009249,GO:0031966,GO:0005515,GO:0032981,GO:0008137,GO:0005762,GO:0006120,GO:0005747,GO:0005743,GO:0000035,GO:0000036,GO:0005504	nucleoplasm|oxidation-reduction process|mitochondrion|mitochondrial matrix|lipid metabolic process|fatty acid metabolic process|fatty acid biosynthetic process|respirasome|calcium ion binding|protein lipoylation|mitochondrial membrane|protein binding|mitochondrial respiratory chain complex I assembly|NADH dehydrogenase (ubiquinone) activity|mitochondrial large ribosomal subunit|mitochondrial elec…	path:hsa00190,path:hsa04714,path:hsa04723,path:hsa04932,path:hsa05010,path:hsa05012,path:hsa05016	Oxidative phosphorylation|Thermogenesis|Retrograde endocannabinoid signaling|Non-alcoholic fatty liver disease (NAFLD)|Alzheimer disease|Parkinson disease|Huntington disease
NME3	0	0.323033	0.891	0.664	0	1	1.342	ENSG00000103024	4832	protein_coding	NME/NM23 nucleoside diphosphate kinase 3 [Source:HGNC Symbol;Acc:HGNC:7851]	GO:0046872,GO:0000166,GO:0005524,GO:0016301,GO:0016740,GO:0016310,GO:0005515,GO:0006915,GO:0004550,GO:0006165,GO:0006183,GO:0006228,GO:0006241,GO:0009117,GO:0005829,GO:0006163,GO:0006220,GO:0015949	metal ion binding|nucleotide binding|ATP binding|kinase activity|transferase activity|phosphorylation|protein binding|apoptotic process|nucleoside diphosphate kinase activity|nucleoside diphosphate phosphorylation|GTP biosynthetic process|UTP biosynthetic process|CTP biosynthetic process|nucleotide metabolic process|cytosol|purine nucleotide metabolic process|pyrimidine nucleotide metabolic proce…	path:hsa00230,path:hsa00240,path:hsa00983	Purine metabolism|Pyrimidine metabolism|Drug metabolism - other enzymes
MAGEH1	0	0.322968	0.719	0.423	0	1	1.7	ENSG00000187601	28986	protein_coding	MAGE family member H1 [Source:HGNC Symbol;Acc:HGNC:24092]	GO:0005515,GO:0006915,GO:0005737	protein binding|apoptotic process|cytoplasm
ACTB	0	0.322632	1	0.968	0	1	1.033	ENSG00000075624	60	protein_coding	actin beta [Source:HGNC Symbol;Acc:HGNC:132]	GO:0005737,GO:0005634,GO:0016020,GO:0000166,GO:0005524,GO:0005886,GO:0000790,GO:0005615,GO:0005856,GO:0005515,GO:0005925,GO:0038096,GO:0042802,GO:0005200,GO:0045202,GO:0005654,GO:0005829,GO:0070062,GO:0001895,GO:0072562,GO:0016579,GO:0005884,GO:0032991,GO:0019901,GO:1990904,GO:0021762,GO:0030424,GO:0045815,GO:0070527,GO:0061024,GO:0031982,GO:0000980,GO:0048013,GO:0048488,GO:0048156,GO:0000978,GO:…	cytoplasm|nucleus|membrane|nucleotide binding|ATP binding|plasma membrane|nuclear chromatin|extracellular space|cytoskeleton|protein binding|focal adhesion|Fc-gamma receptor signaling pathway involved in phagocytosis|identical protein binding|structural constituent of cytoskeleton|synapse|nucleoplasm|cytosol|extracellular exosome|retina homeostasis|blood microparticle|protein deubiquitination|act…	path:hsa04015,path:hsa04145,path:hsa04210,path:hsa04390,path:hsa04510,path:hsa04520,path:hsa04530,path:hsa04611,path:hsa04670,path:hsa04714,path:hsa04810,path:hsa04919,path:hsa04921,path:hsa04971,path:hsa05100,path:hsa05110,path:hsa05130,path:hsa05131,path:hsa05132,path:hsa05164,path:hsa05205,path:hsa05225,path:hsa05410,path:hsa05412,path:hsa05414,path:hsa05416,path:hsa05418	Rap1 signaling pathway|Phagosome|Apoptosis|Hippo signaling pathway|Focal adhesion|Adherens junction|Tight junction|Platelet activation|Leukocyte transendothelial migration|Thermogenesis|Regulation of actin cytoskeleton|Thyroid hormone signaling pathway|Oxytocin signaling pathway|Gastric acid secretion|Bacterial invasion of epithelial cells|Vibrio cholerae infection|Pathogenic Escherichia coli inf…
UBL5	0	0.322216	0.981	0.814	0	1	1.205	ENSG00000198258	59286	protein_coding	ubiquitin like 5 [Source:HGNC Symbol;Acc:HGNC:13736]	GO:0005737,GO:0006464,GO:0005515,GO:0005634,GO:0000398,GO:1903955,GO:0031386	cytoplasm|cellular protein modification process|protein binding|nucleus|mRNA splicing, via spliceosome|positive regulation of protein targeting to mitochondrion|protein tag
COPZ1	0	0.321805	0.765	0.487	0	1	1.571	ENSG00000111481	22818	protein_coding	coatomer protein complex subunit zeta 1 [Source:HGNC Symbol;Acc:HGNC:2243]	GO:0006886,GO:0016192,GO:0030117,GO:0006890,GO:0030126,GO:0005737,GO:0016020,GO:0015031,GO:0005794,GO:0000139,GO:0031410,GO:0006891,GO:0030663,GO:0005789,GO:0005829,GO:0006888,GO:0030133,GO:1901998	intracellular protein transport|vesicle-mediated transport|membrane coat|retrograde vesicle-mediated transport, Golgi to endoplasmic reticulum|COPI vesicle coat|cytoplasm|membrane|protein transport|Golgi apparatus|Golgi membrane|cytoplasmic vesicle|intra-Golgi vesicle-mediated transport|COPI-coated vesicle membrane|endoplasmic reticulum membrane|cytosol|endoplasmic reticulum to Golgi vesicle-medi…
TP53I3	0	0.321396	0.697	0.413	0	1	1.688	ENSG00000115129	9540	protein_coding	tumor protein p53 inducible protein 3 [Source:HGNC Symbol;Acc:HGNC:19373]	GO:0016491,GO:0055114,GO:0042803,GO:0005829,GO:0042981,GO:0070402,GO:0003960,GO:0006739,GO:0048038	oxidoreductase activity|oxidation-reduction process|protein homodimerization activity|cytosol|regulation of apoptotic process|NADPH binding|NADPH:quinone reductase activity|NADP metabolic process|quinone binding	path:hsa04115	p53 signaling pathway
DYNLL1	0	0.320925	0.997	0.934	0	1	1.067	ENSG00000088986	8655	protein_coding	dynein light chain LC8-type 1 [Source:HGNC Symbol;Acc:HGNC:15476]	GO:0005634,GO:0005737,GO:0016020,GO:0003774,GO:0005739,GO:0050790,GO:0005856,GO:0005515,GO:0006915,GO:0005874,GO:0005813,GO:0005815,GO:0030286,GO:0005886,GO:0007017,GO:0000776,GO:0005868,GO:0005929,GO:0035735,GO:0097542,GO:0005829,GO:0008180,GO:0051959,GO:0016032,GO:0000086,GO:0010389,GO:0097711,GO:0043312,GO:0070821,GO:0021762,GO:0072686,GO:0019886,GO:0006888,GO:0008574,GO:2000582,GO:0101003,GO:…	nucleus|cytoplasm|membrane|motor activity|mitochondrion|regulation of catalytic activity|cytoskeleton|protein binding|apoptotic process|microtubule|centrosome|microtubule organizing center|dynein complex|plasma membrane|microtubule-based process|kinetochore|cytoplasmic dynein complex|cilium|intraciliary transport involved in cilium assembly|ciliary tip|cytosol|COP9 signalosome|dynein light interm…	path:hsa04962	Vasopressin-regulated water reabsorption
DNPH1	0	0.320816	0.711	0.423	0	1	1.681	ENSG00000112667	10591	protein_coding	2'-deoxynucleoside 5'-phosphate N-hydrolase 1 [Source:HGNC Symbol;Acc:HGNC:21218]	GO:0005634,GO:0005737,GO:0016787,GO:0042803,GO:0005515,GO:0008152,GO:0016798,GO:0009117,GO:0042802,GO:0005829,GO:0070062,GO:0070694,GO:0009159,GO:0030855,GO:0030307,GO:0016799,GO:0006195,GO:0009116	nucleus|cytoplasm|hydrolase activity|protein homodimerization activity|protein binding|metabolic process|hydrolase activity, acting on glycosyl bonds|nucleotide metabolic process|identical protein binding|cytosol|extracellular exosome|deoxyribonucleoside 5'-monophosphate N-glycosidase activity|deoxyribonucleoside monophosphate catabolic process|epithelial cell differentiation|positive regulation …
UQCC2	0	0.320807	0.785	0.476	0	1	1.649	ENSG00000137288	84300	protein_coding	ubiquinol-cytochrome c reductase complex assembly factor 2 [Source:HGNC Symbol;Acc:HGNC:21237]	GO:0005739,GO:0016604,GO:0034551,GO:0016020,GO:0005743,GO:0005759,GO:0005515,GO:0005758,GO:0070131,GO:0050796,GO:0042645,GO:1903364,GO:2001014,GO:0002082	mitochondrion|nuclear body|mitochondrial respiratory chain complex III assembly|membrane|mitochondrial inner membrane|mitochondrial matrix|protein binding|mitochondrial intermembrane space|positive regulation of mitochondrial translation|regulation of insulin secretion|mitochondrial nucleoid|positive regulation of cellular protein catabolic process|regulation of skeletal muscle cell differentiati…
MARCKSL1	0	0.319777	0.987	0.848	0	1	1.164	ENSG00000175130	65108	protein_coding	MARCKS like 1 [Source:HGNC Symbol;Acc:HGNC:7142]	GO:0005737,GO:0016020,GO:0003779,GO:0005886,GO:0005856,GO:0005515,GO:0005516,GO:0070062,GO:0008284	cytoplasm|membrane|actin binding|plasma membrane|cytoskeleton|protein binding|calmodulin binding|extracellular exosome|positive regulation of cell population proliferation	path:hsa04666,path:hsa05140	Fc gamma R-mediated phagocytosis|Leishmaniasis
NDUFB7	0	0.318833	0.943	0.719	0	1	1.312	ENSG00000099795	4713	protein_coding	NADH:ubiquinone oxidoreductase subunit B7 [Source:HGNC Symbol;Acc:HGNC:7702]	GO:0016020,GO:0055114,GO:0005743,GO:0005739,GO:0070469,GO:0008137,GO:0003954,GO:0005758,GO:0032981,GO:0006120,GO:0005747	membrane|oxidation-reduction process|mitochondrial inner membrane|mitochondrion|respirasome|NADH dehydrogenase (ubiquinone) activity|NADH dehydrogenase activity|mitochondrial intermembrane space|mitochondrial respiratory chain complex I assembly|mitochondrial electron transport, NADH to ubiquinone|mitochondrial respiratory chain complex I	path:hsa00190,path:hsa04714,path:hsa04723,path:hsa04932,path:hsa05010,path:hsa05012,path:hsa05016	Oxidative phosphorylation|Thermogenesis|Retrograde endocannabinoid signaling|Non-alcoholic fatty liver disease (NAFLD)|Alzheimer disease|Parkinson disease|Huntington disease
PSMA4	0	0.318205	0.886	0.614	0	1	1.443	ENSG00000041357	5685	protein_coding	proteasome subunit alpha 4 [Source:HGNC Symbol;Acc:HGNC:9533]	GO:0005737,GO:0016787,GO:0008233,GO:0006508,GO:0000502,GO:0004298,GO:0051603,GO:0005839,GO:0019773,GO:0005634,GO:0043231,GO:0005829,GO:0005515,GO:0006511,GO:0004175,GO:0038095,GO:0050852,GO:0000932,GO:0005654,GO:0070062,GO:0000165,GO:0000209,GO:0002223,GO:0002479,GO:0006521,GO:0010498,GO:0010499,GO:0010972,GO:0016579,GO:0031145,GO:0031146,GO:0033209,GO:0038061,GO:0043161,GO:0043488,GO:0043687,GO:…	cytoplasm|hydrolase activity|peptidase activity|proteolysis|proteasome complex|threonine-type endopeptidase activity|proteolysis involved in cellular protein catabolic process|proteasome core complex|proteasome core complex, alpha-subunit complex|nucleus|intracellular membrane-bounded organelle|cytosol|protein binding|ubiquitin-dependent protein catabolic process|endopeptidase activity|Fc-epsilon…	path:hsa03050	Proteasome
NDUFS6	0	0.317381	0.906	0.636	0	1	1.425	ENSG00000145494	4726	protein_coding	NADH:ubiquinone oxidoreductase subunit S6 [Source:HGNC Symbol;Acc:HGNC:7713]	GO:0016020,GO:0055114,GO:0005743,GO:0005739,GO:0005747,GO:0006120,GO:0070469,GO:0008137,GO:0032981,GO:0009055,GO:0006631,GO:0006936,GO:0010259,GO:0022904,GO:0035264,GO:0061458,GO:0070584,GO:0072358	membrane|oxidation-reduction process|mitochondrial inner membrane|mitochondrion|mitochondrial respiratory chain complex I|mitochondrial electron transport, NADH to ubiquinone|respirasome|NADH dehydrogenase (ubiquinone) activity|mitochondrial respiratory chain complex I assembly|electron transfer activity|fatty acid metabolic process|muscle contraction|multicellular organism aging|respiratory elec…	path:hsa00190,path:hsa04714,path:hsa04723,path:hsa04932,path:hsa05010,path:hsa05012,path:hsa05016	Oxidative phosphorylation|Thermogenesis|Retrograde endocannabinoid signaling|Non-alcoholic fatty liver disease (NAFLD)|Alzheimer disease|Parkinson disease|Huntington disease
EIF5A	0	0.317133	0.915	0.672	0	1	1.362	ENSG00000132507	1984	protein_coding	eukaryotic translation initiation factor 5A [Source:HGNC Symbol;Acc:HGNC:3300]	GO:0003723,GO:0051028,GO:0005634,GO:0005737,GO:0016020,GO:0015031,GO:0006412,GO:0005783,GO:0005789,GO:0005515,GO:0006915,GO:0003746,GO:0006414,GO:0006406,GO:0005643,GO:0043022,GO:0005829,GO:0006452,GO:0045901,GO:0045905,GO:0008284,GO:0047485,GO:0006913,GO:0005642,GO:0017070,GO:0006611	RNA binding|mRNA transport|nucleus|cytoplasm|membrane|protein transport|translation|endoplasmic reticulum|endoplasmic reticulum membrane|protein binding|apoptotic process|translation elongation factor activity|translational elongation|mRNA export from nucleus|nuclear pore|ribosome binding|cytosol|translational frameshifting|positive regulation of translational elongation|positive regulation of tr…
LMAN2	0	0.316633	0.867	0.632	0	1	1.372	ENSG00000169223	10960	protein_coding	lectin, mannose binding 2 [Source:HGNC Symbol;Acc:HGNC:16986]	GO:0016020,GO:0016021,GO:0015031,GO:0046872,GO:0005783,GO:0005789,GO:0030246,GO:0005794,GO:0005615,GO:0000139,GO:0009986,GO:0005887,GO:0006888,GO:0007030,GO:0005793,GO:0030134,GO:0005515,GO:0050766,GO:0070062,GO:0006890,GO:0007029,GO:0033116,GO:0031072,GO:0005537	membrane|integral component of membrane|protein transport|metal ion binding|endoplasmic reticulum|endoplasmic reticulum membrane|carbohydrate binding|Golgi apparatus|extracellular space|Golgi membrane|cell surface|integral component of plasma membrane|endoplasmic reticulum to Golgi vesicle-mediated transport|Golgi organization|endoplasmic reticulum-Golgi intermediate compartment|COPII-coated ER t…	path:hsa04141	Protein processing in endoplasmic reticulum
NDUFA13	0	0.316628	0.961	0.754	0	1	1.275	ENSG00000186010	51079	protein_coding	NADH:ubiquinone oxidoreductase subunit A13 [Source:HGNC Symbol;Acc:HGNC:17194]	GO:0005634,GO:0005737,GO:0016020,GO:0016021,GO:0005524,GO:0055114,GO:0005739,GO:0005743,GO:0005515,GO:0006915,GO:0070469,GO:0005654,GO:0031966,GO:0032981,GO:0003954,GO:0008137,GO:0005747,GO:0030308,GO:0006120,GO:0045892,GO:0097190,GO:2001243,GO:0072593,GO:0035458,GO:0043280,GO:0071300,GO:0045732,GO:0010952,GO:0005746,GO:0045039,GO:0097191	nucleus|cytoplasm|membrane|integral component of membrane|ATP binding|oxidation-reduction process|mitochondrion|mitochondrial inner membrane|protein binding|apoptotic process|respirasome|nucleoplasm|mitochondrial membrane|mitochondrial respiratory chain complex I assembly|NADH dehydrogenase activity|NADH dehydrogenase (ubiquinone) activity|mitochondrial respiratory chain complex I|negative regula…	path:hsa00190,path:hsa04714,path:hsa04723,path:hsa04932,path:hsa05010,path:hsa05012,path:hsa05016	Oxidative phosphorylation|Thermogenesis|Retrograde endocannabinoid signaling|Non-alcoholic fatty liver disease (NAFLD)|Alzheimer disease|Parkinson disease|Huntington disease
TUNAR	0	0.316592	0.459	0.183	0	1	2.508	ENSG00000250366	--	protein_coding	TCL1 upstream neural differentiation-associated RNA [Source:HGNC Symbol;Acc:HGNC:44088]	GO:0016020,GO:0016021	membrane|integral component of membrane
TMEM167A	0	0.316049	0.833	0.548	0	1	1.52	ENSG00000174695	153339	protein_coding	transmembrane protein 167A [Source:HGNC Symbol;Acc:HGNC:28330]	GO:0016020,GO:0016021,GO:0005794,GO:0000139,GO:0009306,GO:0046907	membrane|integral component of membrane|Golgi apparatus|Golgi membrane|protein secretion|intracellular transport
CDC42	0	0.314549	0.979	0.833	0	1	1.175	ENSG00000070831	998	protein_coding	cell division cycle 42 [Source:HGNC Symbol;Acc:HGNC:1736]	GO:0005737,GO:0016020,GO:0000166,GO:0016787,GO:0003924,GO:0005525,GO:0051301,GO:0007264,GO:0016567,GO:0005886,GO:0005856,GO:0042995,GO:0005515,GO:0030154,GO:0019901,GO:0030742,GO:0031435,GO:0002040,GO:0003161,GO:0006897,GO:0007015,GO:0007030,GO:0007088,GO:0007097,GO:0032488,GO:0034332,GO:0034613,GO:0035088,GO:0036336,GO:0043085,GO:0043393,GO:0043410,GO:0043525,GO:0043552,GO:0045740,GO:0046330,GO:…	cytoplasm|membrane|nucleotide binding|hydrolase activity|GTPase activity|GTP binding|cell division|small GTPase mediated signal transduction|protein ubiquitination|plasma membrane|cytoskeleton|cell projection|protein binding|cell differentiation|protein kinase binding|GTP-dependent protein binding|mitogen-activated protein kinase kinase kinase binding|sprouting angiogenesis|cardiac conduction sys…	path:hsa04010,path:hsa04014,path:hsa04015,path:hsa04062,path:hsa04144,path:hsa04360,path:hsa04370,path:hsa04510,path:hsa04520,path:hsa04530,path:hsa04660,path:hsa04666,path:hsa04670,path:hsa04722,path:hsa04810,path:hsa04912,path:hsa04932,path:hsa04933,path:hsa05100,path:hsa05120,path:hsa05130,path:hsa05131,path:hsa05132,path:hsa05165,path:hsa05200,path:hsa05203,path:hsa05205,path:hsa05211,path:hs…	MAPK signaling pathway|Ras signaling pathway|Rap1 signaling pathway|Chemokine signaling pathway|Endocytosis|Axon guidance|VEGF signaling pathway|Focal adhesion|Adherens junction|Tight junction|T cell receptor signaling pathway|Fc gamma R-mediated phagocytosis|Leukocyte transendothelial migration|Neurotrophin signaling pathway|Regulation of actin cytoskeleton|GnRH signaling pathway|Non-alcoholic f…
PRSS23	0	0.314534	0.856	0.63	0	1	1.359	ENSG00000150687	11098	protein_coding	serine protease 23 [Source:HGNC Symbol;Acc:HGNC:14370]	GO:0016787,GO:0008233,GO:0006508,GO:0005576,GO:0004252,GO:0008236,GO:0070062,GO:0044267,GO:0043687,GO:0005788,GO:0005634	hydrolase activity|peptidase activity|proteolysis|extracellular region|serine-type endopeptidase activity|serine-type peptidase activity|extracellular exosome|cellular protein metabolic process|post-translational protein modification|endoplasmic reticulum lumen|nucleus
NDUFA6	0	0.314042	0.847	0.564	0	1	1.502	ENSG00000184983	4700	protein_coding	NADH:ubiquinone oxidoreductase subunit A6 [Source:HGNC Symbol;Acc:HGNC:7690]	GO:0016020,GO:0055114,GO:0005743,GO:0005739,GO:0070469,GO:0031966,GO:0032981,GO:0008137,GO:0005747,GO:0006120,GO:0006979	membrane|oxidation-reduction process|mitochondrial inner membrane|mitochondrion|respirasome|mitochondrial membrane|mitochondrial respiratory chain complex I assembly|NADH dehydrogenase (ubiquinone) activity|mitochondrial respiratory chain complex I|mitochondrial electron transport, NADH to ubiquinone|response to oxidative stress	path:hsa00190,path:hsa04714,path:hsa04723,path:hsa04932,path:hsa05010,path:hsa05012,path:hsa05016	Oxidative phosphorylation|Thermogenesis|Retrograde endocannabinoid signaling|Non-alcoholic fatty liver disease (NAFLD)|Alzheimer disease|Parkinson disease|Huntington disease
NDUFA4	0	0.313211	0.995	0.859	0	1	1.158	ENSG00000189043	4697	protein_coding	NDUFA4 mitochondrial complex associated [Source:HGNC Symbol;Acc:HGNC:7687]	GO:0016020,GO:0016021,GO:0055114,GO:0005743,GO:0005739,GO:1902600,GO:0070469,GO:0005747,GO:0005751,GO:0008137,GO:0006120,GO:0044877,GO:0005515,GO:0004129,GO:0006123	membrane|integral component of membrane|oxidation-reduction process|mitochondrial inner membrane|mitochondrion|proton transmembrane transport|respirasome|mitochondrial respiratory chain complex I|mitochondrial respiratory chain complex IV|NADH dehydrogenase (ubiquinone) activity|mitochondrial electron transport, NADH to ubiquinone|protein-containing complex binding|protein binding|cytochrome-c ox…	path:hsa00190,path:hsa04714,path:hsa04723,path:hsa04932,path:hsa05010,path:hsa05012,path:hsa05016	Oxidative phosphorylation|Thermogenesis|Retrograde endocannabinoid signaling|Non-alcoholic fatty liver disease (NAFLD)|Alzheimer disease|Parkinson disease|Huntington disease
LAMTOR5	0	0.311489	0.903	0.655	0	1	1.379	ENSG00000134248	10542	protein_coding	late endosomal/lysosomal adaptor, MAPK and MTOR activator 5 [Source:HGNC Symbol;Acc:HGNC:17955]	GO:0005737,GO:0043066,GO:0071986,GO:0019079,GO:0043154,GO:0005829,GO:0005515,GO:0005764,GO:0005085,GO:0071230,GO:1904263,GO:0009615,GO:0005765,GO:0008361,GO:0032008,GO:0060090,GO:0007050,GO:0016241,GO:0061462	cytoplasm|negative regulation of apoptotic process|Ragulator complex|viral genome replication|negative regulation of cysteine-type endopeptidase activity involved in apoptotic process|cytosol|protein binding|lysosome|guanyl-nucleotide exchange factor activity|cellular response to amino acid stimulus|positive regulation of TORC1 signaling|response to virus|lysosomal membrane|regulation of cell siz…	path:hsa04150,path:hsa05161	mTOR signaling pathway|Hepatitis B
COX6B1	0	0.311184	0.977	0.809	0	1	1.208	ENSG00000126267	1340	protein_coding	cytochrome c oxidase subunit 6B1 [Source:HGNC Symbol;Acc:HGNC:2280]	GO:0005739,GO:1902600,GO:0005758,GO:0021762,GO:0004129,GO:0006123,GO:0005743,GO:0045277	mitochondrion|proton transmembrane transport|mitochondrial intermembrane space|substantia nigra development|cytochrome-c oxidase activity|mitochondrial electron transport, cytochrome c to oxygen|mitochondrial inner membrane|respiratory chain complex IV	path:hsa00190,path:hsa04260,path:hsa04714,path:hsa04932,path:hsa05010,path:hsa05012,path:hsa05016	Oxidative phosphorylation|Cardiac muscle contraction|Thermogenesis|Non-alcoholic fatty liver disease (NAFLD)|Alzheimer disease|Parkinson disease|Huntington disease
EDF1	0	0.311077	0.994	0.881	0	1	1.128	ENSG00000107223	8721	protein_coding	endothelial differentiation related factor 1 [Source:HGNC Symbol;Acc:HGNC:3164]	GO:0003723,GO:0005634,GO:0005737,GO:0005730,GO:0005829,GO:0003677,GO:0019216,GO:0005515,GO:0007275,GO:0030154,GO:0003713,GO:0045893,GO:0005516,GO:0005622,GO:0006355,GO:0045446,GO:0001094,GO:0043388,GO:0043565	RNA binding|nucleus|cytoplasm|nucleolus|cytosol|DNA binding|regulation of lipid metabolic process|protein binding|multicellular organism development|cell differentiation|transcription coactivator activity|positive regulation of transcription, DNA-templated|calmodulin binding|intracellular|regulation of transcription, DNA-templated|endothelial cell differentiation|TFIID-class transcription factor …
GUK1	0	0.31054	0.964	0.754	0	1	1.279	ENSG00000143774	2987	protein_coding	guanylate kinase 1 [Source:HGNC Symbol;Acc:HGNC:4693]	GO:0000166,GO:0005524,GO:0016301,GO:0016740,GO:0016310,GO:0005829,GO:0006163,GO:0005515,GO:0001917,GO:0004385,GO:0046037,GO:0046710,GO:0015949,GO:0006185,GO:0019673,GO:0034436,GO:0046034,GO:0046054,GO:0046060,GO:0046711,GO:0046939	nucleotide binding|ATP binding|kinase activity|transferase activity|phosphorylation|cytosol|purine nucleotide metabolic process|protein binding|photoreceptor inner segment|guanylate kinase activity|GMP metabolic process|GDP metabolic process|nucleobase-containing small molecule interconversion|dGDP biosynthetic process|GDP-mannose metabolic process|glycoprotein transport|ATP metabolic process|dGM…	path:hsa00230	Purine metabolism
TMED10	0	0.309438	0.926	0.721	0	1	1.284	ENSG00000170348	10972	protein_coding	transmembrane p24 trafficking protein 10 [Source:HGNC Symbol;Acc:HGNC:16998]	GO:0016020,GO:0016021,GO:0006886,GO:0015031,GO:0005794,GO:0005783,GO:0005789,GO:0005886,GO:0005515,GO:0042470,GO:0031410,GO:0044877,GO:0001822,GO:0007030,GO:0043279,GO:0045055,GO:0048199,GO:0051259,GO:0005793,GO:0005801,GO:0030137,GO:0030667,GO:0042589,GO:0043231,GO:0070765,GO:0016192,GO:0006888,GO:0030134,GO:0006890,GO:0019905,GO:0030140,GO:0000139,GO:0030133,GO:0048208,GO:0012507,GO:0033116,GO:…	membrane|integral component of membrane|intracellular protein transport|protein transport|Golgi apparatus|endoplasmic reticulum|endoplasmic reticulum membrane|plasma membrane|protein binding|melanosome|cytoplasmic vesicle|protein-containing complex binding|kidney development|Golgi organization|response to alkaloid|regulated exocytosis|vesicle targeting, to, from or within Golgi|protein complex ol…
UQCR11	0	0.308451	0.946	0.715	0	1	1.323	ENSG00000127540	10975	protein_coding	ubiquinol-cytochrome c reductase, complex III subunit XI [Source:HGNC Symbol;Acc:HGNC:30862]	GO:0016020,GO:0016021,GO:0055114,GO:0005743,GO:0005739,GO:0070469,GO:0009055,GO:0008121,GO:0006122,GO:0006091	membrane|integral component of membrane|oxidation-reduction process|mitochondrial inner membrane|mitochondrion|respirasome|electron transfer activity|ubiquinol-cytochrome-c reductase activity|mitochondrial electron transport, ubiquinol to cytochrome c|generation of precursor metabolites and energy	path:hsa00190,path:hsa04260,path:hsa04714,path:hsa04932,path:hsa05010,path:hsa05012,path:hsa05016	Oxidative phosphorylation|Cardiac muscle contraction|Thermogenesis|Non-alcoholic fatty liver disease (NAFLD)|Alzheimer disease|Parkinson disease|Huntington disease
ISLR	0	0.307757	0.964	0.651	0	1	1.481	ENSG00000129009	3671	protein_coding	immunoglobulin superfamily containing leucine rich repeat [Source:HGNC Symbol;Acc:HGNC:6133]	GO:0005576,GO:0070062,GO:0007155,GO:0002576,GO:0031093,GO:0005515	extracellular region|extracellular exosome|cell adhesion|platelet degranulation|platelet alpha granule lumen|protein binding
TIMM13	0	0.307486	0.876	0.636	0	1	1.377	ENSG00000099800	26517	protein_coding	translocase of inner mitochondrial membrane 13 [Source:HGNC Symbol;Acc:HGNC:11816]	GO:0016020,GO:0015031,GO:0046872,GO:0005739,GO:0005743,GO:0001650,GO:0005758,GO:0072321,GO:0006626,GO:0008270,GO:0007605,GO:0045039,GO:0042719	membrane|protein transport|metal ion binding|mitochondrion|mitochondrial inner membrane|fibrillar center|mitochondrial intermembrane space|chaperone-mediated protein transport|protein targeting to mitochondrion|zinc ion binding|sensory perception of sound|protein insertion into mitochondrial inner membrane|mitochondrial intermembrane space protein transporter complex
PDLIM4	0	0.307315	0.736	0.469	0	1	1.569	ENSG00000131435	8572	protein_coding	PDZ and LIM domain 4 [Source:HGNC Symbol;Acc:HGNC:16501]	GO:0005634,GO:0005737,GO:0016020,GO:0046872,GO:0042803,GO:0005856,GO:0042995,GO:0048471,GO:0030054,GO:0045202,GO:0045211,GO:0005768,GO:0005515,GO:0030027,GO:0031901,GO:0001725,GO:0043197,GO:0055038,GO:0030036,GO:0031941,GO:0003779,GO:0051371,GO:0007507,GO:0061061,GO:0005913,GO:0030018,GO:0043005,GO:0019903,GO:0031532,GO:0051393,GO:0098976,GO:0031905,GO:0034777	nucleus|cytoplasm|membrane|metal ion binding|protein homodimerization activity|cytoskeleton|cell projection|perinuclear region of cytoplasm|cell junction|synapse|postsynaptic membrane|endosome|protein binding|lamellipodium|early endosome membrane|stress fiber|dendritic spine|recycling endosome membrane|actin cytoskeleton organization|filamentous actin|actin binding|muscle alpha-actinin binding|he…
PYURF	0	0.307256	0.851	0.593	0	1	1.435	ENSG00000145337	100996939	protein_coding	PIGY upstream reading frame [Source:HGNC Symbol;Acc:HGNC:44317]	GO:0005739,GO:0005829,GO:0005515,GO:0006506,GO:0005789,GO:0000506,GO:0009893	mitochondrion|cytosol|protein binding|GPI anchor biosynthetic process|endoplasmic reticulum membrane|glycosylphosphatidylinositol-N-acetylglucosaminyltransferase (GPI-GnT) complex|positive regulation of metabolic process
NDUFA1	0	0.306922	0.949	0.744	0	1	1.276	ENSG00000125356	4694	protein_coding	NADH:ubiquinone oxidoreductase subunit A1 [Source:HGNC Symbol;Acc:HGNC:7683]	GO:0016020,GO:0016021,GO:0005829,GO:0055114,GO:0005739,GO:0005743,GO:0070469,GO:0031966,GO:0032981,GO:0008137,GO:0006120,GO:0005747	membrane|integral component of membrane|cytosol|oxidation-reduction process|mitochondrion|mitochondrial inner membrane|respirasome|mitochondrial membrane|mitochondrial respiratory chain complex I assembly|NADH dehydrogenase (ubiquinone) activity|mitochondrial electron transport, NADH to ubiquinone|mitochondrial respiratory chain complex I	path:hsa00190,path:hsa04714,path:hsa04723,path:hsa04932,path:hsa05010,path:hsa05012,path:hsa05016	Oxidative phosphorylation|Thermogenesis|Retrograde endocannabinoid signaling|Non-alcoholic fatty liver disease (NAFLD)|Alzheimer disease|Parkinson disease|Huntington disease
MINOS1	0	0.306817	0.947	0.743	0	1	1.275	ENSG00000173436	440574	protein_coding	mitochondrial contact site and cristae organizing system subunit 10 [Source:HGNC Symbol;Acc:HGNC:32068]	GO:0005743,GO:0005739,GO:0061617,GO:0016020,GO:0016021,GO:0005515,GO:0003674,GO:0008150	mitochondrial inner membrane|mitochondrion|MICOS complex|membrane|integral component of membrane|protein binding|molecular_function|biological_process
MCTS1	0	0.305987	0.735	0.463	0	1	1.587	ENSG00000232119	28985	protein_coding	MCTS1 re-initiation and release factor [Source:HGNC Symbol;Acc:HGNC:23357]	GO:0003723,GO:0005737,GO:0003743,GO:0006412,GO:0006413,GO:0005829,GO:0005886,GO:0005515,GO:0006974,GO:0007049,GO:0022627,GO:0032790,GO:0040008,GO:0075522,GO:0001731,GO:0002188,GO:0008284	RNA binding|cytoplasm|translation initiation factor activity|translation|translational initiation|cytosol|plasma membrane|protein binding|cellular response to DNA damage stimulus|cell cycle|cytosolic small ribosomal subunit|ribosome disassembly|regulation of growth|IRES-dependent viral translational initiation|formation of translation preinitiation complex|translation reinitiation|positive regula…
CD248	0	0.305075	0.779	0.416	0	1	1.873	ENSG00000174807	57124	protein_coding	CD248 molecule [Source:HGNC Symbol;Acc:HGNC:18219]	GO:0016020,GO:0016021,GO:0030246,GO:0005509,GO:0009897,GO:0070062,GO:0003674,GO:0008150,GO:0016477,GO:0031012,GO:0050840,GO:1990430,GO:0008284,GO:0048535,GO:0060033,GO:2000353,GO:0005737	membrane|integral component of membrane|carbohydrate binding|calcium ion binding|external side of plasma membrane|extracellular exosome|molecular_function|biological_process|cell migration|extracellular matrix|extracellular matrix binding|extracellular matrix protein binding|positive regulation of cell population proliferation|lymph node development|anatomical structure regression|positive regula…
POLR2L	0	0.305067	0.92	0.716	0	1	1.285	ENSG00000177700	5441	protein_coding	RNA polymerase II subunit L [Source:HGNC Symbol;Acc:HGNC:9199]	GO:0005634,GO:0008270,GO:0046872,GO:0003677,GO:0006351,GO:0005515,GO:0003899,GO:0005666,GO:0005654,GO:0005829,GO:0006366,GO:0060964,GO:0045815,GO:0006368,GO:0006370,GO:0050434,GO:0006367,GO:0042795,GO:0001056,GO:0032481,GO:0000398,GO:0001054,GO:0006361,GO:0006362,GO:0006363,GO:0005736,GO:0006283,GO:0008543,GO:0016070,GO:0035019,GO:0005665,GO:0001055,GO:0006360,GO:0006356,GO:0042797	nucleus|zinc ion binding|metal ion binding|DNA binding|transcription, DNA-templated|protein binding|DNA-directed 5'-3' RNA polymerase activity|RNA polymerase III complex|nucleoplasm|cytosol|transcription by RNA polymerase II|regulation of gene silencing by miRNA|positive regulation of gene expression, epigenetic|transcription elongation from RNA polymerase II promoter|7-methylguanosine mRNA cappi…	path:hsa00230,path:hsa00240,path:hsa03020,path:hsa04623,path:hsa05016	Purine metabolism|Pyrimidine metabolism|RNA polymerase|Cytosolic DNA-sensing pathway|Huntington disease
ATOX1	0	0.304939	0.885	0.63	0	1	1.405	ENSG00000177556	475	protein_coding	antioxidant 1 copper chaperone [Source:HGNC Symbol;Acc:HGNC:798]	GO:0046872,GO:0030001,GO:0005829,GO:0006811,GO:0005515,GO:0006979,GO:0005507,GO:0016530,GO:0016531,GO:0032767,GO:0051117,GO:0006825,GO:0006878,GO:0043066,GO:0060003	metal ion binding|metal ion transport|cytosol|ion transport|protein binding|response to oxidative stress|copper ion binding|metallochaperone activity|copper chaperone activity|copper-dependent protein binding|ATPase binding|copper ion transport|cellular copper ion homeostasis|negative regulation of apoptotic process|copper ion export	path:hsa04978	Mineral absorption
COX7A2	0	0.304853	0.964	0.766	0	1	1.258	ENSG00000112695	1347	protein_coding	cytochrome c oxidase subunit 7A2 [Source:HGNC Symbol;Acc:HGNC:2288]	GO:0016020,GO:0016021,GO:1902600,GO:0009055,GO:0004129,GO:0022900,GO:0005746	membrane|integral component of membrane|proton transmembrane transport|electron transfer activity|cytochrome-c oxidase activity|electron transport chain|mitochondrial respirasome	path:hsa00190,path:hsa04260,path:hsa04714,path:hsa04932,path:hsa05010,path:hsa05012,path:hsa05016	Oxidative phosphorylation|Cardiac muscle contraction|Thermogenesis|Non-alcoholic fatty liver disease (NAFLD)|Alzheimer disease|Parkinson disease|Huntington disease
KRTCAP2	0	0.304084	0.838	0.608	0	1	1.378	ENSG00000163463	200185	protein_coding	keratinocyte associated protein 2 [Source:HGNC Symbol;Acc:HGNC:28942]	GO:0016020,GO:0016021,GO:0005783,GO:0005789,GO:0006486,GO:0003674,GO:0005575,GO:0008250,GO:0042543	membrane|integral component of membrane|endoplasmic reticulum|endoplasmic reticulum membrane|protein glycosylation|molecular_function|cellular_component|oligosaccharyltransferase complex|protein N-linked glycosylation via arginine
SMARCB1	0	0.30391	0.785	0.516	0	1	1.521	ENSG00000099956	6598	protein_coding	SWI/SNF related, matrix associated, actin dependent regulator of chromatin, subfamily b, member 1 [Source:HGNC Symbol;Acc:HGNC:11103]	GO:0051091,GO:0045944,GO:0005634,GO:0043231,GO:0005654,GO:0003677,GO:0001650,GO:0006325,GO:0000790,GO:0005515,GO:0007049,GO:0006338,GO:0005730,GO:0007399,GO:0000228,GO:0006357,GO:0003713,GO:0032991,GO:0016032,GO:0000980,GO:0000978,GO:0006337,GO:0016514,GO:0071564,GO:0071565,GO:0002039,GO:0031492,GO:0043044,GO:0001164,GO:0001188,GO:1901838,GO:0090240,GO:0030957,GO:0043923,GO:1902661,GO:0015074,GO:…	positive regulation of DNA-binding transcription factor activity|positive regulation of transcription by RNA polymerase II|nucleus|intracellular membrane-bounded organelle|nucleoplasm|DNA binding|fibrillar center|chromatin organization|nuclear chromatin|protein binding|cell cycle|chromatin remodeling|nucleolus|nervous system development|nuclear chromosome|regulation of transcription by RNA polyme…	path:hsa04714,path:hsa05225	Thermogenesis|Hepatocellular carcinoma
RPL10	0	0.303574	1	0.991	0	1	1.009	ENSG00000147403	6134	protein_coding	ribosomal protein L10 [Source:HGNC Symbol;Acc:HGNC:10298]	GO:0003723,GO:0016020,GO:0006412,GO:0005783,GO:0005829,GO:0003735,GO:0005840,GO:0005515,GO:0007275,GO:0022625,GO:0000027,GO:0006417,GO:0019083,GO:0032991,GO:0006413,GO:0005634,GO:0000184,GO:0006614,GO:0000122,GO:0005790,GO:0045182,GO:0043066,GO:1990403,GO:0005622	RNA binding|membrane|translation|endoplasmic reticulum|cytosol|structural constituent of ribosome|ribosome|protein binding|multicellular organism development|cytosolic large ribosomal subunit|ribosomal large subunit assembly|regulation of translation|viral transcription|protein-containing complex|translational initiation|nucleus|nuclear-transcribed mRNA catabolic process, nonsense-mediated decay|…	path:hsa03010	Ribosome
HM13	0	0.302901	0.797	0.535	0	1	1.49	ENSG00000101294	81502	protein_coding	histocompatibility minor 13 [Source:HGNC Symbol;Acc:HGNC:16435]	GO:0016020,GO:0016021,GO:0005783,GO:0005789,GO:0016787,GO:0042803,GO:0005886,GO:0005515,GO:0008233,GO:0006508,GO:0004190,GO:0009986,GO:0031625,GO:0005791,GO:0033619,GO:0042500,GO:0036513,GO:0006465,GO:0071458,GO:0071556,GO:0001701,GO:1904211	membrane|integral component of membrane|endoplasmic reticulum|endoplasmic reticulum membrane|hydrolase activity|protein homodimerization activity|plasma membrane|protein binding|peptidase activity|proteolysis|aspartic-type endopeptidase activity|cell surface|ubiquitin protein ligase binding|rough endoplasmic reticulum|membrane protein proteolysis|aspartic endopeptidase activity, intramembrane cle…
C1QBP	0	0.302589	0.853	0.588	0	1	1.451	ENSG00000108561	708	protein_coding	complement C1q binding protein [Source:HGNC Symbol;Acc:HGNC:1243]	GO:0006397,GO:0008380,GO:0005634,GO:0005737,GO:0016020,GO:0005739,GO:0005759,GO:0005886,GO:0005829,GO:0005515,GO:0005576,GO:0006915,GO:0009986,GO:0002376,GO:0045087,GO:0042254,GO:0005730,GO:0002250,GO:0003729,GO:0000122,GO:0008134,GO:0003714,GO:0043065,GO:0016032,GO:0008494,GO:0070131,GO:0006955,GO:0032689,GO:2000510,GO:0006958,GO:0045785,GO:0014065,GO:0048025,GO:0042256,GO:0005540,GO:0051897,GO:…	mRNA processing|RNA splicing|nucleus|cytoplasm|membrane|mitochondrion|mitochondrial matrix|plasma membrane|cytosol|protein binding|extracellular region|apoptotic process|cell surface|immune system process|innate immune response|ribosome biogenesis|nucleolus|adaptive immune response|mRNA binding|negative regulation of transcription by RNA polymerase II|transcription factor binding|transcription co…	path:hsa05168	Herpes simplex infection
OGN	0	0.302497	0.842	0.58	0	1	1.452	ENSG00000106809	4969	protein_coding	osteoglycin [Source:HGNC Symbol;Acc:HGNC:8126]	GO:0005615,GO:0008083,GO:0007165,GO:0005515,GO:0005576,GO:0070062,GO:0062023,GO:0043202,GO:0005796,GO:1903561,GO:0018146,GO:0042340,GO:0048662,GO:0030021	extracellular space|growth factor activity|signal transduction|protein binding|extracellular region|extracellular exosome|collagen-containing extracellular matrix|lysosomal lumen|Golgi lumen|extracellular vesicle|keratan sulfate biosynthetic process|keratan sulfate catabolic process|negative regulation of smooth muscle cell proliferation|extracellular matrix structural constituent conferring comp…
VWC2	0	0.302105	0.546	0.258	0	1	2.116	ENSG00000188730	375567	protein_coding	von Willebrand factor C domain containing 2 [Source:HGNC Symbol;Acc:HGNC:30200]	GO:0005576,GO:0030054,GO:0045202,GO:0005615,GO:0005604,GO:0032281,GO:0030514,GO:0003674,GO:0010811,GO:0045666,GO:0005614,GO:0031012,GO:0005515	extracellular region|cell junction|synapse|extracellular space|basement membrane|AMPA glutamate receptor complex|negative regulation of BMP signaling pathway|molecular_function|positive regulation of cell-substrate adhesion|positive regulation of neuron differentiation|interstitial matrix|extracellular matrix|protein binding
PRMT1	0	0.30196	0.901	0.681	0	1	1.323	ENSG00000126457	3276	protein_coding	protein arginine methyltransferase 1 [Source:HGNC Symbol;Acc:HGNC:5187]	GO:0016740,GO:0008168,GO:0032259,GO:0006479,GO:0045648,GO:1900745,GO:0003723,GO:0005634,GO:0005737,GO:0005829,GO:0005515,GO:0044020,GO:0005654,GO:0042802,GO:0006977,GO:0051260,GO:0008284,GO:0019899,GO:0007166,GO:0031175,GO:0045652,GO:0008327,GO:0018216,GO:0043985,GO:0034709,GO:0042054,GO:0046985,GO:0016274,GO:0035246,GO:0048273,GO:0045653,GO:1904047,GO:0016571,GO:0008276,GO:0035242,GO:0019919,GO:…	transferase activity|methyltransferase activity|methylation|protein methylation|positive regulation of erythrocyte differentiation|positive regulation of p38MAPK cascade|RNA binding|nucleus|cytoplasm|cytosol|protein binding|histone methyltransferase activity (H4-R3 specific)|nucleoplasm|identical protein binding|DNA damage response, signal transduction by p53 class mediator resulting in cell cycl…	path:hsa04068,path:hsa04922	FoxO signaling pathway|Glucagon signaling pathway
DRAP1	0	0.301438	0.923	0.691	0	1	1.336	ENSG00000175550	10589	protein_coding	DR1 associated protein 1 [Source:HGNC Symbol;Acc:HGNC:3019]	GO:0005634,GO:0003677,GO:0046982,GO:0005515,GO:0042802,GO:0003712,GO:0003714,GO:0003700,GO:0000122	nucleus|DNA binding|protein heterodimerization activity|protein binding|identical protein binding|transcription coregulator activity|transcription corepressor activity|DNA-binding transcription factor activity|negative regulation of transcription by RNA polymerase II
ECHS1	0	0.301081	0.873	0.619	0	1	1.41	ENSG00000127884	1892	protein_coding	enoyl-CoA hydratase, short chain 1 [Source:HGNC Symbol;Acc:HGNC:3151]	GO:0005739,GO:0003824,GO:0016829,GO:0005759,GO:0006629,GO:0006631,GO:0005515,GO:0006635,GO:0004300,GO:0016853	mitochondrion|catalytic activity|lyase activity|mitochondrial matrix|lipid metabolic process|fatty acid metabolic process|protein binding|fatty acid beta-oxidation|enoyl-CoA hydratase activity|isomerase activity	path:hsa00062,path:hsa00071,path:hsa00280,path:hsa00310,path:hsa00380,path:hsa00410,path:hsa00640,path:hsa00650	Fatty acid elongation|Fatty acid degradation|Valine, leucine and isoleucine degradation|Lysine degradation|Tryptophan metabolism|beta-Alanine metabolism|Propanoate metabolism|Butanoate metabolism
SH3BGRL3	0	0.300693	0.911	0.675	0	1	1.35	ENSG00000142669	83442	protein_coding	SH3 domain binding glutamate rich protein like 3 [Source:HGNC Symbol;Acc:HGNC:15568]	GO:0005634,GO:0005737,GO:0045454,GO:0055114,GO:0016604,GO:0015035,GO:0009055,GO:0022900,GO:0070062	nucleus|cytoplasm|cell redox homeostasis|oxidation-reduction process|nuclear body|protein disulfide oxidoreductase activity|electron transfer activity|electron transport chain|extracellular exosome
EMX2	0	0.300468	0.683	0.393	0	1	1.738	ENSG00000170370	2018	protein_coding	empty spiracles homeobox 2 [Source:HGNC Symbol;Acc:HGNC:3341]	GO:0005634,GO:0006355,GO:0003677,GO:0043565,GO:0005515,GO:0007275,GO:0000122,GO:0030182,GO:0006357,GO:0000978,GO:0000981,GO:0000790,GO:0001227,GO:0001162,GO:0007417,GO:0007420,GO:0009952,GO:0010468,GO:0021542,GO:0021796,GO:0021846,GO:0021885,GO:0021987,GO:0030900,GO:0042493,GO:0072197	nucleus|regulation of transcription, DNA-templated|DNA binding|sequence-specific DNA binding|protein binding|multicellular organism development|negative regulation of transcription by RNA polymerase II|neuron differentiation|regulation of transcription by RNA polymerase II|RNA polymerase II proximal promoter sequence-specific DNA binding|DNA-binding transcription factor activity, RNA polymerase I…
PSMD8	0	0.300395	0.92	0.669	0	1	1.375	ENSG00000099341	5714	protein_coding	proteasome 26S subunit, non-ATPase 8 [Source:HGNC Symbol;Acc:HGNC:9566]	GO:0005634,GO:0006508,GO:0000502,GO:0038095,GO:0022624,GO:0050852,GO:0005829,GO:0005515,GO:0005654,GO:0000165,GO:0000209,GO:0002223,GO:0002479,GO:0006521,GO:0010972,GO:0016579,GO:0031145,GO:0031146,GO:0033209,GO:0038061,GO:0043161,GO:0043488,GO:0043687,GO:0055085,GO:0060071,GO:0061418,GO:0070498,GO:0090090,GO:0090263,GO:1901990,GO:1902036,GO:0005838,GO:0008541	nucleus|proteolysis|proteasome complex|Fc-epsilon receptor signaling pathway|proteasome accessory complex|T cell receptor signaling pathway|cytosol|protein binding|nucleoplasm|MAPK cascade|protein polyubiquitination|stimulatory C-type lectin receptor signaling pathway|antigen processing and presentation of exogenous peptide antigen via MHC class I, TAP-dependent|regulation of cellular amino acid …	path:hsa03050,path:hsa05169	Proteasome|Epstein-Barr virus infection
LMO4	0	0.300084	0.918	0.755	0	1	1.216	ENSG00000143013	8543	protein_coding	LIM domain only 4 [Source:HGNC Symbol;Acc:HGNC:6644]	GO:0046872,GO:0003700,GO:0005515,GO:0031252,GO:0006366,GO:0030334,GO:0008134,GO:0001843,GO:0005667,GO:0033674,GO:0001158,GO:0003281,GO:0021514,GO:0021522,GO:0021527,GO:0031333,GO:0042659,GO:0045944,GO:0048538,GO:0050865	metal ion binding|DNA-binding transcription factor activity|protein binding|cell leading edge|transcription by RNA polymerase II|regulation of cell migration|transcription factor binding|neural tube closure|transcription factor complex|positive regulation of kinase activity|enhancer sequence-specific DNA binding|ventricular septum development|ventral spinal cord interneuron differentiation|spinal…
PARK7	0	0.29998	0.985	0.828	0	1	1.19	ENSG00000116288	11315	protein_coding	Parkinsonism associated deglycase [Source:HGNC Symbol;Acc:HGNC:16369]	GO:0048471,GO:0003723,GO:0005634,GO:0005737,GO:0016020,GO:0005829,GO:0016787,GO:0098793,GO:0005739,GO:0042803,GO:0005886,GO:0005515,GO:0008233,GO:0006508,GO:0006281,GO:0006974,GO:0007338,GO:0006954,GO:0006914,GO:0045121,GO:0098869,GO:0042802,GO:0003729,GO:0007005,GO:0005654,GO:0045296,GO:0070062,GO:0050821,GO:0005913,GO:0005102,GO:0005507,GO:0051897,GO:0032091,GO:0045944,GO:0008134,GO:0070301,GO:…	perinuclear region of cytoplasm|RNA binding|nucleus|cytoplasm|membrane|cytosol|hydrolase activity|presynapse|mitochondrion|protein homodimerization activity|plasma membrane|protein binding|peptidase activity|proteolysis|DNA repair|cellular response to DNA damage stimulus|single fertilization|inflammatory response|autophagy|membrane raft|cellular oxidant detoxification|identical protein binding|mR…	path:hsa05012	Parkinson disease
ARF1	0	0.299602	0.954	0.779	0	1	1.225	ENSG00000143761	375	protein_coding	ADP ribosylation factor 1 [Source:HGNC Symbol;Acc:HGNC:652]	GO:0003723,GO:0005737,GO:0016020,GO:0015031,GO:0000166,GO:0005525,GO:0005794,GO:0005886,GO:0043085,GO:0005515,GO:0048471,GO:0030054,GO:0045202,GO:0045211,GO:0005925,GO:0006886,GO:0016192,GO:0005829,GO:0031252,GO:0070062,GO:0098586,GO:0014069,GO:0019886,GO:0043005,GO:0035722,GO:0032991,GO:0019904,GO:0006661,GO:0000139,GO:0003924,GO:0046982,GO:0050690,GO:0006878,GO:0002090,GO:0034315,GO:0060292,GO:…	RNA binding|cytoplasm|membrane|protein transport|nucleotide binding|GTP binding|Golgi apparatus|plasma membrane|positive regulation of catalytic activity|protein binding|perinuclear region of cytoplasm|cell junction|synapse|postsynaptic membrane|focal adhesion|intracellular protein transport|vesicle-mediated transport|cytosol|cell leading edge|extracellular exosome|cellular response to virus|post…	path:hsa04072,path:hsa04144,path:hsa05110,path:hsa05134	Phospholipase D signaling pathway|Endocytosis|Vibrio cholerae infection|Legionellosis
JTB	0	0.299332	0.883	0.659	0	1	1.34	ENSG00000143543	10899	protein_coding	jumping translocation breakpoint [Source:HGNC Symbol;Acc:HGNC:6201]	GO:0005737,GO:0016020,GO:0016021,GO:0005739,GO:0051301,GO:0005856,GO:0007049,GO:0006915,GO:0005813,GO:0005815,GO:0005819,GO:0030496,GO:0019901,GO:0005887,GO:0000278,GO:0000281,GO:0045860	cytoplasm|membrane|integral component of membrane|mitochondrion|cell division|cytoskeleton|cell cycle|apoptotic process|centrosome|microtubule organizing center|spindle|midbody|protein kinase binding|integral component of plasma membrane|mitotic cell cycle|mitotic cytokinesis|positive regulation of protein kinase activity
QPRT	0	0.298574	0.793	0.527	0	1	1.505	ENSG00000103485	23475	protein_coding	quinolinate phosphoribosyltransferase [Source:HGNC Symbol;Acc:HGNC:9755]	GO:0003824,GO:0009435,GO:0004514,GO:0005737,GO:0016763,GO:0034213,GO:0019363,GO:0016740,GO:0016757,GO:0042803,GO:0005515,GO:0005829,GO:0070062,GO:0051259,GO:0019674,GO:0046874	catalytic activity|NAD biosynthetic process|nicotinate-nucleotide diphosphorylase (carboxylating) activity|cytoplasm|transferase activity, transferring pentosyl groups|quinolinate catabolic process|pyridine nucleotide biosynthetic process|transferase activity|transferase activity, transferring glycosyl groups|protein homodimerization activity|protein binding|cytosol|extracellular exosome|protein …	path:hsa00760	Nicotinate and nicotinamide metabolism
POLR2G	0	0.298571	0.745	0.475	0	1	1.568	ENSG00000168002	5436	protein_coding	RNA polymerase II subunit G [Source:HGNC Symbol;Acc:HGNC:9194]	GO:0003676,GO:0003723,GO:0005634,GO:0005654,GO:0006351,GO:0005515,GO:0003899,GO:0000932,GO:0006366,GO:0060964,GO:0031369,GO:0003697,GO:0003727,GO:0006368,GO:0006370,GO:0050434,GO:0006367,GO:0042795,GO:0000398,GO:0006283,GO:0008543,GO:0016070,GO:0035019,GO:0045948,GO:0005665,GO:0000291,GO:0006915,GO:0060213	nucleic acid binding|RNA binding|nucleus|nucleoplasm|transcription, DNA-templated|protein binding|DNA-directed 5'-3' RNA polymerase activity|P-body|transcription by RNA polymerase II|regulation of gene silencing by miRNA|translation initiation factor binding|single-stranded DNA binding|single-stranded RNA binding|transcription elongation from RNA polymerase II promoter|7-methylguanosine mRNA capp…	path:hsa00230,path:hsa00240,path:hsa03020,path:hsa05016	Purine metabolism|Pyrimidine metabolism|RNA polymerase|Huntington disease
IFITM2	0	0.29818	0.974	0.825	0	1	1.181	ENSG00000185201	10581	protein_coding	interferon induced transmembrane protein 2 [Source:HGNC Symbol;Acc:HGNC:5413]	GO:0016020,GO:0016021,GO:0005886,GO:0002376,GO:0045087,GO:0051607,GO:0009615,GO:0045071,GO:0032991,GO:0006955,GO:0046597,GO:0060337,GO:0035456,GO:0034341,GO:0035455	membrane|integral component of membrane|plasma membrane|immune system process|innate immune response|defense response to virus|response to virus|negative regulation of viral genome replication|protein-containing complex|immune response|negative regulation of viral entry into host cell|type I interferon signaling pathway|response to interferon-beta|response to interferon-gamma|response to interfer…
RPL27A	0	0.298054	1	0.981	0	1	1.019	ENSG00000166441	6157	protein_coding	ribosomal protein L27a [Source:HGNC Symbol;Acc:HGNC:10329]	GO:0003723,GO:0016020,GO:0006412,GO:0005783,GO:0005829,GO:0003735,GO:0005840,GO:0005515,GO:0015934,GO:0022625,GO:0019083,GO:0006413,GO:0000184,GO:0006614,GO:0005622	RNA binding|membrane|translation|endoplasmic reticulum|cytosol|structural constituent of ribosome|ribosome|protein binding|large ribosomal subunit|cytosolic large ribosomal subunit|viral transcription|translational initiation|nuclear-transcribed mRNA catabolic process, nonsense-mediated decay|SRP-dependent cotranslational protein targeting to membrane|intracellular	path:hsa03010	Ribosome
TMEM230	0	0.297569	0.879	0.652	0	1	1.348	ENSG00000089063	29058	protein_coding	transmembrane protein 230 [Source:HGNC Symbol;Acc:HGNC:15876]	GO:0016020,GO:0016021,GO:0005783,GO:0005794,GO:0030054,GO:0031410,GO:0045202,GO:0005768,GO:0005769,GO:0005776,GO:0005802,GO:0005770,GO:0055037,GO:0048489,GO:0008021	membrane|integral component of membrane|endoplasmic reticulum|Golgi apparatus|cell junction|cytoplasmic vesicle|synapse|endosome|early endosome|autophagosome|trans-Golgi network|late endosome|recycling endosome|synaptic vesicle transport|synaptic vesicle
RPL13A	0	0.297383	1	0.989	0	1	1.011	ENSG00000142541	23521	protein_coding	ribosomal protein L13a [Source:HGNC Symbol;Acc:HGNC:10304]	GO:0003723,GO:0005634,GO:0005737,GO:0016020,GO:0006412,GO:0003735,GO:0005840,GO:0015934,GO:0005730,GO:0005925,GO:0022625,GO:0003729,GO:0005829,GO:0006417,GO:0017148,GO:0071346,GO:0019083,GO:1990904,GO:0006413,GO:0000184,GO:0097452,GO:0006614,GO:1901194	RNA binding|nucleus|cytoplasm|membrane|translation|structural constituent of ribosome|ribosome|large ribosomal subunit|nucleolus|focal adhesion|cytosolic large ribosomal subunit|mRNA binding|cytosol|regulation of translation|negative regulation of translation|cellular response to interferon-gamma|viral transcription|ribonucleoprotein complex|translational initiation|nuclear-transcribed mRNA catab…	path:hsa03010	Ribosome
BRK1	0	0.297341	0.926	0.711	0	1	1.302	ENSG00000254999	55845	protein_coding	BRICK1 subunit of SCAR/WAVE actin nucleating complex [Source:HGNC Symbol;Acc:HGNC:23057]	GO:0005737,GO:0007015,GO:0005856,GO:0005515,GO:0044877,GO:0038096,GO:0005829,GO:0030027,GO:0070062,GO:0042802,GO:0048010,GO:0031334,GO:0010592,GO:0048870,GO:0048365,GO:2000601,GO:0070207,GO:0016601,GO:0031209,GO:0001701,GO:0008064,GO:0008284,GO:0030036	cytoplasm|actin filament organization|cytoskeleton|protein binding|protein-containing complex binding|Fc-gamma receptor signaling pathway involved in phagocytosis|cytosol|lamellipodium|extracellular exosome|identical protein binding|vascular endothelial growth factor receptor signaling pathway|positive regulation of protein complex assembly|positive regulation of lamellipodium assembly|cell motil…	path:hsa04810	Regulation of actin cytoskeleton
SRM	0	0.296956	0.747	0.469	0	1	1.593	ENSG00000116649	6723	protein_coding	spermidine synthase [Source:HGNC Symbol;Acc:HGNC:11296]	GO:0016740,GO:0003824,GO:0042803,GO:0005515,GO:0042802,GO:0006595,GO:0005829,GO:0006596,GO:0008295,GO:0004766,GO:1990830	transferase activity|catalytic activity|protein homodimerization activity|protein binding|identical protein binding|polyamine metabolic process|cytosol|polyamine biosynthetic process|spermidine biosynthetic process|spermidine synthase activity|cellular response to leukemia inhibitory factor	path:hsa00270,path:hsa00330,path:hsa00410,path:hsa00480	Cysteine and methionine metabolism|Arginine and proline metabolism|beta-Alanine metabolism|Glutathione metabolism
CYBA	0	0.296344	0.903	0.632	0	1	1.429	ENSG00000051523	1535	protein_coding	cytochrome b-245 alpha chain [Source:HGNC Symbol;Acc:HGNC:2577]	GO:0016020,GO:0046872,GO:0016491,GO:0055114,GO:0005886,GO:0005515,GO:0020037,GO:0022900,GO:0045087,GO:0005789,GO:0002479,GO:0043312,GO:0035579,GO:0070821,GO:0046982,GO:0030670,GO:0050766,GO:0048010,GO:0006954,GO:1903428,GO:0009055,GO:0034599,GO:0034137,GO:0017124,GO:0032760,GO:0006801,GO:0016175,GO:0042554,GO:0045454,GO:0045730,GO:0043020,GO:0030141,GO:0001666,GO:0001938,GO:0003106,GO:0014823,GO:…	membrane|metal ion binding|oxidoreductase activity|oxidation-reduction process|plasma membrane|protein binding|heme binding|electron transport chain|innate immune response|endoplasmic reticulum membrane|antigen processing and presentation of exogenous peptide antigen via MHC class I, TAP-dependent|neutrophil degranulation|specific granule membrane|tertiary granule membrane|protein heterodimerizat…	path:hsa04145,path:hsa04380,path:hsa04621,path:hsa04670,path:hsa05140,path:hsa05418	Phagosome|Osteoclast differentiation|NOD-like receptor signaling pathway|Leukocyte transendothelial migration|Leishmaniasis|Fluid shear stress and atherosclerosis
KDELR1	0	0.296284	0.954	0.777	0	1	1.228	ENSG00000105438	10945	protein_coding	KDEL endoplasmic reticulum protein retention receptor 1 [Source:HGNC Symbol;Acc:HGNC:6304]	GO:0016020,GO:0016021,GO:0015031,GO:0005783,GO:0005789,GO:0005794,GO:0046923,GO:0006621,GO:0000139,GO:0031410,GO:0016192,GO:0006888,GO:0005801,GO:0030663,GO:0006890,GO:0030133,GO:0033116,GO:0005793,GO:0005046,GO:0002369,GO:0030217,GO:0070231	membrane|integral component of membrane|protein transport|endoplasmic reticulum|endoplasmic reticulum membrane|Golgi apparatus|ER retention sequence binding|protein retention in ER lumen|Golgi membrane|cytoplasmic vesicle|vesicle-mediated transport|endoplasmic reticulum to Golgi vesicle-mediated transport|cis-Golgi network|COPI-coated vesicle membrane|retrograde vesicle-mediated transport, Golgi …	path:hsa05110	Vibrio cholerae infection
NME4	0	0.296252	0.824	0.555	0	1	1.485	ENSG00000103202	4833	protein_coding	NME/NM23 nucleoside diphosphate kinase 4 [Source:HGNC Symbol;Acc:HGNC:7852]	GO:0016020,GO:0046872,GO:0000166,GO:0005524,GO:0016301,GO:0016740,GO:0016310,GO:0005739,GO:0005759,GO:0005515,GO:0006869,GO:0004550,GO:0006165,GO:0006183,GO:0006228,GO:0006241,GO:0009117,GO:0008289,GO:0005758,GO:0005743,GO:1901612,GO:0006163,GO:0006220,GO:0009116,GO:0015949	membrane|metal ion binding|nucleotide binding|ATP binding|kinase activity|transferase activity|phosphorylation|mitochondrion|mitochondrial matrix|protein binding|lipid transport|nucleoside diphosphate kinase activity|nucleoside diphosphate phosphorylation|GTP biosynthetic process|UTP biosynthetic process|CTP biosynthetic process|nucleotide metabolic process|lipid binding|mitochondrial intermembra…	path:hsa00230,path:hsa00240,path:hsa00983	Purine metabolism|Pyrimidine metabolism|Drug metabolism - other enzymes
ATP5F1E	0	0.296202	0.996	0.912	0	1	1.092	ENSG00000124172	514	protein_coding	ATP synthase F1 subunit epsilon [Source:HGNC Symbol;Acc:HGNC:838]	GO:0016020,GO:0016787,GO:0005743,GO:0005739,GO:0006811,GO:0005515,GO:0046933,GO:0015986,GO:0016887,GO:0005759,GO:0006754,GO:0045261,GO:0022857,GO:0042407,GO:0042776,GO:0005753,GO:0000275	membrane|hydrolase activity|mitochondrial inner membrane|mitochondrion|ion transport|protein binding|proton-transporting ATP synthase activity, rotational mechanism|ATP synthesis coupled proton transport|ATPase activity|mitochondrial matrix|ATP biosynthetic process|proton-transporting ATP synthase complex, catalytic core F(1)|transmembrane transporter activity|cristae formation|mitochondrial ATP …	path:hsa00190,path:hsa04714,path:hsa05010,path:hsa05012,path:hsa05016	Oxidative phosphorylation|Thermogenesis|Alzheimer disease|Parkinson disease|Huntington disease
SRP9	0	0.295253	0.938	0.708	0	1	1.325	ENSG00000143742	6726	protein_coding	signal recognition particle 9 [Source:HGNC Symbol;Acc:HGNC:11304]	GO:0003723,GO:0005737,GO:0005515,GO:0008312,GO:0006614,GO:0048500,GO:0005829,GO:0005786,GO:0005047,GO:0045900,GO:0005785	RNA binding|cytoplasm|protein binding|7S RNA binding|SRP-dependent cotranslational protein targeting to membrane|signal recognition particle|cytosol|signal recognition particle, endoplasmic reticulum targeting|signal recognition particle binding|negative regulation of translational elongation|signal recognition particle receptor complex	path:hsa03060	Protein export
PSMB5	0	0.295106	0.866	0.611	0	1	1.417	ENSG00000100804	5693	protein_coding	proteasome subunit beta 5 [Source:HGNC Symbol;Acc:HGNC:9542]	GO:0004175,GO:0004298,GO:0051603,GO:0005839,GO:0000502,GO:0005634,GO:0005737,GO:0005813,GO:0005654,GO:0016787,GO:0005515,GO:0008233,GO:0006508,GO:0043161,GO:0038095,GO:0050852,GO:0005829,GO:0070062,GO:0000165,GO:0000209,GO:0002223,GO:0002479,GO:0006521,GO:0010498,GO:0010499,GO:0010972,GO:0016579,GO:0031145,GO:0031146,GO:0033209,GO:0038061,GO:0043488,GO:0043687,GO:0055085,GO:0060071,GO:0061418,GO:…	endopeptidase activity|threonine-type endopeptidase activity|proteolysis involved in cellular protein catabolic process|proteasome core complex|proteasome complex|nucleus|cytoplasm|centrosome|nucleoplasm|hydrolase activity|protein binding|peptidase activity|proteolysis|proteasome-mediated ubiquitin-dependent protein catabolic process|Fc-epsilon receptor signaling pathway|T cell receptor signaling…	path:hsa03050	Proteasome
SERPINF1	0	0.295096	0.954	0.731	0	1	1.305	ENSG00000132386	5176	protein_coding	serpin family F member 1 [Source:HGNC Symbol;Acc:HGNC:8824]	GO:0005615,GO:0005515,GO:0005576,GO:0042470,GO:0001822,GO:0007568,GO:0007614,GO:0010447,GO:0010596,GO:0010629,GO:0010976,GO:0016525,GO:0042698,GO:0046685,GO:0050728,GO:0050769,GO:0060041,GO:0060770,GO:0071279,GO:0071300,GO:0071333,GO:0071549,GO:1901215,GO:0005604,GO:0030424,GO:0043025,GO:0043203,GO:0048471,GO:0070062,GO:0062023,GO:0004867,GO:0010951	extracellular space|protein binding|extracellular region|melanosome|kidney development|aging|short-term memory|response to acidic pH|negative regulation of endothelial cell migration|negative regulation of gene expression|positive regulation of neuron projection development|negative regulation of angiogenesis|ovulation cycle|response to arsenic-containing substance|negative regulation of inflamma…	path:hsa04310	Wnt signaling pathway
TMA7	0	0.295047	0.988	0.86	0	1	1.149	ENSG00000232112	51372	protein_coding	translation machinery associated 7 homolog [Source:HGNC Symbol;Acc:HGNC:26932]	GO:0002181	cytoplasmic translation
ESR1	0	0.294856	0.841	0.441	0	1	1.907	ENSG00000091831	2099	protein_coding	estrogen receptor 1 [Source:HGNC Symbol;Acc:HGNC:3467]	GO:0005634,GO:0006355,GO:0003677,GO:0005496,GO:0043401,GO:0030284,GO:0045944,GO:0005737,GO:0016020,GO:0016021,GO:0008270,GO:0046872,GO:0003700,GO:0005794,GO:0005886,GO:0043565,GO:0005515,GO:0003707,GO:0030522,GO:0045893,GO:0008289,GO:0042802,GO:0000981,GO:0000790,GO:0000978,GO:0005654,GO:0005829,GO:0019901,GO:0016579,GO:0003682,GO:0001228,GO:0007165,GO:0019899,GO:0010629,GO:0008134,GO:0000122,GO:…	nucleus|regulation of transcription, DNA-templated|DNA binding|steroid binding|steroid hormone mediated signaling pathway|estrogen receptor activity|positive regulation of transcription by RNA polymerase II|cytoplasm|membrane|integral component of membrane|zinc ion binding|metal ion binding|DNA-binding transcription factor activity|Golgi apparatus|plasma membrane|sequence-specific DNA binding|pro…	path:hsa01522,path:hsa04915,path:hsa04917,path:hsa04919,path:hsa04961,path:hsa05200,path:hsa05205,path:hsa05224	Endocrine resistance|Estrogen signaling pathway|Prolactin signaling pathway|Thyroid hormone signaling pathway|Endocrine and other factor-regulated calcium reabsorption|Pathways in cancer|Proteoglycans in cancer|Breast cancer
COX4I1	0	0.294446	0.995	0.892	0	1	1.115	ENSG00000131143	1327	protein_coding	cytochrome c oxidase subunit 4I1 [Source:HGNC Symbol;Acc:HGNC:2265]	GO:1902600,GO:0004129,GO:0022900,GO:0016020,GO:0016021,GO:0005634,GO:0005739,GO:0005743,GO:0005515,GO:0006123,GO:0005751,GO:0006091,GO:0007584,GO:0031966	proton transmembrane transport|cytochrome-c oxidase activity|electron transport chain|membrane|integral component of membrane|nucleus|mitochondrion|mitochondrial inner membrane|protein binding|mitochondrial electron transport, cytochrome c to oxygen|mitochondrial respiratory chain complex IV|generation of precursor metabolites and energy|response to nutrient|mitochondrial membrane	path:hsa00190,path:hsa04260,path:hsa04714,path:hsa04932,path:hsa05010,path:hsa05012,path:hsa05016	Oxidative phosphorylation|Cardiac muscle contraction|Thermogenesis|Non-alcoholic fatty liver disease (NAFLD)|Alzheimer disease|Parkinson disease|Huntington disease
DDOST	0	0.29395	0.864	0.634	0	1	1.363	ENSG00000244038	1650	protein_coding	dolichyl-diphosphooligosaccharide--protein glycosyltransferase non-catalytic subunit [Source:HGNC Symbol;Acc:HGNC:2728]	GO:0016020,GO:0016021,GO:0005783,GO:0005789,GO:0006486,GO:0018279,GO:0043231,GO:0005515,GO:0005886,GO:0032991,GO:0043312,GO:0004579,GO:0006487,GO:0008250,GO:0042110,GO:0035577,GO:0034097,GO:0004576	membrane|integral component of membrane|endoplasmic reticulum|endoplasmic reticulum membrane|protein glycosylation|protein N-linked glycosylation via asparagine|intracellular membrane-bounded organelle|protein binding|plasma membrane|protein-containing complex|neutrophil degranulation|dolichyl-diphosphooligosaccharide-protein glycotransferase activity|protein N-linked glycosylation|oligosaccharyl…	path:hsa00510,path:hsa04141	N-Glycan biosynthesis|Protein processing in endoplasmic reticulum
GADD45GIP1	0	0.293061	0.892	0.65	0	1	1.372	ENSG00000179271	90480	protein_coding	GADD45G interacting protein 1 [Source:HGNC Symbol;Acc:HGNC:29996]	GO:0005634,GO:0005739,GO:0005840,GO:0005515,GO:0007049,GO:0005759,GO:0071850,GO:0016032,GO:0070125,GO:0070126	nucleus|mitochondrion|ribosome|protein binding|cell cycle|mitochondrial matrix|mitotic cell cycle arrest|viral process|mitochondrial translational elongation|mitochondrial translational termination
ARPC1B	0	0.2928	0.772	0.517	0	1	1.493	ENSG00000130429	10095	protein_coding	actin related protein 2/3 complex subunit 1B [Source:HGNC Symbol;Acc:HGNC:704]	GO:0015629,GO:0030833,GO:0034314,GO:0005885,GO:0005515,GO:0005634,GO:0005737,GO:0003779,GO:0005856,GO:0005925,GO:0038096,GO:0051015,GO:0005829,GO:0070062,GO:0005200,GO:0048013,GO:0044877,GO:0032355,GO:0043627,GO:0036284	actin cytoskeleton|regulation of actin filament polymerization|Arp2/3 complex-mediated actin nucleation|Arp2/3 protein complex|protein binding|nucleus|cytoplasm|actin binding|cytoskeleton|focal adhesion|Fc-gamma receptor signaling pathway involved in phagocytosis|actin filament binding|cytosol|extracellular exosome|structural constituent of cytoskeleton|ephrin receptor signaling pathway|protein-c…	path:hsa04144,path:hsa04666,path:hsa04810,path:hsa05100,path:hsa05130,path:hsa05131,path:hsa05132	Endocytosis|Fc gamma R-mediated phagocytosis|Regulation of actin cytoskeleton|Bacterial invasion of epithelial cells|Pathogenic Escherichia coli infection|Shigellosis|Salmonella infection
MRPL40	0	0.292573	0.739	0.486	0	1	1.521	ENSG00000185608	64976	protein_coding	mitochondrial ribosomal protein L40 [Source:HGNC Symbol;Acc:HGNC:14491]	GO:0003723,GO:0005739,GO:0005840,GO:0005515,GO:0005762,GO:0005634,GO:0009653,GO:0005743,GO:0070125,GO:0070126,GO:0005761	RNA binding|mitochondrion|ribosome|protein binding|mitochondrial large ribosomal subunit|nucleus|anatomical structure morphogenesis|mitochondrial inner membrane|mitochondrial translational elongation|mitochondrial translational termination|mitochondrial ribosome
SNRPD1	0	0.29191	0.893	0.622	0	1	1.436	ENSG00000167088	6632	protein_coding	small nuclear ribonucleoprotein D1 polypeptide [Source:HGNC Symbol;Acc:HGNC:11158]	GO:0003723,GO:0006396,GO:0006397,GO:0008380,GO:0005634,GO:0005737,GO:0005829,GO:0005515,GO:0005681,GO:0000387,GO:0000398,GO:0071013,GO:0005685,GO:0005654,GO:0046540,GO:0005686,GO:0005687,GO:0005682,GO:0034709,GO:0000245,GO:0051170,GO:0034719,GO:0071005,GO:0071007,GO:0005689,GO:0030532,GO:0000243,GO:0034715,GO:1990446	RNA binding|RNA processing|mRNA processing|RNA splicing|nucleus|cytoplasm|cytosol|protein binding|spliceosomal complex|spliceosomal snRNP assembly|mRNA splicing, via spliceosome|catalytic step 2 spliceosome|U1 snRNP|nucleoplasm|U4/U6 x U5 tri-snRNP complex|U2 snRNP|U4 snRNP|U5 snRNP|methylosome|spliceosomal complex assembly|import into nucleus|SMN-Sm protein complex|U2-type precatalytic spliceoso…	path:hsa03040,path:hsa05322	Spliceosome|Systemic lupus erythematosus
MTPN	0	0.29153	0.885	0.659	0	1	1.343	ENSG00000105887	136319	protein_coding	myotrophin [Source:HGNC Symbol;Acc:HGNC:15667]	GO:0005634,GO:0005737,GO:0005829,GO:0008290,GO:0048471,GO:0006417,GO:0051092,GO:0030307,GO:0030182,GO:0008361,GO:0010613,GO:0016202,GO:0043565,GO:0006584,GO:0010557,GO:0021707,GO:0043403,GO:0051146,GO:0051247,GO:0071260,GO:2000812,GO:0030424,GO:0005515	nucleus|cytoplasm|cytosol|F-actin capping protein complex|perinuclear region of cytoplasm|regulation of translation|positive regulation of NF-kappaB transcription factor activity|positive regulation of cell growth|neuron differentiation|regulation of cell size|positive regulation of cardiac muscle hypertrophy|regulation of striated muscle tissue development|sequence-specific DNA binding|catechola…
CTSC	0	0.291352	0.865	0.564	0	1	1.534	ENSG00000109861	1075	protein_coding	cathepsin C [Source:HGNC Symbol;Acc:HGNC:2528]	GO:0016020,GO:0043231,GO:0005813,GO:0005654,GO:0016787,GO:0005615,GO:0005515,GO:0008233,GO:0008234,GO:0006508,GO:0005764,GO:0005576,GO:0000139,GO:0006915,GO:0070062,GO:0004197,GO:0062023,GO:0043312,GO:0006955,GO:0005788,GO:0006888,GO:0035578,GO:0048208,GO:0033116,GO:0051087,GO:0051603,GO:0030134,GO:1903052,GO:0004252,GO:0016505,GO:0019902,GO:0031404,GO:0042802,GO:0043621,GO:0001913,GO:0007568,GO:…	membrane|intracellular membrane-bounded organelle|centrosome|nucleoplasm|hydrolase activity|extracellular space|protein binding|peptidase activity|cysteine-type peptidase activity|proteolysis|lysosome|extracellular region|Golgi membrane|apoptotic process|extracellular exosome|cysteine-type endopeptidase activity|collagen-containing extracellular matrix|neutrophil degranulation|immune response|end…	path:hsa04142,path:hsa04210	Lysosome|Apoptosis
OST4	0	0.291082	0.989	0.853	0	1	1.159	ENSG00000228474	100128731	protein_coding	oligosaccharyltransferase complex subunit 4, non-catalytic [Source:HGNC Symbol;Acc:HGNC:32483]	GO:0016020,GO:0016021,GO:0005783,GO:0005789,GO:0006486,GO:0018279,GO:0008250	membrane|integral component of membrane|endoplasmic reticulum|endoplasmic reticulum membrane|protein glycosylation|protein N-linked glycosylation via asparagine|oligosaccharyltransferase complex
FCGRT	0	0.290978	0.949	0.781	0	1	1.215	ENSG00000104870	2217	protein_coding	Fc fragment of IgG receptor and transporter [Source:HGNC Symbol;Acc:HGNC:3621]	GO:0016020,GO:0016021,GO:0005886,GO:0006955,GO:0005615,GO:0009897,GO:0005768,GO:0010008,GO:0019864,GO:0001916,GO:0002476,GO:0002486,GO:0030881,GO:0002416	membrane|integral component of membrane|plasma membrane|immune response|extracellular space|external side of plasma membrane|endosome|endosome membrane|IgG binding|positive regulation of T cell mediated cytotoxicity|antigen processing and presentation of endogenous peptide antigen via MHC class Ib|antigen processing and presentation of endogenous peptide antigen via MHC class I via ER pathway, TA…
RPSA	0	0.290863	0.998	0.949	0	1	1.052	ENSG00000168028	3921	protein_coding	ribosomal protein SA [Source:HGNC Symbol;Acc:HGNC:6502]	GO:0003723,GO:0005634,GO:0005737,GO:0016020,GO:0006412,GO:0007155,GO:0003735,GO:0005840,GO:0005886,GO:0015935,GO:0005515,GO:0002181,GO:0005055,GO:0043236,GO:0000028,GO:0022627,GO:0046718,GO:0043022,GO:0005654,GO:0005829,GO:0070062,GO:0016032,GO:0019083,GO:0006413,GO:0001618,GO:0000184,GO:0006614,GO:0005622	RNA binding|nucleus|cytoplasm|membrane|translation|cell adhesion|structural constituent of ribosome|ribosome|plasma membrane|small ribosomal subunit|protein binding|cytoplasmic translation|laminin receptor activity|laminin binding|ribosomal small subunit assembly|cytosolic small ribosomal subunit|viral entry into host cell|ribosome binding|nucleoplasm|cytosol|extracellular exosome|viral process|v…	path:hsa03010	Ribosome
ATRAID	0	0.290503	0.899	0.687	0	1	1.309	ENSG00000138085	51374	protein_coding	all-trans retinoic acid induced differentiation factor [Source:HGNC Symbol;Acc:HGNC:24090]	GO:0005634,GO:0016020,GO:0016021,GO:0005886,GO:0005515,GO:0048471,GO:0030154,GO:0003674,GO:0030501,GO:0005635,GO:0045669,GO:0010468,GO:0033689,GO:1903363,GO:0005765	nucleus|membrane|integral component of membrane|plasma membrane|protein binding|perinuclear region of cytoplasm|cell differentiation|molecular_function|positive regulation of bone mineralization|nuclear envelope|positive regulation of osteoblast differentiation|regulation of gene expression|negative regulation of osteoblast proliferation|negative regulation of cellular protein catabolic process|l…
PLGRKT	0	0.290033	0.627	0.36	0	1	1.742	ENSG00000107020	55848	protein_coding	plasminogen receptor with a C-terminal lysine [Source:HGNC Symbol;Acc:HGNC:23633]	GO:0016020,GO:0016021,GO:0005887,GO:0005886,GO:0005515,GO:0006954,GO:0006935,GO:0010756	membrane|integral component of membrane|integral component of plasma membrane|plasma membrane|protein binding|inflammatory response|chemotaxis|positive regulation of plasminogen activation
STRA6	0	0.289777	0.575	0.258	0	1	2.229	ENSG00000137868	64220	protein_coding	stimulated by retinoic acid 6 [Source:HGNC Symbol;Acc:HGNC:30650]	GO:0016020,GO:0016021,GO:0005886,GO:0038023,GO:0005887,GO:0034632,GO:0001523,GO:0016918,GO:0048566,GO:0019841,GO:0043010,GO:0032991,GO:0001568,GO:0007507,GO:0030324,GO:0060426,GO:0097070,GO:0001822,GO:0003184,GO:0003281,GO:0007612,GO:0007631,GO:0030325,GO:0030540,GO:0034633,GO:0042297,GO:0043583,GO:0043585,GO:0048286,GO:0048520,GO:0048546,GO:0048589,GO:0048745,GO:0048844,GO:0050890,GO:0050905,GO:…	membrane|integral component of membrane|plasma membrane|signaling receptor activity|integral component of plasma membrane|retinol transmembrane transporter activity|retinoid metabolic process|retinal binding|embryonic digestive tract development|retinol binding|camera-type eye development|protein-containing complex|blood vessel development|heart development|lung development|lung vasculature devel…
NDUFB8	0	0.289405	0.924	0.707	0	1	1.307	ENSG00000166136	4714	protein_coding	NADH:ubiquinone oxidoreductase subunit B8 [Source:HGNC Symbol;Acc:HGNC:7703]	GO:0016020,GO:0016021,GO:0055114,GO:0005739,GO:0005743,GO:0005747,GO:0006120,GO:0070469,GO:0008137,GO:0003954,GO:0032981,GO:0005759,GO:0005783	membrane|integral component of membrane|oxidation-reduction process|mitochondrion|mitochondrial inner membrane|mitochondrial respiratory chain complex I|mitochondrial electron transport, NADH to ubiquinone|respirasome|NADH dehydrogenase (ubiquinone) activity|NADH dehydrogenase activity|mitochondrial respiratory chain complex I assembly|mitochondrial matrix|endoplasmic reticulum	path:hsa00190,path:hsa04714,path:hsa04723,path:hsa04932,path:hsa05010,path:hsa05012,path:hsa05016	Oxidative phosphorylation|Thermogenesis|Retrograde endocannabinoid signaling|Non-alcoholic fatty liver disease (NAFLD)|Alzheimer disease|Parkinson disease|Huntington disease
HNRNPA1	0	0.289093	0.999	0.961	0	1	1.04	ENSG00000135486	3178	protein_coding	heterogeneous nuclear ribonucleoprotein A1 [Source:HGNC Symbol;Acc:HGNC:5031]	GO:0005634,GO:0003676,GO:0003723,GO:0006397,GO:0008380,GO:0051028,GO:0005737,GO:0016020,GO:0005654,GO:0005515,GO:0005681,GO:0000398,GO:0071013,GO:0003729,GO:0070062,GO:1990904,GO:0016032,GO:0019904,GO:0032212,GO:1903936,GO:0008543,GO:0016070,GO:0061752,GO:0032211,GO:0003697,GO:0003727,GO:0035198,GO:0036002,GO:0098505,GO:0000381,GO:0006405,GO:0042149,GO:0051168,GO:0051170	nucleus|nucleic acid binding|RNA binding|mRNA processing|RNA splicing|mRNA transport|cytoplasm|membrane|nucleoplasm|protein binding|spliceosomal complex|mRNA splicing, via spliceosome|catalytic step 2 spliceosome|mRNA binding|extracellular exosome|ribonucleoprotein complex|viral process|protein domain specific binding|positive regulation of telomere maintenance via telomerase|cellular response to…	path:hsa03040	Spliceosome
STMP1	0	0.288971	0.759	0.509	0	1	1.491	ENSG00000243317	647087	protein_coding	short transmembrane mitochondrial protein 1 [Source:HGNC Symbol;Acc:HGNC:41909]	GO:0016020,GO:0016021,GO:0005739,GO:0031966,GO:0005746	membrane|integral component of membrane|mitochondrion|mitochondrial membrane|mitochondrial respirasome
PDCD6	0	0.28834	0.864	0.614	0	1	1.407	ENSG00000249915	10016	protein_coding	programmed cell death 6 [Source:HGNC Symbol;Acc:HGNC:8765]	GO:0005634,GO:0005737,GO:0016020,GO:0006886,GO:0046872,GO:0005783,GO:0005789,GO:0005509,GO:0042803,GO:0005515,GO:0006915,GO:0000287,GO:0031410,GO:0042802,GO:0005768,GO:0000139,GO:0006888,GO:0012507,GO:0070062,GO:0048306,GO:0001525,GO:0030674,GO:0032007,GO:0043280,GO:0045766,GO:0031463,GO:0010595,GO:0051898,GO:0070971,GO:0034605,GO:0060090,GO:0001938,GO:0046983,GO:0051592,GO:0043495,GO:0006919,GO:…	nucleus|cytoplasm|membrane|intracellular protein transport|metal ion binding|endoplasmic reticulum|endoplasmic reticulum membrane|calcium ion binding|protein homodimerization activity|protein binding|apoptotic process|magnesium ion binding|cytoplasmic vesicle|identical protein binding|endosome|Golgi membrane|endoplasmic reticulum to Golgi vesicle-mediated transport|ER to Golgi transport vesicle m…
ZNF428	0	0.288286	0.88	0.656	0	1	1.341	ENSG00000131116	126299	protein_coding	zinc finger protein 428 [Source:HGNC Symbol;Acc:HGNC:20804]	GO:0003676,GO:0046872	nucleic acid binding|metal ion binding
AKR1A1	0	0.288199	0.816	0.57	0	1	1.432	ENSG00000117448	10327	protein_coding	aldo-keto reductase family 1 member A1 [Source:HGNC Symbol;Acc:HGNC:380]	GO:0005737,GO:0016020,GO:0016491,GO:0055114,GO:0005615,GO:0005829,GO:0005886,GO:0005515,GO:0022900,GO:0070062,GO:0016324,GO:0004032,GO:0008106,GO:0047655,GO:0009055,GO:1901687,GO:0006081,GO:0044597,GO:0044598,GO:0110095,GO:0019640,GO:0004033,GO:0047939,GO:0047941,GO:0006006,GO:0019853,GO:0042840,GO:0046185,GO:0045202	cytoplasm|membrane|oxidoreductase activity|oxidation-reduction process|extracellular space|cytosol|plasma membrane|protein binding|electron transport chain|extracellular exosome|apical plasma membrane|alditol:NADP+ 1-oxidoreductase activity|alcohol dehydrogenase (NADP+) activity|allyl-alcohol dehydrogenase activity|electron transfer activity|glutathione derivative biosynthetic process|cellular al…	path:hsa00010,path:hsa00040,path:hsa00561	Glycolysis / Gluconeogenesis|Pentose and glucuronate interconversions|Glycerolipid metabolism
RORB	0	0.288062	0.728	0.356	0	1	2.045	ENSG00000198963	6096	protein_coding	RAR related orphan receptor B [Source:HGNC Symbol;Acc:HGNC:10259]	GO:0005634,GO:0008270,GO:0046872,GO:0006355,GO:0003677,GO:0003700,GO:0043565,GO:0005515,GO:0003707,GO:0004879,GO:0030522,GO:0043401,GO:0048511,GO:0007275,GO:0045893,GO:0005654,GO:0050896,GO:0007186,GO:0000981,GO:0000790,GO:0007601,GO:0045892,GO:0006367,GO:0042462,GO:0060041,GO:0071300,GO:0042752,GO:0045668,GO:0046549,GO:0046548,GO:0035881,GO:0000978,GO:0001228,GO:0008134,GO:0045944,GO:0008502	nucleus|zinc ion binding|metal ion binding|regulation of transcription, DNA-templated|DNA binding|DNA-binding transcription factor activity|sequence-specific DNA binding|protein binding|steroid hormone receptor activity|nuclear receptor activity|intracellular receptor signaling pathway|steroid hormone mediated signaling pathway|rhythmic process|multicellular organism development|positive regulati…	path:hsa04710	Circadian rhythm
P4HB	0	0.287778	0.959	0.763	0	1	1.257	ENSG00000185624	5034	protein_coding	prolyl 4-hydroxylase subunit beta [Source:HGNC Symbol;Acc:HGNC:8548]	GO:0071456,GO:0003723,GO:0016020,GO:0016853,GO:0005783,GO:0045454,GO:0005886,GO:0055114,GO:0005515,GO:0005576,GO:0042470,GO:0051213,GO:0003756,GO:0005178,GO:0019899,GO:0046982,GO:0098761,GO:0009897,GO:0034663,GO:0005925,GO:0005788,GO:0070062,GO:0044267,GO:0043687,GO:0035722,GO:0046598,GO:0034976,GO:0006457,GO:0005793,GO:0004656,GO:0038155,GO:0034378,GO:0034379,GO:0015037,GO:0018401,GO:1902175,GO:…	cellular response to hypoxia|RNA binding|membrane|isomerase activity|endoplasmic reticulum|cell redox homeostasis|plasma membrane|oxidation-reduction process|protein binding|extracellular region|melanosome|dioxygenase activity|protein disulfide isomerase activity|integrin binding|enzyme binding|protein heterodimerization activity|cellular response to interleukin-7|external side of plasma membrane…	path:hsa04141	Protein processing in endoplasmic reticulum
COL3A1	0	0.287772	0.999	0.906	0	1	1.103	ENSG00000168542	1281	protein_coding	collagen type III alpha 1 chain [Source:HGNC Symbol;Acc:HGNC:2201]	GO:0046872,GO:0005615,GO:0005515,GO:0005576,GO:0005581,GO:0005201,GO:0007229,GO:0050776,GO:0030198,GO:0031012,GO:0062023,GO:0007507,GO:0021987,GO:0030020,GO:0005178,GO:0005788,GO:0007179,GO:0007160,GO:0042060,GO:0030199,GO:0030168,GO:0009314,GO:2001223,GO:0034097,GO:0018149,GO:0002020,GO:0048407,GO:0046332,GO:0001501,GO:0001568,GO:0009612,GO:0035025,GO:0043588,GO:0048565,GO:0050777,GO:0060414,GO:…	metal ion binding|extracellular space|protein binding|extracellular region|collagen trimer|extracellular matrix structural constituent|integrin-mediated signaling pathway|regulation of immune response|extracellular matrix organization|extracellular matrix|collagen-containing extracellular matrix|heart development|cerebral cortex development|extracellular matrix structural constituent conferring t…	path:hsa04611,path:hsa04926,path:hsa04933,path:hsa04974,path:hsa05146	Platelet activation|Relaxin signaling pathway|AGE-RAGE signaling pathway in diabetic complications|Protein digestion and absorption|Amoebiasis
KLK4	0	0.287744	0.35	0.106	0	1	3.302	ENSG00000167749	9622	protein_coding	kallikrein related peptidase 4 [Source:HGNC Symbol;Acc:HGNC:6365]	GO:0016787,GO:0008233,GO:0006508,GO:0004252,GO:0008236,GO:0022617,GO:0030163,GO:0097186,GO:0046872,GO:0005515,GO:0005576,GO:0031214,GO:0030141	hydrolase activity|peptidase activity|proteolysis|serine-type endopeptidase activity|serine-type peptidase activity|extracellular matrix disassembly|protein catabolic process|amelogenesis|metal ion binding|protein binding|extracellular region|biomineral tissue development|secretory granule
LAMTOR1	0	0.28761	0.873	0.627	0	1	1.392	ENSG00000149357	55004	protein_coding	late endosomal/lysosomal adaptor, MAPK and MTOR activator 1 [Source:HGNC Symbol;Acc:HGNC:26068]	GO:0045121,GO:0032008,GO:0071230,GO:0071986,GO:0016197,GO:0007040,GO:0001919,GO:0042632,GO:0043410,GO:0031902,GO:0016020,GO:0005765,GO:0005886,GO:0005515,GO:0005764,GO:0005085,GO:0005768,GO:0070062,GO:0043312,GO:0035579,GO:0001558,GO:0035577,GO:0101003,GO:0060090,GO:0007050,GO:0016241,GO:0032418,GO:0007032,GO:0034613,GO:0010874,GO:0051020,GO:0010872,GO:0060620	membrane raft|positive regulation of TOR signaling|cellular response to amino acid stimulus|Ragulator complex|endosomal transport|lysosome organization|regulation of receptor recycling|cholesterol homeostasis|positive regulation of MAPK cascade|late endosome membrane|membrane|lysosomal membrane|plasma membrane|protein binding|lysosome|guanyl-nucleotide exchange factor activity|endosome|extracellu…	path:hsa04150	mTOR signaling pathway
TMEM14C	0	0.286491	0.937	0.736	0	1	1.273	ENSG00000111843	51522	protein_coding	transmembrane protein 14C [Source:HGNC Symbol;Acc:HGNC:20952]	GO:0016020,GO:0016021,GO:0005739,GO:0005515,GO:0031966,GO:0006783,GO:0006839,GO:0030218,GO:0070453,GO:0005743	membrane|integral component of membrane|mitochondrion|protein binding|mitochondrial membrane|heme biosynthetic process|mitochondrial transport|erythrocyte differentiation|regulation of heme biosynthetic process|mitochondrial inner membrane
TMEM208	0	0.285983	0.754	0.491	0	1	1.536	ENSG00000168701	29100	protein_coding	transmembrane protein 208 [Source:HGNC Symbol;Acc:HGNC:25015]	GO:0016020,GO:0016021,GO:0005783,GO:0005789,GO:0006914,GO:0005773,GO:0006624	membrane|integral component of membrane|endoplasmic reticulum|endoplasmic reticulum membrane|autophagy|vacuole|vacuolar protein processing
COX5B	0	0.285299	0.965	0.789	0	1	1.223	ENSG00000135940	1329	protein_coding	cytochrome c oxidase subunit 5B [Source:HGNC Symbol;Acc:HGNC:2269]	GO:0016020,GO:0046872,GO:0005739,GO:0005743,GO:0005515,GO:1902600,GO:0004129,GO:0022900,GO:0005740,GO:0006123,GO:0007585,GO:0042776	membrane|metal ion binding|mitochondrion|mitochondrial inner membrane|protein binding|proton transmembrane transport|cytochrome-c oxidase activity|electron transport chain|mitochondrial envelope|mitochondrial electron transport, cytochrome c to oxygen|respiratory gaseous exchange by respiratory system|mitochondrial ATP synthesis coupled proton transport	path:hsa00190,path:hsa04260,path:hsa04714,path:hsa04932,path:hsa05010,path:hsa05012,path:hsa05016	Oxidative phosphorylation|Cardiac muscle contraction|Thermogenesis|Non-alcoholic fatty liver disease (NAFLD)|Alzheimer disease|Parkinson disease|Huntington disease
ROMO1	0	0.284746	0.816	0.584	0	1	1.397	ENSG00000125995	140823	protein_coding	reactive oxygen species modulator 1 [Source:HGNC Symbol;Acc:HGNC:16185]	GO:0016020,GO:0016021,GO:0005743,GO:0005739,GO:0042742,GO:0003674,GO:0050829,GO:2000379,GO:0050830,GO:0061844,GO:0008284,GO:0030150,GO:0005744,GO:0031640,GO:0051715,GO:0034614,GO:0001302,GO:0045039	membrane|integral component of membrane|mitochondrial inner membrane|mitochondrion|defense response to bacterium|molecular_function|defense response to Gram-negative bacterium|positive regulation of reactive oxygen species metabolic process|defense response to Gram-positive bacterium|antimicrobial humoral immune response mediated by antimicrobial peptide|positive regulation of cell population pro…
CETN2	0	0.283713	0.737	0.496	0	1	1.486	ENSG00000147400	1069	protein_coding	centrin 2 [Source:HGNC Symbol;Acc:HGNC:1867]	GO:0051028,GO:0005634,GO:0005737,GO:0015031,GO:0046872,GO:0005509,GO:0051301,GO:0005856,GO:0005515,GO:0006281,GO:0006974,GO:0007049,GO:0005643,GO:0070390,GO:0005813,GO:0005815,GO:0000278,GO:0005654,GO:0005829,GO:0005814,GO:0000086,GO:0010389,GO:0097711,GO:0007099,GO:0005635,GO:0044615,GO:0005622,GO:0032465,GO:0006289,GO:0070911,GO:0000715,GO:0000717,GO:0006294,GO:0008017,GO:0031683,GO:0032795,GO:…	mRNA transport|nucleus|cytoplasm|protein transport|metal ion binding|calcium ion binding|cell division|cytoskeleton|protein binding|DNA repair|cellular response to DNA damage stimulus|cell cycle|nuclear pore|transcription export complex 2|centrosome|microtubule organizing center|mitotic cell cycle|nucleoplasm|cytosol|centriole|G2/M transition of mitotic cell cycle|regulation of G2/M transition of…	path:hsa03420	Nucleotide excision repair
SRSF9	0	0.282393	0.955	0.771	0	1	1.239	ENSG00000111786	8683	protein_coding	serine and arginine rich splicing factor 9 [Source:HGNC Symbol;Acc:HGNC:10791]	GO:0003676,GO:0003723,GO:0006397,GO:0008380,GO:0005634,GO:0005730,GO:0005654,GO:0005515,GO:0000381,GO:0006406,GO:0016607,GO:0006405,GO:0031124,GO:0019904,GO:0048025,GO:0000398,GO:0045292,GO:0006376,GO:0009636,GO:0043279	nucleic acid binding|RNA binding|mRNA processing|RNA splicing|nucleus|nucleolus|nucleoplasm|protein binding|regulation of alternative mRNA splicing, via spliceosome|mRNA export from nucleus|nuclear speck|RNA export from nucleus|mRNA 3'-end processing|protein domain specific binding|negative regulation of mRNA splicing, via spliceosome|mRNA splicing, via spliceosome|mRNA cis splicing, via spliceos…	path:hsa03040,path:hsa05168	Spliceosome|Herpes simplex infection
COPZ2	0	0.282076	0.614	0.367	0	1	1.673	ENSG00000005243	51226	protein_coding	coatomer protein complex subunit zeta 2 [Source:HGNC Symbol;Acc:HGNC:19356]	GO:0006890,GO:0030126,GO:0005737,GO:0016020,GO:0006886,GO:0015031,GO:0005794,GO:0000139,GO:0031410,GO:0016192,GO:0006891,GO:0030663,GO:0005789,GO:0005829,GO:0006888,GO:0030133,GO:0033116,GO:0005801	retrograde vesicle-mediated transport, Golgi to endoplasmic reticulum|COPI vesicle coat|cytoplasm|membrane|intracellular protein transport|protein transport|Golgi apparatus|Golgi membrane|cytoplasmic vesicle|vesicle-mediated transport|intra-Golgi vesicle-mediated transport|COPI-coated vesicle membrane|endoplasmic reticulum membrane|cytosol|endoplasmic reticulum to Golgi vesicle-mediated transport…
RPL27	0	0.2819	0.999	0.951	0	1	1.05	ENSG00000131469	6155	protein_coding	ribosomal protein L27 [Source:HGNC Symbol;Acc:HGNC:10328]	GO:0003723,GO:0005634,GO:0005737,GO:0016020,GO:0006412,GO:0005783,GO:0003735,GO:0005840,GO:0005829,GO:0005515,GO:0005925,GO:0006364,GO:0022625,GO:0070062,GO:0019083,GO:0006413,GO:1990904,GO:0000184,GO:0005791,GO:0006614,GO:0098556,GO:0005622	RNA binding|nucleus|cytoplasm|membrane|translation|endoplasmic reticulum|structural constituent of ribosome|ribosome|cytosol|protein binding|focal adhesion|rRNA processing|cytosolic large ribosomal subunit|extracellular exosome|viral transcription|translational initiation|ribonucleoprotein complex|nuclear-transcribed mRNA catabolic process, nonsense-mediated decay|rough endoplasmic reticulum|SRP-…	path:hsa03010	Ribosome
PSD	0	0.281725	0.574	0.325	0	1	1.766	ENSG00000059915	5662	protein_coding	pleckstrin and Sec7 domain containing [Source:HGNC Symbol;Acc:HGNC:9507]	GO:0016020,GO:0005886,GO:0042995,GO:0005515,GO:0007165,GO:0005543,GO:0005086,GO:0032012,GO:0005085,GO:0032154,GO:0032587,GO:0031175,GO:0014069,GO:0043197,GO:0098999,GO:0099092	membrane|plasma membrane|cell projection|protein binding|signal transduction|phospholipid binding|ARF guanyl-nucleotide exchange factor activity|regulation of ARF protein signal transduction|guanyl-nucleotide exchange factor activity|cleavage furrow|ruffle membrane|neuron projection development|postsynaptic density|dendritic spine|extrinsic component of postsynaptic endosome membrane|postsynaptic…	path:hsa04144	Endocytosis
EID1	0	0.281393	0.991	0.866	0	1	1.144	ENSG00000255302	23741	protein_coding	EP300 interacting inhibitor of differentiation 1 [Source:HGNC Symbol;Acc:HGNC:1191]	GO:0005634,GO:0005737,GO:0005654,GO:0000122,GO:0005515,GO:0035065,GO:0045595,GO:0007049,GO:0036464,GO:0030154,GO:0003714,GO:0045892,GO:0035035,GO:0035034	nucleus|cytoplasm|nucleoplasm|negative regulation of transcription by RNA polymerase II|protein binding|regulation of histone acetylation|regulation of cell differentiation|cell cycle|cytoplasmic ribonucleoprotein granule|cell differentiation|transcription corepressor activity|negative regulation of transcription, DNA-templated|histone acetyltransferase binding|histone acetyltransferase regulator…
UQCRQ	0	0.281124	0.928	0.712	0	1	1.303	ENSG00000164405	27089	protein_coding	ubiquinol-cytochrome c reductase complex III subunit VII [Source:HGNC Symbol;Acc:HGNC:29594]	GO:0016020,GO:0055114,GO:0005739,GO:0005743,GO:0070469,GO:0008121,GO:0006122,GO:0005750,GO:0021539,GO:0021548,GO:0021680,GO:0021766,GO:0021794,GO:0021854,GO:0021860,GO:0030901	membrane|oxidation-reduction process|mitochondrion|mitochondrial inner membrane|respirasome|ubiquinol-cytochrome-c reductase activity|mitochondrial electron transport, ubiquinol to cytochrome c|mitochondrial respiratory chain complex III|subthalamus development|pons development|cerebellar Purkinje cell layer development|hippocampus development|thalamus development|hypothalamus development|pyramid…	path:hsa00190,path:hsa04260,path:hsa04714,path:hsa04932,path:hsa05010,path:hsa05012,path:hsa05016	Oxidative phosphorylation|Cardiac muscle contraction|Thermogenesis|Non-alcoholic fatty liver disease (NAFLD)|Alzheimer disease|Parkinson disease|Huntington disease
PTMS	0	0.280096	0.997	0.923	0	1	1.08	ENSG00000159335	5763	protein_coding	parathymosin [Source:HGNC Symbol;Acc:HGNC:9629]	GO:0002376,GO:0005634,GO:0006260	immune system process|nucleus|DNA replication
PCBD1	0	0.279257	0.745	0.505	0	1	1.475	ENSG00000166228	5092	protein_coding	pterin-4 alpha-carbinolamine dehydratase 1 [Source:HGNC Symbol;Acc:HGNC:8646]	GO:0005634,GO:0005737,GO:0005829,GO:0005654,GO:0016829,GO:0055114,GO:0005515,GO:0042802,GO:0070062,GO:0006729,GO:0008124,GO:0003713,GO:0006559,GO:0006558,GO:0043393,GO:0045893	nucleus|cytoplasm|cytosol|nucleoplasm|lyase activity|oxidation-reduction process|protein binding|identical protein binding|extracellular exosome|tetrahydrobiopterin biosynthetic process|4-alpha-hydroxytetrahydrobiopterin dehydratase activity|transcription coactivator activity|L-phenylalanine catabolic process|L-phenylalanine metabolic process|regulation of protein binding|positive regulation of t…	path:hsa00790	Folate biosynthesis
FOXL2	0	0.279176	0.773	0.523	0	1	1.478	ENSG00000183770	668	protein_coding	forkhead box L2 [Source:HGNC Symbol;Acc:HGNC:1092]	GO:0005634,GO:0006355,GO:0003677,GO:0003700,GO:0045171,GO:0043565,GO:0030154,GO:0045893,GO:0000981,GO:0005515,GO:0006357,GO:0000790,GO:0009653,GO:0005654,GO:0043065,GO:0045892,GO:0043280,GO:0031624,GO:0001541,GO:0000978,GO:0001228,GO:0030331,GO:0043028,GO:0000122,GO:0001555,GO:0002074,GO:0006309,GO:0007338,GO:0008585,GO:0019101,GO:0033686,GO:0045944,GO:0046881,GO:0048048,GO:0060014,GO:0060065	nucleus|regulation of transcription, DNA-templated|DNA binding|DNA-binding transcription factor activity|intercellular bridge|sequence-specific DNA binding|cell differentiation|positive regulation of transcription, DNA-templated|DNA-binding transcription factor activity, RNA polymerase II-specific|protein binding|regulation of transcription by RNA polymerase II|nuclear chromatin|anatomical struct…
GJA1	0	0.279164	0.928	0.627	0	1	1.48	ENSG00000152661	2697	protein_coding	gap junction protein alpha 1 [Source:HGNC Symbol;Acc:HGNC:4274]	GO:1904646,GO:0005737,GO:0005886,GO:0016020,GO:0016021,GO:0043231,GO:0022857,GO:0005654,GO:0005783,GO:0005739,GO:0030054,GO:0005515,GO:0005921,GO:0060348,GO:0007154,GO:0005925,GO:0007283,GO:0005922,GO:0005887,GO:0007507,GO:0005789,GO:0043123,GO:0016324,GO:0007267,GO:0006936,GO:0030308,GO:0000139,GO:0015631,GO:0120162,GO:0015562,GO:0140115,GO:0070160,GO:0046849,GO:2000648,GO:0007165,GO:0045121,GO:…	cellular response to amyloid-beta|cytoplasm|plasma membrane|membrane|integral component of membrane|intracellular membrane-bounded organelle|transmembrane transporter activity|nucleoplasm|endoplasmic reticulum|mitochondrion|cell junction|protein binding|gap junction|bone development|cell communication|focal adhesion|spermatogenesis|connexin complex|integral component of plasma membrane|heart deve…	path:hsa04540,path:hsa05412	Gap junction|Arrhythmogenic right ventricular cardiomyopathy (ARVC)
COA3	0	0.278566	0.714	0.439	0	1	1.626	ENSG00000183978	28958	protein_coding	cytochrome c oxidase assembly factor 3 [Source:HGNC Symbol;Acc:HGNC:24990]	GO:0016020,GO:0016021,GO:0005739,GO:0005743,GO:0005515,GO:0031305,GO:0005751,GO:0070131,GO:0033617	membrane|integral component of membrane|mitochondrion|mitochondrial inner membrane|protein binding|integral component of mitochondrial inner membrane|mitochondrial respiratory chain complex IV|positive regulation of mitochondrial translation|mitochondrial respiratory chain complex IV assembly	path:hsa04714	Thermogenesis
NDUFB10	0	0.278519	0.908	0.681	0	1	1.333	ENSG00000140990	4716	protein_coding	NADH:ubiquinone oxidoreductase subunit B10 [Source:HGNC Symbol;Acc:HGNC:7696]	GO:0016020,GO:0055114,GO:0005743,GO:0005739,GO:0005515,GO:0070469,GO:0032981,GO:0008137,GO:0005747,GO:0006120	membrane|oxidation-reduction process|mitochondrial inner membrane|mitochondrion|protein binding|respirasome|mitochondrial respiratory chain complex I assembly|NADH dehydrogenase (ubiquinone) activity|mitochondrial respiratory chain complex I|mitochondrial electron transport, NADH to ubiquinone	path:hsa00190,path:hsa04714,path:hsa04723,path:hsa04932,path:hsa05010,path:hsa05012,path:hsa05016	Oxidative phosphorylation|Thermogenesis|Retrograde endocannabinoid signaling|Non-alcoholic fatty liver disease (NAFLD)|Alzheimer disease|Parkinson disease|Huntington disease
MDH2	0	0.278433	0.814	0.575	0	1	1.416	ENSG00000146701	4191	protein_coding	malate dehydrogenase 2 [Source:HGNC Symbol;Acc:HGNC:6971]	GO:0003723,GO:0005634,GO:0016491,GO:0055114,GO:0006099,GO:0005739,GO:0003824,GO:0005759,GO:0005975,GO:0016616,GO:0016615,GO:0030060,GO:0043621,GO:0046554,GO:0006107,GO:0006108,GO:0006734,GO:0019752,GO:0016020,GO:0005737,GO:0070062,GO:0006094,GO:0009060,GO:0006475	RNA binding|nucleus|oxidoreductase activity|oxidation-reduction process|tricarboxylic acid cycle|mitochondrion|catalytic activity|mitochondrial matrix|carbohydrate metabolic process|oxidoreductase activity, acting on the CH-OH group of donors, NAD or NADP as acceptor|malate dehydrogenase activity|L-malate dehydrogenase activity|protein self-association|malate dehydrogenase (NADP+) activity|oxaloa…	path:hsa00020,path:hsa00270,path:hsa00620,path:hsa00630	Citrate cycle (TCA cycle)|Cysteine and methionine metabolism|Pyruvate metabolism|Glyoxylate and dicarboxylate metabolism
CTSK	0	0.278091	0.808	0.557	0	1	1.451	ENSG00000143387	1513	protein_coding	cathepsin K [Source:HGNC Symbol;Acc:HGNC:2536]	GO:0005615,GO:0043231,GO:0005654,GO:0016787,GO:0008233,GO:0008234,GO:0006508,GO:0005764,GO:0005576,GO:0005515,GO:0004197,GO:0002224,GO:0043202,GO:0022617,GO:0051603,GO:0030574,GO:0045616,GO:0000422,GO:0001968,GO:0005518,GO:0043394,GO:0036021,GO:0001957,GO:0045453,GO:0061037,GO:0005737	extracellular space|intracellular membrane-bounded organelle|nucleoplasm|hydrolase activity|peptidase activity|cysteine-type peptidase activity|proteolysis|lysosome|extracellular region|protein binding|cysteine-type endopeptidase activity|toll-like receptor signaling pathway|lysosomal lumen|extracellular matrix disassembly|proteolysis involved in cellular protein catabolic process|collagen catabo…	path:hsa04142,path:hsa04210,path:hsa04380,path:hsa04620,path:hsa05323	Lysosome|Apoptosis|Osteoclast differentiation|Toll-like receptor signaling pathway|Rheumatoid arthritis
PRDX4	0	0.277707	0.895	0.655	0	1	1.366	ENSG00000123131	10549	protein_coding	peroxiredoxin 4 [Source:HGNC Symbol;Acc:HGNC:17169]	GO:0005623,GO:0055114,GO:0016491,GO:0045454,GO:0098869,GO:0016209,GO:0005634,GO:0005737,GO:0005783,GO:0005515,GO:0005576,GO:0004601,GO:0051920,GO:0005829,GO:0070062,GO:0043312,GO:0034774,GO:1904813,GO:0006979,GO:0007252,GO:0042744,GO:0008379,GO:0042803,GO:0007283,GO:0008584,GO:0019471,GO:0022417,GO:0030198,GO:0072593,GO:2000255,GO:0005615,GO:0005790	cell|oxidation-reduction process|oxidoreductase activity|cell redox homeostasis|cellular oxidant detoxification|antioxidant activity|nucleus|cytoplasm|endoplasmic reticulum|protein binding|extracellular region|peroxidase activity|peroxiredoxin activity|cytosol|extracellular exosome|neutrophil degranulation|secretory granule lumen|ficolin-1-rich granule lumen|response to oxidative stress|I-kappaB …
ATP6V0D1	0	0.277156	0.681	0.457	0	1	1.49	ENSG00000159720	9114	protein_coding	ATPase H+ transporting V0 subunit d1 [Source:HGNC Symbol;Acc:HGNC:13724]	GO:0016020,GO:0005765,GO:1902600,GO:0006811,GO:0006879,GO:0015078,GO:0033179,GO:0005813,GO:0005515,GO:0060271,GO:0070062,GO:0034220,GO:0030030,GO:0010008,GO:0005769,GO:0008553,GO:0016471,GO:0030670,GO:0036498,GO:0008286,GO:0016241,GO:0033572,GO:0090383,GO:0036295,GO:0046961,GO:0044877,GO:0007034,GO:0007035,GO:0007420,GO:0008021,GO:0016324,GO:0032991,GO:0033181,GO:0043005,GO:0043679	membrane|lysosomal membrane|proton transmembrane transport|ion transport|cellular iron ion homeostasis|proton transmembrane transporter activity|proton-transporting V-type ATPase, V0 domain|centrosome|protein binding|cilium assembly|extracellular exosome|ion transmembrane transport|cell projection organization|endosome membrane|early endosome|proton-exporting ATPase activity, phosphorylative mech…	path:hsa00190,path:hsa04142,path:hsa04145,path:hsa04721,path:hsa04966,path:hsa05110,path:hsa05120,path:hsa05152,path:hsa05165,path:hsa05203,path:hsa05323	Oxidative phosphorylation|Lysosome|Phagosome|Synaptic vesicle cycle|Collecting duct acid secretion|Vibrio cholerae infection|Epithelial cell signaling in Helicobacter pylori infection|Tuberculosis|Human papillomavirus infection|Viral carcinogenesis|Rheumatoid arthritis
COX8A	0	0.276961	0.958	0.748	0	1	1.281	ENSG00000176340	1351	protein_coding	cytochrome c oxidase subunit 8A [Source:HGNC Symbol;Acc:HGNC:2294]	GO:0016020,GO:0016021,GO:0005743,GO:0005739,GO:0005515,GO:1902600,GO:0004129,GO:0022900,GO:0006123,GO:0006091,GO:0045277	membrane|integral component of membrane|mitochondrial inner membrane|mitochondrion|protein binding|proton transmembrane transport|cytochrome-c oxidase activity|electron transport chain|mitochondrial electron transport, cytochrome c to oxygen|generation of precursor metabolites and energy|respiratory chain complex IV	path:hsa00190,path:hsa04260,path:hsa04714,path:hsa04932,path:hsa05010,path:hsa05012,path:hsa05016	Oxidative phosphorylation|Cardiac muscle contraction|Thermogenesis|Non-alcoholic fatty liver disease (NAFLD)|Alzheimer disease|Parkinson disease|Huntington disease
ATP5PO	0	0.275348	0.945	0.755	0	1	1.252	ENSG00000241837	539	protein_coding	ATP synthase peripheral stalk subunit OSCP [Source:HGNC Symbol;Acc:HGNC:850]	GO:0046933,GO:0015986,GO:0005634,GO:0016020,GO:0005743,GO:0005739,GO:0006811,GO:0005886,GO:0005515,GO:1902600,GO:0016887,GO:0006754,GO:0008144,GO:0022857,GO:0042407,GO:0042776,GO:0005753	proton-transporting ATP synthase activity, rotational mechanism|ATP synthesis coupled proton transport|nucleus|membrane|mitochondrial inner membrane|mitochondrion|ion transport|plasma membrane|protein binding|proton transmembrane transport|ATPase activity|ATP biosynthetic process|drug binding|transmembrane transporter activity|cristae formation|mitochondrial ATP synthesis coupled proton transport…	path:hsa00190,path:hsa04714,path:hsa05010,path:hsa05012,path:hsa05016	Oxidative phosphorylation|Thermogenesis|Alzheimer disease|Parkinson disease|Huntington disease
TRMT112	0	0.2743	0.963	0.8	0	1	1.204	ENSG00000173113	51504	protein_coding	tRNA methyltransferase subunit 11-2 [Source:HGNC Symbol;Acc:HGNC:26940]	GO:0046982,GO:0005634,GO:0005737,GO:0005515,GO:0048471,GO:0018364,GO:0005654,GO:0006364,GO:0005829,GO:0032991,GO:0016435,GO:0031167,GO:0070476,GO:2000234,GO:0030488,GO:0032259,GO:0006415,GO:0008276	protein heterodimerization activity|nucleus|cytoplasm|protein binding|perinuclear region of cytoplasm|peptidyl-glutamine methylation|nucleoplasm|rRNA processing|cytosol|protein-containing complex|rRNA (guanine) methyltransferase activity|rRNA methylation|rRNA (guanine-N7)-methylation|positive regulation of rRNA processing|tRNA methylation|methylation|translational termination|protein methyltransf…
EIF3K	0	0.274209	0.979	0.818	0	1	1.197	ENSG00000178982	27335	protein_coding	eukaryotic translation initiation factor 3 subunit K [Source:HGNC Symbol;Acc:HGNC:24656]	GO:0005737,GO:0003743,GO:0006412,GO:0006413,GO:0005852,GO:0005829,GO:0043022,GO:0006446,GO:0003723,GO:0005634,GO:0016020,GO:0001732,GO:0002183,GO:0016282,GO:0033290,GO:0005515	cytoplasm|translation initiation factor activity|translation|translational initiation|eukaryotic translation initiation factor 3 complex|cytosol|ribosome binding|regulation of translational initiation|RNA binding|nucleus|membrane|formation of cytoplasmic translation initiation complex|cytoplasmic translational initiation|eukaryotic 43S preinitiation complex|eukaryotic 48S preinitiation complex|pr…
HIGD2A	0	0.273581	0.878	0.682	0	1	1.287	ENSG00000146066	192286	protein_coding	HIG1 hypoxia inducible domain family member 2A [Source:HGNC Symbol;Acc:HGNC:28311]	GO:0016020,GO:0016021,GO:0055114,GO:0005743,GO:0005739,GO:0070469,GO:0031966,GO:0043066	membrane|integral component of membrane|oxidation-reduction process|mitochondrial inner membrane|mitochondrion|respirasome|mitochondrial membrane|negative regulation of apoptotic process
RPS5	0	0.272079	0.999	0.955	0	1	1.046	ENSG00000083845	6193	protein_coding	ribosomal protein S5 [Source:HGNC Symbol;Acc:HGNC:10426]	GO:0003723,GO:0016020,GO:0006412,GO:0006413,GO:0003735,GO:0005840,GO:0015935,GO:0022627,GO:0005925,GO:0003729,GO:0000028,GO:0005654,GO:0005829,GO:0070062,GO:0019083,GO:0005515,GO:1990904,GO:0000184,GO:0019843,GO:0006614,GO:0006450	RNA binding|membrane|translation|translational initiation|structural constituent of ribosome|ribosome|small ribosomal subunit|cytosolic small ribosomal subunit|focal adhesion|mRNA binding|ribosomal small subunit assembly|nucleoplasm|cytosol|extracellular exosome|viral transcription|protein binding|ribonucleoprotein complex|nuclear-transcribed mRNA catabolic process, nonsense-mediated decay|rRNA b…	path:hsa03010	Ribosome
POLR2I	0	0.271973	0.813	0.571	0	1	1.424	ENSG00000105258	5438	protein_coding	RNA polymerase II subunit I [Source:HGNC Symbol;Acc:HGNC:9196]	GO:0003676,GO:0005634,GO:0008270,GO:0046872,GO:0005654,GO:0006351,GO:0006379,GO:0005730,GO:0003899,GO:0006366,GO:0060964,GO:0006368,GO:0006370,GO:0050434,GO:0006367,GO:0042795,GO:0000398,GO:0006283,GO:0008543,GO:0016070,GO:0035019,GO:0005665,GO:0001193	nucleic acid binding|nucleus|zinc ion binding|metal ion binding|nucleoplasm|transcription, DNA-templated|mRNA cleavage|nucleolus|DNA-directed 5'-3' RNA polymerase activity|transcription by RNA polymerase II|regulation of gene silencing by miRNA|transcription elongation from RNA polymerase II promoter|7-methylguanosine mRNA capping|positive regulation of viral transcription|transcription initiatio…	path:hsa00230,path:hsa00240,path:hsa03020,path:hsa05016	Purine metabolism|Pyrimidine metabolism|RNA polymerase|Huntington disease
RCN1	0	0.271962	0.878	0.66	0	1	1.33	ENSG00000049449	5954	protein_coding	reticulocalbin 1 [Source:HGNC Symbol;Acc:HGNC:9934]	GO:0046872,GO:0005783,GO:0005509,GO:0005515,GO:0005788,GO:0044267,GO:0043687	metal ion binding|endoplasmic reticulum|calcium ion binding|protein binding|endoplasmic reticulum lumen|cellular protein metabolic process|post-translational protein modification
HSD11B2	0	0.271919	0.43	0.177	0	1	2.429	ENSG00000176387	3291	protein_coding	hydroxysteroid 11-beta dehydrogenase 2 [Source:HGNC Symbol;Acc:HGNC:5209]	GO:0016491,GO:0055114,GO:0005783,GO:0043231,GO:0005789,GO:0006704,GO:0003845,GO:0005496,GO:0051287,GO:0001666,GO:0002017,GO:0007565,GO:0008211,GO:0032094,GO:0032868,GO:0042493,GO:0048545,GO:0051384,GO:0005737,GO:0016020,GO:0016021	oxidoreductase activity|oxidation-reduction process|endoplasmic reticulum|intracellular membrane-bounded organelle|endoplasmic reticulum membrane|glucocorticoid biosynthetic process|11-beta-hydroxysteroid dehydrogenase [NAD(P)] activity|steroid binding|NAD binding|response to hypoxia|regulation of blood volume by renal aldosterone|female pregnancy|glucocorticoid metabolic process|response to food…	path:hsa00140,path:hsa04960	Steroid hormone biosynthesis|Aldosterone-regulated sodium reabsorption
SELENOF	0	0.271727	0.892	0.693	0	1	1.287	ENSG00000183291	9403	protein_coding	selenoprotein F [Source:HGNC Symbol;Acc:HGNC:17705]	GO:0005783,GO:0005515,GO:0005788,GO:0051084	endoplasmic reticulum|protein binding|endoplasmic reticulum lumen|'de novo' posttranslational protein folding
MRPL51	0	0.271473	0.948	0.739	0	1	1.283	ENSG00000111639	51258	protein_coding	mitochondrial ribosomal protein L51 [Source:HGNC Symbol;Acc:HGNC:14044]	GO:0006412,GO:0005739,GO:0003735,GO:0005840,GO:0032543,GO:0005515,GO:0005762,GO:0005743,GO:0070125,GO:0070126,GO:0005761	translation|mitochondrion|structural constituent of ribosome|ribosome|mitochondrial translation|protein binding|mitochondrial large ribosomal subunit|mitochondrial inner membrane|mitochondrial translational elongation|mitochondrial translational termination|mitochondrial ribosome
PSMB7	0	0.271449	0.85	0.617	0	1	1.378	ENSG00000136930	5695	protein_coding	proteasome subunit beta 7 [Source:HGNC Symbol;Acc:HGNC:9544]	GO:0005634,GO:0005737,GO:0005829,GO:0005654,GO:0016787,GO:0005515,GO:0008233,GO:0006508,GO:0000502,GO:0004175,GO:0004298,GO:0051603,GO:0005839,GO:0038095,GO:0005576,GO:0050852,GO:0000165,GO:0000209,GO:0002223,GO:0002479,GO:0006521,GO:0010498,GO:0010499,GO:0010972,GO:0016579,GO:0031145,GO:0031146,GO:0033209,GO:0038061,GO:0043161,GO:0043488,GO:0043687,GO:0055085,GO:0060071,GO:0061418,GO:0070498,GO:…	nucleus|cytoplasm|cytosol|nucleoplasm|hydrolase activity|protein binding|peptidase activity|proteolysis|proteasome complex|endopeptidase activity|threonine-type endopeptidase activity|proteolysis involved in cellular protein catabolic process|proteasome core complex|Fc-epsilon receptor signaling pathway|extracellular region|T cell receptor signaling pathway|MAPK cascade|protein polyubiquitination…	path:hsa03050	Proteasome
CHMP2A	0	0.27104	0.851	0.626	0	1	1.359	ENSG00000130724	27243	protein_coding	charged multivesicular body protein 2A [Source:HGNC Symbol;Acc:HGNC:30216]	GO:0007034,GO:0016020,GO:0015031,GO:0005515,GO:0005829,GO:0005768,GO:0031902,GO:0031210,GO:0070062,GO:0051291,GO:0016197,GO:0016236,GO:0019058,GO:0036258,GO:0039702,GO:0051260,GO:0045324,GO:0019904,GO:1903543,GO:0010458,GO:0005635,GO:0051258,GO:0010324,GO:0007080,GO:0010824,GO:0000785,GO:0006997,GO:0031468,GO:0032509,GO:0045184,GO:0050792,GO:0060548,GO:0061952,GO:1901673,GO:1902188,GO:1903723,GO:…	vacuolar transport|membrane|protein transport|protein binding|cytosol|endosome|late endosome membrane|phosphatidylcholine binding|extracellular exosome|protein heterooligomerization|endosomal transport|macroautophagy|viral life cycle|multivesicular body assembly|viral budding via host ESCRT complex|protein homooligomerization|late endosome to vacuole transport|protein domain specific binding|posi…	path:hsa04144,path:hsa04217	Endocytosis|Necroptosis
NENF	0	0.271032	0.921	0.718	0	1	1.283	ENSG00000117691	29937	protein_coding	neudesin neurotrophic factor [Source:HGNC Symbol;Acc:HGNC:30384]	GO:0046872,GO:0005634,GO:0005654,GO:0007165,GO:0005615,GO:0005576,GO:0032099,GO:0008083,GO:0043410	metal ion binding|nucleus|nucleoplasm|signal transduction|extracellular space|extracellular region|negative regulation of appetite|growth factor activity|positive regulation of MAPK cascade
UQCRH	0	0.270117	0.989	0.856	0	1	1.155	ENSG00000173660	7388	protein_coding	ubiquinol-cytochrome c reductase hinge protein [Source:HGNC Symbol;Acc:HGNC:12590]	GO:0016020,GO:0055114,GO:0005743,GO:0005739,GO:0005515,GO:0070469,GO:0008121,GO:0006122,GO:0009060,GO:0005750,GO:0006119,GO:0005746	membrane|oxidation-reduction process|mitochondrial inner membrane|mitochondrion|protein binding|respirasome|ubiquinol-cytochrome-c reductase activity|mitochondrial electron transport, ubiquinol to cytochrome c|aerobic respiration|mitochondrial respiratory chain complex III|oxidative phosphorylation|mitochondrial respirasome	path:hsa00190,path:hsa04260,path:hsa04714,path:hsa04932,path:hsa05010,path:hsa05012,path:hsa05016	Oxidative phosphorylation|Cardiac muscle contraction|Thermogenesis|Non-alcoholic fatty liver disease (NAFLD)|Alzheimer disease|Parkinson disease|Huntington disease
CDK4	0	0.269848	0.828	0.583	0	1	1.42	ENSG00000135446	1019	protein_coding	cyclin dependent kinase 4 [Source:HGNC Symbol;Acc:HGNC:1773]	GO:0008284,GO:0048146,GO:0005634,GO:0005737,GO:0016020,GO:0000166,GO:0004672,GO:0004674,GO:0005524,GO:0016301,GO:0016740,GO:0006468,GO:0016310,GO:0005730,GO:0005829,GO:0031965,GO:0051301,GO:0005515,GO:0007049,GO:0000079,GO:0004693,GO:0030332,GO:0044877,GO:0002088,GO:0007165,GO:0007623,GO:0009636,GO:0010033,GO:0010288,GO:0031100,GO:0032869,GO:0033574,GO:0040014,GO:0042127,GO:0043065,GO:0045727,GO:…	positive regulation of cell population proliferation|positive regulation of fibroblast proliferation|nucleus|cytoplasm|membrane|nucleotide binding|protein kinase activity|protein serine/threonine kinase activity|ATP binding|kinase activity|transferase activity|protein phosphorylation|phosphorylation|nucleolus|cytosol|nuclear membrane|cell division|protein binding|cell cycle|regulation of cyclin-d…	path:hsa01522,path:hsa04110,path:hsa04115,path:hsa04151,path:hsa04218,path:hsa04530,path:hsa04660,path:hsa04933,path:hsa04934,path:hsa05161,path:hsa05162,path:hsa05163,path:hsa05165,path:hsa05166,path:hsa05167,path:hsa05169,path:hsa05200,path:hsa05203,path:hsa05212,path:hsa05214,path:hsa05218,path:hsa05219,path:hsa05220,path:hsa05222,path:hsa05223,path:hsa05224,path:hsa05225	Endocrine resistance|Cell cycle|p53 signaling pathway|PI3K-Akt signaling pathway|Cellular senescence|Tight junction|T cell receptor signaling pathway|AGE-RAGE signaling pathway in diabetic complications|Cushing syndrome|Hepatitis B|Measles|Human cytomegalovirus infection|Human papillomavirus infection|Human T-cell leukemia virus 1 infection|Kaposi sarcoma-associated herpesvirus infection|Epstein-…
COX6A1	0	0.269757	0.965	0.79	0	1	1.222	ENSG00000111775	1337	protein_coding	cytochrome c oxidase subunit 6A1 [Source:HGNC Symbol;Acc:HGNC:2277]	GO:0016020,GO:0016021,GO:0005739,GO:0005743,GO:0050790,GO:1902600,GO:0005751,GO:0004129,GO:0022900,GO:0009060,GO:0006123,GO:0006091,GO:0030234	membrane|integral component of membrane|mitochondrion|mitochondrial inner membrane|regulation of catalytic activity|proton transmembrane transport|mitochondrial respiratory chain complex IV|cytochrome-c oxidase activity|electron transport chain|aerobic respiration|mitochondrial electron transport, cytochrome c to oxygen|generation of precursor metabolites and energy|enzyme regulator activity	path:hsa00190,path:hsa04260,path:hsa04714,path:hsa04932,path:hsa05010,path:hsa05012,path:hsa05016	Oxidative phosphorylation|Cardiac muscle contraction|Thermogenesis|Non-alcoholic fatty liver disease (NAFLD)|Alzheimer disease|Parkinson disease|Huntington disease
FKBP7	0	0.26966	0.771	0.544	0	1	1.417	ENSG00000079150	51661	protein_coding	FKBP prolyl isomerase 7 [Source:HGNC Symbol;Acc:HGNC:3723]	GO:0046872,GO:0016853,GO:0005783,GO:0005509,GO:0003755,GO:0005515,GO:0000413,GO:0005788	metal ion binding|isomerase activity|endoplasmic reticulum|calcium ion binding|peptidyl-prolyl cis-trans isomerase activity|protein binding|protein peptidyl-prolyl isomerization|endoplasmic reticulum lumen
RPS19	0	0.269221	1	0.986	0	1	1.014	ENSG00000105372	6223	protein_coding	ribosomal protein S19 [Source:HGNC Symbol;Acc:HGNC:10402]	GO:0003723,GO:0005634,GO:0005737,GO:0016020,GO:0006412,GO:0005654,GO:0003735,GO:0005840,GO:0005829,GO:0042803,GO:0005515,GO:0000028,GO:0022627,GO:0005730,GO:0005925,GO:0006364,GO:0042274,GO:0070062,GO:0019901,GO:0050829,GO:0019083,GO:0007219,GO:0045202,GO:0061844,GO:0006413,GO:0030490,GO:0000184,GO:0031640,GO:0051262,GO:0017134,GO:0006614,GO:0002548,GO:0014069,GO:0060266,GO:0000462,GO:0007000,GO:…	RNA binding|nucleus|cytoplasm|membrane|translation|nucleoplasm|structural constituent of ribosome|ribosome|cytosol|protein homodimerization activity|protein binding|ribosomal small subunit assembly|cytosolic small ribosomal subunit|nucleolus|focal adhesion|rRNA processing|ribosomal small subunit biogenesis|extracellular exosome|protein kinase binding|defense response to Gram-negative bacterium|vi…	path:hsa03010	Ribosome
MIR503HG	0	0.269124	0.467	0.227	0	1	2.057	ENSG00000223749	--	lncRNA	MIR503 host gene [Source:HGNC Symbol;Acc:HGNC:28258]
SSBP1	0	0.268834	0.916	0.699	0	1	1.31	ENSG00000106028	6742	protein_coding	single stranded DNA binding protein 1 [Source:HGNC Symbol;Acc:HGNC:11317]	GO:0003723,GO:0005634,GO:0005739,GO:0003677,GO:0005515,GO:0006260,GO:0003697,GO:0070062,GO:0005759,GO:0003682,GO:0007005,GO:0042645,GO:0051096,GO:0006264,GO:0006268,GO:0070584	RNA binding|nucleus|mitochondrion|DNA binding|protein binding|DNA replication|single-stranded DNA binding|extracellular exosome|mitochondrial matrix|chromatin binding|mitochondrion organization|mitochondrial nucleoid|positive regulation of helicase activity|mitochondrial DNA replication|DNA unwinding involved in DNA replication|mitochondrion morphogenesis	path:hsa03030,path:hsa03430,path:hsa03440	DNA replication|Mismatch repair|Homologous recombination
ZNHIT1	0	0.268675	0.864	0.636	0	1	1.358	ENSG00000106400	10467	protein_coding	zinc finger HIT-type containing 1 [Source:HGNC Symbol;Acc:HGNC:21688]	GO:0005634,GO:0046872,GO:0005654,GO:0005515,GO:0006338,GO:0043486,GO:0000812,GO:0042826,GO:0031491,GO:0031063	nucleus|metal ion binding|nucleoplasm|protein binding|chromatin remodeling|histone exchange|Swr1 complex|histone deacetylase binding|nucleosome binding|regulation of histone deacetylation
RHOC	0	0.266401	0.904	0.677	0	1	1.335	ENSG00000155366	389	protein_coding	ras homolog family member C [Source:HGNC Symbol;Acc:HGNC:669]	GO:0030335,GO:0016020,GO:0000166,GO:0003924,GO:0005525,GO:0007264,GO:0005886,GO:0044319,GO:1902766,GO:0005515,GO:0005737,GO:0043231,GO:0030334,GO:0005829,GO:0070062,GO:0051056,GO:0016477,GO:0032154,GO:0032420,GO:0019901,GO:0005938,GO:0007266,GO:0008360,GO:0007186,GO:0051017,GO:0043123,GO:0007015,GO:0030950,GO:0032956,GO:0032153,GO:0000281,GO:0051496,GO:0043297,GO:0032464,GO:0060193,GO:0005622,GO:…	positive regulation of cell migration|membrane|nucleotide binding|GTPase activity|GTP binding|small GTPase mediated signal transduction|plasma membrane|wound healing, spreading of cells|skeletal muscle satellite cell migration|protein binding|cytoplasm|intracellular membrane-bounded organelle|regulation of cell migration|cytosol|extracellular exosome|regulation of small GTPase mediated signal tra…
C9orf16	0	0.265207	0.888	0.674	0	1	1.318	ENSG00000171159	79095	protein_coding	chromosome 9 open reading frame 16 [Source:HGNC Symbol;Acc:HGNC:17823]	GO:0005515,GO:0003674,GO:0008150,GO:0005575	protein binding|molecular_function|biological_process|cellular_component
ATP5PD	0	0.264419	0.917	0.718	0	1	1.277	ENSG00000167863	10476	protein_coding	ATP synthase peripheral stalk subunit d [Source:HGNC Symbol;Acc:HGNC:845]	GO:0016020,GO:0005654,GO:0005739,GO:0005743,GO:0006811,GO:0005515,GO:0015078,GO:0015986,GO:0000276,GO:0016887,GO:0046933,GO:0022857,GO:0006754,GO:0042407,GO:0042776,GO:0000274,GO:0005753,GO:0045263	membrane|nucleoplasm|mitochondrion|mitochondrial inner membrane|ion transport|protein binding|proton transmembrane transporter activity|ATP synthesis coupled proton transport|mitochondrial proton-transporting ATP synthase complex, coupling factor F(o)|ATPase activity|proton-transporting ATP synthase activity, rotational mechanism|transmembrane transporter activity|ATP biosynthetic process|cristae…	path:hsa00190,path:hsa04714,path:hsa05010,path:hsa05012,path:hsa05016	Oxidative phosphorylation|Thermogenesis|Alzheimer disease|Parkinson disease|Huntington disease
ATP6V0E1	0	0.264046	0.963	0.776	0	1	1.241	ENSG00000113732	8992	protein_coding	ATPase H+ transporting V0 subunit e1 [Source:HGNC Symbol;Acc:HGNC:863]	GO:0016020,GO:0016021,GO:0016787,GO:1902600,GO:0006811,GO:0015078,GO:0033179,GO:0046961,GO:0034220,GO:0010008,GO:0055085,GO:0030670,GO:0042625,GO:0007035,GO:0008286,GO:0016241,GO:0033572,GO:0090383	membrane|integral component of membrane|hydrolase activity|proton transmembrane transport|ion transport|proton transmembrane transporter activity|proton-transporting V-type ATPase, V0 domain|proton-transporting ATPase activity, rotational mechanism|ion transmembrane transport|endosome membrane|transmembrane transport|phagocytic vesicle membrane|ATPase-coupled ion transmembrane transporter activit…	path:hsa00190,path:hsa04145,path:hsa04721,path:hsa04966,path:hsa05110,path:hsa05120,path:hsa05165,path:hsa05323	Oxidative phosphorylation|Phagosome|Synaptic vesicle cycle|Collecting duct acid secretion|Vibrio cholerae infection|Epithelial cell signaling in Helicobacter pylori infection|Human papillomavirus infection|Rheumatoid arthritis
SNRPF	0	0.263935	0.93	0.731	0	1	1.272	ENSG00000139343	6636	protein_coding	small nuclear ribonucleoprotein polypeptide F [Source:HGNC Symbol;Acc:HGNC:11162]	GO:0003723,GO:0006397,GO:0008380,GO:0005634,GO:0005737,GO:0005829,GO:0005515,GO:0005681,GO:0000398,GO:0000387,GO:0071013,GO:0005685,GO:0005732,GO:0005654,GO:0046540,GO:0005687,GO:0034709,GO:0051170,GO:0034719,GO:0071005,GO:0071007,GO:0006369,GO:0005689,GO:0008334,GO:0005683,GO:0034715,GO:0030532	RNA binding|mRNA processing|RNA splicing|nucleus|cytoplasm|cytosol|protein binding|spliceosomal complex|mRNA splicing, via spliceosome|spliceosomal snRNP assembly|catalytic step 2 spliceosome|U1 snRNP|small nucleolar ribonucleoprotein complex|nucleoplasm|U4/U6 x U5 tri-snRNP complex|U4 snRNP|methylosome|import into nucleus|SMN-Sm protein complex|U2-type precatalytic spliceosome|U2-type catalytic …	path:hsa03040	Spliceosome
C19orf70	0	0.263562	0.808	0.57	0	1	1.418	ENSG00000174917	125988	protein_coding	mitochondrial contact site and cristae organizing system subunit 13 [Source:HGNC Symbol;Acc:HGNC:33702]	GO:0005654,GO:0005739,GO:0005743,GO:0061617,GO:0016020,GO:0016021,GO:0042407,GO:0044284	nucleoplasm|mitochondrion|mitochondrial inner membrane|MICOS complex|membrane|integral component of membrane|cristae formation|mitochondrial crista junction
EDN3	0	0.262988	0.392	0.16	0	1	2.45	ENSG00000124205	1908	protein_coding	endothelin 3 [Source:HGNC Symbol;Acc:HGNC:3178]	GO:0005615,GO:0010460,GO:0005623,GO:0005576,GO:0019229,GO:0007186,GO:0007165,GO:0007267,GO:0007275,GO:0005102,GO:0043406,GO:0010468,GO:0007166,GO:0045840,GO:0008284,GO:0005179,GO:0008015,GO:0042310,GO:0030593,GO:0002690,GO:0031708,GO:0003100,GO:0014826,GO:0030072,GO:0046887,GO:0048016,GO:0045597,GO:0001755,GO:0006874,GO:0010961,GO:0030182,GO:0030318,GO:0030334,GO:0048070,GO:1901381	extracellular space|positive regulation of heart rate|cell|extracellular region|regulation of vasoconstriction|G protein-coupled receptor signaling pathway|signal transduction|cell-cell signaling|multicellular organism development|signaling receptor binding|positive regulation of MAP kinase activity|regulation of gene expression|cell surface receptor signaling pathway|positive regulation of mitot…	path:hsa04080,path:hsa04270	Neuroactive ligand-receptor interaction|Vascular smooth muscle contraction
MRPS26	0	0.262353	0.773	0.514	0	1	1.504	ENSG00000125901	64949	protein_coding	mitochondrial ribosomal protein S26 [Source:HGNC Symbol;Acc:HGNC:14045]	GO:0003723,GO:0005654,GO:0005739,GO:0005840,GO:0005763,GO:0005743,GO:0070125,GO:0070126,GO:0042769	RNA binding|nucleoplasm|mitochondrion|ribosome|mitochondrial small ribosomal subunit|mitochondrial inner membrane|mitochondrial translational elongation|mitochondrial translational termination|DNA damage response, detection of DNA damage
PRRX1	0	0.262141	0.887	0.608	0	1	1.459	ENSG00000116132	5396	protein_coding	paired related homeobox 1 [Source:HGNC Symbol;Acc:HGNC:9142]	GO:0005634,GO:0005829,GO:0005654,GO:0006355,GO:0003677,GO:0043565,GO:0007275,GO:0000981,GO:0000790,GO:0003713,GO:0000978,GO:0001227,GO:0071837,GO:0000122,GO:0002053,GO:0030326,GO:0042472,GO:0042474,GO:0045880,GO:0045944,GO:0048664,GO:0048701,GO:0048704,GO:0048844,GO:0051216,GO:0060021,GO:0070570,GO:0097150	nucleus|cytosol|nucleoplasm|regulation of transcription, DNA-templated|DNA binding|sequence-specific DNA binding|multicellular organism development|DNA-binding transcription factor activity, RNA polymerase II-specific|nuclear chromatin|transcription coactivator activity|RNA polymerase II proximal promoter sequence-specific DNA binding|DNA-binding transcription repressor activity, RNA polymerase I…
TMCO1	0	0.262132	0.838	0.624	0	1	1.343	ENSG00000143183	54499	protein_coding	transmembrane and coiled-coil domains 1 [Source:HGNC Symbol;Acc:HGNC:18188]	GO:0016020,GO:0016021,GO:0005783,GO:0005789,GO:0005794,GO:0006811,GO:0000139,GO:0006816,GO:0005262,GO:0070588,GO:0030176,GO:0032469,GO:0006983	membrane|integral component of membrane|endoplasmic reticulum|endoplasmic reticulum membrane|Golgi apparatus|ion transport|Golgi membrane|calcium ion transport|calcium channel activity|calcium ion transmembrane transport|integral component of endoplasmic reticulum membrane|endoplasmic reticulum calcium ion homeostasis|ER overload response
RPL28	0	0.261549	1	0.99	0	1	1.01	ENSG00000108107	6158	protein_coding	ribosomal protein L28 [Source:HGNC Symbol;Acc:HGNC:10330]	GO:0003723,GO:0016020,GO:0006412,GO:0003735,GO:0005840,GO:0005515,GO:0022625,GO:0005829,GO:0070062,GO:0019083,GO:0006413,GO:0036464,GO:0000184,GO:0006614,GO:0030425,GO:0044297,GO:0005622	RNA binding|membrane|translation|structural constituent of ribosome|ribosome|protein binding|cytosolic large ribosomal subunit|cytosol|extracellular exosome|viral transcription|translational initiation|cytoplasmic ribonucleoprotein granule|nuclear-transcribed mRNA catabolic process, nonsense-mediated decay|SRP-dependent cotranslational protein targeting to membrane|dendrite|cell body|intracellular	path:hsa03010	Ribosome
PRELID1	0	0.261341	0.872	0.626	0	1	1.393	ENSG00000169230	27166	protein_coding	PRELI domain containing 1 [Source:HGNC Symbol;Acc:HGNC:30255]	GO:0043066,GO:0005654,GO:0005739,GO:0006915,GO:0006869,GO:0005758,GO:0005515,GO:0097035,GO:0032991,GO:0070234,GO:0006955,GO:0007275,GO:0042981,GO:1990050,GO:0090201,GO:2001140,GO:0010917,GO:0051881,GO:0045580,GO:0015914,GO:0010950,GO:1901857	negative regulation of apoptotic process|nucleoplasm|mitochondrion|apoptotic process|lipid transport|mitochondrial intermembrane space|protein binding|regulation of membrane lipid distribution|protein-containing complex|positive regulation of T cell apoptotic process|immune response|multicellular organism development|regulation of apoptotic process|phosphatidic acid transfer activity|negative reg…
SELENOH	0	0.26096	0.929	0.73	0	1	1.273	ENSG00000211450	280636	protein_coding	selenoprotein H [Source:HGNC Symbol;Acc:HGNC:18251]	GO:0003723,GO:0005737,GO:0005794	RNA binding|cytoplasm|Golgi apparatus
SDF2L1	0	0.260792	0.605	0.351	0	1	1.724	ENSG00000128228	23753	protein_coding	stromal cell derived factor 2 like 1 [Source:HGNC Symbol;Acc:HGNC:10676]	GO:0016020,GO:0005783,GO:0005788,GO:0005789,GO:0035269,GO:0004169,GO:0051087,GO:0051117,GO:0051787,GO:0034976,GO:0042981,GO:0071218,GO:0071712,GO:0034663	membrane|endoplasmic reticulum|endoplasmic reticulum lumen|endoplasmic reticulum membrane|protein O-linked mannosylation|dolichyl-phosphate-mannose-protein mannosyltransferase activity|chaperone binding|ATPase binding|misfolded protein binding|response to endoplasmic reticulum stress|regulation of apoptotic process|cellular response to misfolded protein|ER-associated misfolded protein catabolic p…
RPL29	0	0.2604	1	0.976	0	1	1.025	ENSG00000162244	6159	protein_coding	ribosomal protein L29 [Source:HGNC Symbol;Acc:HGNC:10331]	GO:0003735,GO:0006412,GO:0005840,GO:0005622,GO:0003723,GO:0016020,GO:0002181,GO:0022625,GO:0008201,GO:0005829,GO:0045296,GO:0019083,GO:0006413,GO:0000184,GO:0006614,GO:0007566	structural constituent of ribosome|translation|ribosome|intracellular|RNA binding|membrane|cytoplasmic translation|cytosolic large ribosomal subunit|heparin binding|cytosol|cadherin binding|viral transcription|translational initiation|nuclear-transcribed mRNA catabolic process, nonsense-mediated decay|SRP-dependent cotranslational protein targeting to membrane|embryo implantation	path:hsa03010	Ribosome
COX5A	0	0.259813	0.817	0.568	0	1	1.438	ENSG00000178741	9377	protein_coding	cytochrome c oxidase subunit 5A [Source:HGNC Symbol;Acc:HGNC:2267]	GO:0016020,GO:0046872,GO:0005743,GO:0005739,GO:0005515,GO:1902600,GO:0004129,GO:0006123,GO:0005751,GO:0009055,GO:0022900	membrane|metal ion binding|mitochondrial inner membrane|mitochondrion|protein binding|proton transmembrane transport|cytochrome-c oxidase activity|mitochondrial electron transport, cytochrome c to oxygen|mitochondrial respiratory chain complex IV|electron transfer activity|electron transport chain	path:hsa00190,path:hsa04260,path:hsa04714,path:hsa04932,path:hsa05010,path:hsa05012,path:hsa05016	Oxidative phosphorylation|Cardiac muscle contraction|Thermogenesis|Non-alcoholic fatty liver disease (NAFLD)|Alzheimer disease|Parkinson disease|Huntington disease
ATP5F1A	0	0.259634	0.895	0.681	0	1	1.314	ENSG00000152234	498	protein_coding	ATP synthase F1 subunit alpha [Source:HGNC Symbol;Acc:HGNC:823]	GO:0003723,GO:0016020,GO:0000166,GO:0005524,GO:0005743,GO:0005739,GO:0006629,GO:1902600,GO:0006811,GO:0005886,GO:0005515,GO:0032559,GO:0046933,GO:0015986,GO:0045261,GO:0016887,GO:0046034,GO:0070062,GO:0008180,GO:0005759,GO:0006754,GO:0001937,GO:0042288,GO:0022857,GO:0042407,GO:0042776,GO:0005753,GO:0043531,GO:0043532,GO:0043536,GO:0045259	RNA binding|membrane|nucleotide binding|ATP binding|mitochondrial inner membrane|mitochondrion|lipid metabolic process|proton transmembrane transport|ion transport|plasma membrane|protein binding|adenyl ribonucleotide binding|proton-transporting ATP synthase activity, rotational mechanism|ATP synthesis coupled proton transport|proton-transporting ATP synthase complex, catalytic core F(1)|ATPase a…	path:hsa00190,path:hsa04714,path:hsa05010,path:hsa05012,path:hsa05016	Oxidative phosphorylation|Thermogenesis|Alzheimer disease|Parkinson disease|Huntington disease
TBCB	0	0.259173	0.804	0.577	0	1	1.393	ENSG00000105254	1155	protein_coding	tubulin folding cofactor B [Source:HGNC Symbol;Acc:HGNC:1989]	GO:0005737,GO:0005829,GO:0005856,GO:0005515,GO:0007275,GO:0005874,GO:0030154,GO:0007399,GO:0015630	cytoplasm|cytosol|cytoskeleton|protein binding|multicellular organism development|microtubule|cell differentiation|nervous system development|microtubule cytoskeleton
SNU13	0	0.259151	0.92	0.724	0	1	1.271	ENSG00000100138	4809	protein_coding	small nuclear ribonucleoprotein 13 [Source:HGNC Symbol;Acc:HGNC:7819]	GO:0003723,GO:0006397,GO:0008380,GO:0005634,GO:0005515,GO:0005681,GO:0042254,GO:0000398,GO:0005730,GO:1990904,GO:0032040,GO:0005654,GO:0046540,GO:0031428,GO:0006364,GO:0030515,GO:0071005,GO:0030621,GO:0034511,GO:0051117,GO:0000470,GO:0032991,GO:0030622,GO:0034512,GO:0000492,GO:0007338,GO:0001651,GO:0005690	RNA binding|mRNA processing|RNA splicing|nucleus|protein binding|spliceosomal complex|ribosome biogenesis|mRNA splicing, via spliceosome|nucleolus|ribonucleoprotein complex|small-subunit processome|nucleoplasm|U4/U6 x U5 tri-snRNP complex|box C/D snoRNP complex|rRNA processing|snoRNA binding|U2-type precatalytic spliceosome|U4 snRNA binding|U3 snoRNA binding|ATPase binding|maturation of LSU-rRNA|…	path:hsa03008,path:hsa03040	Ribosome biogenesis in eukaryotes|Spliceosome
MRPL52	0	0.258993	0.718	0.483	0	1	1.487	ENSG00000172590	122704	protein_coding	mitochondrial ribosomal protein L52 [Source:HGNC Symbol;Acc:HGNC:16655]	GO:0006412,GO:0005739,GO:0003735,GO:0005840,GO:0005762,GO:0032543,GO:0005743,GO:0070125,GO:0070126	translation|mitochondrion|structural constituent of ribosome|ribosome|mitochondrial large ribosomal subunit|mitochondrial translation|mitochondrial inner membrane|mitochondrial translational elongation|mitochondrial translational termination
TCEAL7	0	0.258892	0.718	0.451	0	1	1.592	ENSG00000182916	56849	protein_coding	transcription elongation factor A like 7 [Source:HGNC Symbol;Acc:HGNC:28336]	GO:0005634,GO:0032088,GO:0045892,GO:0050699	nucleus|negative regulation of NF-kappaB transcription factor activity|negative regulation of transcription, DNA-templated|WW domain binding
MARCKS	0	0.258559	0.976	0.84	0	1	1.162	ENSG00000277443	4082	protein_coding	myristoylated alanine rich protein kinase C substrate [Source:HGNC Symbol;Acc:HGNC:6759]	GO:0005737,GO:0016020,GO:0003779,GO:0005856,GO:0005925,GO:0005516,GO:0005886,GO:0070062,GO:0015629,GO:0051015,GO:0005080,GO:0042802,GO:0051017,GO:0051260,GO:0051764,GO:0005813,GO:0005938,GO:0032432,GO:0042585	cytoplasm|membrane|actin binding|cytoskeleton|focal adhesion|calmodulin binding|plasma membrane|extracellular exosome|actin cytoskeleton|actin filament binding|protein kinase C binding|identical protein binding|actin filament bundle assembly|protein homooligomerization|actin crosslink formation|centrosome|cell cortex|actin filament bundle|germinal vesicle	path:hsa04666,path:hsa05206	Fc gamma R-mediated phagocytosis|MicroRNAs in cancer
HSD17B10	0	0.258174	0.708	0.465	0	1	1.523	ENSG00000072506	3028	protein_coding	hydroxysteroid 17-beta dehydrogenase 10 [Source:HGNC Symbol;Acc:HGNC:4800]	GO:0003723,GO:0008033,GO:0016491,GO:0055114,GO:0005739,GO:0005515,GO:0000049,GO:0007005,GO:0005759,GO:0005886,GO:0005737,GO:0051289,GO:0006629,GO:0009083,GO:0070901,GO:0090646,GO:0097745,GO:0030678,GO:0030283,GO:0035410,GO:0003857,GO:1990180,GO:0008709,GO:0047015	RNA binding|tRNA processing|oxidoreductase activity|oxidation-reduction process|mitochondrion|protein binding|tRNA binding|mitochondrion organization|mitochondrial matrix|plasma membrane|cytoplasm|protein homotetramerization|lipid metabolic process|branched-chain amino acid catabolic process|mitochondrial tRNA methylation|mitochondrial tRNA processing|mitochondrial tRNA 5'-end processing|mitochon…	path:hsa00280,path:hsa05010	Valine, leucine and isoleucine degradation|Alzheimer disease
PSME2	0	0.257797	0.83	0.554	0	1	1.498	ENSG00000100911	5721	protein_coding	proteasome activator subunit 2 [Source:HGNC Symbol;Acc:HGNC:9569]	GO:0008537,GO:0016020,GO:0005515,GO:0000502,GO:0038095,GO:0042802,GO:0005737,GO:0050852,GO:0005654,GO:0005829,GO:0070062,GO:0000165,GO:0000209,GO:0002223,GO:0002479,GO:0006521,GO:0010972,GO:0016579,GO:0031145,GO:0031146,GO:0033209,GO:0038061,GO:0043161,GO:0043488,GO:0043687,GO:0055085,GO:0060071,GO:0061418,GO:0070498,GO:0090090,GO:0090263,GO:1901990,GO:1902036,GO:0035722,GO:0061133,GO:0010950,GO:…	proteasome activator complex|membrane|protein binding|proteasome complex|Fc-epsilon receptor signaling pathway|identical protein binding|cytoplasm|T cell receptor signaling pathway|nucleoplasm|cytosol|extracellular exosome|MAPK cascade|protein polyubiquitination|stimulatory C-type lectin receptor signaling pathway|antigen processing and presentation of exogenous peptide antigen via MHC class I, T…	path:hsa03050,path:hsa04612	Proteasome|Antigen processing and presentation
MRFAP1	0	0.257534	0.968	0.826	0	1	1.172	ENSG00000179010	93621	protein_coding	Morf4 family associated protein 1 [Source:HGNC Symbol;Acc:HGNC:24549]	GO:0005634,GO:0005737,GO:0005829,GO:0005515,GO:0048471	nucleus|cytoplasm|cytosol|protein binding|perinuclear region of cytoplasm
AKR7A2	0	0.257257	0.774	0.553	0	1	1.4	ENSG00000053371	8574	protein_coding	aldo-keto reductase family 7 member A2 [Source:HGNC Symbol;Acc:HGNC:389]	GO:0005737,GO:0005829,GO:0016491,GO:0055114,GO:0005794,GO:0005515,GO:0022900,GO:0070062,GO:0006805,GO:0005975,GO:0009055,GO:0004032,GO:0019119,GO:0006081,GO:0044597,GO:0044598	cytoplasm|cytosol|oxidoreductase activity|oxidation-reduction process|Golgi apparatus|protein binding|electron transport chain|extracellular exosome|xenobiotic metabolic process|carbohydrate metabolic process|electron transfer activity|alditol:NADP+ 1-oxidoreductase activity|phenanthrene-9,10-epoxide hydrolase activity|cellular aldehyde metabolic process|daunorubicin metabolic process|doxorubicin…	path:hsa00980	Metabolism of xenobiotics by cytochrome P450
MRPS34	0	0.257117	0.77	0.517	0	1	1.489	ENSG00000074071	65993	protein_coding	mitochondrial ribosomal protein S34 [Source:HGNC Symbol;Acc:HGNC:16618]	GO:0005739,GO:0003735,GO:0032543,GO:0005840,GO:0005763,GO:0005743,GO:0070125,GO:0070126	mitochondrion|structural constituent of ribosome|mitochondrial translation|ribosome|mitochondrial small ribosomal subunit|mitochondrial inner membrane|mitochondrial translational elongation|mitochondrial translational termination
RPL26L1	0	0.256556	0.717	0.472	0	1	1.519	ENSG00000037241	51121	protein_coding	ribosomal protein L26 like 1 [Source:HGNC Symbol;Acc:HGNC:17050]	GO:0003735,GO:0006412,GO:0005840,GO:0002181,GO:0015934,GO:0003723,GO:0022625,GO:0070062,GO:0042273,GO:0005622	structural constituent of ribosome|translation|ribosome|cytoplasmic translation|large ribosomal subunit|RNA binding|cytosolic large ribosomal subunit|extracellular exosome|ribosomal large subunit biogenesis|intracellular	path:hsa03010	Ribosome
SNRPD3	0	0.256293	0.889	0.656	0	1	1.355	ENSG00000100028	6634	protein_coding	small nuclear ribonucleoprotein D3 polypeptide [Source:HGNC Symbol;Acc:HGNC:11160]	GO:0003723,GO:0006396,GO:0006397,GO:0008380,GO:0005634,GO:0005737,GO:0005829,GO:0005654,GO:0005515,GO:0005681,GO:0016604,GO:0000387,GO:0000398,GO:0071013,GO:0005685,GO:0046540,GO:0005686,GO:0005687,GO:0005682,GO:0019899,GO:0034709,GO:0070034,GO:0005697,GO:0051170,GO:0034719,GO:0071005,GO:0071007,GO:0006369,GO:0005689,GO:0030532,GO:0006479,GO:0008334,GO:0005683,GO:0000243,GO:0034715,GO:0071208,GO:…	RNA binding|RNA processing|mRNA processing|RNA splicing|nucleus|cytoplasm|cytosol|nucleoplasm|protein binding|spliceosomal complex|nuclear body|spliceosomal snRNP assembly|mRNA splicing, via spliceosome|catalytic step 2 spliceosome|U1 snRNP|U4/U6 x U5 tri-snRNP complex|U2 snRNP|U4 snRNP|U5 snRNP|enzyme binding|methylosome|telomerase RNA binding|telomerase holoenzyme complex|import into nucleus|SM…	path:hsa03040,path:hsa05322	Spliceosome|Systemic lupus erythematosus
NOP10	0	0.256211	0.813	0.57	0	1	1.426	ENSG00000182117	55505	protein_coding	NOP10 ribonucleoprotein [Source:HGNC Symbol;Acc:HGNC:14378]	GO:0005634,GO:0005515,GO:0016604,GO:0042254,GO:0001522,GO:0005730,GO:0006364,GO:0005654,GO:0005732,GO:0003723,GO:0070034,GO:0007004,GO:0005697,GO:0015030,GO:0034513,GO:0031118,GO:0031120,GO:1904874,GO:0031429,GO:0072589,GO:0090661,GO:0030515,GO:0000454	nucleus|protein binding|nuclear body|ribosome biogenesis|pseudouridine synthesis|nucleolus|rRNA processing|nucleoplasm|small nucleolar ribonucleoprotein complex|RNA binding|telomerase RNA binding|telomere maintenance via telomerase|telomerase holoenzyme complex|Cajal body|box H/ACA snoRNA binding|rRNA pseudouridine synthesis|snRNA pseudouridine synthesis|positive regulation of telomerase RNA loca…	path:hsa03008	Ribosome biogenesis in eukaryotes
NDUFB3	0	0.255886	0.81	0.561	0	1	1.444	ENSG00000119013	4709	protein_coding	NADH:ubiquinone oxidoreductase subunit B3 [Source:HGNC Symbol;Acc:HGNC:7698]	GO:0022900,GO:0005739,GO:0005747,GO:0016020,GO:0016021,GO:0055114,GO:0005743,GO:0070469,GO:0032981,GO:0008137,GO:0006120	electron transport chain|mitochondrion|mitochondrial respiratory chain complex I|membrane|integral component of membrane|oxidation-reduction process|mitochondrial inner membrane|respirasome|mitochondrial respiratory chain complex I assembly|NADH dehydrogenase (ubiquinone) activity|mitochondrial electron transport, NADH to ubiquinone	path:hsa00190,path:hsa04714,path:hsa04723,path:hsa04932,path:hsa05010,path:hsa05012,path:hsa05016	Oxidative phosphorylation|Thermogenesis|Retrograde endocannabinoid signaling|Non-alcoholic fatty liver disease (NAFLD)|Alzheimer disease|Parkinson disease|Huntington disease
MRPL20	0	0.254753	0.839	0.617	0	1	1.36	ENSG00000242485	55052	protein_coding	mitochondrial ribosomal protein L20 [Source:HGNC Symbol;Acc:HGNC:14478]	GO:0003723,GO:0005739,GO:0003735,GO:0006412,GO:0005840,GO:0019843,GO:0000027,GO:0005515,GO:0005762,GO:0005743,GO:0070125,GO:0070126,GO:0005761,GO:0005622	RNA binding|mitochondrion|structural constituent of ribosome|translation|ribosome|rRNA binding|ribosomal large subunit assembly|protein binding|mitochondrial large ribosomal subunit|mitochondrial inner membrane|mitochondrial translational elongation|mitochondrial translational termination|mitochondrial ribosome|intracellular	path:hsa03010	Ribosome
PNKD	0	0.254658	0.758	0.517	0	1	1.466	ENSG00000127838	25953	protein_coding	PNKD metallo-beta-lactamase domain containing [Source:HGNC Symbol;Acc:HGNC:9153]	GO:0005634,GO:0005737,GO:0016020,GO:0046872,GO:0016787,GO:0005739,GO:0005515,GO:0004416,GO:0019243,GO:0046929,GO:0032225,GO:0042053,GO:0050884	nucleus|cytoplasm|membrane|metal ion binding|hydrolase activity|mitochondrion|protein binding|hydroxyacylglutathione hydrolase activity|methylglyoxal catabolic process to D-lactate via S-lactoyl-glutathione|negative regulation of neurotransmitter secretion|regulation of synaptic transmission, dopaminergic|regulation of dopamine metabolic process|neuromuscular process controlling posture
COX7A2L	0	0.254646	0.936	0.754	0	1	1.241	ENSG00000115944	9167	protein_coding	cytochrome c oxidase subunit 7A2 like [Source:HGNC Symbol;Acc:HGNC:2289]	GO:0005730,GO:0005739,GO:1902600,GO:0009055,GO:0004129,GO:0022900,GO:0005746,GO:0016020,GO:0016021,GO:0005743,GO:0006123,GO:0002082,GO:0097250	nucleolus|mitochondrion|proton transmembrane transport|electron transfer activity|cytochrome-c oxidase activity|electron transport chain|mitochondrial respirasome|membrane|integral component of membrane|mitochondrial inner membrane|mitochondrial electron transport, cytochrome c to oxygen|regulation of oxidative phosphorylation|mitochondrial respirasome assembly	path:hsa00190,path:hsa04260,path:hsa04714,path:hsa04932,path:hsa05010,path:hsa05012,path:hsa05016	Oxidative phosphorylation|Cardiac muscle contraction|Thermogenesis|Non-alcoholic fatty liver disease (NAFLD)|Alzheimer disease|Parkinson disease|Huntington disease
HYAL2	0	0.253939	0.622	0.374	0	1	1.663	ENSG00000068001	8692	protein_coding	hyaluronidase 2 [Source:HGNC Symbol;Acc:HGNC:5321]	GO:0045944,GO:0005737,GO:0016020,GO:0005783,GO:0016787,GO:0003824,GO:0005975,GO:0005886,GO:0005515,GO:0008152,GO:0016798,GO:0000139,GO:0004415,GO:0048471,GO:0031410,GO:0045121,GO:0001822,GO:0051216,GO:0009986,GO:0005764,GO:0031225,GO:0009615,GO:0050729,GO:2000778,GO:0071347,GO:0071356,GO:0016324,GO:0005829,GO:2000484,GO:0030308,GO:0046718,GO:0030971,GO:0090575,GO:0005540,GO:0019899,GO:0010764,GO:…	positive regulation of transcription by RNA polymerase II|cytoplasm|membrane|endoplasmic reticulum|hydrolase activity|catalytic activity|carbohydrate metabolic process|plasma membrane|protein binding|metabolic process|hydrolase activity, acting on glycosyl bonds|Golgi membrane|hyalurononglucosaminidase activity|perinuclear region of cytoplasm|cytoplasmic vesicle|membrane raft|kidney development|c…	path:hsa00531	Glycosaminoglycan degradation
NDUFB1	0	0.253586	0.86	0.636	0	1	1.352	ENSG00000183648	4707	protein_coding	NADH:ubiquinone oxidoreductase subunit B1 [Source:HGNC Symbol;Acc:HGNC:7695]	GO:0016607,GO:0016020,GO:0016021,GO:0055114,GO:0005739,GO:0005743,GO:0070469,GO:0003954,GO:0032981,GO:0008137,GO:0005747,GO:0006120	nuclear speck|membrane|integral component of membrane|oxidation-reduction process|mitochondrion|mitochondrial inner membrane|respirasome|NADH dehydrogenase activity|mitochondrial respiratory chain complex I assembly|NADH dehydrogenase (ubiquinone) activity|mitochondrial respiratory chain complex I|mitochondrial electron transport, NADH to ubiquinone	path:hsa00190,path:hsa04714,path:hsa04723,path:hsa04932,path:hsa05010,path:hsa05012,path:hsa05016	Oxidative phosphorylation|Thermogenesis|Retrograde endocannabinoid signaling|Non-alcoholic fatty liver disease (NAFLD)|Alzheimer disease|Parkinson disease|Huntington disease
NDUFS8	0	0.253462	0.783	0.542	0	1	1.445	ENSG00000110717	4728	protein_coding	NADH:ubiquinone oxidoreductase core subunit S8 [Source:HGNC Symbol;Acc:HGNC:7715]	GO:0016020,GO:0046872,GO:0016491,GO:0055114,GO:0005739,GO:0070469,GO:0051536,GO:0051539,GO:0009060,GO:0016651,GO:0032981,GO:0005759,GO:0003954,GO:0008137,GO:0005747,GO:0006120,GO:0006979	membrane|metal ion binding|oxidoreductase activity|oxidation-reduction process|mitochondrion|respirasome|iron-sulfur cluster binding|4 iron, 4 sulfur cluster binding|aerobic respiration|oxidoreductase activity, acting on NAD(P)H|mitochondrial respiratory chain complex I assembly|mitochondrial matrix|NADH dehydrogenase activity|NADH dehydrogenase (ubiquinone) activity|mitochondrial respiratory cha…	path:hsa00190,path:hsa04714,path:hsa04723,path:hsa04932,path:hsa05010,path:hsa05012,path:hsa05016	Oxidative phosphorylation|Thermogenesis|Retrograde endocannabinoid signaling|Non-alcoholic fatty liver disease (NAFLD)|Alzheimer disease|Parkinson disease|Huntington disease
ANAPC11	0	0.253234	0.884	0.642	0	1	1.377	ENSG00000141552	51529	protein_coding	anaphase promoting complex subunit 11 [Source:HGNC Symbol;Acc:HGNC:14452]	GO:0005634,GO:0005737,GO:0046872,GO:0005730,GO:0005654,GO:0016567,GO:0051301,GO:0004842,GO:0007049,GO:0005680,GO:0006511,GO:0061630,GO:0005829,GO:0031145,GO:1901990,GO:0070979,GO:0000278,GO:0097602,GO:0034450,GO:0031461,GO:0045842	nucleus|cytoplasm|metal ion binding|nucleolus|nucleoplasm|protein ubiquitination|cell division|ubiquitin-protein transferase activity|cell cycle|anaphase-promoting complex|ubiquitin-dependent protein catabolic process|ubiquitin protein ligase activity|cytosol|anaphase-promoting complex-dependent catabolic process|regulation of mitotic cell cycle phase transition|protein K11-linked ubiquitination|…	path:hsa04110,path:hsa04114,path:hsa04120,path:hsa04914,path:hsa05166	Cell cycle|Oocyte meiosis|Ubiquitin mediated proteolysis|Progesterone-mediated oocyte maturation|Human T-cell leukemia virus 1 infection
PSMA2	0	0.252802	0.883	0.659	0	1	1.34	ENSG00000106588	5683	protein_coding	proteasome subunit alpha 2 [Source:HGNC Symbol;Acc:HGNC:9531]	GO:0005634,GO:0005737,GO:0016787,GO:0005515,GO:0008233,GO:0006508,GO:0000502,GO:0006511,GO:0004175,GO:0004298,GO:0051603,GO:0005839,GO:0019773,GO:0038095,GO:0005576,GO:0050852,GO:0000932,GO:0005654,GO:0005829,GO:0070062,GO:0000165,GO:0000209,GO:0002223,GO:0002479,GO:0006521,GO:0010498,GO:0010499,GO:0010972,GO:0016579,GO:0031145,GO:0031146,GO:0033209,GO:0038061,GO:0043161,GO:0043488,GO:0043687,GO:…	nucleus|cytoplasm|hydrolase activity|protein binding|peptidase activity|proteolysis|proteasome complex|ubiquitin-dependent protein catabolic process|endopeptidase activity|threonine-type endopeptidase activity|proteolysis involved in cellular protein catabolic process|proteasome core complex|proteasome core complex, alpha-subunit complex|Fc-epsilon receptor signaling pathway|extracellular region|…	path:hsa03050	Proteasome
PSMA5	0	0.25233	0.782	0.543	0	1	1.44	ENSG00000143106	5686	protein_coding	proteasome subunit alpha 5 [Source:HGNC Symbol;Acc:HGNC:9534]	GO:0005634,GO:0005737,GO:0005829,GO:0016787,GO:0005515,GO:0008233,GO:0006508,GO:0000502,GO:0006511,GO:0043161,GO:0004175,GO:0004298,GO:0051603,GO:0005839,GO:0019773,GO:0038095,GO:0005576,GO:0050852,GO:0005654,GO:0070062,GO:0000165,GO:0000209,GO:0002223,GO:0002479,GO:0006521,GO:0010498,GO:0010499,GO:0010972,GO:0016579,GO:0031145,GO:0031146,GO:0033209,GO:0038061,GO:0043488,GO:0043687,GO:0055085,GO:…	nucleus|cytoplasm|cytosol|hydrolase activity|protein binding|peptidase activity|proteolysis|proteasome complex|ubiquitin-dependent protein catabolic process|proteasome-mediated ubiquitin-dependent protein catabolic process|endopeptidase activity|threonine-type endopeptidase activity|proteolysis involved in cellular protein catabolic process|proteasome core complex|proteasome core complex, alpha-s…	path:hsa03050	Proteasome
ATP5F1D	0	0.2522	0.955	0.781	0	1	1.223	ENSG00000099624	513	protein_coding	ATP synthase F1 subunit delta [Source:HGNC Symbol;Acc:HGNC:837]	GO:0016020,GO:0005524,GO:0005743,GO:0005739,GO:0006811,GO:0005515,GO:0046933,GO:0015986,GO:0045261,GO:0005759,GO:0016887,GO:0006754,GO:0022857,GO:0042407,GO:0042776,GO:0005753,GO:0006119,GO:0046688,GO:0043531,GO:0009060,GO:0033615,GO:0000275	membrane|ATP binding|mitochondrial inner membrane|mitochondrion|ion transport|protein binding|proton-transporting ATP synthase activity, rotational mechanism|ATP synthesis coupled proton transport|proton-transporting ATP synthase complex, catalytic core F(1)|mitochondrial matrix|ATPase activity|ATP biosynthetic process|transmembrane transporter activity|cristae formation|mitochondrial ATP synthes…	path:hsa00190,path:hsa04714,path:hsa05010,path:hsa05012,path:hsa05016	Oxidative phosphorylation|Thermogenesis|Alzheimer disease|Parkinson disease|Huntington disease
FLYWCH2	0	0.251802	0.667	0.43	0	1	1.551	ENSG00000162076	114984	protein_coding	FLYWCH family member 2 [Source:HGNC Symbol;Acc:HGNC:25178]	GO:0003723,GO:0008150,GO:0005575	RNA binding|biological_process|cellular_component
AC092040.1	0	0.251722	0.482	0.225	0	1	2.142	ENSG00000241111	--	lncRNA	novel transcript
COPS6	0	0.251559	0.81	0.591	0	1	1.371	ENSG00000168090	10980	protein_coding	COP9 signalosome subunit 6 [Source:HGNC Symbol;Acc:HGNC:21749]	GO:0005634,GO:0005737,GO:0005654,GO:0005515,GO:0008180,GO:0000338,GO:0005829,GO:0043687,GO:0016032,GO:0006283,GO:0000715	nucleus|cytoplasm|nucleoplasm|protein binding|COP9 signalosome|protein deneddylation|cytosol|post-translational protein modification|viral process|transcription-coupled nucleotide-excision repair|nucleotide-excision repair, DNA damage recognition
CYP1B1	0	0.251041	0.587	0.302	0	1	1.944	ENSG00000138061	1545	protein_coding	cytochrome P450 family 1 subfamily B member 1 [Source:HGNC Symbol;Acc:HGNC:2597]	GO:0016020,GO:0046872,GO:0004497,GO:0016491,GO:0055114,GO:0005783,GO:0005789,GO:0031090,GO:0043231,GO:0016829,GO:0007155,GO:0005739,GO:0006629,GO:0006631,GO:0008202,GO:0005506,GO:0016705,GO:0020037,GO:0006805,GO:0042572,GO:0070330,GO:0019825,GO:0008285,GO:0007601,GO:0032088,GO:0043065,GO:0045766,GO:0030199,GO:0030336,GO:0070301,GO:0019369,GO:0008631,GO:0048514,GO:0043542,GO:2000377,GO:0008210,GO:…	membrane|metal ion binding|monooxygenase activity|oxidoreductase activity|oxidation-reduction process|endoplasmic reticulum|endoplasmic reticulum membrane|organelle membrane|intracellular membrane-bounded organelle|lyase activity|cell adhesion|mitochondrion|lipid metabolic process|fatty acid metabolic process|steroid metabolic process|iron ion binding|oxidoreductase activity, acting on paired don…	path:hsa00140,path:hsa00380,path:hsa00980,path:hsa04913,path:hsa05204,path:hsa05206	Steroid hormone biosynthesis|Tryptophan metabolism|Metabolism of xenobiotics by cytochrome P450|Ovarian steroidogenesis|Chemical carcinogenesis|MicroRNAs in cancer
TMEM205	0	0.250597	0.711	0.479	0	1	1.484	ENSG00000105518	374882	protein_coding	transmembrane protein 205 [Source:HGNC Symbol;Acc:HGNC:29631]	GO:0016020,GO:0016021	membrane|integral component of membrane
HOXA11-AS	0	0.250537	0.429	0.197	0	1	2.178	ENSG00000240990	--	lncRNA	HOXA11 antisense RNA [Source:HGNC Symbol;Acc:HGNC:24957]
TRAPPC1	0	0.250344	0.726	0.491	0	1	1.479	ENSG00000170043	58485	protein_coding	trafficking protein particle complex 1 [Source:HGNC Symbol;Acc:HGNC:19894]	GO:0016192,GO:0030008,GO:0005783,GO:0005794,GO:0005515,GO:0005576,GO:0006888,GO:0000139,GO:0005829,GO:0043312,GO:0035578,GO:0048208,GO:0017112	vesicle-mediated transport|TRAPP complex|endoplasmic reticulum|Golgi apparatus|protein binding|extracellular region|endoplasmic reticulum to Golgi vesicle-mediated transport|Golgi membrane|cytosol|neutrophil degranulation|azurophil granule lumen|COPII vesicle coating|Rab guanyl-nucleotide exchange factor activity
PSMB2	0	0.250161	0.803	0.572	0	1	1.404	ENSG00000126067	5690	protein_coding	proteasome subunit beta 2 [Source:HGNC Symbol;Acc:HGNC:9539]	GO:0005634,GO:0005737,GO:0016020,GO:0005654,GO:0016787,GO:0005515,GO:0008233,GO:0006508,GO:0000502,GO:0004175,GO:0004298,GO:0051603,GO:0005839,GO:0038095,GO:0050852,GO:0010243,GO:0014070,GO:0005829,GO:0070062,GO:0000165,GO:0000209,GO:0002223,GO:0002479,GO:0006521,GO:0010498,GO:0010499,GO:0010972,GO:0016579,GO:0031145,GO:0031146,GO:0033209,GO:0038061,GO:0043161,GO:0043488,GO:0043687,GO:0055085,GO:…	nucleus|cytoplasm|membrane|nucleoplasm|hydrolase activity|protein binding|peptidase activity|proteolysis|proteasome complex|endopeptidase activity|threonine-type endopeptidase activity|proteolysis involved in cellular protein catabolic process|proteasome core complex|Fc-epsilon receptor signaling pathway|T cell receptor signaling pathway|response to organonitrogen compound|response to organic cyc…	path:hsa03050	Proteasome
SLC39A6	0	0.249641	0.756	0.517	0	1	1.462	ENSG00000141424	25800	protein_coding	solute carrier family 39 member 6 [Source:HGNC Symbol;Acc:HGNC:18607]	GO:0016020,GO:0016021,GO:0055085,GO:0006811,GO:0005886,GO:0046873,GO:0030001,GO:0009986,GO:0005887,GO:0005385,GO:0006829,GO:0071577,GO:0006882,GO:0031258,GO:0071578,GO:0005783	membrane|integral component of membrane|transmembrane transport|ion transport|plasma membrane|metal ion transmembrane transporter activity|metal ion transport|cell surface|integral component of plasma membrane|zinc ion transmembrane transporter activity|zinc ion transport|zinc ion transmembrane transport|cellular zinc ion homeostasis|lamellipodium membrane|zinc ion import across plasma membrane|e…
PSME1	0	0.249437	0.873	0.66	0	1	1.323	ENSG00000092010	5720	protein_coding	proteasome activator subunit 1 [Source:HGNC Symbol;Acc:HGNC:9568]	GO:0005737,GO:0005515,GO:0000502,GO:0008537,GO:0038095,GO:0050852,GO:0005654,GO:0005829,GO:0070062,GO:0000165,GO:0000209,GO:0002223,GO:0002479,GO:0006521,GO:0010972,GO:0016579,GO:0031145,GO:0031146,GO:0033209,GO:0038061,GO:0043161,GO:0043488,GO:0043687,GO:0055085,GO:0060071,GO:0061418,GO:0070498,GO:0090090,GO:0090263,GO:1901990,GO:1902036,GO:0061133,GO:0010950,GO:0061136,GO:2000045,GO:0019884	cytoplasm|protein binding|proteasome complex|proteasome activator complex|Fc-epsilon receptor signaling pathway|T cell receptor signaling pathway|nucleoplasm|cytosol|extracellular exosome|MAPK cascade|protein polyubiquitination|stimulatory C-type lectin receptor signaling pathway|antigen processing and presentation of exogenous peptide antigen via MHC class I, TAP-dependent|regulation of cellular…	path:hsa03050,path:hsa04612	Proteasome|Antigen processing and presentation
SNF8	0	0.249185	0.754	0.515	0	1	1.464	ENSG00000159210	11267	protein_coding	SNF8 subunit of ESCRT-II [Source:HGNC Symbol;Acc:HGNC:17028]	GO:0005634,GO:0005737,GO:0016020,GO:0015031,GO:0005829,GO:0005654,GO:0042803,GO:0005886,GO:0005515,GO:0071985,GO:0000814,GO:0048471,GO:0042176,GO:0005768,GO:0031902,GO:0070062,GO:0061635,GO:0010628,GO:0045022,GO:0016197,GO:0016236,GO:0036258,GO:0010008,GO:0055037,GO:0008022,GO:0047485,GO:0005667,GO:0006357,GO:1903543,GO:0032456,GO:0045732,GO:0008134,GO:0043328,GO:0016247,GO:0010797,GO:1903772	nucleus|cytoplasm|membrane|protein transport|cytosol|nucleoplasm|protein homodimerization activity|plasma membrane|protein binding|multivesicular body sorting pathway|ESCRT II complex|perinuclear region of cytoplasm|regulation of protein catabolic process|endosome|late endosome membrane|extracellular exosome|regulation of protein complex stability|positive regulation of gene expression|early endo…	path:hsa04144	Endocytosis
DBP	0	0.249028	0.587	0.351	0	1	1.672	ENSG00000105516	1628	protein_coding	D-box binding PAR bZIP transcription factor [Source:HGNC Symbol;Acc:HGNC:2697]	GO:0045944,GO:0005634,GO:0006355,GO:0006357,GO:0003677,GO:0003700,GO:0007623,GO:0048511,GO:0000977,GO:0000981,GO:0000790,GO:0001228,GO:0001889	positive regulation of transcription by RNA polymerase II|nucleus|regulation of transcription, DNA-templated|regulation of transcription by RNA polymerase II|DNA binding|DNA-binding transcription factor activity|circadian rhythm|rhythmic process|RNA polymerase II regulatory region sequence-specific DNA binding|DNA-binding transcription factor activity, RNA polymerase II-specific|nuclear chromatin…
TMBIM4	0	0.248818	0.899	0.719	0	1	1.25	ENSG00000155957	51643	protein_coding	transmembrane BAX inhibitor motif containing 4 [Source:HGNC Symbol;Acc:HGNC:24257]	GO:0016020,GO:0016021,GO:0043066,GO:0005794,GO:0006915,GO:0000139,GO:0005795,GO:0005515,GO:0050848	membrane|integral component of membrane|negative regulation of apoptotic process|Golgi apparatus|apoptotic process|Golgi membrane|Golgi stack|protein binding|regulation of calcium-mediated signaling
C19orf53	0	0.248809	0.932	0.748	0	1	1.246	ENSG00000104979	28974	protein_coding	chromosome 19 open reading frame 53 [Source:HGNC Symbol;Acc:HGNC:24991]	GO:0005634,GO:0005730	nucleus|nucleolus
ADAM12	0	0.248406	0.652	0.354	0	1	1.842	ENSG00000148848	8038	protein_coding	ADAM metallopeptidase domain 12 [Source:HGNC Symbol;Acc:HGNC:190]	GO:0045766,GO:0016020,GO:0016021,GO:0046872,GO:0005654,GO:0016787,GO:0007155,GO:0005886,GO:0008233,GO:0006508,GO:0005576,GO:0004222,GO:0008237,GO:0017124,GO:0030198,GO:0007520	positive regulation of angiogenesis|membrane|integral component of membrane|metal ion binding|nucleoplasm|hydrolase activity|cell adhesion|plasma membrane|peptidase activity|proteolysis|extracellular region|metalloendopeptidase activity|metallopeptidase activity|SH3 domain binding|extracellular matrix organization|myoblast fusion
POLR2K	0	0.248203	0.786	0.555	0	1	1.416	ENSG00000147669	5440	protein_coding	RNA polymerase II subunit K [Source:HGNC Symbol;Acc:HGNC:9198]	GO:0005634,GO:0008270,GO:0046872,GO:0003677,GO:0006351,GO:0003899,GO:0005666,GO:0005654,GO:0005829,GO:0006366,GO:0060964,GO:0045815,GO:0006368,GO:0006370,GO:0050434,GO:0006367,GO:0042795,GO:0001056,GO:0032481,GO:0000398,GO:0001054,GO:0006361,GO:0006362,GO:0006363,GO:0005736,GO:0006283,GO:0008543,GO:0016070,GO:0035019,GO:0005665,GO:0006383,GO:0001055,GO:0006356	nucleus|zinc ion binding|metal ion binding|DNA binding|transcription, DNA-templated|DNA-directed 5'-3' RNA polymerase activity|RNA polymerase III complex|nucleoplasm|cytosol|transcription by RNA polymerase II|regulation of gene silencing by miRNA|positive regulation of gene expression, epigenetic|transcription elongation from RNA polymerase II promoter|7-methylguanosine mRNA capping|positive regu…	path:hsa00230,path:hsa00240,path:hsa03020,path:hsa04623,path:hsa05016	Purine metabolism|Pyrimidine metabolism|RNA polymerase|Cytosolic DNA-sensing pathway|Huntington disease
PSMA7	0	0.247881	0.971	0.789	0	1	1.231	ENSG00000101182	5688	protein_coding	proteasome subunit alpha 7 [Source:HGNC Symbol;Acc:HGNC:9536]	GO:0005737,GO:0016787,GO:0008233,GO:0006508,GO:0000502,GO:0004298,GO:0051603,GO:0005839,GO:0019773,GO:0005634,GO:0005515,GO:0006511,GO:0004175,GO:0038095,GO:0042802,GO:0050852,GO:0098794,GO:0005654,GO:0005829,GO:0070062,GO:0000165,GO:0000209,GO:0002223,GO:0002479,GO:0006521,GO:0010498,GO:0010499,GO:0010972,GO:0016579,GO:0031145,GO:0031146,GO:0033209,GO:0038061,GO:0043161,GO:0043488,GO:0043687,GO:…	cytoplasm|hydrolase activity|peptidase activity|proteolysis|proteasome complex|threonine-type endopeptidase activity|proteolysis involved in cellular protein catabolic process|proteasome core complex|proteasome core complex, alpha-subunit complex|nucleus|protein binding|ubiquitin-dependent protein catabolic process|endopeptidase activity|Fc-epsilon receptor signaling pathway|identical protein bin…	path:hsa03050	Proteasome
COA4	0	0.24753	0.719	0.486	0	1	1.479	ENSG00000181924	51287	protein_coding	cytochrome c oxidase assembly factor 4 homolog [Source:HGNC Symbol;Acc:HGNC:24604]	GO:0005739,GO:0033617,GO:0005758	mitochondrion|mitochondrial respiratory chain complex IV assembly|mitochondrial intermembrane space	path:hsa04714	Thermogenesis
C1orf122	0	0.247418	0.766	0.533	0	1	1.437	ENSG00000197982	127687	protein_coding	chromosome 1 open reading frame 122 [Source:HGNC Symbol;Acc:HGNC:24789]
PHB	0	0.247206	0.81	0.587	0	1	1.38	ENSG00000167085	5245	protein_coding	prohibitin [Source:HGNC Symbol;Acc:HGNC:8912]	GO:0008285,GO:0005737,GO:0005634,GO:0044212,GO:0016020,GO:0005743,GO:0005739,GO:0005886,GO:0005515,GO:0007165,GO:0009986,GO:0045893,GO:0005654,GO:0005769,GO:0071897,GO:0007005,GO:0070062,GO:0050821,GO:0070374,GO:0008022,GO:0042981,GO:0006355,GO:0000122,GO:0045892,GO:0042177,GO:0019899,GO:0070373,GO:0010944,GO:0042826,GO:0005887,GO:0030308,GO:0010942,GO:0001649,GO:0060766,GO:0010628,GO:0006851,GO:…	negative regulation of cell population proliferation|cytoplasm|nucleus|transcription regulatory region DNA binding|membrane|mitochondrial inner membrane|mitochondrion|plasma membrane|protein binding|signal transduction|cell surface|positive regulation of transcription, DNA-templated|nucleoplasm|early endosome|DNA biosynthetic process|mitochondrion organization|extracellular exosome|protein stabil…
MRPL57	0	0.246969	0.804	0.564	0	1	1.426	ENSG00000173141	78988	protein_coding	mitochondrial ribosomal protein L57 [Source:HGNC Symbol;Acc:HGNC:14514]	GO:0005739,GO:0005840,GO:0003735,GO:0032543,GO:0006412,GO:0005761,GO:0005762,GO:0005743,GO:0070125,GO:0070126	mitochondrion|ribosome|structural constituent of ribosome|mitochondrial translation|translation|mitochondrial ribosome|mitochondrial large ribosomal subunit|mitochondrial inner membrane|mitochondrial translational elongation|mitochondrial translational termination
NDUFS3	0	0.24695	0.714	0.471	0	1	1.516	ENSG00000213619	4722	protein_coding	NADH:ubiquinone oxidoreductase core subunit S3 [Source:HGNC Symbol;Acc:HGNC:7710]	GO:0016020,GO:0016491,GO:0055114,GO:0005739,GO:0005743,GO:0005515,GO:0016604,GO:0070469,GO:0008137,GO:0031966,GO:0016651,GO:0005759,GO:0003954,GO:0021762,GO:0005747,GO:0030308,GO:0006120,GO:0032981,GO:2001243,GO:0009055,GO:0072593	membrane|oxidoreductase activity|oxidation-reduction process|mitochondrion|mitochondrial inner membrane|protein binding|nuclear body|respirasome|NADH dehydrogenase (ubiquinone) activity|mitochondrial membrane|oxidoreductase activity, acting on NAD(P)H|mitochondrial matrix|NADH dehydrogenase activity|substantia nigra development|mitochondrial respiratory chain complex I|negative regulation of cell…	path:hsa00190,path:hsa04714,path:hsa04723,path:hsa04932,path:hsa05010,path:hsa05012,path:hsa05016	Oxidative phosphorylation|Thermogenesis|Retrograde endocannabinoid signaling|Non-alcoholic fatty liver disease (NAFLD)|Alzheimer disease|Parkinson disease|Huntington disease
TMEM119	0	0.246148	0.435	0.186	0	1	2.339	ENSG00000183160	338773	protein_coding	transmembrane protein 119 [Source:HGNC Symbol;Acc:HGNC:27884]	GO:0001934,GO:0010628,GO:0005737,GO:0016020,GO:0016021,GO:0005783,GO:0005789,GO:0005886,GO:0030154,GO:0007283,GO:0001503,GO:0003674,GO:0031214,GO:0030501,GO:0048515,GO:0045669,GO:0033690,GO:0001649,GO:0001958,GO:0010832,GO:0045779,GO:1903012	positive regulation of protein phosphorylation|positive regulation of gene expression|cytoplasm|membrane|integral component of membrane|endoplasmic reticulum|endoplasmic reticulum membrane|plasma membrane|cell differentiation|spermatogenesis|ossification|molecular_function|biomineral tissue development|positive regulation of bone mineralization|spermatid differentiation|positive regulation of ost…
RPS3A	0	0.245933	1	0.986	0	1	1.014	ENSG00000145425	6189	protein_coding	ribosomal protein S3A [Source:HGNC Symbol;Acc:HGNC:10421]	GO:0003723,GO:0005634,GO:0005737,GO:0006412,GO:0006413,GO:0043066,GO:0005783,GO:0005730,GO:0005829,GO:0003735,GO:0005840,GO:0005515,GO:0022627,GO:0030154,GO:0005925,GO:0005654,GO:0070062,GO:0019083,GO:1990904,GO:0000184,GO:0048027,GO:0006614,GO:0005622	RNA binding|nucleus|cytoplasm|translation|translational initiation|negative regulation of apoptotic process|endoplasmic reticulum|nucleolus|cytosol|structural constituent of ribosome|ribosome|protein binding|cytosolic small ribosomal subunit|cell differentiation|focal adhesion|nucleoplasm|extracellular exosome|viral transcription|ribonucleoprotein complex|nuclear-transcribed mRNA catabolic proces…	path:hsa03010	Ribosome
GTF2A2	0	0.245351	0.848	0.63	0	1	1.346	ENSG00000140307	2958	protein_coding	general transcription factor IIA subunit 2 [Source:HGNC Symbol;Acc:HGNC:4647]	GO:0051091,GO:0045944,GO:0005634,GO:0005654,GO:0030054,GO:0005515,GO:0006367,GO:0001103,GO:0008134,GO:0005672,GO:0003713,GO:0051123,GO:0016032,GO:0042803,GO:0046982,GO:0006366,GO:0042795,GO:0005669,GO:0016251,GO:0017025	positive regulation of DNA-binding transcription factor activity|positive regulation of transcription by RNA polymerase II|nucleus|nucleoplasm|cell junction|protein binding|transcription initiation from RNA polymerase II promoter|RNA polymerase II repressing transcription factor binding|transcription factor binding|transcription factor TFIIA complex|transcription coactivator activity|RNA polymera…	path:hsa03022,path:hsa05203	Basal transcription factors|Viral carcinogenesis
ATP5MD	0	0.245067	0.919	0.73	0	1	1.259	ENSG00000173915	84833	protein_coding	ATP synthase membrane subunit DAPIT [Source:HGNC Symbol;Acc:HGNC:30889]	GO:0016020,GO:0016021,GO:0005739,GO:0031966,GO:0005753	membrane|integral component of membrane|mitochondrion|mitochondrial membrane|mitochondrial proton-transporting ATP synthase complex
POLR2F	0	0.244638	0.828	0.613	0	1	1.351	ENSG00000100142	5435	protein_coding	RNA polymerase II subunit F [Source:HGNC Symbol;Acc:HGNC:9193]	GO:0005634,GO:0003677,GO:0001650,GO:0005665,GO:0006351,GO:0003899,GO:0005666,GO:0005654,GO:0005829,GO:0006366,GO:0060964,GO:0045815,GO:0006368,GO:0006370,GO:0050434,GO:0006367,GO:0042795,GO:0001056,GO:0006383,GO:0032481,GO:0000398,GO:0001054,GO:0006361,GO:0006362,GO:0006363,GO:0005736,GO:0006283,GO:0008543,GO:0016070,GO:0035019,GO:0001055	nucleus|DNA binding|fibrillar center|RNA polymerase II, core complex|transcription, DNA-templated|DNA-directed 5'-3' RNA polymerase activity|RNA polymerase III complex|nucleoplasm|cytosol|transcription by RNA polymerase II|regulation of gene silencing by miRNA|positive regulation of gene expression, epigenetic|transcription elongation from RNA polymerase II promoter|7-methylguanosine mRNA capping…	path:hsa00230,path:hsa00240,path:hsa03020,path:hsa04623,path:hsa05016	Purine metabolism|Pyrimidine metabolism|RNA polymerase|Cytosolic DNA-sensing pathway|Huntington disease
ISOC2	0	0.244577	0.692	0.458	0	1	1.511	ENSG00000063241	79763	protein_coding	isochorismatase domain containing 2 [Source:HGNC Symbol;Acc:HGNC:26278]	GO:0005737,GO:0005634,GO:0003824,GO:0005515,GO:0031648	cytoplasm|nucleus|catalytic activity|protein binding|protein destabilization
RPLP0	0	0.244011	1	0.973	0	1	1.028	ENSG00000089157	6175	protein_coding	ribosomal protein lateral stalk subunit P0 [Source:HGNC Symbol;Acc:HGNC:10371]	GO:0003723,GO:0005634,GO:0005737,GO:0016020,GO:0006412,GO:0005783,GO:0005829,GO:0005840,GO:0005515,GO:0002181,GO:0003735,GO:0042254,GO:0005925,GO:0022625,GO:0000027,GO:0070062,GO:0019083,GO:1990904,GO:0035722,GO:0006413,GO:0036464,GO:0000184,GO:0006614,GO:0070180,GO:0014069,GO:0098794,GO:0005622	RNA binding|nucleus|cytoplasm|membrane|translation|endoplasmic reticulum|cytosol|ribosome|protein binding|cytoplasmic translation|structural constituent of ribosome|ribosome biogenesis|focal adhesion|cytosolic large ribosomal subunit|ribosomal large subunit assembly|extracellular exosome|viral transcription|ribonucleoprotein complex|interleukin-12-mediated signaling pathway|translational initiati…	path:hsa03010	Ribosome
CDCA7	0	0.243819	0.53	0.252	0	1	2.103	ENSG00000144354	83879	protein_coding	cell division cycle associated 7 [Source:HGNC Symbol;Acc:HGNC:14628]	GO:0005634,GO:0005737,GO:0005829,GO:0005654,GO:0006355,GO:0006915,GO:0042127	nucleus|cytoplasm|cytosol|nucleoplasm|regulation of transcription, DNA-templated|apoptotic process|regulation of cell population proliferation
ZNF22	0	0.243384	0.713	0.468	0	1	1.524	ENSG00000165512	7570	protein_coding	zinc finger protein 22 [Source:HGNC Symbol;Acc:HGNC:13012]	GO:0003676,GO:0005634,GO:0046872,GO:0005654,GO:0003677,GO:0006357,GO:0003700,GO:0043565,GO:0000981,GO:0006355,GO:0008270,GO:0042476	nucleic acid binding|nucleus|metal ion binding|nucleoplasm|DNA binding|regulation of transcription by RNA polymerase II|DNA-binding transcription factor activity|sequence-specific DNA binding|DNA-binding transcription factor activity, RNA polymerase II-specific|regulation of transcription, DNA-templated|zinc ion binding|odontogenesis
CHCHD1	0	0.243326	0.7	0.465	0	1	1.505	ENSG00000172586	118487	protein_coding	coiled-coil-helix-coiled-coil-helix domain containing 1 [Source:HGNC Symbol;Acc:HGNC:23518]	GO:0005829,GO:0005654,GO:0005739,GO:0001650,GO:0005761,GO:0032543,GO:0003723,GO:0005634,GO:0005840,GO:0005515,GO:0005743,GO:0070125,GO:0070126	cytosol|nucleoplasm|mitochondrion|fibrillar center|mitochondrial ribosome|mitochondrial translation|RNA binding|nucleus|ribosome|protein binding|mitochondrial inner membrane|mitochondrial translational elongation|mitochondrial translational termination
C7orf50	0	0.243091	0.688	0.46	0	1	1.496	ENSG00000146540	84310	protein_coding	chromosome 7 open reading frame 50 [Source:HGNC Symbol;Acc:HGNC:22421]	GO:0003723,GO:0005515	RNA binding|protein binding
DPT	0	0.242707	0.354	0.137	0	1	2.584	ENSG00000143196	1805	protein_coding	dermatopontin [Source:HGNC Symbol;Acc:HGNC:3011]	GO:0005615,GO:0007155,GO:0005515,GO:0005576,GO:0062023,GO:0005201,GO:0030199,GO:0008285	extracellular space|cell adhesion|protein binding|extracellular region|collagen-containing extracellular matrix|extracellular matrix structural constituent|collagen fibril organization|negative regulation of cell population proliferation
RPS12	0	0.242567	1	0.989	0	1	1.011	ENSG00000112306	6206	protein_coding	ribosomal protein S12 [Source:HGNC Symbol;Acc:HGNC:10385]	GO:0003723,GO:0005737,GO:0016020,GO:0005794,GO:0043231,GO:0006412,GO:0005829,GO:0003735,GO:0005840,GO:0022627,GO:0005654,GO:0019083,GO:0006413,GO:0000184,GO:0006614,GO:0005622	RNA binding|cytoplasm|membrane|Golgi apparatus|intracellular membrane-bounded organelle|translation|cytosol|structural constituent of ribosome|ribosome|cytosolic small ribosomal subunit|nucleoplasm|viral transcription|translational initiation|nuclear-transcribed mRNA catabolic process, nonsense-mediated decay|SRP-dependent cotranslational protein targeting to membrane|intracellular	path:hsa03010	Ribosome
MORN2	0	0.242372	0.616	0.404	0	1	1.525	ENSG00000188010	729967	protein_coding	MORN repeat containing 2 [Source:HGNC Symbol;Acc:HGNC:30166]	GO:0005634,GO:0005515,GO:0031410,GO:0030154,GO:0007283,GO:0001669	nucleus|protein binding|cytoplasmic vesicle|cell differentiation|spermatogenesis|acrosomal vesicle
MRPS21	0	0.241866	0.891	0.702	0	1	1.269	ENSG00000266472	54460	protein_coding	mitochondrial ribosomal protein S21 [Source:HGNC Symbol;Acc:HGNC:14046]	GO:0003723,GO:0006412,GO:0005739,GO:0003735,GO:0005840,GO:0032543,GO:0005743,GO:0070125,GO:0070126,GO:0005763	RNA binding|translation|mitochondrion|structural constituent of ribosome|ribosome|mitochondrial translation|mitochondrial inner membrane|mitochondrial translational elongation|mitochondrial translational termination|mitochondrial small ribosomal subunit	path:hsa03010	Ribosome
SCAND1	0	0.241362	0.841	0.634	0	1	1.326	ENSG00000171222	51282	protein_coding	SCAN domain containing 1 [Source:HGNC Symbol;Acc:HGNC:10566]	GO:0005634,GO:0006355,GO:0003700,GO:1903508,GO:0005515,GO:0042802,GO:0003713	nucleus|regulation of transcription, DNA-templated|DNA-binding transcription factor activity|positive regulation of nucleic acid-templated transcription|protein binding|identical protein binding|transcription coactivator activity
RPL26	0	0.241026	1	0.984	0	1	1.016	ENSG00000161970	6154	protein_coding	ribosomal protein L26 [Source:HGNC Symbol;Acc:HGNC:10327]	GO:0003723,GO:0016020,GO:0006412,GO:0003735,GO:0005840,GO:0002181,GO:0015934,GO:0006364,GO:0022625,GO:0005515,GO:0005829,GO:0070062,GO:0019083,GO:0042273,GO:0006413,GO:0005737,GO:0000184,GO:0048027,GO:0006614,GO:0071480,GO:0005654,GO:0006977,GO:0034644,GO:0005730,GO:0045727,GO:1902164,GO:1902167,GO:1904803,GO:0022626,GO:1990904,GO:0005622	RNA binding|membrane|translation|structural constituent of ribosome|ribosome|cytoplasmic translation|large ribosomal subunit|rRNA processing|cytosolic large ribosomal subunit|protein binding|cytosol|extracellular exosome|viral transcription|ribosomal large subunit biogenesis|translational initiation|cytoplasm|nuclear-transcribed mRNA catabolic process, nonsense-mediated decay|mRNA 5'-UTR binding|…	path:hsa03010	Ribosome
RPS11	0	0.240965	1	0.976	0	1	1.025	ENSG00000142534	6205	protein_coding	ribosomal protein S11 [Source:HGNC Symbol;Acc:HGNC:10384]	GO:0003723,GO:0005737,GO:0016020,GO:0006412,GO:0003735,GO:0005840,GO:0005515,GO:0022627,GO:0019843,GO:0005730,GO:0005925,GO:0005654,GO:0005829,GO:0070062,GO:0019083,GO:0006413,GO:0000184,GO:0006614,GO:0005622	RNA binding|cytoplasm|membrane|translation|structural constituent of ribosome|ribosome|protein binding|cytosolic small ribosomal subunit|rRNA binding|nucleolus|focal adhesion|nucleoplasm|cytosol|extracellular exosome|viral transcription|translational initiation|nuclear-transcribed mRNA catabolic process, nonsense-mediated decay|SRP-dependent cotranslational protein targeting to membrane|intracell…	path:hsa03010	Ribosome
SNRPB2	0	0.240869	0.85	0.642	0	1	1.324	ENSG00000125870	6629	protein_coding	small nuclear ribonucleoprotein polypeptide B2 [Source:HGNC Symbol;Acc:HGNC:11155]	GO:0003676,GO:0003723,GO:0006397,GO:0008380,GO:0005634,GO:0016607,GO:0001650,GO:0005515,GO:0005681,GO:0000398,GO:0071013,GO:0005654,GO:0005686,GO:0071005,GO:0071007,GO:0005685,GO:0030619,GO:0070990,GO:0030532	nucleic acid binding|RNA binding|mRNA processing|RNA splicing|nucleus|nuclear speck|fibrillar center|protein binding|spliceosomal complex|mRNA splicing, via spliceosome|catalytic step 2 spliceosome|nucleoplasm|U2 snRNP|U2-type precatalytic spliceosome|U2-type catalytic step 2 spliceosome|U1 snRNP|U1 snRNA binding|snRNP binding|small nuclear ribonucleoprotein complex	path:hsa03040	Spliceosome
ATP5MG	0	0.240609	0.991	0.881	0	1	1.125	ENSG00000167283	10632	protein_coding	ATP synthase membrane subunit g [Source:HGNC Symbol;Acc:HGNC:14247]	GO:0016020,GO:0005739,GO:0005743,GO:0006811,GO:0015078,GO:0015986,GO:0000276,GO:0016887,GO:0006754,GO:0046933,GO:0022857,GO:0042407,GO:0042776,GO:0005753,GO:0045263	membrane|mitochondrion|mitochondrial inner membrane|ion transport|proton transmembrane transporter activity|ATP synthesis coupled proton transport|mitochondrial proton-transporting ATP synthase complex, coupling factor F(o)|ATPase activity|ATP biosynthetic process|proton-transporting ATP synthase activity, rotational mechanism|transmembrane transporter activity|cristae formation|mitochondrial ATP…	path:hsa00190,path:hsa04714	Oxidative phosphorylation|Thermogenesis
RPS4X	0	0.240576	1	0.989	0	1	1.011	ENSG00000198034	6191	protein_coding	ribosomal protein S4 X-linked [Source:HGNC Symbol;Acc:HGNC:10424]	GO:0003723,GO:0005737,GO:0016020,GO:0006412,GO:0003735,GO:0005840,GO:0022627,GO:0007275,GO:0019843,GO:0045727,GO:0005925,GO:0005654,GO:0005829,GO:0070062,GO:0019083,GO:0045202,GO:1990904,GO:0005515,GO:0008284,GO:0006413,GO:0036464,GO:0000184,GO:0006614,GO:0005844,GO:0015935,GO:0005622	RNA binding|cytoplasm|membrane|translation|structural constituent of ribosome|ribosome|cytosolic small ribosomal subunit|multicellular organism development|rRNA binding|positive regulation of translation|focal adhesion|nucleoplasm|cytosol|extracellular exosome|viral transcription|synapse|ribonucleoprotein complex|protein binding|positive regulation of cell population proliferation|translational i…	path:hsa03010	Ribosome
TMEM147	0	0.238756	0.731	0.516	0	1	1.417	ENSG00000105677	10430	protein_coding	transmembrane protein 147 [Source:HGNC Symbol;Acc:HGNC:30414]	GO:0016020,GO:0016021,GO:0005783,GO:0005789,GO:0005515,GO:0032991	membrane|integral component of membrane|endoplasmic reticulum|endoplasmic reticulum membrane|protein binding|protein-containing complex
EIF4E2	0	0.238593	0.687	0.461	0	1	1.49	ENSG00000135930	9470	protein_coding	eukaryotic translation initiation factor 4E family member 2 [Source:HGNC Symbol;Acc:HGNC:3293]	GO:0003723,GO:0005737,GO:0003743,GO:0006412,GO:0006413,GO:0005515,GO:0005829,GO:0006417,GO:0000340,GO:0005845,GO:0016281,GO:0031625,GO:0008135,GO:0000339,GO:0001701,GO:0017148	RNA binding|cytoplasm|translation initiation factor activity|translation|translational initiation|protein binding|cytosol|regulation of translation|RNA 7-methylguanosine cap binding|mRNA cap binding complex|eukaryotic translation initiation factor 4F complex|ubiquitin protein ligase binding|translation factor activity, RNA binding|RNA cap binding|in utero embryonic development|negative regulation…	path:hsa01521,path:hsa03013,path:hsa04066,path:hsa04150,path:hsa04151,path:hsa04211,path:hsa04910	EGFR tyrosine kinase inhibitor resistance|RNA transport|HIF-1 signaling pathway|mTOR signaling pathway|PI3K-Akt signaling pathway|Longevity regulating pathway|Insulin signaling pathway
ASNA1	0	0.238249	0.667	0.445	0	1	1.499	ENSG00000198356	439	protein_coding	guided entry of tail-anchored proteins factor 3, ATPase [Source:HGNC Symbol;Acc:HGNC:752]	GO:0005634,GO:0005737,GO:0046872,GO:0000166,GO:0005524,GO:0005730,GO:0005783,GO:0016787,GO:0005515,GO:0016887,GO:0045048,GO:0005789,GO:0070062,GO:0036498,GO:0015105,GO:0006620,GO:0015700,GO:0071816,GO:0043529	nucleus|cytoplasm|metal ion binding|nucleotide binding|ATP binding|nucleolus|endoplasmic reticulum|hydrolase activity|protein binding|ATPase activity|protein insertion into ER membrane|endoplasmic reticulum membrane|extracellular exosome|IRE1-mediated unfolded protein response|arsenite transmembrane transporter activity|posttranslational protein targeting to endoplasmic reticulum membrane|arsenit…
RPS6	0	0.236419	1	0.986	0	1	1.014	ENSG00000137154	6194	protein_coding	ribosomal protein S6 [Source:HGNC Symbol;Acc:HGNC:10429]	GO:0003723,GO:0005634,GO:0016020,GO:0006412,GO:0005783,GO:0005829,GO:0003735,GO:0005840,GO:0005515,GO:0022627,GO:0005730,GO:0006364,GO:0042274,GO:0005654,GO:0019901,GO:0000082,GO:0000278,GO:0001890,GO:0002309,GO:0006924,GO:0007093,GO:0007369,GO:0022605,GO:0033077,GO:0042593,GO:0043066,GO:0048821,GO:0005737,GO:0005844,GO:0030425,GO:0048471,GO:0043065,GO:0019083,GO:0006413,GO:0036464,GO:1990904,GO:…	RNA binding|nucleus|membrane|translation|endoplasmic reticulum|cytosol|structural constituent of ribosome|ribosome|protein binding|cytosolic small ribosomal subunit|nucleolus|rRNA processing|ribosomal small subunit biogenesis|nucleoplasm|protein kinase binding|G1/S transition of mitotic cell cycle|mitotic cell cycle|placenta development|T cell proliferation involved in immune response|activation-…	path:hsa01521,path:hsa03010,path:hsa04066,path:hsa04150,path:hsa04151,path:hsa04371,path:hsa04714,path:hsa04910,path:hsa05205	EGFR tyrosine kinase inhibitor resistance|Ribosome|HIF-1 signaling pathway|mTOR signaling pathway|PI3K-Akt signaling pathway|Apelin signaling pathway|Thermogenesis|Insulin signaling pathway|Proteoglycans in cancer
DCTN3	0	0.236198	0.851	0.624	0	1	1.364	ENSG00000137100	11258	protein_coding	dynactin subunit 3 [Source:HGNC Symbol;Acc:HGNC:2713]	GO:0061640,GO:0005869,GO:0005737,GO:0005730,GO:0005829,GO:0051301,GO:0005694,GO:0005856,GO:0007049,GO:0048471,GO:0005813,GO:0005815,GO:0005819,GO:0030496,GO:0000775,GO:0000776,GO:0000777,GO:0005515,GO:0032154,GO:0000086,GO:0010389,GO:0097711,GO:0019886,GO:0006888,GO:0005198,GO:0000278,GO:0007017,GO:0005874,GO:0005875	cytoskeleton-dependent cytokinesis|dynactin complex|cytoplasm|nucleolus|cytosol|cell division|chromosome|cytoskeleton|cell cycle|perinuclear region of cytoplasm|centrosome|microtubule organizing center|spindle|midbody|chromosome, centromeric region|kinetochore|condensed chromosome kinetochore|protein binding|cleavage furrow|G2/M transition of mitotic cell cycle|regulation of G2/M transition of mi…
NUCB2	0	0.236197	0.835	0.608	0	1	1.373	ENSG00000070081	4925	protein_coding	nucleobindin 2 [Source:HGNC Symbol;Acc:HGNC:8044]	GO:0005509,GO:0032099,GO:0005634,GO:0005737,GO:0016020,GO:0046872,GO:0005783,GO:0003677,GO:0005794,GO:0005615,GO:0005515,GO:0005576,GO:0005793,GO:0070062,GO:0005886,GO:0005635,GO:0005829,GO:0005640	calcium ion binding|negative regulation of appetite|nucleus|cytoplasm|membrane|metal ion binding|endoplasmic reticulum|DNA binding|Golgi apparatus|extracellular space|protein binding|extracellular region|endoplasmic reticulum-Golgi intermediate compartment|extracellular exosome|plasma membrane|nuclear envelope|cytosol|nuclear outer membrane
C12orf57	0	0.235306	0.989	0.875	0	1	1.13	ENSG00000111678	113246	protein_coding	chromosome 12 open reading frame 57 [Source:HGNC Symbol;Acc:HGNC:29521]	GO:0005737,GO:0016607,GO:0003674,GO:0050890,GO:0009791,GO:0014819,GO:0021540,GO:0021678,GO:0036343,GO:0048593	cytoplasm|nuclear speck|molecular_function|cognition|post-embryonic development|regulation of skeletal muscle contraction|corpus callosum morphogenesis|third ventricle development|psychomotor behavior|camera-type eye morphogenesis
NDUFB4	0	0.235266	0.945	0.779	0	1	1.213	ENSG00000065518	4710	protein_coding	NADH:ubiquinone oxidoreductase subunit B4 [Source:HGNC Symbol;Acc:HGNC:7699]	GO:0016020,GO:0016021,GO:0055114,GO:0005739,GO:0005743,GO:0031965,GO:0070469,GO:0008137,GO:0032981,GO:0005747,GO:0006120,GO:0006979	membrane|integral component of membrane|oxidation-reduction process|mitochondrion|mitochondrial inner membrane|nuclear membrane|respirasome|NADH dehydrogenase (ubiquinone) activity|mitochondrial respiratory chain complex I assembly|mitochondrial respiratory chain complex I|mitochondrial electron transport, NADH to ubiquinone|response to oxidative stress	path:hsa00190,path:hsa04714,path:hsa04723,path:hsa04932,path:hsa05010,path:hsa05012,path:hsa05016	Oxidative phosphorylation|Thermogenesis|Retrograde endocannabinoid signaling|Non-alcoholic fatty liver disease (NAFLD)|Alzheimer disease|Parkinson disease|Huntington disease
ZNRD1	0	0.235143	0.679	0.441	0	1	1.54	ENSG00000066379	30834	protein_coding	zinc ribbon domain containing 1 [Source:HGNC Symbol;Acc:HGNC:13182]	GO:0003676,GO:0005634,GO:0008270,GO:0046872,GO:0006351,GO:0006379,GO:0005730,GO:0003899,GO:0005654,GO:0006139,GO:0045815,GO:0001054,GO:0006361,GO:0006362,GO:0006363,GO:0005736	nucleic acid binding|nucleus|zinc ion binding|metal ion binding|transcription, DNA-templated|mRNA cleavage|nucleolus|DNA-directed 5'-3' RNA polymerase activity|nucleoplasm|nucleobase-containing compound metabolic process|positive regulation of gene expression, epigenetic|RNA polymerase I activity|transcription initiation from RNA polymerase I promoter|transcription elongation from RNA polymerase …	path:hsa00230,path:hsa00240,path:hsa03020	Purine metabolism|Pyrimidine metabolism|RNA polymerase
AURKAIP1	0	0.234693	0.861	0.629	0	1	1.369	ENSG00000175756	54998	protein_coding	aurora kinase A interacting protein 1 [Source:HGNC Symbol;Acc:HGNC:24114]	GO:0005634,GO:0043231,GO:0016301,GO:0016310,GO:0005654,GO:0005739,GO:0005840,GO:0005515,GO:0006397,GO:0005743,GO:0045839,GO:0070125,GO:0070126,GO:0045862	nucleus|intracellular membrane-bounded organelle|kinase activity|phosphorylation|nucleoplasm|mitochondrion|ribosome|protein binding|mRNA processing|mitochondrial inner membrane|negative regulation of mitotic nuclear division|mitochondrial translational elongation|mitochondrial translational termination|positive regulation of proteolysis
NDUFS5	0	0.2345	0.986	0.862	0	1	1.144	ENSG00000168653	4725	protein_coding	NADH:ubiquinone oxidoreductase subunit S5 [Source:HGNC Symbol;Acc:HGNC:7712]	GO:0016020,GO:0055114,GO:0005743,GO:0005739,GO:0070469,GO:0005758,GO:0032981,GO:0008137,GO:0005747,GO:0006120	membrane|oxidation-reduction process|mitochondrial inner membrane|mitochondrion|respirasome|mitochondrial intermembrane space|mitochondrial respiratory chain complex I assembly|NADH dehydrogenase (ubiquinone) activity|mitochondrial respiratory chain complex I|mitochondrial electron transport, NADH to ubiquinone	path:hsa00190,path:hsa04714,path:hsa04723,path:hsa04932,path:hsa05010,path:hsa05012,path:hsa05016	Oxidative phosphorylation|Thermogenesis|Retrograde endocannabinoid signaling|Non-alcoholic fatty liver disease (NAFLD)|Alzheimer disease|Parkinson disease|Huntington disease
RPS18	0	0.234337	1	0.995	0	1	1.005	ENSG00000231500	6222	protein_coding	ribosomal protein S18 [Source:HGNC Symbol;Acc:HGNC:10401]	GO:0003676,GO:0003723,GO:0005634,GO:0005737,GO:0016020,GO:0006412,GO:0005829,GO:0003735,GO:0005840,GO:0005515,GO:0022627,GO:0019843,GO:0005925,GO:0005654,GO:0070062,GO:0019083,GO:0006413,GO:0000184,GO:0006614,GO:0014069,GO:0015935,GO:0005622,GO:0005581	nucleic acid binding|RNA binding|nucleus|cytoplasm|membrane|translation|cytosol|structural constituent of ribosome|ribosome|protein binding|cytosolic small ribosomal subunit|rRNA binding|focal adhesion|nucleoplasm|extracellular exosome|viral transcription|translational initiation|nuclear-transcribed mRNA catabolic process, nonsense-mediated decay|SRP-dependent cotranslational protein targeting to…	path:hsa03010	Ribosome
MDH1	0	0.234234	0.804	0.572	0	1	1.406	ENSG00000014641	4190	protein_coding	malate dehydrogenase 1 [Source:HGNC Symbol;Acc:HGNC:6970]	GO:0055114,GO:0003824,GO:0005975,GO:0016616,GO:0016615,GO:0006108,GO:0016491,GO:0005737,GO:0006099,GO:0005615,GO:0005515,GO:0030060,GO:0019752,GO:0005829,GO:0070062,GO:0006094,GO:0006734,GO:0004470,GO:0047860,GO:0006107,GO:0051287,GO:0019674	oxidation-reduction process|catalytic activity|carbohydrate metabolic process|oxidoreductase activity, acting on the CH-OH group of donors, NAD or NADP as acceptor|malate dehydrogenase activity|malate metabolic process|oxidoreductase activity|cytoplasm|tricarboxylic acid cycle|extracellular space|protein binding|L-malate dehydrogenase activity|carboxylic acid metabolic process|cytosol|extracellul…	path:hsa00020,path:hsa00270,path:hsa00620,path:hsa00630,path:hsa04964	Citrate cycle (TCA cycle)|Cysteine and methionine metabolism|Pyruvate metabolism|Glyoxylate and dicarboxylate metabolism|Proximal tubule bicarbonate reclamation
AP003716.1	0	0.234016	0.348	0.118	0	1	2.949	ENSG00000251637	--	lncRNA	long intergenic non-protein coding RNA 2754 [Source:HGNC Symbol;Acc:HGNC:54274]
PFN1	0	0.23385	0.973	0.782	0	1	1.244	ENSG00000108518	5216	protein_coding	profilin 1 [Source:HGNC Symbol;Acc:HGNC:8881]	GO:0003723,GO:0005634,GO:0005737,GO:0016020,GO:0003779,GO:0030036,GO:0005856,GO:0005515,GO:0005925,GO:0005829,GO:0045296,GO:0070062,GO:0050821,GO:0003785,GO:0005938,GO:0072562,GO:0060071,GO:0005546,GO:0070064,GO:0030838,GO:0010634,GO:0032781,GO:0051497,GO:0030837,GO:0030833,GO:0000774,GO:0017048,GO:0001843,GO:0006357,GO:0032232,GO:0032233,GO:0060074,GO:0098885,GO:1900029,GO:0098978	RNA binding|nucleus|cytoplasm|membrane|actin binding|actin cytoskeleton organization|cytoskeleton|protein binding|focal adhesion|cytosol|cadherin binding|extracellular exosome|protein stabilization|actin monomer binding|cell cortex|blood microparticle|Wnt signaling pathway, planar cell polarity pathway|phosphatidylinositol-4,5-bisphosphate binding|proline-rich region binding|positive regulation o…	path:hsa04015,path:hsa04810,path:hsa05131,path:hsa05132	Rap1 signaling pathway|Regulation of actin cytoskeleton|Shigellosis|Salmonella infection
RPS27A	0	0.233564	1	0.981	0	1	1.019	ENSG00000143947	6233	protein_coding	ribosomal protein S27a [Source:HGNC Symbol;Acc:HGNC:10417]	GO:0003723,GO:0005634,GO:0005737,GO:0016020,GO:0006412,GO:0046872,GO:0003735,GO:0005840,GO:0005615,GO:0005515,GO:0022627,GO:0005730,GO:0005886,GO:0031625,GO:0016567,GO:0005789,GO:0005654,GO:0005829,GO:0070062,GO:0044267,GO:0016197,GO:0019058,GO:0075733,GO:0010008,GO:0043657,GO:0000209,GO:0016579,GO:0031145,GO:0043488,GO:0055085,GO:0061418,GO:0070498,GO:0019083,GO:0036297,GO:0006625,GO:0002755,GO:…	RNA binding|nucleus|cytoplasm|membrane|translation|metal ion binding|structural constituent of ribosome|ribosome|extracellular space|protein binding|cytosolic small ribosomal subunit|nucleolus|plasma membrane|ubiquitin protein ligase binding|protein ubiquitination|endoplasmic reticulum membrane|nucleoplasm|cytosol|extracellular exosome|cellular protein metabolic process|endosomal transport|viral …	path:hsa03010	Ribosome
FIS1	0	0.233522	0.887	0.693	0	1	1.28	ENSG00000214253	51024	protein_coding	fission, mitochondrial 1 [Source:HGNC Symbol;Acc:HGNC:21689]	GO:0016020,GO:0016021,GO:0005739,GO:0005515,GO:0006915,GO:0005741,GO:0005777,GO:0005778,GO:0000422,GO:0090314,GO:0032991,GO:0051260,GO:0000266,GO:0005783,GO:0001836,GO:0010821,GO:0016559,GO:0043653,GO:0070584,GO:2001244,GO:0007204,GO:0043280,GO:0005779,GO:0008053,GO:0035584,GO:0006626,GO:0032471,GO:0051561,GO:0031307,GO:0090141,GO:0044877,GO:0014850,GO:0031667,GO:0043525,GO:0071333,GO:0071396,GO:…	membrane|integral component of membrane|mitochondrion|protein binding|apoptotic process|mitochondrial outer membrane|peroxisome|peroxisomal membrane|autophagy of mitochondrion|positive regulation of protein targeting to membrane|protein-containing complex|protein homooligomerization|mitochondrial fission|endoplasmic reticulum|release of cytochrome c from mitochondria|regulation of mitochondrion o…	path:hsa04137	Mitophagy - animal
RPS28	0	0.232866	1	0.982	0	1	1.018	ENSG00000233927	6234	protein_coding	ribosomal protein S28 [Source:HGNC Symbol;Acc:HGNC:10418]	GO:0003723,GO:0005737,GO:0006412,GO:0002181,GO:0005783,GO:0003735,GO:0005840,GO:0005829,GO:0005515,GO:0022627,GO:0042254,GO:0006364,GO:0042274,GO:0000028,GO:0005654,GO:0070062,GO:0019083,GO:0006413,GO:0030490,GO:0000184,GO:0005791,GO:0006614,GO:0098556,GO:0015935,GO:0042788,GO:0005622	RNA binding|cytoplasm|translation|cytoplasmic translation|endoplasmic reticulum|structural constituent of ribosome|ribosome|cytosol|protein binding|cytosolic small ribosomal subunit|ribosome biogenesis|rRNA processing|ribosomal small subunit biogenesis|ribosomal small subunit assembly|nucleoplasm|extracellular exosome|viral transcription|translational initiation|maturation of SSU-rRNA|nuclear-tra…	path:hsa03010	Ribosome
RPS26	0	0.231756	0.99	0.865	0	1	1.145	ENSG00000197728	6231	protein_coding	ribosomal protein S26 [Source:HGNC Symbol;Acc:HGNC:10414]	GO:0003723,GO:0005737,GO:0016020,GO:0006412,GO:0002181,GO:0005783,GO:0003735,GO:0005840,GO:0005829,GO:0005515,GO:0022627,GO:0003729,GO:0005654,GO:0045296,GO:0070062,GO:0019083,GO:0006413,GO:0000184,GO:0005791,GO:0006614,GO:0098556,GO:0033119,GO:0015935,GO:0042788,GO:0005622	RNA binding|cytoplasm|membrane|translation|cytoplasmic translation|endoplasmic reticulum|structural constituent of ribosome|ribosome|cytosol|protein binding|cytosolic small ribosomal subunit|mRNA binding|nucleoplasm|cadherin binding|extracellular exosome|viral transcription|translational initiation|nuclear-transcribed mRNA catabolic process, nonsense-mediated decay|rough endoplasmic reticulum|SRP…	path:hsa03010	Ribosome
RAMP2	0	0.231267	0.454	0.236	0	1	1.924	ENSG00000131477	10266	protein_coding	receptor activity modifying protein 2 [Source:HGNC Symbol;Acc:HGNC:9844]	GO:0005623,GO:0016020,GO:0016021,GO:0006886,GO:0015026,GO:0008277,GO:0008565,GO:0005737,GO:0015031,GO:0005886,GO:0005515,GO:0007186,GO:0001666,GO:0002040,GO:0007507,GO:0007565,GO:0008217,GO:0010628,GO:0031623,GO:0032355,GO:0032570,GO:0032870,GO:0034333,GO:0035924,GO:0043116,GO:0045766,GO:0070830,GO:0070831,GO:0097084,GO:2000352,GO:2001214,GO:0006816,GO:0009986,GO:0043235,GO:0001525,GO:0005764,GO:…	cell|membrane|integral component of membrane|intracellular protein transport|coreceptor activity|regulation of G protein-coupled receptor signaling pathway|obsolete protein transporter activity|cytoplasm|protein transport|plasma membrane|protein binding|G protein-coupled receptor signaling pathway|response to hypoxia|sprouting angiogenesis|heart development|female pregnancy|regulation of blood pr…	path:hsa04270	Vascular smooth muscle contraction
VCAN	0	0.230216	0.942	0.553	0	1	1.703	ENSG00000038427	1462	protein_coding	versican [Source:HGNC Symbol;Acc:HGNC:2464]	GO:0005615,GO:0016020,GO:0030246,GO:0005509,GO:0007155,GO:0005515,GO:0005576,GO:0005540,GO:0031012,GO:0044267,GO:0062023,GO:0043687,GO:0007417,GO:0007275,GO:0005788,GO:0043202,GO:0030198,GO:0005796,GO:0001501,GO:0030206,GO:0030207,GO:0030208,GO:0001649,GO:0030021,GO:0005539,GO:0008037	extracellular space|membrane|carbohydrate binding|calcium ion binding|cell adhesion|protein binding|extracellular region|hyaluronic acid binding|extracellular matrix|cellular protein metabolic process|collagen-containing extracellular matrix|post-translational protein modification|central nervous system development|multicellular organism development|endoplasmic reticulum lumen|lysosomal lumen|ext…	path:hsa04514	Cell adhesion molecules (CAMs)
EEF1B2	0	0.229104	0.998	0.933	0	1	1.07	ENSG00000114942	1933	protein_coding	eukaryotic translation elongation factor 1 beta 2 [Source:HGNC Symbol;Acc:HGNC:3208]	GO:0005737,GO:0006412,GO:0005783,GO:0005515,GO:0003746,GO:0006414,GO:0005853,GO:0005829,GO:0005085	cytoplasm|translation|endoplasmic reticulum|protein binding|translation elongation factor activity|translational elongation|eukaryotic translation elongation factor 1 complex|cytosol|guanyl-nucleotide exchange factor activity
NDUFA12	0	0.228927	0.871	0.65	0	1	1.34	ENSG00000184752	55967	protein_coding	NADH:ubiquinone oxidoreductase subunit A12 [Source:HGNC Symbol;Acc:HGNC:23987]	GO:0016020,GO:0055114,GO:0008137,GO:0009055,GO:0022900,GO:0005829,GO:0005739,GO:0005743,GO:0070469,GO:0005747,GO:0006120,GO:0006979,GO:0032981,GO:0042775,GO:0007585	membrane|oxidation-reduction process|NADH dehydrogenase (ubiquinone) activity|electron transfer activity|electron transport chain|cytosol|mitochondrion|mitochondrial inner membrane|respirasome|mitochondrial respiratory chain complex I|mitochondrial electron transport, NADH to ubiquinone|response to oxidative stress|mitochondrial respiratory chain complex I assembly|mitochondrial ATP synthesis cou…	path:hsa00190,path:hsa04714,path:hsa04723,path:hsa04932,path:hsa05010,path:hsa05012,path:hsa05016	Oxidative phosphorylation|Thermogenesis|Retrograde endocannabinoid signaling|Non-alcoholic fatty liver disease (NAFLD)|Alzheimer disease|Parkinson disease|Huntington disease
JAZF1	0	0.228762	0.495	0.269	0	1	1.84	ENSG00000153814	221895	protein_coding	JAZF zinc finger 1 [Source:HGNC Symbol;Acc:HGNC:28917]	GO:0003676,GO:0005634,GO:0005829,GO:0001650,GO:0046872,GO:0006629,GO:0005515,GO:0000981,GO:0000122,GO:0003714,GO:0017053	nucleic acid binding|nucleus|cytosol|fibrillar center|metal ion binding|lipid metabolic process|protein binding|DNA-binding transcription factor activity, RNA polymerase II-specific|negative regulation of transcription by RNA polymerase II|transcription corepressor activity|transcriptional repressor complex
LAMTOR4	0	0.228377	0.902	0.712	0	1	1.267	ENSG00000188186	389541	protein_coding	late endosomal/lysosomal adaptor, MAPK and MTOR activator 4 [Source:HGNC Symbol;Acc:HGNC:33772]	GO:0043231,GO:0005515,GO:0005764,GO:0005085,GO:0032008,GO:0071230,GO:0071986,GO:0005765,GO:0008361,GO:0060090,GO:0007050,GO:0016241,GO:0061462	intracellular membrane-bounded organelle|protein binding|lysosome|guanyl-nucleotide exchange factor activity|positive regulation of TOR signaling|cellular response to amino acid stimulus|Ragulator complex|lysosomal membrane|regulation of cell size|molecular adaptor activity|cell cycle arrest|regulation of macroautophagy|protein localization to lysosome	path:hsa04150	mTOR signaling pathway
RPS8	0	0.228158	1	0.991	0	1	1.009	ENSG00000142937	6202	protein_coding	ribosomal protein S8 [Source:HGNC Symbol;Acc:HGNC:10441]	GO:0003723,GO:0005634,GO:0005737,GO:0016020,GO:0006412,GO:0005783,GO:0005829,GO:0003735,GO:0005840,GO:0022627,GO:0005925,GO:0000462,GO:0005654,GO:0070062,GO:0019083,GO:1990904,GO:0005515,GO:0006413,GO:0000184,GO:0006614,GO:0005622	RNA binding|nucleus|cytoplasm|membrane|translation|endoplasmic reticulum|cytosol|structural constituent of ribosome|ribosome|cytosolic small ribosomal subunit|focal adhesion|maturation of SSU-rRNA from tricistronic rRNA transcript (SSU-rRNA, 5.8S rRNA, LSU-rRNA)|nucleoplasm|extracellular exosome|viral transcription|ribonucleoprotein complex|protein binding|translational initiation|nuclear-transcr…	path:hsa03010	Ribosome
VPS25	0	0.227901	0.602	0.377	0	1	1.597	ENSG00000131475	84313	protein_coding	vacuolar protein sorting 25 homolog [Source:HGNC Symbol;Acc:HGNC:28122]	GO:0005634,GO:0005737,GO:0016020,GO:0015031,GO:0005829,GO:0042803,GO:0005515,GO:0071985,GO:0000814,GO:0005654,GO:0005768,GO:0070062,GO:0016197,GO:0016236,GO:0036258,GO:0010008,GO:0047485,GO:0005198,GO:0007175,GO:0043328	nucleus|cytoplasm|membrane|protein transport|cytosol|protein homodimerization activity|protein binding|multivesicular body sorting pathway|ESCRT II complex|nucleoplasm|endosome|extracellular exosome|endosomal transport|macroautophagy|multivesicular body assembly|endosome membrane|protein N-terminus binding|structural molecule activity|negative regulation of epidermal growth factor-activated recep…	path:hsa04144	Endocytosis
PDIA3	0	0.227582	0.966	0.811	0	1	1.191	ENSG00000167004	2923	protein_coding	protein disulfide isomerase family A member 3 [Source:HGNC Symbol;Acc:HGNC:4606]	GO:0003723,GO:0005634,GO:0016853,GO:0005783,GO:0005615,GO:0045454,GO:0055114,GO:0005515,GO:0006508,GO:0042470,GO:0003756,GO:0005925,GO:0042802,GO:0009986,GO:0005788,GO:0070062,GO:0002479,GO:0006457,GO:0002474,GO:0042824,GO:0004197,GO:0034976,GO:0055038,GO:0045335,GO:0015037,GO:0034975,GO:0004629,GO:0015036,GO:0098761,GO:2001238,GO:0005623	RNA binding|nucleus|isomerase activity|endoplasmic reticulum|extracellular space|cell redox homeostasis|oxidation-reduction process|protein binding|proteolysis|melanosome|protein disulfide isomerase activity|focal adhesion|identical protein binding|cell surface|endoplasmic reticulum lumen|extracellular exosome|antigen processing and presentation of exogenous peptide antigen via MHC class I, TAP-d…	path:hsa04141,path:hsa04612,path:hsa05163,path:hsa05169,path:hsa05170	Protein processing in endoplasmic reticulum|Antigen processing and presentation|Human cytomegalovirus infection|Epstein-Barr virus infection|Human immunodeficiency virus 1 infection
MED4	0	0.227234	0.713	0.479	0	1	1.489	ENSG00000136146	29079	protein_coding	mediator complex subunit 4 [Source:HGNC Symbol;Acc:HGNC:17903]	GO:0005634,GO:0016020,GO:0005654,GO:0003712,GO:0006357,GO:0016592,GO:0005515,GO:0030374,GO:0045893,GO:0006367,GO:0070847,GO:0006366,GO:0042809,GO:0046966	nucleus|membrane|nucleoplasm|transcription coregulator activity|regulation of transcription by RNA polymerase II|mediator complex|protein binding|nuclear receptor transcription coactivator activity|positive regulation of transcription, DNA-templated|transcription initiation from RNA polymerase II promoter|core mediator complex|transcription by RNA polymerase II|vitamin D receptor binding|thyroid …	path:hsa04919	Thyroid hormone signaling pathway
CLUAP1	0	0.226715	0.647	0.408	0	1	1.586	ENSG00000103351	23059	protein_coding	clusterin associated protein 1 [Source:HGNC Symbol;Acc:HGNC:19009]	GO:0005634,GO:0043231,GO:0005654,GO:0042995,GO:0005515,GO:0005929,GO:0035735,GO:0030992,GO:0097542,GO:0030030,GO:0060271,GO:0005813	nucleus|intracellular membrane-bounded organelle|nucleoplasm|cell projection|protein binding|cilium|intraciliary transport involved in cilium assembly|intraciliary transport particle B|ciliary tip|cell projection organization|cilium assembly|centrosome
BSG	0	0.226665	0.942	0.775	0	1	1.215	ENSG00000172270	682	protein_coding	basigin (Ok blood group) [Source:HGNC Symbol;Acc:HGNC:1116]	GO:0016020,GO:0016021,GO:0043231,GO:0030246,GO:0005739,GO:0005886,GO:0005515,GO:0042470,GO:0005925,GO:0050900,GO:0005887,GO:0007411,GO:0045296,GO:0070062,GO:0030424,GO:0007166,GO:0006090,GO:0000139,GO:0030198,GO:0022617,GO:0072659,GO:0098632,GO:0007156,GO:0070593,GO:0005537,GO:0007566,GO:0042475,GO:0043434,GO:0046689,GO:0046697,GO:0051591,GO:0002080,GO:0042383,GO:0045121	membrane|integral component of membrane|intracellular membrane-bounded organelle|carbohydrate binding|mitochondrion|plasma membrane|protein binding|melanosome|focal adhesion|leukocyte migration|integral component of plasma membrane|axon guidance|cadherin binding|extracellular exosome|axon|cell surface receptor signaling pathway|pyruvate metabolic process|Golgi membrane|extracellular matrix organi…
MXRA7	0	0.226645	0.824	0.603	0	1	1.367	ENSG00000182534	439921	protein_coding	matrix remodeling associated 7 [Source:HGNC Symbol;Acc:HGNC:7541]	GO:0016020,GO:0016021,GO:0062023	membrane|integral component of membrane|collagen-containing extracellular matrix
SRPRB	0	0.226321	0.583	0.356	0	1	1.638	ENSG00000144867	58477	protein_coding	SRP receptor subunit beta [Source:HGNC Symbol;Acc:HGNC:24085]	GO:0005737,GO:0016020,GO:0016021,GO:0000166,GO:0005783,GO:0005789,GO:0005525,GO:0036498,GO:0005881	cytoplasm|membrane|integral component of membrane|nucleotide binding|endoplasmic reticulum|endoplasmic reticulum membrane|GTP binding|IRE1-mediated unfolded protein response|cytoplasmic microtubule	path:hsa03060	Protein export
ARPC3	0	0.224513	0.961	0.79	0	1	1.216	ENSG00000111229	10094	protein_coding	actin related protein 2/3 complex subunit 3 [Source:HGNC Symbol;Acc:HGNC:706]	GO:0005634,GO:0005737,GO:0016020,GO:0003779,GO:0005856,GO:0042995,GO:0005515,GO:0030833,GO:0034314,GO:0005885,GO:0005925,GO:0038096,GO:0051015,GO:0005829,GO:0030027,GO:0070062,GO:0035861,GO:0005200,GO:0061024,GO:0048013,GO:0015629,GO:0070358,GO:1990090,GO:0031252,GO:0031941,GO:0061850	nucleus|cytoplasm|membrane|actin binding|cytoskeleton|cell projection|protein binding|regulation of actin filament polymerization|Arp2/3 complex-mediated actin nucleation|Arp2/3 protein complex|focal adhesion|Fc-gamma receptor signaling pathway involved in phagocytosis|actin filament binding|cytosol|lamellipodium|extracellular exosome|site of double-strand break|structural constituent of cytoskel…	path:hsa04144,path:hsa04666,path:hsa04810,path:hsa05100,path:hsa05130,path:hsa05131,path:hsa05132	Endocytosis|Fc gamma R-mediated phagocytosis|Regulation of actin cytoskeleton|Bacterial invasion of epithelial cells|Pathogenic Escherichia coli infection|Shigellosis|Salmonella infection
COX7A1	0	0.22403	0.71	0.466	0	1	1.524	ENSG00000161281	1346	protein_coding	cytochrome c oxidase subunit 7A1 [Source:HGNC Symbol;Acc:HGNC:2287]	GO:1902600,GO:0004129,GO:0022900,GO:0016020,GO:0016021,GO:0005743,GO:0005739,GO:0009055,GO:0005746,GO:0002082,GO:0097250,GO:0006091	proton transmembrane transport|cytochrome-c oxidase activity|electron transport chain|membrane|integral component of membrane|mitochondrial inner membrane|mitochondrion|electron transfer activity|mitochondrial respirasome|regulation of oxidative phosphorylation|mitochondrial respirasome assembly|generation of precursor metabolites and energy	path:hsa00190,path:hsa04260,path:hsa04714,path:hsa04932,path:hsa05010,path:hsa05012,path:hsa05016	Oxidative phosphorylation|Cardiac muscle contraction|Thermogenesis|Non-alcoholic fatty liver disease (NAFLD)|Alzheimer disease|Parkinson disease|Huntington disease
S100A6	0	0.223987	0.995	0.901	0	1	1.104	ENSG00000197956	6277	protein_coding	S100 calcium binding protein A6 [Source:HGNC Symbol;Acc:HGNC:10496]	GO:0005634,GO:0005737,GO:0016020,GO:0046872,GO:0005829,GO:0034220,GO:0005509,GO:0005886,GO:0042803,GO:0005515,GO:0007165,GO:0048471,GO:0007409,GO:0031234,GO:0070062,GO:0048306,GO:0062023,GO:0001726,GO:0005635,GO:0044548,GO:0048146,GO:0005576,GO:0005523,GO:0008270,GO:0015075	nucleus|cytoplasm|membrane|metal ion binding|cytosol|ion transmembrane transport|calcium ion binding|plasma membrane|protein homodimerization activity|protein binding|signal transduction|perinuclear region of cytoplasm|axonogenesis|extrinsic component of cytoplasmic side of plasma membrane|extracellular exosome|calcium-dependent protein binding|collagen-containing extracellular matrix|ruffle|nucl…
RPS13	0	0.223639	1	0.964	0	1	1.037	ENSG00000110700	6207	protein_coding	ribosomal protein S13 [Source:HGNC Symbol;Acc:HGNC:10386]	GO:0003735,GO:0006412,GO:0005840,GO:0003723,GO:0005634,GO:0016020,GO:0005515,GO:0022627,GO:0005730,GO:0005925,GO:0003729,GO:0005654,GO:0005829,GO:0070062,GO:0019083,GO:0006413,GO:0000184,GO:0048027,GO:0006614,GO:0033119,GO:0014069,GO:0070181,GO:0005622	structural constituent of ribosome|translation|ribosome|RNA binding|nucleus|membrane|protein binding|cytosolic small ribosomal subunit|nucleolus|focal adhesion|mRNA binding|nucleoplasm|cytosol|extracellular exosome|viral transcription|translational initiation|nuclear-transcribed mRNA catabolic process, nonsense-mediated decay|mRNA 5'-UTR binding|SRP-dependent cotranslational protein targeting to …	path:hsa03010	Ribosome
SOCS2	0	0.223494	0.643	0.402	0	1	1.6	ENSG00000120833	8835	protein_coding	suppressor of cytokine signaling 2 [Source:HGNC Symbol;Acc:HGNC:19382]	GO:0005737,GO:0016567,GO:0035556,GO:0009967,GO:0005515,GO:0043551,GO:0005159,GO:0008269,GO:0001558,GO:0046426,GO:0005829,GO:0040008,GO:0043687,GO:0046854,GO:0046935,GO:0005942,GO:0043066,GO:0005070,GO:0005131,GO:0007259,GO:0009966,GO:0009968,GO:0032355,GO:0032870,GO:0038111,GO:0060396,GO:0007595,GO:0040014,GO:0040015,GO:0045666,GO:0060749	cytoplasm|protein ubiquitination|intracellular signal transduction|positive regulation of signal transduction|protein binding|regulation of phosphatidylinositol 3-kinase activity|insulin-like growth factor receptor binding|JAK pathway signal transduction adaptor activity|regulation of cell growth|negative regulation of receptor signaling pathway via JAK-STAT|cytosol|regulation of growth|post-tran…	path:hsa04630,path:hsa04910,path:hsa04917,path:hsa04930	Jak-STAT signaling pathway|Insulin signaling pathway|Prolactin signaling pathway|Type II diabetes mellitus
CAT	0	0.22338	0.598	0.374	0	1	1.599	ENSG00000121691	847	protein_coding	catalase [Source:HGNC Symbol;Acc:HGNC:1516]	GO:0016020,GO:0043231,GO:0046872,GO:0043066,GO:0016491,GO:0055114,GO:0042803,GO:0020037,GO:0098869,GO:0005925,GO:0005576,GO:0005777,GO:0005778,GO:0004601,GO:0006979,GO:0042802,GO:0004096,GO:0004046,GO:0016684,GO:0000302,GO:0001657,GO:0001666,GO:0001822,GO:0006641,GO:0007568,GO:0008203,GO:0009060,GO:0009314,GO:0009411,GO:0009636,GO:0009642,GO:0010193,GO:0010288,GO:0014068,GO:0014823,GO:0014854,GO:…	membrane|intracellular membrane-bounded organelle|metal ion binding|negative regulation of apoptotic process|oxidoreductase activity|oxidation-reduction process|protein homodimerization activity|heme binding|cellular oxidant detoxification|focal adhesion|extracellular region|peroxisome|peroxisomal membrane|peroxidase activity|response to oxidative stress|identical protein binding|catalase activit…	path:hsa00380,path:hsa00630,path:hsa04068,path:hsa04146,path:hsa04211,path:hsa04213,path:hsa05014	Tryptophan metabolism|Glyoxylate and dicarboxylate metabolism|FoxO signaling pathway|Peroxisome|Longevity regulating pathway|Longevity regulating pathway - multiple species|Amyotrophic lateral sclerosis (ALS)
CHCHD2	0	0.223302	0.994	0.879	0	1	1.131	ENSG00000106153	51142	protein_coding	coiled-coil-helix-coiled-coil-helix domain containing 2 [Source:HGNC Symbol;Acc:HGNC:21645]	GO:0005634,GO:0005739,GO:0005515,GO:0043565,GO:0005758,GO:0045944,GO:0008134,GO:1900037,GO:0007005	nucleus|mitochondrion|protein binding|sequence-specific DNA binding|mitochondrial intermembrane space|positive regulation of transcription by RNA polymerase II|transcription factor binding|regulation of cellular response to hypoxia|mitochondrion organization
ATP5F1C	0	0.222984	0.915	0.729	0	1	1.255	ENSG00000165629	509	protein_coding	ATP synthase F1 subunit gamma [Source:HGNC Symbol;Acc:HGNC:833]	GO:0003723,GO:0016020,GO:0005743,GO:0005739,GO:0006811,GO:0046933,GO:0015986,GO:0045261,GO:0005759,GO:0016887,GO:0006754,GO:0022857,GO:0042407,GO:0042776,GO:0005753,GO:0006119,GO:0000275	RNA binding|membrane|mitochondrial inner membrane|mitochondrion|ion transport|proton-transporting ATP synthase activity, rotational mechanism|ATP synthesis coupled proton transport|proton-transporting ATP synthase complex, catalytic core F(1)|mitochondrial matrix|ATPase activity|ATP biosynthetic process|transmembrane transporter activity|cristae formation|mitochondrial ATP synthesis coupled proto…	path:hsa00190,path:hsa04714,path:hsa05010,path:hsa05012,path:hsa05016	Oxidative phosphorylation|Thermogenesis|Alzheimer disease|Parkinson disease|Huntington disease
POMP	0	0.222642	0.946	0.737	0	1	1.284	ENSG00000132963	51371	protein_coding	proteasome maturation protein [Source:HGNC Symbol;Acc:HGNC:20330]	GO:0005634,GO:0005737,GO:0016607,GO:0016020,GO:0005783,GO:0031090,GO:0043231,GO:0005829,GO:0005515,GO:0043248	nucleus|cytoplasm|nuclear speck|membrane|endoplasmic reticulum|organelle membrane|intracellular membrane-bounded organelle|cytosol|protein binding|proteasome assembly	path:hsa03050	Proteasome
HMGB1	0	0.222251	1	0.965	0	1	1.036	ENSG00000189403	3146	protein_coding	high mobility group box 1 [Source:HGNC Symbol;Acc:HGNC:4983]	GO:0043536,GO:1905564,GO:0071222,GO:0005634,GO:0003723,GO:0005737,GO:0016020,GO:0003677,GO:0016829,GO:0005694,GO:0005615,GO:0005886,GO:0005515,GO:0005576,GO:0006281,GO:0006310,GO:0006974,GO:0005125,GO:0006954,GO:0006914,GO:0009986,GO:0003713,GO:0002376,GO:0045087,GO:0006935,GO:0000400,GO:0000405,GO:0008301,GO:0097100,GO:0032392,GO:0002250,GO:0005768,GO:0050918,GO:0060326,GO:0070374,GO:0000790,GO:…	positive regulation of blood vessel endothelial cell migration|positive regulation of vascular endothelial cell proliferation|cellular response to lipopolysaccharide|nucleus|RNA binding|cytoplasm|membrane|DNA binding|lyase activity|chromosome|extracellular space|plasma membrane|protein binding|extracellular region|DNA repair|DNA recombination|cellular response to DNA damage stimulus|cytokine acti…	path:hsa03410,path:hsa04140,path:hsa04217	Base excision repair|Autophagy - animal|Necroptosis
HAND2-AS1	0	0.222168	0.676	0.414	0	1	1.633	ENSG00000237125	79804	lncRNA	HAND2 antisense RNA 1 [Source:HGNC Symbol;Acc:HGNC:48872]
NXN	0	0.22209	0.567	0.321	0	1	1.766	ENSG00000167693	64359	protein_coding	nucleoredoxin [Source:HGNC Symbol;Acc:HGNC:18008]	GO:0005634,GO:0005737,GO:0016491,GO:0055114,GO:0005829,GO:0045454,GO:0007275,GO:0016055,GO:0030154,GO:0098869,GO:0030178,GO:0031397,GO:0072358,GO:0047134,GO:0004791,GO:0001701,GO:0005623	nucleus|cytoplasm|oxidoreductase activity|oxidation-reduction process|cytosol|cell redox homeostasis|multicellular organism development|Wnt signaling pathway|cell differentiation|cellular oxidant detoxification|negative regulation of Wnt signaling pathway|negative regulation of protein ubiquitination|cardiovascular system development|protein-disulfide reductase activity|thioredoxin-disulfide redu…
BTF3	0	0.221894	0.998	0.924	0	1	1.08	ENSG00000145741	689	protein_coding	basic transcription factor 3 [Source:HGNC Symbol;Acc:HGNC:1125]	GO:0003723,GO:0005634,GO:0005737,GO:0015031,GO:0005829,GO:0005515,GO:0006366,GO:0042788,GO:0005854,GO:0001701	RNA binding|nucleus|cytoplasm|protein transport|cytosol|protein binding|transcription by RNA polymerase II|polysomal ribosome|nascent polypeptide-associated complex|in utero embryonic development
YWHAB	0	0.221759	0.949	0.771	0	1	1.231	ENSG00000166913	7529	protein_coding	tyrosine 3-monooxygenase/tryptophan 5-monooxygenase activation protein beta [Source:HGNC Symbol;Acc:HGNC:12849]	GO:0005737,GO:0005739,GO:0035308,GO:0016020,GO:0005829,GO:0019904,GO:0005515,GO:0042470,GO:0048471,GO:0005925,GO:0042802,GO:0045296,GO:0070062,GO:0000165,GO:0043488,GO:0016032,GO:0005773,GO:0005774,GO:0061024,GO:0019899,GO:0035329,GO:1900740,GO:0042826,GO:0045744,GO:0051220,GO:0043085,GO:0050815,GO:0051219,GO:0008022,GO:0044877,GO:0006605,GO:0045892,GO:0051291,GO:0005634,GO:0017053,GO:0032991	cytoplasm|mitochondrion|negative regulation of protein dephosphorylation|membrane|cytosol|protein domain specific binding|protein binding|melanosome|perinuclear region of cytoplasm|focal adhesion|identical protein binding|cadherin binding|extracellular exosome|MAPK cascade|regulation of mRNA stability|viral process|vacuole|vacuolar membrane|membrane organization|enzyme binding|hippo signaling|pos…	path:hsa04110,path:hsa04114,path:hsa04151,path:hsa04390,path:hsa05161,path:hsa05203	Cell cycle|Oocyte meiosis|PI3K-Akt signaling pathway|Hippo signaling pathway|Hepatitis B|Viral carcinogenesis
UBA52	0	0.220029	0.999	0.951	0	1	1.05	ENSG00000221983	7311	protein_coding	ubiquitin A-52 residue ribosomal protein fusion product 1 [Source:HGNC Symbol;Acc:HGNC:12458]	GO:0005634,GO:0005737,GO:0005783,GO:0005829,GO:0005654,GO:0005765,GO:0003735,GO:0006412,GO:0005840,GO:0005886,GO:0005615,GO:0005515,GO:0031625,GO:0022627,GO:0016567,GO:0005789,GO:0070062,GO:0044267,GO:0016197,GO:0019058,GO:0075733,GO:0010008,GO:0043657,GO:0000209,GO:0016579,GO:0031145,GO:0043488,GO:0055085,GO:0061418,GO:0070498,GO:0019083,GO:0036297,GO:0006625,GO:0002755,GO:0002756,GO:0007249,GO:…	nucleus|cytoplasm|endoplasmic reticulum|cytosol|nucleoplasm|lysosomal membrane|structural constituent of ribosome|translation|ribosome|plasma membrane|extracellular space|protein binding|ubiquitin protein ligase binding|cytosolic small ribosomal subunit|protein ubiquitination|endoplasmic reticulum membrane|extracellular exosome|cellular protein metabolic process|endosomal transport|viral life cyc…	path:hsa03010	Ribosome
RPL12	0	0.21895	1	0.982	0	1	1.018	ENSG00000197958	6136	protein_coding	ribosomal protein L12 [Source:HGNC Symbol;Acc:HGNC:10302]	GO:0003723,GO:0016020,GO:0006412,GO:0003735,GO:0005840,GO:0005515,GO:0005925,GO:0022625,GO:0000027,GO:0005829,GO:0070062,GO:0019083,GO:0006413,GO:0000184,GO:0019843,GO:0006614,GO:0070180,GO:0014069,GO:0005634,GO:0005730,GO:0005737,GO:0015934	RNA binding|membrane|translation|structural constituent of ribosome|ribosome|protein binding|focal adhesion|cytosolic large ribosomal subunit|ribosomal large subunit assembly|cytosol|extracellular exosome|viral transcription|translational initiation|nuclear-transcribed mRNA catabolic process, nonsense-mediated decay|rRNA binding|SRP-dependent cotranslational protein targeting to membrane|large ri…	path:hsa03010	Ribosome
RPL15	0	0.217702	1	0.983	0	1	1.017	ENSG00000174748	6138	protein_coding	ribosomal protein L15 [Source:HGNC Symbol;Acc:HGNC:10306]	GO:0005634,GO:0003723,GO:0016020,GO:0006412,GO:0003735,GO:0005840,GO:0005515,GO:0002181,GO:0022625,GO:0005829,GO:0045296,GO:0019083,GO:0006413,GO:0000184,GO:0006614,GO:0005622	nucleus|RNA binding|membrane|translation|structural constituent of ribosome|ribosome|protein binding|cytoplasmic translation|cytosolic large ribosomal subunit|cytosol|cadherin binding|viral transcription|translational initiation|nuclear-transcribed mRNA catabolic process, nonsense-mediated decay|SRP-dependent cotranslational protein targeting to membrane|intracellular	path:hsa03010	Ribosome
RPL11	0	0.217557	1	0.987	0	1	1.013	ENSG00000142676	6135	protein_coding	ribosomal protein L11 [Source:HGNC Symbol;Acc:HGNC:10301]	GO:0003723,GO:0005634,GO:0005737,GO:0016020,GO:0006412,GO:0002181,GO:0003735,GO:0005840,GO:0005515,GO:0019843,GO:0005654,GO:0005730,GO:0006364,GO:0022625,GO:0000027,GO:0005829,GO:0070062,GO:0019083,GO:0042273,GO:0032435,GO:0006605,GO:0032991,GO:0006413,GO:0034504,GO:0000184,GO:0006614,GO:0010628,GO:0050821,GO:0031625,GO:1901796,GO:0008097,GO:1990948,GO:1904667,GO:2000059,GO:2000435,GO:0042788,GO:…	RNA binding|nucleus|cytoplasm|membrane|translation|cytoplasmic translation|structural constituent of ribosome|ribosome|protein binding|rRNA binding|nucleoplasm|nucleolus|rRNA processing|cytosolic large ribosomal subunit|ribosomal large subunit assembly|cytosol|extracellular exosome|viral transcription|ribosomal large subunit biogenesis|negative regulation of proteasomal ubiquitin-dependent protei…	path:hsa03010	Ribosome
RPL22	0	0.215574	1	0.965	0	1	1.036	ENSG00000116251	6146	protein_coding	ribosomal protein L22 [Source:HGNC Symbol;Acc:HGNC:10315]	GO:0003723,GO:0005634,GO:0006412,GO:0003735,GO:0005840,GO:0005515,GO:0002181,GO:0005925,GO:0008201,GO:0005829,GO:0070062,GO:0019083,GO:0005737,GO:0006413,GO:1990904,GO:0000184,GO:0006614,GO:0022625,GO:0045182,GO:0046632,GO:0099577,GO:0098793,GO:0098978,GO:0005622	RNA binding|nucleus|translation|structural constituent of ribosome|ribosome|protein binding|cytoplasmic translation|focal adhesion|heparin binding|cytosol|extracellular exosome|viral transcription|cytoplasm|translational initiation|ribonucleoprotein complex|nuclear-transcribed mRNA catabolic process, nonsense-mediated decay|SRP-dependent cotranslational protein targeting to membrane|cytosolic lar…	path:hsa03010	Ribosome
SUB1	0	0.212366	0.98	0.85	0	1	1.153	ENSG00000113387	10923	protein_coding	SUB1 regulator of transcription [Source:HGNC Symbol;Acc:HGNC:19985]	GO:0003723,GO:0005634,GO:0005730,GO:0006355,GO:0003677,GO:0005515,GO:0003713,GO:0042802,GO:0005667,GO:0070062,GO:0006357,GO:0003697,GO:0051260,GO:0033613,GO:0003690,GO:0060261,GO:0003678,GO:0032508,GO:0000980,GO:0060395	RNA binding|nucleus|nucleolus|regulation of transcription, DNA-templated|DNA binding|protein binding|transcription coactivator activity|identical protein binding|transcription factor complex|extracellular exosome|regulation of transcription by RNA polymerase II|single-stranded DNA binding|protein homooligomerization|activating transcription factor binding|double-stranded DNA binding|positive regu…
RPS2	0	0.212235	1	0.99	0	1	1.01	ENSG00000140988	6187	protein_coding	ribosomal protein S2 [Source:HGNC Symbol;Acc:HGNC:10404]	GO:0003723,GO:0005634,GO:0016020,GO:0006412,GO:0003735,GO:0005840,GO:0015935,GO:0005515,GO:0022627,GO:0005654,GO:0005925,GO:0003729,GO:0005829,GO:0045296,GO:0070062,GO:0019083,GO:0019899,GO:0006413,GO:0006364,GO:0000184,GO:0006614,GO:0017134,GO:0051443,GO:1990904	RNA binding|nucleus|membrane|translation|structural constituent of ribosome|ribosome|small ribosomal subunit|protein binding|cytosolic small ribosomal subunit|nucleoplasm|focal adhesion|mRNA binding|cytosol|cadherin binding|extracellular exosome|viral transcription|enzyme binding|translational initiation|rRNA processing|nuclear-transcribed mRNA catabolic process, nonsense-mediated decay|SRP-depen…	path:hsa03010	Ribosome
TGFBI	0	0.212129	0.775	0.499	0	1	1.553	ENSG00000120708	7045	protein_coding	transforming growth factor beta induced [Source:HGNC Symbol;Acc:HGNC:11771]	GO:0005615,GO:0007155,GO:0005515,GO:0005576,GO:0005518,GO:0050840,GO:0050896,GO:0005886,GO:0005178,GO:0008283,GO:0002062,GO:0030198,GO:0005604,GO:0031012,GO:0070062,GO:0044267,GO:0007601,GO:0062023,GO:0001525,GO:0005201,GO:0005802,GO:0050839,GO:0007162	extracellular space|cell adhesion|protein binding|extracellular region|collagen binding|extracellular matrix binding|response to stimulus|plasma membrane|integrin binding|cell population proliferation|chondrocyte differentiation|extracellular matrix organization|basement membrane|extracellular matrix|extracellular exosome|cellular protein metabolic process|visual perception|collagen-containing ex…
PGAM1	0	0.211113	0.847	0.625	0	1	1.355	ENSG00000171314	5223	protein_coding	phosphoglycerate mutase 1 [Source:HGNC Symbol;Acc:HGNC:8888]	GO:0005737,GO:0016020,GO:0016853,GO:0016787,GO:0003824,GO:0006096,GO:0005829,GO:0005515,GO:0004082,GO:0004619,GO:0016868,GO:0005576,GO:0070062,GO:0019901,GO:0043312,GO:0034774,GO:1904813,GO:0006094,GO:0061621,GO:0006110,GO:0045730,GO:0043456	cytoplasm|membrane|isomerase activity|hydrolase activity|catalytic activity|glycolytic process|cytosol|protein binding|bisphosphoglycerate mutase activity|phosphoglycerate mutase activity|intramolecular transferase activity, phosphotransferases|extracellular region|extracellular exosome|protein kinase binding|neutrophil degranulation|secretory granule lumen|ficolin-1-rich granule lumen|gluconeoge…	path:hsa00010,path:hsa00260,path:hsa04922,path:hsa05230	Glycolysis / Gluconeogenesis|Glycine, serine and threonine metabolism|Glucagon signaling pathway|Central carbon metabolism in cancer
LSM3	0	0.21106	0.866	0.635	0	1	1.364	ENSG00000170860	27258	protein_coding	LSM3 homolog, U6 small nuclear RNA and mRNA degradation associated [Source:HGNC Symbol;Acc:HGNC:17874]	GO:0003723,GO:0006397,GO:0008380,GO:0005634,GO:0005515,GO:0005681,GO:0000398,GO:0071013,GO:0000932,GO:0000956,GO:0005654,GO:0005829,GO:0046540,GO:0033962,GO:0043928,GO:1990726,GO:0071005,GO:0005688,GO:0120115	RNA binding|mRNA processing|RNA splicing|nucleus|protein binding|spliceosomal complex|mRNA splicing, via spliceosome|catalytic step 2 spliceosome|P-body|nuclear-transcribed mRNA catabolic process|nucleoplasm|cytosol|U4/U6 x U5 tri-snRNP complex|cytoplasmic mRNA processing body assembly|exonucleolytic catabolism of deadenylated mRNA|Lsm1-7-Pat1 complex|U2-type precatalytic spliceosome|U6 snRNP|Lsm…	path:hsa03018,path:hsa03040	RNA degradation|Spliceosome
GPX4	0	0.209889	0.972	0.842	0	1	1.154	ENSG00000167468	2879	protein_coding	glutathione peroxidase 4 [Source:HGNC Symbol;Acc:HGNC:4556]	GO:0005634,GO:0005737,GO:0005654,GO:0016491,GO:0055114,GO:0005739,GO:0007275,GO:0098869,GO:0007283,GO:0004601,GO:0004602,GO:0006979,GO:0005829,GO:0070062,GO:0032991,GO:0005515,GO:0006644,GO:0019372,GO:0042802,GO:0042759,GO:0008430,GO:0047066,GO:0006325,GO:0006749,GO:0007568,GO:0032355,GO:0050727,GO:0051258,GO:0110076,GO:0005635	nucleus|cytoplasm|nucleoplasm|oxidoreductase activity|oxidation-reduction process|mitochondrion|multicellular organism development|cellular oxidant detoxification|spermatogenesis|peroxidase activity|glutathione peroxidase activity|response to oxidative stress|cytosol|extracellular exosome|protein-containing complex|protein binding|phospholipid metabolic process|lipoxygenase pathway|identical prot…	path:hsa00480,path:hsa04216	Glutathione metabolism|Ferroptosis
CCDC74B	0	0.209572	0.408	0.202	0	1	2.02	ENSG00000152076	91409	protein_coding	coiled-coil domain containing 74B [Source:HGNC Symbol;Acc:HGNC:25267]
RPL4	0	0.209555	0.998	0.943	0	1	1.058	ENSG00000174444	6124	protein_coding	ribosomal protein L4 [Source:HGNC Symbol;Acc:HGNC:10353]	GO:0003723,GO:0005634,GO:0005737,GO:0016020,GO:0006412,GO:0003735,GO:0005840,GO:0005515,GO:0005730,GO:0005925,GO:0022625,GO:0005829,GO:0070062,GO:0019083,GO:0006413,GO:1990904,GO:0000184,GO:0005791,GO:0006614	RNA binding|nucleus|cytoplasm|membrane|translation|structural constituent of ribosome|ribosome|protein binding|nucleolus|focal adhesion|cytosolic large ribosomal subunit|cytosol|extracellular exosome|viral transcription|translational initiation|ribonucleoprotein complex|nuclear-transcribed mRNA catabolic process, nonsense-mediated decay|rough endoplasmic reticulum|SRP-dependent cotranslational pr…	path:hsa03010	Ribosome
KCNIP4-IT1	0	0.209401	0.378	0.164	0	1	2.305	ENSG00000280650	--	lncRNA	KCNIP4 intronic transcript 1 [Source:HGNC Symbol;Acc:HGNC:29895]
CCDC167	0	0.209043	0.504	0.287	0	1	1.756	ENSG00000198937	154467	protein_coding	coiled-coil domain containing 167 [Source:HGNC Symbol;Acc:HGNC:21239]	GO:0016020,GO:0016021	membrane|integral component of membrane
CD63	0	0.208468	0.999	0.948	0	1	1.054	ENSG00000135404	967	protein_coding	CD63 molecule [Source:HGNC Symbol;Acc:HGNC:1692]	GO:0016020,GO:0016021,GO:0015031,GO:0005765,GO:0005615,GO:0005886,GO:0005515,GO:0005576,GO:0042470,GO:0009986,GO:0005764,GO:0005768,GO:0031902,GO:0005887,GO:0070062,GO:0016477,GO:0010008,GO:0043312,GO:0002576,GO:0031088,GO:0032585,GO:0031226,GO:0035577,GO:1900746,GO:0007160,GO:0005771,GO:0031904,GO:0002092,GO:0034613,GO:0035646,GO:0048757,GO:1901379,GO:2001046,GO:0097487,GO:0043473,GO:0050931,GO:…	membrane|integral component of membrane|protein transport|lysosomal membrane|extracellular space|plasma membrane|protein binding|extracellular region|melanosome|cell surface|lysosome|endosome|late endosome membrane|integral component of plasma membrane|extracellular exosome|cell migration|endosome membrane|neutrophil degranulation|platelet degranulation|platelet dense granule membrane|multivesicu…	path:hsa04142,path:hsa05205	Lysosome|Proteoglycans in cancer
METRN	0	0.206768	0.594	0.357	0	1	1.664	ENSG00000103260	79006	protein_coding	meteorin, glial cell differentiation regulator [Source:HGNC Symbol;Acc:HGNC:14151]	GO:0007165,GO:0005576,GO:0007275,GO:0030154,GO:0005615,GO:0007399,GO:0005179,GO:0010001,GO:0050772	signal transduction|extracellular region|multicellular organism development|cell differentiation|extracellular space|nervous system development|hormone activity|glial cell differentiation|positive regulation of axonogenesis
ACTG1	0	0.206391	1	0.977	0	1	1.024	ENSG00000184009	71	protein_coding	actin gamma 1 [Source:HGNC Symbol;Acc:HGNC:144]	GO:0005634,GO:0005737,GO:0016020,GO:0000166,GO:0005524,GO:0005886,GO:0005615,GO:0005856,GO:0005515,GO:0038096,GO:0042802,GO:0005200,GO:0005829,GO:0070062,GO:0001895,GO:0072562,GO:0005884,GO:0070527,GO:0061024,GO:0048013,GO:0048488,GO:0031625,GO:0034329,GO:0005522,GO:0098973,GO:0097433,GO:0098974,GO:0005925,GO:0045214,GO:0071346,GO:0015629,GO:0030016,GO:0031941,GO:0044305,GO:0045335,GO:0098685	nucleus|cytoplasm|membrane|nucleotide binding|ATP binding|plasma membrane|extracellular space|cytoskeleton|protein binding|Fc-gamma receptor signaling pathway involved in phagocytosis|identical protein binding|structural constituent of cytoskeleton|cytosol|extracellular exosome|retina homeostasis|blood microparticle|actin filament|platelet aggregation|membrane organization|ephrin receptor signali…	path:hsa04015,path:hsa04145,path:hsa04210,path:hsa04390,path:hsa04510,path:hsa04520,path:hsa04530,path:hsa04611,path:hsa04670,path:hsa04714,path:hsa04810,path:hsa04919,path:hsa04921,path:hsa05100,path:hsa05110,path:hsa05130,path:hsa05131,path:hsa05132,path:hsa05164,path:hsa05205,path:hsa05225,path:hsa05410,path:hsa05412,path:hsa05414,path:hsa05416,path:hsa05418	Rap1 signaling pathway|Phagosome|Apoptosis|Hippo signaling pathway|Focal adhesion|Adherens junction|Tight junction|Platelet activation|Leukocyte transendothelial migration|Thermogenesis|Regulation of actin cytoskeleton|Thyroid hormone signaling pathway|Oxytocin signaling pathway|Bacterial invasion of epithelial cells|Vibrio cholerae infection|Pathogenic Escherichia coli infection|Shigellosis|Salm…
PCSK5	0	0.205487	0.689	0.429	0	1	1.606	ENSG00000099139	5125	protein_coding	proprotein convertase subtilisin/kexin type 5 [Source:HGNC Symbol;Acc:HGNC:8747]	GO:0005794,GO:0016787,GO:0008233,GO:0006508,GO:0004252,GO:0008236,GO:0005615,GO:0007566,GO:0016020,GO:0016021,GO:0005515,GO:0005576,GO:0012505,GO:0030173,GO:0005802,GO:0007267,GO:0007565,GO:0005796,GO:0007507,GO:0016485,GO:0001822,GO:0009952,GO:0032455,GO:0048706,GO:0051004,GO:0030141,GO:0004175,GO:0042277,GO:0006465,GO:0016486,GO:0019058,GO:0043043,GO:0048566,GO:0035108,GO:0002001,GO:0030323,GO:…	Golgi apparatus|hydrolase activity|peptidase activity|proteolysis|serine-type endopeptidase activity|serine-type peptidase activity|extracellular space|embryo implantation|membrane|integral component of membrane|protein binding|extracellular region|endomembrane system|integral component of Golgi membrane|trans-Golgi network|cell-cell signaling|female pregnancy|Golgi lumen|heart development|protei…
RPL35	0	0.205045	0.999	0.973	0	1	1.027	ENSG00000136942	11224	protein_coding	ribosomal protein L35 [Source:HGNC Symbol;Acc:HGNC:10344]	GO:0003735,GO:0006412,GO:0005840,GO:0005622,GO:0003723,GO:0016020,GO:0022625,GO:0003729,GO:0005829,GO:0019083,GO:0006413,GO:0000463,GO:0005730,GO:0000184,GO:0006614	structural constituent of ribosome|translation|ribosome|intracellular|RNA binding|membrane|cytosolic large ribosomal subunit|mRNA binding|cytosol|viral transcription|translational initiation|maturation of LSU-rRNA from tricistronic rRNA transcript (SSU-rRNA, 5.8S rRNA, LSU-rRNA)|nucleolus|nuclear-transcribed mRNA catabolic process, nonsense-mediated decay|SRP-dependent cotranslational protein tar…	path:hsa03010	Ribosome
MME	0	0.204283	0.491	0.248	0	1	1.98	ENSG00000196549	4311	protein_coding	membrane metalloendopeptidase [Source:HGNC Symbol;Acc:HGNC:7154]	GO:0043025,GO:0005737,GO:0016020,GO:0016021,GO:0046872,GO:0016787,GO:0008270,GO:0005886,GO:0005515,GO:0008233,GO:0006508,GO:0045202,GO:0004222,GO:0008237,GO:0001822,GO:0005925,GO:0030425,GO:0005887,GO:0030424,GO:0070062,GO:0005903,GO:0043312,GO:0009986,GO:0030667,GO:0042803,GO:0008021,GO:0004175,GO:0042277,GO:0045121,GO:0071493,GO:0150094,GO:0071345,GO:0019233,GO:0002003,GO:0031410,GO:0007611,GO:…	neuronal cell body|cytoplasm|membrane|integral component of membrane|metal ion binding|hydrolase activity|zinc ion binding|plasma membrane|protein binding|peptidase activity|proteolysis|synapse|metalloendopeptidase activity|metallopeptidase activity|kidney development|focal adhesion|dendrite|integral component of plasma membrane|axon|extracellular exosome|brush border|neutrophil degranulation|cel…	path:hsa04614,path:hsa04640,path:hsa04974,path:hsa05010	Renin-angiotensin system|Hematopoietic cell lineage|Protein digestion and absorption|Alzheimer disease
IGFBP4	0	0.203345	0.993	0.913	0	1	1.088	ENSG00000141753	3487	protein_coding	insulin like growth factor binding protein 4 [Source:HGNC Symbol;Acc:HGNC:5473]	GO:0005576,GO:0005515,GO:0005520,GO:0001558,GO:0006954,GO:0010906,GO:0040008,GO:0043410,GO:0043568,GO:0044342,GO:0005615,GO:0044267,GO:0043687,GO:0007165,GO:0005788,GO:0019838,GO:0090090,GO:0005102,GO:0031994,GO:0031995,GO:0043567	extracellular region|protein binding|insulin-like growth factor binding|regulation of cell growth|inflammatory response|regulation of glucose metabolic process|regulation of growth|positive regulation of MAPK cascade|positive regulation of insulin-like growth factor receptor signaling pathway|type B pancreatic cell proliferation|extracellular space|cellular protein metabolic process|post-translat…
PRDX6	0	0.203012	0.954	0.791	0	1	1.206	ENSG00000117592	9588	protein_coding	peroxiredoxin 6 [Source:HGNC Symbol;Acc:HGNC:16753]	GO:0005737,GO:0005623,GO:0005634,GO:0016020,GO:0016491,GO:0055114,GO:0016787,GO:0006629,GO:0016042,GO:0005615,GO:0005829,GO:0045454,GO:0005515,GO:0003824,GO:0008152,GO:0048471,GO:0098869,GO:0004623,GO:0102567,GO:0102568,GO:0005764,GO:0005576,GO:0004601,GO:0051920,GO:0016209,GO:0045296,GO:0070062,GO:0043312,GO:0035578,GO:0034599,GO:0031625,GO:0042803,GO:0004602,GO:0047499,GO:0006979,GO:0042744,GO:…	cytoplasm|cell|nucleus|membrane|oxidoreductase activity|oxidation-reduction process|hydrolase activity|lipid metabolic process|lipid catabolic process|extracellular space|cytosol|cell redox homeostasis|protein binding|catalytic activity|metabolic process|perinuclear region of cytoplasm|cellular oxidant detoxification|phospholipase A2 activity|phospholipase A2 activity (consuming 1,2-dipalmitoylph…
AP2S1	0	0.202935	0.874	0.636	0	1	1.374	ENSG00000042753	1175	protein_coding	adaptor related protein complex 2 subunit sigma 1 [Source:HGNC Symbol;Acc:HGNC:565]	GO:0016020,GO:0006886,GO:0015031,GO:0016192,GO:0030117,GO:0072583,GO:0035615,GO:0030122,GO:0008565,GO:0005886,GO:0005515,GO:0005905,GO:0043231,GO:0005829,GO:0006897,GO:0060071,GO:0019886,GO:0048268,GO:0061024,GO:0048013,GO:0030666,GO:0034383,GO:0036020,GO:0050690,GO:0032802,GO:0030669,GO:0045334,GO:0030100	membrane|intracellular protein transport|protein transport|vesicle-mediated transport|membrane coat|clathrin-dependent endocytosis|clathrin adaptor activity|AP-2 adaptor complex|obsolete protein transporter activity|plasma membrane|protein binding|clathrin-coated pit|intracellular membrane-bounded organelle|cytosol|endocytosis|Wnt signaling pathway, planar cell polarity pathway|antigen processing…	path:hsa04144,path:hsa04721,path:hsa04961,path:hsa05016	Endocytosis|Synaptic vesicle cycle|Endocrine and other factor-regulated calcium reabsorption|Huntington disease
STARD4-AS1	0	0.202764	0.401	0.18	0	1	2.228	ENSG00000246859	--	lncRNA	STARD4 antisense RNA 1 [Source:HGNC Symbol;Acc:HGNC:44117]
HMGN2	0	0.200679	0.993	0.853	0	1	1.164	ENSG00000198830	3151	protein_coding	high mobility group nucleosomal binding domain 2 [Source:HGNC Symbol;Acc:HGNC:4986]	GO:0005634,GO:0003723,GO:0005737,GO:0003677,GO:0005615,GO:0031492,GO:0000785,GO:0005515,GO:0061844,GO:0031640	nucleus|RNA binding|cytoplasm|DNA binding|extracellular space|nucleosomal DNA binding|chromatin|protein binding|antimicrobial humoral immune response mediated by antimicrobial peptide|killing of cells of other organism
ATP5MC2	0	0.196646	0.993	0.888	0	1	1.118	ENSG00000135390	517	protein_coding	ATP synthase membrane subunit c locus 2 [Source:HGNC Symbol;Acc:HGNC:842]	GO:0016020,GO:0016021,GO:0005739,GO:1902600,GO:0006811,GO:0015078,GO:0008289,GO:0015986,GO:0031966,GO:0005515,GO:0045263,GO:0033177,GO:0005741,GO:0046933,GO:0006754,GO:0042407,GO:0042776,GO:0000276	membrane|integral component of membrane|mitochondrion|proton transmembrane transport|ion transport|proton transmembrane transporter activity|lipid binding|ATP synthesis coupled proton transport|mitochondrial membrane|protein binding|proton-transporting ATP synthase complex, coupling factor F(o)|proton-transporting two-sector ATPase complex, proton-transporting domain|mitochondrial outer membrane|…	path:hsa00190,path:hsa04714,path:hsa05010,path:hsa05012,path:hsa05016	Oxidative phosphorylation|Thermogenesis|Alzheimer disease|Parkinson disease|Huntington disease
AC011503.1	0	0.196206	0.331	0.133	0	1	2.489	ENSG00000269289	--	lncRNA	novel transcript, antisense to ZNF726
RPS10	0	0.194594	1	0.944	0	1	1.059	ENSG00000124614	6204	protein_coding	ribosomal protein S10 [Source:HGNC Symbol;Acc:HGNC:10383]	GO:0003723,GO:0005634,GO:0005737,GO:0016020,GO:0006412,GO:0005829,GO:0005840,GO:0022627,GO:0005730,GO:0005925,GO:0003735,GO:0000028,GO:0005515,GO:0005654,GO:0019083,GO:0006413,GO:0000184,GO:0006614	RNA binding|nucleus|cytoplasm|membrane|translation|cytosol|ribosome|cytosolic small ribosomal subunit|nucleolus|focal adhesion|structural constituent of ribosome|ribosomal small subunit assembly|protein binding|nucleoplasm|viral transcription|translational initiation|nuclear-transcribed mRNA catabolic process, nonsense-mediated decay|SRP-dependent cotranslational protein targeting to membrane	path:hsa03010	Ribosome
ENPP2	0	0.19454	0.387	0.183	0	1	2.115	ENSG00000136960	5168	protein_coding	ectonucleotide pyrophosphatase/phosphodiesterase 2 [Source:HGNC Symbol;Acc:HGNC:3357]	GO:0003676,GO:0046872,GO:0016787,GO:0008270,GO:0003824,GO:0006629,GO:0016042,GO:0005615,GO:0090305,GO:0005576,GO:0006955,GO:0006935,GO:0005044,GO:0006897,GO:0005509,GO:0030334,GO:0004622,GO:0009395,GO:0030247,GO:0045765,GO:0004528,GO:0004551,GO:0005886,GO:0008134,GO:0010634,GO:0050731,GO:0048870,GO:2000394,GO:0047391,GO:0006644,GO:0034638,GO:0016020,GO:0016021	nucleic acid binding|metal ion binding|hydrolase activity|zinc ion binding|catalytic activity|lipid metabolic process|lipid catabolic process|extracellular space|nucleic acid phosphodiester bond hydrolysis|extracellular region|immune response|chemotaxis|scavenger receptor activity|endocytosis|calcium ion binding|regulation of cell migration|lysophospholipase activity|phospholipid catabolic proces…	path:hsa00565	Ether lipid metabolism
NRG2	0	0.193307	0.366	0.164	0	1	2.232	ENSG00000158458	9542	protein_coding	neuregulin 2 [Source:HGNC Symbol;Acc:HGNC:7998]	GO:0005102,GO:0007399,GO:0016020,GO:0016021,GO:0008083,GO:0005886,GO:0005576,GO:0005615,GO:0035556,GO:0000165,GO:0007165,GO:0051897,GO:0038128,GO:2000145	signaling receptor binding|nervous system development|membrane|integral component of membrane|growth factor activity|plasma membrane|extracellular region|extracellular space|intracellular signal transduction|MAPK cascade|signal transduction|positive regulation of protein kinase B signaling|ERBB2 signaling pathway|regulation of cell motility	path:hsa01521,path:hsa04012	EGFR tyrosine kinase inhibitor resistance|ErbB signaling pathway
RPL8	0	0.19304	1	0.977	0	1	1.024	ENSG00000161016	6132	protein_coding	ribosomal protein L8 [Source:HGNC Symbol;Acc:HGNC:10368]	GO:0003723,GO:0005737,GO:0016020,GO:0006412,GO:0002181,GO:0003735,GO:0005840,GO:0015934,GO:0019843,GO:0005925,GO:0022625,GO:0005829,GO:0019083,GO:0006413,GO:0000184,GO:0006614,GO:0014069,GO:0098794,GO:0042788	RNA binding|cytoplasm|membrane|translation|cytoplasmic translation|structural constituent of ribosome|ribosome|large ribosomal subunit|rRNA binding|focal adhesion|cytosolic large ribosomal subunit|cytosol|viral transcription|translational initiation|nuclear-transcribed mRNA catabolic process, nonsense-mediated decay|SRP-dependent cotranslational protein targeting to membrane|postsynaptic density|…	path:hsa03010	Ribosome
SELENOM	0	0.191924	0.968	0.804	0	1	1.204	ENSG00000198832	140606	protein_coding	selenoprotein M [Source:HGNC Symbol;Acc:HGNC:30397]	GO:0005737,GO:0005783,GO:0005794,GO:0005515,GO:0048471,GO:0010269,GO:0035264,GO:0035934,GO:0042445,GO:0060612	cytoplasm|endoplasmic reticulum|Golgi apparatus|protein binding|perinuclear region of cytoplasm|response to selenium ion|multicellular organism growth|corticosterone secretion|hormone metabolic process|adipose tissue development
SDK1	0	0.190875	0.539	0.28	0	1	1.925	ENSG00000146555	221935	protein_coding	sidekick cell adhesion molecule 1 [Source:HGNC Symbol;Acc:HGNC:19307]	GO:0016020,GO:0016021,GO:0007155,GO:0005886,GO:0030054,GO:0045202,GO:0010842,GO:0042802,GO:0007156,GO:0007416,GO:0045216,GO:0048148,GO:0060998,GO:0005515	membrane|integral component of membrane|cell adhesion|plasma membrane|cell junction|synapse|retina layer formation|identical protein binding|homophilic cell adhesion via plasma membrane adhesion molecules|synapse assembly|cell-cell junction organization|behavioral response to cocaine|regulation of dendritic spine development|protein binding
HOXD10	0	0.190102	0.366	0.163	0	1	2.245	ENSG00000128710	3236	protein_coding	homeobox D10 [Source:HGNC Symbol;Acc:HGNC:5133]	GO:0005634,GO:0005829,GO:0005654,GO:0006355,GO:0003677,GO:0043565,GO:0007275,GO:0036464,GO:0000981,GO:0000790,GO:0000977,GO:0001228,GO:0003682,GO:0003700,GO:0001501,GO:0007338,GO:0007519,GO:0008344,GO:0009952,GO:0009954,GO:0010468,GO:0021520,GO:0030326,GO:0035136,GO:0035137,GO:0045944,GO:0048704,GO:0048935,GO:0050905	nucleus|cytosol|nucleoplasm|regulation of transcription, DNA-templated|DNA binding|sequence-specific DNA binding|multicellular organism development|cytoplasmic ribonucleoprotein granule|DNA-binding transcription factor activity, RNA polymerase II-specific|nuclear chromatin|RNA polymerase II regulatory region sequence-specific DNA binding|DNA-binding transcription activator activity, RNA polymeras…	path:hsa05205,path:hsa05206	Proteoglycans in cancer|MicroRNAs in cancer
RPL19	0	0.188977	1	0.98	0	1	1.02	ENSG00000108298	6143	protein_coding	ribosomal protein L19 [Source:HGNC Symbol;Acc:HGNC:10312]	GO:0003723,GO:0016020,GO:0006412,GO:0002181,GO:0003735,GO:0005840,GO:0005515,GO:0022625,GO:0005925,GO:0005829,GO:0019083,GO:0006413,GO:0000184,GO:0006614,GO:0042788,GO:0045202,GO:0005622	RNA binding|membrane|translation|cytoplasmic translation|structural constituent of ribosome|ribosome|protein binding|cytosolic large ribosomal subunit|focal adhesion|cytosol|viral transcription|translational initiation|nuclear-transcribed mRNA catabolic process, nonsense-mediated decay|SRP-dependent cotranslational protein targeting to membrane|polysomal ribosome|synapse|intracellular	path:hsa03010	Ribosome
PEBP1	0	0.188964	0.986	0.873	0	1	1.129	ENSG00000089220	5037	protein_coding	phosphatidylethanolamine binding protein 1 [Source:HGNC Symbol;Acc:HGNC:8630]	GO:0003723,GO:0005634,GO:0005737,GO:0000166,GO:0005524,GO:0010951,GO:0005515,GO:0008289,GO:0004867,GO:0030414,GO:0010466,GO:0005829,GO:0070062,GO:0019901,GO:0000165,GO:0019899,GO:0043409,GO:0008429	RNA binding|nucleus|cytoplasm|nucleotide binding|ATP binding|negative regulation of endopeptidase activity|protein binding|lipid binding|serine-type endopeptidase inhibitor activity|peptidase inhibitor activity|negative regulation of peptidase activity|cytosol|extracellular exosome|protein kinase binding|MAPK cascade|enzyme binding|negative regulation of MAPK cascade|phosphatidylethanolamine bind…
UQCRB	0	0.188217	0.994	0.92	0	1	1.08	ENSG00000156467	7381	protein_coding	ubiquinol-cytochrome c reductase binding protein [Source:HGNC Symbol;Acc:HGNC:12582]	GO:0016020,GO:0055114,GO:0005743,GO:0005739,GO:0005515,GO:0070469,GO:0006122,GO:0008121,GO:0009060,GO:0005750,GO:0006119,GO:0005746,GO:0034551	membrane|oxidation-reduction process|mitochondrial inner membrane|mitochondrion|protein binding|respirasome|mitochondrial electron transport, ubiquinol to cytochrome c|ubiquinol-cytochrome-c reductase activity|aerobic respiration|mitochondrial respiratory chain complex III|oxidative phosphorylation|mitochondrial respirasome|mitochondrial respiratory chain complex III assembly	path:hsa00190,path:hsa04260,path:hsa04714,path:hsa04932,path:hsa05010,path:hsa05012,path:hsa05016	Oxidative phosphorylation|Cardiac muscle contraction|Thermogenesis|Non-alcoholic fatty liver disease (NAFLD)|Alzheimer disease|Parkinson disease|Huntington disease
RPS24	0	0.187225	1	0.987	0	1	1.013	ENSG00000138326	6229	protein_coding	ribosomal protein S24 [Source:HGNC Symbol;Acc:HGNC:10411]	GO:0003735,GO:0006412,GO:0005840,GO:0005622,GO:0003723,GO:0005634,GO:0016020,GO:0022627,GO:0006364,GO:0042274,GO:0005654,GO:0005829,GO:0019083,GO:0006413,GO:0031369,GO:0000184,GO:0006614,GO:0034101,GO:0015935	structural constituent of ribosome|translation|ribosome|intracellular|RNA binding|nucleus|membrane|cytosolic small ribosomal subunit|rRNA processing|ribosomal small subunit biogenesis|nucleoplasm|cytosol|viral transcription|translational initiation|translation initiation factor binding|nuclear-transcribed mRNA catabolic process, nonsense-mediated decay|SRP-dependent cotranslational protein target…	path:hsa03010	Ribosome
RPL21	0	0.185671	1	0.977	0	1	1.024	ENSG00000122026	6144	protein_coding	ribosomal protein L21 [Source:HGNC Symbol;Acc:HGNC:10313]	GO:0003723,GO:0005737,GO:0016020,GO:0006412,GO:0005783,GO:0003735,GO:0005840,GO:0005829,GO:0022625,GO:0019083,GO:0005515,GO:0006413,GO:0000184,GO:0006614,GO:0005622	RNA binding|cytoplasm|membrane|translation|endoplasmic reticulum|structural constituent of ribosome|ribosome|cytosol|cytosolic large ribosomal subunit|viral transcription|protein binding|translational initiation|nuclear-transcribed mRNA catabolic process, nonsense-mediated decay|SRP-dependent cotranslational protein targeting to membrane|intracellular	path:hsa03010	Ribosome
KCNIP4	0	0.184358	0.291	0.118	0	1	2.466	ENSG00000185774	80333	protein_coding	potassium voltage-gated channel interacting protein 4 [Source:HGNC Symbol;Acc:HGNC:30083]	GO:0005737,GO:0016020,GO:0046872,GO:0005783,GO:0005509,GO:0005829,GO:0005244,GO:0005267,GO:0006811,GO:0006813,GO:0034765,GO:0071805,GO:0005886,GO:0005515,GO:0015459,GO:0061337,GO:0072659,GO:0008076,GO:1901379	cytoplasm|membrane|metal ion binding|endoplasmic reticulum|calcium ion binding|cytosol|voltage-gated ion channel activity|potassium channel activity|ion transport|potassium ion transport|regulation of ion transmembrane transport|potassium ion transmembrane transport|plasma membrane|protein binding|potassium channel regulator activity|cardiac conduction|protein localization to plasma membrane|volt…
RPL18A	0	0.183903	0.999	0.98	0	1	1.019	ENSG00000105640	6142	protein_coding	ribosomal protein L18a [Source:HGNC Symbol;Acc:HGNC:10311]	GO:0003723,GO:0016020,GO:0006412,GO:0002181,GO:0003735,GO:0005840,GO:0005515,GO:0022625,GO:0005829,GO:0019083,GO:0006413,GO:0000184,GO:0006614,GO:0042788	RNA binding|membrane|translation|cytoplasmic translation|structural constituent of ribosome|ribosome|protein binding|cytosolic large ribosomal subunit|cytosol|viral transcription|translational initiation|nuclear-transcribed mRNA catabolic process, nonsense-mediated decay|SRP-dependent cotranslational protein targeting to membrane|polysomal ribosome	path:hsa03010	Ribosome
RPS16	0	0.183025	1	0.976	0	1	1.025	ENSG00000105193	6217	protein_coding	ribosomal protein S16 [Source:HGNC Symbol;Acc:HGNC:10396]	GO:0003735,GO:0006412,GO:0005840,GO:1990830,GO:0003723,GO:0016020,GO:0005515,GO:0022627,GO:0005925,GO:0006364,GO:0042274,GO:0000462,GO:0005654,GO:0005829,GO:0070062,GO:0019083,GO:0006413,GO:0000184,GO:0006614,GO:0015935	structural constituent of ribosome|translation|ribosome|cellular response to leukemia inhibitory factor|RNA binding|membrane|protein binding|cytosolic small ribosomal subunit|focal adhesion|rRNA processing|ribosomal small subunit biogenesis|maturation of SSU-rRNA from tricistronic rRNA transcript (SSU-rRNA, 5.8S rRNA, LSU-rRNA)|nucleoplasm|cytosol|extracellular exosome|viral transcription|transla…	path:hsa03010	Ribosome
RPL30	0	0.182834	1	0.982	0	1	1.018	ENSG00000156482	6156	protein_coding	ribosomal protein L30 [Source:HGNC Symbol;Acc:HGNC:10333]	GO:0003723,GO:0005634,GO:0016020,GO:0006412,GO:0002181,GO:0003735,GO:0005840,GO:0005515,GO:0014069,GO:0022625,GO:0005925,GO:0005829,GO:0070062,GO:0050829,GO:0019083,GO:0061844,GO:0006413,GO:0000184,GO:0031640,GO:0006614,GO:0042788,GO:0005622	RNA binding|nucleus|membrane|translation|cytoplasmic translation|structural constituent of ribosome|ribosome|protein binding|postsynaptic density|cytosolic large ribosomal subunit|focal adhesion|cytosol|extracellular exosome|defense response to Gram-negative bacterium|viral transcription|antimicrobial humoral immune response mediated by antimicrobial peptide|translational initiation|nuclear-trans…	path:hsa03010	Ribosome
RPS15A	0	0.182387	1	0.977	0	1	1.024	ENSG00000134419	6210	protein_coding	ribosomal protein S15a [Source:HGNC Symbol;Acc:HGNC:10389]	GO:0003723,GO:0005737,GO:0016020,GO:0006412,GO:0003735,GO:0005840,GO:0022627,GO:0005654,GO:0005829,GO:0070062,GO:0009615,GO:0019083,GO:0005515,GO:0008284,GO:0006413,GO:0045787,GO:0000184,GO:0006614	RNA binding|cytoplasm|membrane|translation|structural constituent of ribosome|ribosome|cytosolic small ribosomal subunit|nucleoplasm|cytosol|extracellular exosome|response to virus|viral transcription|protein binding|positive regulation of cell population proliferation|translational initiation|positive regulation of cell cycle|nuclear-transcribed mRNA catabolic process, nonsense-mediated decay|SR…	path:hsa03010	Ribosome
RPS14	0	0.181678	1	0.985	0	1	1.015	ENSG00000164587	6208	protein_coding	ribosomal protein S14 [Source:HGNC Symbol;Acc:HGNC:10387]	GO:0003723,GO:0016020,GO:0006412,GO:0003735,GO:0005840,GO:0005515,GO:0030218,GO:0000028,GO:0022627,GO:0005730,GO:0005925,GO:0000462,GO:0000122,GO:0005654,GO:0005829,GO:0070062,GO:0019083,GO:0006413,GO:0006364,GO:0048027,GO:0030490,GO:0000184,GO:0006417,GO:0006614,GO:0014069,GO:0045182,GO:0070181	RNA binding|membrane|translation|structural constituent of ribosome|ribosome|protein binding|erythrocyte differentiation|ribosomal small subunit assembly|cytosolic small ribosomal subunit|nucleolus|focal adhesion|maturation of SSU-rRNA from tricistronic rRNA transcript (SSU-rRNA, 5.8S rRNA, LSU-rRNA)|negative regulation of transcription by RNA polymerase II|nucleoplasm|cytosol|extracellular exoso…	path:hsa03010	Ribosome
RPL7	0	0.181378	0.999	0.965	0	1	1.035	ENSG00000147604	6129	protein_coding	ribosomal protein L7 [Source:HGNC Symbol;Acc:HGNC:10363]	GO:0003735,GO:0022625,GO:0000463,GO:0003723,GO:0005634,GO:0005737,GO:0016020,GO:0006412,GO:0005840,GO:0005515,GO:0005730,GO:0005925,GO:0006364,GO:0005829,GO:0019083,GO:0042273,GO:0006413,GO:0003677,GO:0042803,GO:1990904,GO:0000184,GO:0006614,GO:0014069,GO:0003729	structural constituent of ribosome|cytosolic large ribosomal subunit|maturation of LSU-rRNA from tricistronic rRNA transcript (SSU-rRNA, 5.8S rRNA, LSU-rRNA)|RNA binding|nucleus|cytoplasm|membrane|translation|ribosome|protein binding|nucleolus|focal adhesion|rRNA processing|cytosol|viral transcription|ribosomal large subunit biogenesis|translational initiation|DNA binding|protein homodimerization…	path:hsa03010	Ribosome
PRDX1	0	0.179603	0.98	0.849	0	1	1.154	ENSG00000117450	5052	protein_coding	peroxiredoxin 1 [Source:HGNC Symbol;Acc:HGNC:9352]	GO:0005623,GO:0003723,GO:0005634,GO:0005737,GO:0016491,GO:0055114,GO:0005615,GO:0045454,GO:0005515,GO:0042470,GO:0004601,GO:0051920,GO:0016209,GO:0005829,GO:0045296,GO:0070062,GO:0001895,GO:0006979,GO:0001501,GO:0030101,GO:0019430,GO:0034599,GO:0042744,GO:0008283,GO:0008379,GO:0045321,GO:0098869,GO:0042802,GO:0000302,GO:0032872,GO:0034101,GO:0042267,GO:1901222	cell|RNA binding|nucleus|cytoplasm|oxidoreductase activity|oxidation-reduction process|extracellular space|cell redox homeostasis|protein binding|melanosome|peroxidase activity|peroxiredoxin activity|antioxidant activity|cytosol|cadherin binding|extracellular exosome|retina homeostasis|response to oxidative stress|skeletal system development|natural killer cell activation|removal of superoxide ra…	path:hsa04146	Peroxisome
RPS29	0	0.179099	1	0.968	0	1	1.033	ENSG00000213741	6235	protein_coding	ribosomal protein S29 [Source:HGNC Symbol;Acc:HGNC:10419]	GO:0005737,GO:0006412,GO:0008270,GO:0046872,GO:0002181,GO:0005783,GO:0003735,GO:0005840,GO:0005829,GO:0022627,GO:0005925,GO:0005654,GO:0070062,GO:0019083,GO:0006413,GO:0000184,GO:0005791,GO:0006614,GO:0098556,GO:0015935,GO:0042788,GO:0005622,GO:0003723	cytoplasm|translation|zinc ion binding|metal ion binding|cytoplasmic translation|endoplasmic reticulum|structural constituent of ribosome|ribosome|cytosol|cytosolic small ribosomal subunit|focal adhesion|nucleoplasm|extracellular exosome|viral transcription|translational initiation|nuclear-transcribed mRNA catabolic process, nonsense-mediated decay|rough endoplasmic reticulum|SRP-dependent cotran…	path:hsa03010	Ribosome
TMEM59L	0	0.178045	0.295	0.123	0	1	2.398	ENSG00000105696	25789	protein_coding	transmembrane protein 59 like [Source:HGNC Symbol;Acc:HGNC:13237]	GO:0016020,GO:0016021,GO:0005794,GO:0000139	membrane|integral component of membrane|Golgi apparatus|Golgi membrane
RPL35A	0	0.177776	1	0.977	0	1	1.024	ENSG00000182899	6165	protein_coding	ribosomal protein L35a [Source:HGNC Symbol;Acc:HGNC:10345]	GO:0003723,GO:0016020,GO:0006412,GO:0003735,GO:0005840,GO:0002181,GO:0000049,GO:0006364,GO:0022625,GO:0005829,GO:0070062,GO:0019083,GO:0042273,GO:0005515,GO:0006413,GO:0000184,GO:0006614,GO:0005622	RNA binding|membrane|translation|structural constituent of ribosome|ribosome|cytoplasmic translation|tRNA binding|rRNA processing|cytosolic large ribosomal subunit|cytosol|extracellular exosome|viral transcription|ribosomal large subunit biogenesis|protein binding|translational initiation|nuclear-transcribed mRNA catabolic process, nonsense-mediated decay|SRP-dependent cotranslational protein tar…	path:hsa03010	Ribosome
RPL7A	0	0.175733	1	0.985	0	1	1.015	ENSG00000148303	6130	protein_coding	ribosomal protein L7a [Source:HGNC Symbol;Acc:HGNC:10364]	GO:0003723,GO:0005634,GO:0005737,GO:0006412,GO:0005840,GO:0005515,GO:0003735,GO:0042254,GO:0005730,GO:0005925,GO:1990904,GO:0022625,GO:0005829,GO:0045296,GO:0019083,GO:0006413,GO:0016020,GO:0000184,GO:0000470,GO:0006614,GO:0042788	RNA binding|nucleus|cytoplasm|translation|ribosome|protein binding|structural constituent of ribosome|ribosome biogenesis|nucleolus|focal adhesion|ribonucleoprotein complex|cytosolic large ribosomal subunit|cytosol|cadherin binding|viral transcription|translational initiation|membrane|nuclear-transcribed mRNA catabolic process, nonsense-mediated decay|maturation of LSU-rRNA|SRP-dependent cotransl…	path:hsa03010	Ribosome
SKP1	0	0.174915	0.993	0.917	0	1	1.083	ENSG00000113558	6500	protein_coding	S-phase kinase associated protein 1 [Source:HGNC Symbol;Acc:HGNC:10899]	GO:0016567,GO:0005515,GO:0004842,GO:0006511,GO:0038095,GO:0005634,GO:0005737,GO:0050852,GO:0061630,GO:0005654,GO:0005829,GO:0000209,GO:0002223,GO:0010972,GO:0031146,GO:0038061,GO:0043687,GO:0070498,GO:1901990,GO:0016032,GO:0000086,GO:0031519,GO:0019904,GO:0016055,GO:0051403,GO:0008013,GO:0097602,GO:0035518,GO:0006879,GO:0019005,GO:0010265,GO:0031467,GO:0051457,GO:0005813	protein ubiquitination|protein binding|ubiquitin-protein transferase activity|ubiquitin-dependent protein catabolic process|Fc-epsilon receptor signaling pathway|nucleus|cytoplasm|T cell receptor signaling pathway|ubiquitin protein ligase activity|nucleoplasm|cytosol|protein polyubiquitination|stimulatory C-type lectin receptor signaling pathway|negative regulation of G2/M transition of mitotic c…	path:hsa04110,path:hsa04114,path:hsa04120,path:hsa04141,path:hsa04310,path:hsa04350,path:hsa04710,path:hsa05168,path:hsa05170,path:hsa05200	Cell cycle|Oocyte meiosis|Ubiquitin mediated proteolysis|Protein processing in endoplasmic reticulum|Wnt signaling pathway|TGF-beta signaling pathway|Circadian rhythm|Herpes simplex infection|Human immunodeficiency virus 1 infection|Pathways in cancer
MYL12B	0	0.174646	0.983	0.857	0	1	1.147	ENSG00000118680	103910	protein_coding	myosin light chain 12B [Source:HGNC Symbol;Acc:HGNC:29827]	GO:0046872,GO:0005509,GO:0016459,GO:0005515,GO:0005829,GO:0070062,GO:0006936,GO:0099738	metal ion binding|calcium ion binding|myosin complex|protein binding|cytosol|extracellular exosome|muscle contraction|cell cortex region	path:hsa04510,path:hsa04530,path:hsa04611,path:hsa04670,path:hsa04810	Focal adhesion|Tight junction|Platelet activation|Leukocyte transendothelial migration|Regulation of actin cytoskeleton
PRDM1	0	0.174611	0.606	0.352	0	1	1.722	ENSG00000057657	639	protein_coding	PR/SET domain 1 [Source:HGNC Symbol;Acc:HGNC:9346]	GO:0003676,GO:0005634,GO:0005737,GO:0046872,GO:0016740,GO:0008168,GO:0032259,GO:0003677,GO:0005515,GO:0002376,GO:0045087,GO:0002250,GO:0003700,GO:0043565,GO:0000977,GO:0000981,GO:0000978,GO:0001227,GO:0000122,GO:0005654,GO:0031490,GO:0042826,GO:0045165,GO:1990841,GO:0032823,GO:0033082,GO:0051136,GO:0001701,GO:0001763,GO:0001892,GO:0001893,GO:0003170,GO:0003279,GO:0003281,GO:0007281,GO:0009791,GO:…	nucleic acid binding|nucleus|cytoplasm|metal ion binding|transferase activity|methyltransferase activity|methylation|DNA binding|protein binding|immune system process|innate immune response|adaptive immune response|DNA-binding transcription factor activity|sequence-specific DNA binding|RNA polymerase II regulatory region sequence-specific DNA binding|DNA-binding transcription factor activity, RNA…
FAU	0	0.174437	1	0.966	0	1	1.035	ENSG00000149806	2197	protein_coding	FAU ubiquitin like and ribosomal protein S30 fusion [Source:HGNC Symbol;Acc:HGNC:3597]	GO:0003723,GO:0006412,GO:0003735,GO:0005840,GO:0005615,GO:0022627,GO:0005654,GO:0005829,GO:0008150,GO:0005575,GO:0019083,GO:0002227,GO:0019731,GO:0050830,GO:0061844,GO:0006413,GO:0000184,GO:0006614,GO:0015935,GO:0005622,GO:0005515	RNA binding|translation|structural constituent of ribosome|ribosome|extracellular space|cytosolic small ribosomal subunit|nucleoplasm|cytosol|biological_process|cellular_component|viral transcription|innate immune response in mucosa|antibacterial humoral response|defense response to Gram-positive bacterium|antimicrobial humoral immune response mediated by antimicrobial peptide|translational initi…	path:hsa03010	Ribosome
TPI1	0	0.171653	0.975	0.845	0	1	1.154	ENSG00000111669	7167	protein_coding	triosephosphate isomerase 1 [Source:HGNC Symbol;Acc:HGNC:12009]	GO:0005634,GO:0005737,GO:0016853,GO:0003824,GO:0016829,GO:0006096,GO:0005615,GO:0042803,GO:0005515,GO:0006094,GO:0005829,GO:0070062,GO:0061621,GO:0031625,GO:0046166,GO:0004807,GO:0008929,GO:0006006,GO:0007275,GO:0019242,GO:0019563,GO:0019682	nucleus|cytoplasm|isomerase activity|catalytic activity|lyase activity|glycolytic process|extracellular space|protein homodimerization activity|protein binding|gluconeogenesis|cytosol|extracellular exosome|canonical glycolysis|ubiquitin protein ligase binding|glyceraldehyde-3-phosphate biosynthetic process|triose-phosphate isomerase activity|methylglyoxal synthase activity|glucose metabolic proce…	path:hsa00010,path:hsa00051,path:hsa00562	Glycolysis / Gluconeogenesis|Fructose and mannose metabolism|Inositol phosphate metabolism
PPP2R2C	0	0.171202	0.381	0.176	0	1	2.165	ENSG00000074211	5522	protein_coding	protein phosphatase 2 regulatory subunit Bgamma [Source:HGNC Symbol;Acc:HGNC:9306]	GO:0005515,GO:0019888,GO:0043666,GO:0000159,GO:0000278,GO:0005829,GO:0004722,GO:0070262	protein binding|protein phosphatase regulator activity|regulation of phosphoprotein phosphatase activity|protein phosphatase type 2A complex|mitotic cell cycle|cytosol|protein serine/threonine phosphatase activity|peptidyl-serine dephosphorylation	path:hsa03015,path:hsa04071,path:hsa04151,path:hsa04152,path:hsa04261,path:hsa04390,path:hsa04530,path:hsa04728,path:hsa05142,path:hsa05160,path:hsa05165	mRNA surveillance pathway|Sphingolipid signaling pathway|PI3K-Akt signaling pathway|AMPK signaling pathway|Adrenergic signaling in cardiomyocytes|Hippo signaling pathway|Tight junction|Dopaminergic synapse|Chagas disease (American trypanosomiasis)|Hepatitis C|Human papillomavirus infection
RPS23	0	0.170184	1	0.985	0	1	1.015	ENSG00000186468	6228	protein_coding	ribosomal protein S23 [Source:HGNC Symbol;Acc:HGNC:10410]	GO:0003723,GO:0005737,GO:0016020,GO:0006412,GO:0005783,GO:0005829,GO:0002181,GO:0003735,GO:0005840,GO:0015935,GO:0005515,GO:0022627,GO:0005654,GO:0019083,GO:0006413,GO:0034063,GO:0000184,GO:0005791,GO:0006614,GO:1990145,GO:0042788,GO:0045202	RNA binding|cytoplasm|membrane|translation|endoplasmic reticulum|cytosol|cytoplasmic translation|structural constituent of ribosome|ribosome|small ribosomal subunit|protein binding|cytosolic small ribosomal subunit|nucleoplasm|viral transcription|translational initiation|stress granule assembly|nuclear-transcribed mRNA catabolic process, nonsense-mediated decay|rough endoplasmic reticulum|SRP-dep…	path:hsa03010	Ribosome
RPL23A	0	0.167769	1	0.974	0	1	1.027	ENSG00000198242	6147	protein_coding	ribosomal protein L23a [Source:HGNC Symbol;Acc:HGNC:10317]	GO:0003723,GO:0005634,GO:0005737,GO:0006412,GO:0003735,GO:0005840,GO:0005515,GO:0019843,GO:0005730,GO:0022625,GO:0000027,GO:0005829,GO:0045296,GO:0070062,GO:0008283,GO:0019083,GO:0006413,GO:0000184,GO:0006614,GO:1904841,GO:0005622	RNA binding|nucleus|cytoplasm|translation|structural constituent of ribosome|ribosome|protein binding|rRNA binding|nucleolus|cytosolic large ribosomal subunit|ribosomal large subunit assembly|cytosol|cadherin binding|extracellular exosome|cell population proliferation|viral transcription|translational initiation|nuclear-transcribed mRNA catabolic process, nonsense-mediated decay|SRP-dependent cot…	path:hsa03010	Ribosome
MOXD1	0	0.165891	0.481	0.259	0	1	1.857	ENSG00000079931	26002	protein_coding	monooxygenase DBH like 1 [Source:HGNC Symbol;Acc:HGNC:21063]	GO:0016020,GO:0016021,GO:0046872,GO:0004497,GO:0016491,GO:0055114,GO:0005783,GO:0005789,GO:0003824,GO:0005515,GO:0005507,GO:0005615,GO:0005737,GO:0016715,GO:0004500,GO:0006589,GO:0042420,GO:0042421,GO:0030667	membrane|integral component of membrane|metal ion binding|monooxygenase activity|oxidoreductase activity|oxidation-reduction process|endoplasmic reticulum|endoplasmic reticulum membrane|catalytic activity|protein binding|copper ion binding|extracellular space|cytoplasm|oxidoreductase activity, acting on paired donors, with incorporation or reduction of molecular oxygen, reduced ascorbate as one d…
RACK1	0	0.161655	0.999	0.966	0	1	1.034	ENSG00000204628	10399	protein_coding	receptor for activated C kinase 1 [Source:HGNC Symbol;Acc:HGNC:4399]	GO:0005515,GO:0005829,GO:0005654,GO:0003723,GO:0005634,GO:0005737,GO:0016020,GO:0016567,GO:0005739,GO:0005840,GO:0005886,GO:0042995,GO:0007049,GO:0048511,GO:0006915,GO:0007275,GO:0048471,GO:0043022,GO:0030425,GO:0030496,GO:0043547,GO:0022627,GO:0045296,GO:2000114,GO:0043204,GO:0070062,GO:0001934,GO:0001891,GO:0042169,GO:0040008,GO:0060090,GO:0006417,GO:0030178,GO:0030335,GO:0043065,GO:0016032,GO:…	protein binding|cytosol|nucleoplasm|RNA binding|nucleus|cytoplasm|membrane|protein ubiquitination|mitochondrion|ribosome|plasma membrane|cell projection|cell cycle|rhythmic process|apoptotic process|multicellular organism development|perinuclear region of cytoplasm|ribosome binding|dendrite|midbody|positive regulation of GTPase activity|cytosolic small ribosomal subunit|cadherin binding|regulatio…	path:hsa05162	Measles
RPL32	0	0.159753	1	0.987	0	1	1.013	ENSG00000144713	6161	protein_coding	ribosomal protein L32 [Source:HGNC Symbol;Acc:HGNC:10336]	GO:0003723,GO:0016020,GO:0006412,GO:0002181,GO:0003735,GO:0005840,GO:0022625,GO:0005829,GO:0019083,GO:0006413,GO:0000184,GO:0006614,GO:0042788,GO:0005622	RNA binding|membrane|translation|cytoplasmic translation|structural constituent of ribosome|ribosome|cytosolic large ribosomal subunit|cytosol|viral transcription|translational initiation|nuclear-transcribed mRNA catabolic process, nonsense-mediated decay|SRP-dependent cotranslational protein targeting to membrane|polysomal ribosome|intracellular	path:hsa03010	Ribosome
EEF1A1	0	0.159078	1	0.999	0	1	1.001	ENSG00000156508	1915	protein_coding	eukaryotic translation elongation factor 1 alpha 1 [Source:HGNC Symbol;Acc:HGNC:3189]	GO:0003723,GO:0005634,GO:0005737,GO:0016020,GO:0006412,GO:0000166,GO:0003924,GO:0005525,GO:0005615,GO:0005829,GO:0005886,GO:0005515,GO:0003746,GO:0006414,GO:0000049,GO:0005730,GO:0005576,GO:0070062,GO:0019901,GO:0032587,GO:0043312,GO:0034774,GO:1904813,GO:0030864,GO:0019900,GO:0071364,GO:1904714,GO:0005853,GO:1900022,GO:0098574	RNA binding|nucleus|cytoplasm|membrane|translation|nucleotide binding|GTPase activity|GTP binding|extracellular space|cytosol|plasma membrane|protein binding|translation elongation factor activity|translational elongation|tRNA binding|nucleolus|extracellular region|extracellular exosome|protein kinase binding|ruffle membrane|neutrophil degranulation|secretory granule lumen|ficolin-1-rich granule …	path:hsa03013,path:hsa05134	RNA transport|Legionellosis
REV3L	0	0.158952	0.751	0.511	0	1	1.47	ENSG00000009413	5980	protein_coding	REV3 like, DNA directed polymerase zeta catalytic subunit [Source:HGNC Symbol;Acc:HGNC:9968]	GO:0006281,GO:0019985,GO:0016035,GO:0003676,GO:0005634,GO:0046872,GO:0016740,GO:0003677,GO:0090305,GO:0005515,GO:0006974,GO:0000166,GO:0016779,GO:0003887,GO:0051536,GO:0051539,GO:0006260,GO:0005654,GO:0000724,GO:0006261,GO:0042276,GO:0005730	DNA repair|translesion synthesis|zeta DNA polymerase complex|nucleic acid binding|nucleus|metal ion binding|transferase activity|DNA binding|nucleic acid phosphodiester bond hydrolysis|protein binding|cellular response to DNA damage stimulus|nucleotide binding|nucleotidyltransferase activity|DNA-directed DNA polymerase activity|iron-sulfur cluster binding|4 iron, 4 sulfur cluster binding|DNA repl…	path:hsa01524,path:hsa03460	Platinum drug resistance|Fanconi anemia pathway
GAPDH	0	0.157004	0.997	0.934	0	1	1.067	ENSG00000111640	2597	protein_coding	glyceraldehyde-3-phosphate dehydrogenase [Source:HGNC Symbol;Acc:HGNC:4141]	GO:0005634,GO:0005737,GO:0016020,GO:0043231,GO:0000166,GO:0016740,GO:0005829,GO:0016491,GO:0050661,GO:0055114,GO:0006096,GO:0005886,GO:0031965,GO:0005856,GO:0005515,GO:0051287,GO:0006915,GO:0048471,GO:0016620,GO:0008017,GO:0042802,GO:0004365,GO:0006006,GO:0015630,GO:0070062,GO:0050821,GO:0006417,GO:0071346,GO:0061844,GO:1990904,GO:0017148,GO:0031982,GO:0000226,GO:0005811,GO:0006094,GO:0061621,GO:…	nucleus|cytoplasm|membrane|intracellular membrane-bounded organelle|nucleotide binding|transferase activity|cytosol|oxidoreductase activity|NADP binding|oxidation-reduction process|glycolytic process|plasma membrane|nuclear membrane|cytoskeleton|protein binding|NAD binding|apoptotic process|perinuclear region of cytoplasm|oxidoreductase activity, acting on the aldehyde or oxo group of donors, NAD…	path:hsa00010,path:hsa04066,path:hsa05010	Glycolysis / Gluconeogenesis|HIF-1 signaling pathway|Alzheimer disease
RPL39	0	0.156783	1	0.978	0	1	1.022	ENSG00000198918	6170	protein_coding	ribosomal protein L39 [Source:HGNC Symbol;Acc:HGNC:10350]	GO:0003723,GO:0006412,GO:0002181,GO:0003735,GO:0005840,GO:0005615,GO:0022625,GO:0005829,GO:0019083,GO:0002227,GO:0019731,GO:0050830,GO:0061844,GO:0006413,GO:0000184,GO:0006614,GO:0042788,GO:0005622	RNA binding|translation|cytoplasmic translation|structural constituent of ribosome|ribosome|extracellular space|cytosolic large ribosomal subunit|cytosol|viral transcription|innate immune response in mucosa|antibacterial humoral response|defense response to Gram-positive bacterium|antimicrobial humoral immune response mediated by antimicrobial peptide|translational initiation|nuclear-transcribed …	path:hsa03010	Ribosome
SNRPB	0	0.155736	0.912	0.713	0	1	1.279	ENSG00000125835	6628	protein_coding	small nuclear ribonucleoprotein polypeptides B and B1 [Source:HGNC Symbol;Acc:HGNC:11153]	GO:0003723,GO:0006397,GO:0008380,GO:0005634,GO:0005737,GO:0005654,GO:0005829,GO:0005515,GO:0005681,GO:0000387,GO:0000398,GO:0071013,GO:0005685,GO:0046540,GO:0005686,GO:0005687,GO:0005682,GO:0034709,GO:0070034,GO:0005697,GO:0051170,GO:0034719,GO:0071005,GO:0071007,GO:0006369,GO:0071004,GO:0005689,GO:0030532,GO:0006479,GO:0008334,GO:0005683,GO:0071208,GO:1990446,GO:1990447,GO:0007420,GO:0071204	RNA binding|mRNA processing|RNA splicing|nucleus|cytoplasm|nucleoplasm|cytosol|protein binding|spliceosomal complex|spliceosomal snRNP assembly|mRNA splicing, via spliceosome|catalytic step 2 spliceosome|U1 snRNP|U4/U6 x U5 tri-snRNP complex|U2 snRNP|U4 snRNP|U5 snRNP|methylosome|telomerase RNA binding|telomerase holoenzyme complex|import into nucleus|SMN-Sm protein complex|U2-type precatalytic s…	path:hsa03040,path:hsa05322	Spliceosome|Systemic lupus erythematosus
DPP6	0	0.153124	0.42	0.219	0	1	1.918	ENSG00000130226	1804	protein_coding	dipeptidyl peptidase like 6 [Source:HGNC Symbol;Acc:HGNC:3010]	GO:0016020,GO:0016021,GO:0006508,GO:0008236,GO:0005886,GO:0015459,GO:0072659,GO:0008076,GO:1901379	membrane|integral component of membrane|proteolysis|serine-type peptidase activity|plasma membrane|potassium channel regulator activity|protein localization to plasma membrane|voltage-gated potassium channel complex|regulation of potassium ion transmembrane transport
IGFBP2	0	0.152893	0.973	0.838	0	1	1.161	ENSG00000115457	3485	protein_coding	insulin like growth factor binding protein 2 [Source:HGNC Symbol;Acc:HGNC:5471]	GO:0005576,GO:0005520,GO:0032868,GO:0005615,GO:0042104,GO:0005515,GO:0070062,GO:0044267,GO:0040008,GO:0019838,GO:0090090,GO:0031994,GO:0005102,GO:0031995,GO:0043567,GO:0007165,GO:0007565,GO:0007568,GO:0007584,GO:0009612,GO:0010226,GO:0032355,GO:0032526,GO:0032870,GO:0042493,GO:0043627,GO:0048545,GO:0051384,GO:0016324,GO:0031410	extracellular region|insulin-like growth factor binding|response to insulin|extracellular space|positive regulation of activated T cell proliferation|protein binding|extracellular exosome|cellular protein metabolic process|regulation of growth|growth factor binding|negative regulation of canonical Wnt signaling pathway|insulin-like growth factor I binding|signaling receptor binding|insulin-like g…
PFDN5	0	0.152745	0.999	0.943	0	1	1.059	ENSG00000123349	5204	protein_coding	prefoldin subunit 5 [Source:HGNC Symbol;Acc:HGNC:8869]	GO:0090090,GO:0005634,GO:0005737,GO:0006457,GO:0005515,GO:0051082,GO:0016272,GO:0003714,GO:0045892,GO:0006355,GO:0060041	negative regulation of canonical Wnt signaling pathway|nucleus|cytoplasm|protein folding|protein binding|unfolded protein binding|prefoldin complex|transcription corepressor activity|negative regulation of transcription, DNA-templated|regulation of transcription, DNA-templated|retina development in camera-type eye
PCDH18	0	0.152728	0.659	0.435	0	1	1.515	ENSG00000189184	54510	protein_coding	protocadherin 18 [Source:HGNC Symbol;Acc:HGNC:14268]	GO:0007399,GO:0016020,GO:0016021,GO:0005509,GO:0007155,GO:0007156,GO:0005886,GO:0005887,GO:0007420	nervous system development|membrane|integral component of membrane|calcium ion binding|cell adhesion|homophilic cell adhesion via plasma membrane adhesion molecules|plasma membrane|integral component of plasma membrane|brain development
GATA2	0	0.151055	0.428	0.22	0	1	1.945	ENSG00000179348	2624	protein_coding	GATA binding protein 2 [Source:HGNC Symbol;Acc:HGNC:4171]	GO:0010628,GO:0010629,GO:0045766,GO:2000352,GO:1903589,GO:0090050,GO:0045944,GO:0005737,GO:0005634,GO:0008270,GO:0046872,GO:0005654,GO:0006355,GO:0003677,GO:0003700,GO:0043565,GO:0005515,GO:0006351,GO:0000981,GO:0000978,GO:1902036,GO:0030097,GO:0006909,GO:0050766,GO:0045599,GO:0070345,GO:1902895,GO:0007596,GO:0003682,GO:0008134,GO:0070742,GO:0035854,GO:0000980,GO:0001158,GO:0001228,GO:0000122,GO:…	positive regulation of gene expression|negative regulation of gene expression|positive regulation of angiogenesis|negative regulation of endothelial cell apoptotic process|positive regulation of blood vessel endothelial cell proliferation involved in sprouting angiogenesis|positive regulation of cell migration involved in sprouting angiogenesis|positive regulation of transcription by RNA polymera…
HOXD11	0	0.15099	0.343	0.168	0	1	2.042	ENSG00000128713	3237	protein_coding	homeobox D11 [Source:HGNC Symbol;Acc:HGNC:5134]	GO:0005634,GO:0005654,GO:0006355,GO:0003677,GO:0043565,GO:0007275,GO:0006357,GO:0000981,GO:0000790,GO:0009953,GO:0001658	nucleus|nucleoplasm|regulation of transcription, DNA-templated|DNA binding|sequence-specific DNA binding|multicellular organism development|regulation of transcription by RNA polymerase II|DNA-binding transcription factor activity, RNA polymerase II-specific|nuclear chromatin|dorsal/ventral pattern formation|branching involved in ureteric bud morphogenesis
ZNF516	0	0.148571	0.688	0.475	0	1	1.448	ENSG00000101493	9658	protein_coding	zinc finger protein 516 [Source:HGNC Symbol;Acc:HGNC:28990]	GO:0003676,GO:0005634,GO:0046872,GO:0003677,GO:0045893,GO:0000987,GO:0060612,GO:0120162,GO:0033613,GO:0050873,GO:0009409	nucleic acid binding|nucleus|metal ion binding|DNA binding|positive regulation of transcription, DNA-templated|proximal promoter sequence-specific DNA binding|adipose tissue development|positive regulation of cold-induced thermogenesis|activating transcription factor binding|brown fat cell differentiation|response to cold	path:hsa04714	Thermogenesis
RPL24	0	0.147567	1	0.976	0	1	1.025	ENSG00000114391	6152	protein_coding	ribosomal protein L24 [Source:HGNC Symbol;Acc:HGNC:10325]	GO:0005737,GO:0003723,GO:0016020,GO:0006412,GO:0005783,GO:0005829,GO:0002181,GO:0005840,GO:0003735,GO:0022625,GO:0000027,GO:1902626,GO:0045296,GO:0070062,GO:0019083,GO:0005515,GO:0006413,GO:0000184,GO:0006614,GO:0042788,GO:0007093,GO:0010458,GO:0021554,GO:0031290,GO:0060041,GO:0045202	cytoplasm|RNA binding|membrane|translation|endoplasmic reticulum|cytosol|cytoplasmic translation|ribosome|structural constituent of ribosome|cytosolic large ribosomal subunit|ribosomal large subunit assembly|assembly of large subunit precursor of preribosome|cadherin binding|extracellular exosome|viral transcription|protein binding|translational initiation|nuclear-transcribed mRNA catabolic proce…	path:hsa03010	Ribosome
PTH1R	0	0.146177	0.358	0.183	0	1	1.956	ENSG00000160801	5745	protein_coding	parathyroid hormone 1 receptor [Source:HGNC Symbol;Acc:HGNC:9608]	GO:0016020,GO:0016021,GO:0004930,GO:0007186,GO:0042803,GO:0005886,GO:0005515,GO:0007165,GO:0004888,GO:0007166,GO:0004991,GO:0017046,GO:0001501,GO:0001503,GO:0001701,GO:0002062,GO:0002076,GO:0006874,GO:0007187,GO:0007188,GO:0007189,GO:0007200,GO:0007204,GO:0007568,GO:0008284,GO:0008285,GO:0030282,GO:0045453,GO:0048469,GO:0060732,GO:0005634,GO:0005737,GO:0016323,GO:0016324,GO:0031526,GO:0043235,GO:…	membrane|integral component of membrane|G protein-coupled receptor activity|G protein-coupled receptor signaling pathway|protein homodimerization activity|plasma membrane|protein binding|signal transduction|transmembrane signaling receptor activity|cell surface receptor signaling pathway|parathyroid hormone receptor activity|peptide hormone binding|skeletal system development|ossification|in uter…	path:hsa04080,path:hsa04928,path:hsa04961	Neuroactive ligand-receptor interaction|Parathyroid hormone synthesis, secretion and action|Endocrine and other factor-regulated calcium reabsorption
TNC	0	0.145929	0.521	0.301	0	1	1.731	ENSG00000041982	3371	protein_coding	tenascin C [Source:HGNC Symbol;Acc:HGNC:5318]	GO:0005615,GO:0016020,GO:0007155,GO:0005515,GO:0005576,GO:0062023,GO:0005925,GO:0042127,GO:0044267,GO:0043687,GO:0005788,GO:0005201,GO:0030198,GO:0001649,GO:0009611,GO:0045545,GO:0007162,GO:0007528,GO:0008284,GO:0009612,GO:0010628,GO:0014012,GO:0031175,GO:0042060,GO:0042475,GO:0045471,GO:0060447,GO:0060739,GO:0060740,GO:0071300,GO:0071305,GO:0071774,GO:0071799,GO:0005604,GO:0005614,GO:0031012,GO:…	extracellular space|membrane|cell adhesion|protein binding|extracellular region|collagen-containing extracellular matrix|focal adhesion|regulation of cell population proliferation|cellular protein metabolic process|post-translational protein modification|endoplasmic reticulum lumen|extracellular matrix structural constituent|extracellular matrix organization|osteoblast differentiation|response to…	path:hsa04151,path:hsa04510,path:hsa04512,path:hsa05165,path:hsa05206	PI3K-Akt signaling pathway|Focal adhesion|ECM-receptor interaction|Human papillomavirus infection|MicroRNAs in cancer
RPS3	0	0.145769	1	0.985	0	1	1.015	ENSG00000149273	6188	protein_coding	ribosomal protein S3 [Source:HGNC Symbol;Acc:HGNC:10420]	GO:0003723,GO:0005634,GO:0005737,GO:0016020,GO:0006412,GO:0006413,GO:0005783,GO:0005829,GO:0005743,GO:0016829,GO:0003677,GO:0005739,GO:0005759,GO:0003735,GO:0005840,GO:0051301,GO:0005886,GO:0015935,GO:0005856,GO:0005515,GO:0006281,GO:0006974,GO:0007049,GO:0006915,GO:0022627,GO:0051536,GO:0005730,GO:0005925,GO:0008017,GO:0005819,GO:0007059,GO:0003729,GO:0140078,GO:0005654,GO:0070062,GO:0019901,GO:…	RNA binding|nucleus|cytoplasm|membrane|translation|translational initiation|endoplasmic reticulum|cytosol|mitochondrial inner membrane|lyase activity|DNA binding|mitochondrion|mitochondrial matrix|structural constituent of ribosome|ribosome|cell division|plasma membrane|small ribosomal subunit|cytoskeleton|protein binding|DNA repair|cellular response to DNA damage stimulus|cell cycle|apoptotic pr…	path:hsa03010	Ribosome
RPL5	0	0.140958	1	0.977	0	1	1.024	ENSG00000122406	6125	protein_coding	ribosomal protein L5 [Source:HGNC Symbol;Acc:HGNC:10360]	GO:0003735,GO:0006412,GO:0005840,GO:0008097,GO:0005622,GO:0003723,GO:0005634,GO:0005737,GO:0016020,GO:0005783,GO:0005730,GO:0005829,GO:0005515,GO:0019843,GO:0005654,GO:0005925,GO:0006364,GO:0022625,GO:0000027,GO:0070062,GO:0019083,GO:0042273,GO:0032991,GO:0006413,GO:1990904,GO:0000184,GO:0003730,GO:0048027,GO:0006614,GO:0010628,GO:0050821,GO:0031625,GO:1901796,GO:1990948,GO:0045727,GO:1904667,GO:…	structural constituent of ribosome|translation|ribosome|5S rRNA binding|intracellular|RNA binding|nucleus|cytoplasm|membrane|endoplasmic reticulum|nucleolus|cytosol|protein binding|rRNA binding|nucleoplasm|focal adhesion|rRNA processing|cytosolic large ribosomal subunit|ribosomal large subunit assembly|extracellular exosome|viral transcription|ribosomal large subunit biogenesis|protein-containing…	path:hsa03010	Ribosome
SIVA1	0	0.140253	0.865	0.653	0	1	1.325	ENSG00000184990	10572	protein_coding	SIVA1 apoptosis inducing factor [Source:HGNC Symbol;Acc:HGNC:17712]	GO:0005634,GO:0005737,GO:0046872,GO:0005654,GO:0005515,GO:0006915,GO:0046718,GO:0016032,GO:0001618,GO:0005164,GO:0097191,GO:0051537	nucleus|cytoplasm|metal ion binding|nucleoplasm|protein binding|apoptotic process|viral entry into host cell|viral process|virus receptor activity|tumor necrosis factor receptor binding|extrinsic apoptotic signaling pathway|2 iron, 2 sulfur cluster binding	path:hsa04115	p53 signaling pathway
[truncated: 36,786 more rows]
