# Supplementary material for: Single-cell transcriptomic analysis of endometriosis provides insights into fibroblast fates and immune cell heterogeneity
Source: Cell Biosci. 2021 Jul 7;11:125. doi: 10.1186/s13578-021-00637-x (PMC8261960; doi:10.1186/s13578-021-00637-x)
Supplement: Supplementary file 5 — Additional file 5. Differentially expressed genes of FBs along the pseudotime trajectory. [file 13578_2021_637_MOESM5_ESM.xlsx]

## Sheet: Table S4
gene	pvalue	pct.1	pct.2	padj	baseMean	FoldChange	log2FoldChange	ensemble_id	Dbxref_GeneID	gene_type	gene_description	GO_id	GO_term	pathway	pathway_description
CXCL8	0	0.511	0.061	0	-1.48126	14.8028	3.8878	ENSG00000169429	3576	protein_coding	C-X-C motif chemokine ligand 8 [Source:HGNC Symbol;Acc:HGNC:6025]	GO:0007165,GO:0005576,GO:0005615,GO:0006955,GO:0006935,GO:0005125,GO:0006954,GO:0008009,GO:0006952,GO:0005153,GO:0030593,GO:0042119,GO:0071222,GO:0005515,GO:0070098,GO:0007050,GO:0071347,GO:0071356,GO:0030155,GO:0007186,GO:0001525,GO:0019221,GO:0034976,GO:0035556,GO:0090023,GO:0008285,GO:0030595,GO:0061844,GO:0044344,GO:0019722,GO:0045744,GO:0050930,GO:0031623,GO:0048566,GO:0045766,GO:0036499,GO:…	signal transduction|extracellular region|extracellular space|immune response|chemotaxis|cytokine activity|inflammatory response|chemokine activity|defense response|interleukin-8 receptor binding|neutrophil chemotaxis|neutrophil activation|cellular response to lipopolysaccharide|protein binding|chemokine-mediated signaling pathway|cell cycle arrest|cellular response to interleukin-1|cellular respo…	path:hsa04060,path:hsa04062,path:hsa04064,path:hsa04072,path:hsa04218,path:hsa04620,path:hsa04621,path:hsa04622,path:hsa04657,path:hsa04932,path:hsa04933,path:hsa05120,path:hsa05131,path:hsa05132,path:hsa05133,path:hsa05134,path:hsa05142,path:hsa05144,path:hsa05146,path:hsa05160,path:hsa05161,path:hsa05163,path:hsa05164,path:hsa05167,path:hsa05200,path:hsa05202,path:hsa05219,path:hsa05323	Cytokine-cytokine receptor interaction|Chemokine signaling pathway|NF-kappa B signaling pathway|Phospholipase D signaling pathway|Cellular senescence|Toll-like receptor signaling pathway|NOD-like receptor signaling pathway|RIG-I-like receptor signaling pathway|IL-17 signaling pathway|Non-alcoholic fatty liver disease (NAFLD)|AGE-RAGE signaling pathway in diabetic complications|Epithelial cell sig…
CXCL2	0	0.537	0.117	0	-1.15961	7.63419	2.93247	ENSG00000081041	2920	protein_coding	C-X-C motif chemokine ligand 2 [Source:HGNC Symbol;Acc:HGNC:4603]	GO:0007165,GO:0005576,GO:0005615,GO:0005515,GO:0006955,GO:0006935,GO:0005125,GO:0006954,GO:0008009,GO:0006952,GO:0060326,GO:0071222,GO:0030593,GO:0070098,GO:0007186,GO:0019221,GO:0030595,GO:0061844,GO:0002237	signal transduction|extracellular region|extracellular space|protein binding|immune response|chemotaxis|cytokine activity|inflammatory response|chemokine activity|defense response|cell chemotaxis|cellular response to lipopolysaccharide|neutrophil chemotaxis|chemokine-mediated signaling pathway|G protein-coupled receptor signaling pathway|cytokine-mediated signaling pathway|leukocyte chemotaxis|an…	path:hsa04060,path:hsa04062,path:hsa04064,path:hsa04621,path:hsa04657,path:hsa04668,path:hsa05132,path:hsa05134,path:hsa05167	Cytokine-cytokine receptor interaction|Chemokine signaling pathway|NF-kappa B signaling pathway|NOD-like receptor signaling pathway|IL-17 signaling pathway|TNF signaling pathway|Salmonella infection|Legionellosis|Kaposi sarcoma-associated herpesvirus infection
C11orf96	0	0.834	0.457	0	0.667564	6.94527	2.79603	ENSG00000187479	387763	protein_coding	chromosome 11 open reading frame 96 [Source:HGNC Symbol;Acc:HGNC:38675]
STAR	0	0.602	0.185	0	-1.10596	5.54154	2.47029	ENSG00000147465	6770	protein_coding	steroidogenic acute regulatory protein [Source:HGNC Symbol;Acc:HGNC:11359]	GO:0005739,GO:0006694,GO:0005515,GO:0008289,GO:0006869,GO:0008203,GO:0120020,GO:0015485,GO:0005758,GO:0006700,GO:0006082,GO:0006699,GO:0006703,GO:0007420,GO:0007584,GO:0007623,GO:0008211,GO:0008584,GO:0009635,GO:0009636,GO:0010033,GO:0010212,GO:0010288,GO:0010628,GO:0014070,GO:0014823,GO:0016101,GO:0017085,GO:0017143,GO:0018879,GO:0018894,GO:0018958,GO:0018963,GO:0031667,GO:0032367,GO:0032869,GO:…	mitochondrion|steroid biosynthetic process|protein binding|lipid binding|lipid transport|cholesterol metabolic process|cholesterol transfer activity|cholesterol binding|mitochondrial intermembrane space|C21-steroid hormone biosynthetic process|organic acid metabolic process|bile acid biosynthetic process|estrogen biosynthetic process|brain development|response to nutrient|circadian rhythm|glucoco…	path:hsa04913,path:hsa04925,path:hsa04927,path:hsa04934,path:hsa04979	Ovarian steroidogenesis|Aldosterone synthesis and secretion|Cortisol synthesis and secretion|Cushing syndrome|Cholesterol metabolism
IER3	0	0.777	0.467	0	0.315038	5.15271	2.36533	ENSG00000137331	8870	protein_coding	immediate early response 3 [Source:HGNC Symbol;Acc:HGNC:5392]	GO:0043066,GO:0016020,GO:0016021,GO:0005515,GO:0005634,GO:0005829,GO:0009653,GO:0006915,GO:0014066,GO:2001020	negative regulation of apoptotic process|membrane|integral component of membrane|protein binding|nucleus|cytosol|anatomical structure morphogenesis|apoptotic process|regulation of phosphatidylinositol 3-kinase signaling|regulation of response to DNA damage stimulus
MT2A	0	0.819	0.565	0	0.548993	4.86089	2.28122	ENSG00000125148	4502	protein_coding	metallothionein 2A [Source:HGNC Symbol;Acc:HGNC:7406]	GO:0005634,GO:0005737,GO:0046872,GO:0008270,GO:0005515,GO:0048471,GO:0005829,GO:0006878,GO:0008144,GO:0035690,GO:0060333,GO:0045926,GO:0006882,GO:0010038,GO:0010273,GO:0036016,GO:0036018,GO:0071276,GO:0071280,GO:0071294	nucleus|cytoplasm|metal ion binding|zinc ion binding|protein binding|perinuclear region of cytoplasm|cytosol|cellular copper ion homeostasis|drug binding|cellular response to drug|interferon-gamma-mediated signaling pathway|negative regulation of growth|cellular zinc ion homeostasis|response to metal ion|detoxification of copper ion|cellular response to interleukin-3|cellular response to erythrop…	path:hsa04978	Mineral absorption
TNFAIP3	0	0.67	0.226	0	-0.574034	4.75894	2.25064	ENSG00000118503	7128	protein_coding	TNF alpha induced protein 3 [Source:HGNC Symbol;Acc:HGNC:11896]	GO:0043231,GO:0008270,GO:0016579,GO:0003677,GO:0016567,GO:0050728,GO:2000352,GO:0031397,GO:0032088,GO:0071222,GO:0048662,GO:0005634,GO:0005737,GO:0046872,GO:0016740,GO:0016787,GO:0005515,GO:0003824,GO:0008152,GO:0008233,GO:0008234,GO:0006508,GO:0004842,GO:0006915,GO:0036459,GO:0006954,GO:0005764,GO:0042802,GO:0004843,GO:0070936,GO:0030177,GO:0005829,GO:0070062,GO:0007010,GO:0016477,GO:0045824,GO:…	intracellular membrane-bounded organelle|zinc ion binding|protein deubiquitination|DNA binding|protein ubiquitination|negative regulation of inflammatory response|negative regulation of endothelial cell apoptotic process|negative regulation of protein ubiquitination|negative regulation of NF-kappaB transcription factor activity|cellular response to lipopolysaccharide|negative regulation of smooth…	path:hsa04064,path:hsa04217,path:hsa04621,path:hsa04657,path:hsa04668,path:hsa05162,path:hsa05169	NF-kappa B signaling pathway|Necroptosis|NOD-like receptor signaling pathway|IL-17 signaling pathway|TNF signaling pathway|Measles|Epstein-Barr virus infection
CEBPD	0	0.864	0.581	0	0.586039	3.77513	1.91653	ENSG00000221869	1052	protein_coding	CCAAT enhancer binding protein delta [Source:HGNC Symbol;Acc:HGNC:1835]	GO:0005634,GO:0005654,GO:0006355,GO:0003677,GO:0003700,GO:0005515,GO:0000981,GO:0000790,GO:0006366,GO:0019221,GO:0000978,GO:0001228,GO:0042803,GO:0043565,GO:0044212,GO:0046982,GO:0002244,GO:0006357,GO:0045444,GO:0045669,GO:0045892,GO:0045944,GO:0048839	nucleus|nucleoplasm|regulation of transcription, DNA-templated|DNA binding|DNA-binding transcription factor activity|protein binding|DNA-binding transcription factor activity, RNA polymerase II-specific|nuclear chromatin|transcription by RNA polymerase II|cytokine-mediated signaling pathway|RNA polymerase II proximal promoter sequence-specific DNA binding|DNA-binding transcription activator activ…
CLEC2B	0	0.693	0.339	0	-0.602893	3.41827	1.77327	ENSG00000110852	9976	protein_coding	C-type lectin domain family 2 member B [Source:HGNC Symbol;Acc:HGNC:2053]	GO:0016020,GO:0016021,GO:0030246,GO:0050776,GO:0005886,GO:0042802,GO:0005887	membrane|integral component of membrane|carbohydrate binding|regulation of immune response|plasma membrane|identical protein binding|integral component of plasma membrane	path:hsa05167	Kaposi sarcoma-associated herpesvirus infection
CEBPB	0	0.886	0.648	0	0.636011	3.38872	1.76074	ENSG00000172216	1051	protein_coding	CCAAT enhancer binding protein beta [Source:HGNC Symbol;Acc:HGNC:1834]	GO:0005634,GO:0005737,GO:0005654,GO:0006355,GO:0003677,GO:0003700,GO:0042803,GO:0005515,GO:0030154,GO:0042742,GO:0000122,GO:0000981,GO:0000790,GO:0006954,GO:0006955,GO:0032753,GO:0006366,GO:0046982,GO:0045944,GO:0034976,GO:0120162,GO:0070059,GO:0001227,GO:0060850,GO:0045893,GO:1990440,GO:0045600,GO:0042130,GO:0001541,GO:0006953,GO:0045670,GO:0000977,GO:0000978,GO:0000979,GO:0001228,GO:0003682,GO:…	nucleus|cytoplasm|nucleoplasm|regulation of transcription, DNA-templated|DNA binding|DNA-binding transcription factor activity|protein homodimerization activity|protein binding|cell differentiation|defense response to bacterium|negative regulation of transcription by RNA polymerase II|DNA-binding transcription factor activity, RNA polymerase II-specific|nuclear chromatin|inflammatory response|imm…	path:hsa04657,path:hsa04668,path:hsa05152,path:hsa05202	IL-17 signaling pathway|TNF signaling pathway|Tuberculosis|Transcriptional misregulation in cancer
IQCG	0	0.522	0.174	0	-1.47276	3.29894	1.722	ENSG00000114473	84223	protein_coding	IQ motif containing G [Source:HGNC Symbol;Acc:HGNC:25251]	GO:0005737,GO:0031514,GO:0005856,GO:0042995,GO:0030154,GO:0007283,GO:0005516,GO:0005929,GO:0070062,GO:0007286,GO:0036126,GO:0030544,GO:0044782,GO:0007288,GO:0002177,GO:0005515	cytoplasm|motile cilium|cytoskeleton|cell projection|cell differentiation|spermatogenesis|calmodulin binding|cilium|extracellular exosome|spermatid development|sperm flagellum|Hsp70 protein binding|cilium organization|sperm axoneme assembly|manchette|protein binding
CCL2	0	0.497	0.136	0	-1.26478	3.13328	1.64767	ENSG00000108691	6347	protein_coding	C-C motif chemokine ligand 2 [Source:HGNC Symbol;Acc:HGNC:10618]	GO:0005576,GO:0006955,GO:0008009,GO:0060326,GO:1905563,GO:2000353,GO:2000134,GO:0071356,GO:0050870,GO:0071222,GO:0005623,GO:0005615,GO:0005515,GO:0007186,GO:0005125,GO:0006954,GO:0006935,GO:0048020,GO:0002548,GO:0030593,GO:0043547,GO:0048245,GO:0048247,GO:0070098,GO:0070374,GO:0071346,GO:0071347,GO:0007010,GO:0008360,GO:0006468,GO:0043524,GO:0007165,GO:0007155,GO:0051770,GO:0007166,GO:0005102,GO:…	extracellular region|immune response|chemokine activity|cell chemotaxis|negative regulation of vascular endothelial cell proliferation|positive regulation of endothelial cell apoptotic process|negative regulation of G1/S transition of mitotic cell cycle|cellular response to tumor necrosis factor|positive regulation of T cell activation|cellular response to lipopolysaccharide|cell|extracellular sp…	path:hsa04060,path:hsa04062,path:hsa04621,path:hsa04657,path:hsa04668,path:hsa04933,path:hsa05142,path:hsa05144,path:hsa05163,path:hsa05164,path:hsa05168,path:hsa05323,path:hsa05418	Cytokine-cytokine receptor interaction|Chemokine signaling pathway|NOD-like receptor signaling pathway|IL-17 signaling pathway|TNF signaling pathway|AGE-RAGE signaling pathway in diabetic complications|Chagas disease (American trypanosomiasis)|Malaria|Human cytomegalovirus infection|Influenza A|Herpes simplex infection|Rheumatoid arthritis|Fluid shear stress and atherosclerosis
NFKBIA	0	0.868	0.585	0	0.500022	3.09174	1.62842	ENSG00000100906	4792	protein_coding	NFKB inhibitor alpha [Source:HGNC Symbol;Acc:HGNC:7797]	GO:0045944,GO:0005634,GO:0005737,GO:0005829,GO:0005886,GO:0005515,GO:0042802,GO:0005654,GO:0016579,GO:0070498,GO:0016032,GO:0031625,GO:0008134,GO:0019899,GO:0042994,GO:0006915,GO:0043066,GO:0007249,GO:0051059,GO:0032270,GO:0010745,GO:0010875,GO:0010888,GO:0043392,GO:0033256,GO:1901222,GO:0008139,GO:0006606,GO:0007253,GO:0010468,GO:0031663,GO:0032088,GO:0032495,GO:0032496,GO:0033209,GO:0034142,GO:…	positive regulation of transcription by RNA polymerase II|nucleus|cytoplasm|cytosol|plasma membrane|protein binding|identical protein binding|nucleoplasm|protein deubiquitination|interleukin-1-mediated signaling pathway|viral process|ubiquitin protein ligase binding|transcription factor binding|enzyme binding|cytoplasmic sequestering of transcription factor|apoptotic process|negative regulation o…	path:hsa04024,path:hsa04062,path:hsa04064,path:hsa04210,path:hsa04380,path:hsa04620,path:hsa04621,path:hsa04622,path:hsa04623,path:hsa04625,path:hsa04657,path:hsa04658,path:hsa04659,path:hsa04660,path:hsa04662,path:hsa04668,path:hsa04722,path:hsa04920,path:hsa04926,path:hsa04931,path:hsa05120,path:hsa05131,path:hsa05134,path:hsa05140,path:hsa05142,path:hsa05145,path:hsa05160,path:hsa05161,path:hs…	cAMP signaling pathway|Chemokine signaling pathway|NF-kappa B signaling pathway|Apoptosis|Osteoclast differentiation|Toll-like receptor signaling pathway|NOD-like receptor signaling pathway|RIG-I-like receptor signaling pathway|Cytosolic DNA-sensing pathway|C-type lectin receptor signaling pathway|IL-17 signaling pathway|Th1 and Th2 cell differentiation|Th17 cell differentiation|T cell receptor s…
GADD45A	0	0.732	0.443	0	-0.189988	2.90263	1.53736	ENSG00000116717	1647	protein_coding	growth arrest and DNA damage inducible alpha [Source:HGNC Symbol;Acc:HGNC:4095]	GO:0005634,GO:0005737,GO:0016607,GO:0005515,GO:0006974,GO:0007049,GO:0051726,GO:0006977,GO:0005654,GO:0007050,GO:0043065,GO:0071260,GO:0006915,GO:0046982,GO:0046330,GO:0006281,GO:1900745,GO:0042803,GO:0000079,GO:0000185,GO:0019900,GO:2000379,GO:0047485,GO:0042770,GO:0071479,GO:0000979,GO:0006469,GO:0007098,GO:0071850	nucleus|cytoplasm|nuclear speck|protein binding|cellular response to DNA damage stimulus|cell cycle|regulation of cell cycle|DNA damage response, signal transduction by p53 class mediator resulting in cell cycle arrest|nucleoplasm|cell cycle arrest|positive regulation of apoptotic process|cellular response to mechanical stimulus|apoptotic process|protein heterodimerization activity|positive regul…	path:hsa04010,path:hsa04068,path:hsa04110,path:hsa04115,path:hsa04210,path:hsa04218,path:hsa05169,path:hsa05200,path:hsa05202,path:hsa05210,path:hsa05212,path:hsa05213,path:hsa05214,path:hsa05216,path:hsa05217,path:hsa05218,path:hsa05220,path:hsa05222,path:hsa05223,path:hsa05224,path:hsa05225,path:hsa05226	MAPK signaling pathway|FoxO signaling pathway|Cell cycle|p53 signaling pathway|Apoptosis|Cellular senescence|Epstein-Barr virus infection|Pathways in cancer|Transcriptional misregulation in cancer|Colorectal cancer|Pancreatic cancer|Endometrial cancer|Glioma|Thyroid cancer|Basal cell carcinoma|Melanoma|Chronic myeloid leukemia|Small cell lung cancer|Non-small cell lung cancer|Breast cancer|Hepato…
LDHA	0	0.739	0.381	0	-0.42923	2.70886	1.43769	ENSG00000134333	3939	protein_coding	lactate dehydrogenase A [Source:HGNC Symbol;Acc:HGNC:6535]	GO:0005634,GO:0005737,GO:0016020,GO:0016491,GO:0055114,GO:0003824,GO:0006096,GO:0005975,GO:0016616,GO:0005515,GO:0019752,GO:0004459,GO:0005829,GO:0045296,GO:0070062,GO:0006090,GO:0016021,GO:0004457,GO:0019900,GO:0042802,GO:0051287,GO:0001666,GO:0006089,GO:0007584,GO:0009749,GO:0014070,GO:0019674,GO:0042493,GO:0042542,GO:0043065,GO:0043627,GO:0048569,GO:0051591	nucleus|cytoplasm|membrane|oxidoreductase activity|oxidation-reduction process|catalytic activity|glycolytic process|carbohydrate metabolic process|oxidoreductase activity, acting on the CH-OH group of donors, NAD or NADP as acceptor|protein binding|carboxylic acid metabolic process|L-lactate dehydrogenase activity|cytosol|cadherin binding|extracellular exosome|pyruvate metabolic process|integral…	path:hsa00010,path:hsa00270,path:hsa00620,path:hsa00640,path:hsa04066,path:hsa04922,path:hsa05230	Glycolysis / Gluconeogenesis|Cysteine and methionine metabolism|Pyruvate metabolism|Propanoate metabolism|HIF-1 signaling pathway|Glucagon signaling pathway|Central carbon metabolism in cancer
REL	0	0.714	0.394	0	-0.332745	2.67381	1.4189	ENSG00000162924	5966	protein_coding	REL proto-oncogene, NF-kB subunit [Source:HGNC Symbol;Acc:HGNC:9954]	GO:0005634,GO:0005737,GO:0006355,GO:0045893,GO:0003677,GO:0003700,GO:0005515,GO:0007249,GO:0000981,GO:0005829,GO:0006954,GO:0000977,GO:0045944,GO:0000122,GO:0000790,GO:0005654,GO:0001228,GO:0043123,GO:0003682,GO:0034097,GO:0000980,GO:0038061,GO:0010629,GO:0032688,GO:0043565,GO:1901215,GO:0005667	nucleus|cytoplasm|regulation of transcription, DNA-templated|positive regulation of transcription, DNA-templated|DNA binding|DNA-binding transcription factor activity|protein binding|I-kappaB kinase/NF-kappaB signaling|DNA-binding transcription factor activity, RNA polymerase II-specific|cytosol|inflammatory response|RNA polymerase II regulatory region sequence-specific DNA binding|positive regul…	path:hsa04014,path:hsa05202,path:hsa05203	Ras signaling pathway|Transcriptional misregulation in cancer|Viral carcinogenesis
YBX3	0	0.866	0.598	0	0.286768	2.55105	1.35109	ENSG00000060138	8531	protein_coding	Y-box binding protein 3 [Source:HGNC Symbol;Acc:HGNC:2428]	GO:0048471,GO:0005634,GO:0071356,GO:0003730,GO:0003676,GO:0003723,GO:0005737,GO:0005829,GO:0003677,GO:0005515,GO:0000981,GO:0003714,GO:0003700,GO:0000122,GO:0017048,GO:0071474,GO:1902219,GO:0060546,GO:0003690,GO:0009409,GO:0070935,GO:2000767,GO:0005923,GO:0000977,GO:0001227,GO:1905538,GO:0001701,GO:0007283,GO:0008584,GO:0009566,GO:0043066,GO:0046622,GO:0048642	perinuclear region of cytoplasm|nucleus|cellular response to tumor necrosis factor|mRNA 3'-UTR binding|nucleic acid binding|RNA binding|cytoplasm|cytosol|DNA binding|protein binding|DNA-binding transcription factor activity, RNA polymerase II-specific|transcription corepressor activity|DNA-binding transcription factor activity|negative regulation of transcription by RNA polymerase II|Rho GTPase b…	path:hsa04530	Tight junction
ADAMTS4	0	0.528	0.167	0	-1.21949	2.51997	1.3334	ENSG00000158859	9507	protein_coding	ADAM metallopeptidase with thrombospondin type 1 motif 4 [Source:HGNC Symbol;Acc:HGNC:220]	GO:0005615,GO:0016607,GO:0046872,GO:0016787,GO:0008233,GO:0006508,GO:0005576,GO:0004222,GO:0008237,GO:0005515,GO:0062023,GO:0001501,GO:0022617,GO:0002020,GO:0016020,GO:0016021	extracellular space|nuclear speck|metal ion binding|hydrolase activity|peptidase activity|proteolysis|extracellular region|metalloendopeptidase activity|metallopeptidase activity|protein binding|collagen-containing extracellular matrix|skeletal system development|extracellular matrix disassembly|protease binding|membrane|integral component of membrane
GABARAPL1	0	0.654	0.314	0	-0.815162	2.49476	1.3189	ENSG00000139112	23710	protein_coding	GABA type A receptor associated protein like 1 [Source:HGNC Symbol;Acc:HGNC:4068]	GO:0005737,GO:0006914,GO:0016020,GO:0005783,GO:0005794,GO:0005856,GO:0005515,GO:0031410,GO:0005874,GO:0030659,GO:0005776,GO:0005829,GO:0031625,GO:0008017,GO:0000045,GO:0000422,GO:0006995,GO:0016236,GO:0097352,GO:0000421,GO:0050811,GO:0005739,GO:0030957,GO:0048487,GO:0005622,GO:0032590,GO:0032839,GO:0044297	cytoplasm|autophagy|membrane|endoplasmic reticulum|Golgi apparatus|cytoskeleton|protein binding|cytoplasmic vesicle|microtubule|cytoplasmic vesicle membrane|autophagosome|cytosol|ubiquitin protein ligase binding|microtubule binding|autophagosome assembly|autophagy of mitochondrion|cellular response to nitrogen starvation|macroautophagy|autophagosome maturation|autophagosome membrane|GABA receptor…	path:hsa04068,path:hsa04136,path:hsa04137,path:hsa04140,path:hsa04371,path:hsa04621,path:hsa04727,path:hsa05167	FoxO signaling pathway|Autophagy - other|Mitophagy - animal|Autophagy - animal|Apelin signaling pathway|NOD-like receptor signaling pathway|GABAergic synapse|Kaposi sarcoma-associated herpesvirus infection
PNRC1	0	0.914	0.765	0	0.746846	2.49452	1.31876	ENSG00000146278	10957	protein_coding	proline rich nuclear receptor coactivator 1 [Source:HGNC Symbol;Acc:HGNC:17278]	GO:0005634,GO:0005515	nucleus|protein binding
HSPA1A	0	0.97	0.909	0	1.74428	2.47198	1.30567	ENSG00000204389	3303	protein_coding	heat shock protein family A (Hsp70) member 1A [Source:HGNC Symbol;Acc:HGNC:5232]	GO:0010628,GO:0048471,GO:0003723,GO:0005634,GO:0005737,GO:0016607,GO:0000166,GO:0005524,GO:0043066,GO:0005783,GO:0005739,GO:0005829,GO:0005856,GO:0005515,GO:0046718,GO:0005925,GO:0005813,GO:0005815,GO:0005576,GO:0051082,GO:0042026,GO:0016887,GO:0005886,GO:0016192,GO:0034605,GO:0031625,GO:0006986,GO:0003714,GO:0005654,GO:0045296,GO:0070062,GO:0050821,GO:0005814,GO:0008285,GO:0008180,GO:0072562,GO:…	positive regulation of gene expression|perinuclear region of cytoplasm|RNA binding|nucleus|cytoplasm|nuclear speck|nucleotide binding|ATP binding|negative regulation of apoptotic process|endoplasmic reticulum|mitochondrion|cytosol|cytoskeleton|protein binding|viral entry into host cell|focal adhesion|centrosome|microtubule organizing center|extracellular region|unfolded protein binding|protein re…	path:hsa03040,path:hsa04010,path:hsa04141,path:hsa04144,path:hsa04213,path:hsa04612,path:hsa04915,path:hsa05020,path:hsa05134,path:hsa05145,path:hsa05162,path:hsa05164	Spliceosome|MAPK signaling pathway|Protein processing in endoplasmic reticulum|Endocytosis|Longevity regulating pathway - multiple species|Antigen processing and presentation|Estrogen signaling pathway|Prion diseases|Legionellosis|Toxoplasmosis|Measles|Influenza A
MYC	0	0.696	0.346	0	-0.537922	2.44296	1.28863	ENSG00000136997	4609	protein_coding	MYC proto-oncogene, bHLH transcription factor [Source:HGNC Symbol;Acc:HGNC:7553]	GO:0005634,GO:0005654,GO:0006355,GO:0003700,GO:0016020,GO:0016021,GO:0045727,GO:0003729,GO:0005515,GO:0008150,GO:0005635,GO:0005791,GO:0071074,GO:0044195,GO:0046983,GO:0045893,GO:0043066,GO:0003677,GO:0006974,GO:0006879,GO:0005730,GO:0001228,GO:0000122,GO:0000978,GO:0045944,GO:0000981,GO:0000790,GO:0015671,GO:0016579,GO:0007050,GO:0032991,GO:0008134,GO:0000165,GO:0010332,GO:1904837,GO:0000082,GO:…	nucleus|nucleoplasm|regulation of transcription, DNA-templated|DNA-binding transcription factor activity|membrane|integral component of membrane|positive regulation of translation|mRNA binding|protein binding|biological_process|nuclear envelope|rough endoplasmic reticulum|eukaryotic initiation factor eIF2 binding|nucleoplasmic reticulum|protein dimerization activity|positive regulation of transcr…	path:hsa04010,path:hsa04012,path:hsa04110,path:hsa04151,path:hsa04218,path:hsa04310,path:hsa04350,path:hsa04390,path:hsa04550,path:hsa04630,path:hsa04919,path:hsa05161,path:hsa05163,path:hsa05166,path:hsa05167,path:hsa05169,path:hsa05200,path:hsa05202,path:hsa05205,path:hsa05206,path:hsa05210,path:hsa05213,path:hsa05216,path:hsa05219,path:hsa05220,path:hsa05221,path:hsa05222,path:hsa05224,path:hs…	MAPK signaling pathway|ErbB signaling pathway|Cell cycle|PI3K-Akt signaling pathway|Cellular senescence|Wnt signaling pathway|TGF-beta signaling pathway|Hippo signaling pathway|Signaling pathways regulating pluripotency of stem cells|Jak-STAT signaling pathway|Thyroid hormone signaling pathway|Hepatitis B|Human cytomegalovirus infection|Human T-cell leukemia virus 1 infection|Kaposi sarcoma-assoc…
FTH1	0	0.978	0.918	0	1.56484	2.2589	1.17562	ENSG00000167996	2495	protein_coding	ferritin heavy chain 1 [Source:HGNC Symbol;Acc:HGNC:3976]	GO:0005623,GO:0046872,GO:0006879,GO:0008199,GO:0006826,GO:0005634,GO:0016491,GO:0055114,GO:0005515,GO:0006955,GO:0005576,GO:0005737,GO:0005829,GO:0070062,GO:0008285,GO:0043312,GO:1904813,GO:1904724,GO:0005506,GO:0004322,GO:0042802,GO:0048147,GO:0008198,GO:0006880,GO:0008043,GO:0044754,GO:0016020,GO:0016021	cell|metal ion binding|cellular iron ion homeostasis|ferric iron binding|iron ion transport|nucleus|oxidoreductase activity|oxidation-reduction process|protein binding|immune response|extracellular region|cytoplasm|cytosol|extracellular exosome|negative regulation of cell population proliferation|neutrophil degranulation|ficolin-1-rich granule lumen|tertiary granule lumen|iron ion binding|ferroxi…	path:hsa04216,path:hsa04217,path:hsa04978	Ferroptosis|Necroptosis|Mineral absorption
GPRC5A	0	0.562	0.193	0	-1.38975	2.24453	1.16641	ENSG00000013588	9052	protein_coding	G protein-coupled receptor class C group 5 member A [Source:HGNC Symbol;Acc:HGNC:9836]	GO:0016020,GO:0016021,GO:0043231,GO:0004930,GO:0007186,GO:0005730,GO:0005886,GO:0007165,GO:0031410,GO:0030659,GO:0043235,GO:0005515,GO:0032147,GO:0045296,GO:0070062,GO:0005887,GO:0031982,GO:0007175,GO:0030295	membrane|integral component of membrane|intracellular membrane-bounded organelle|G protein-coupled receptor activity|G protein-coupled receptor signaling pathway|nucleolus|plasma membrane|signal transduction|cytoplasmic vesicle|cytoplasmic vesicle membrane|receptor complex|protein binding|activation of protein kinase activity|cadherin binding|extracellular exosome|integral component of plasma mem…
EIF1	0	0.971	0.921	0	1.46195	2.17409	1.12041	ENSG00000173812	10209	protein_coding	eukaryotic translation initiation factor 1 [Source:HGNC Symbol;Acc:HGNC:3249]	GO:0003743,GO:0006413,GO:0003723,GO:0005634,GO:0005737,GO:0006412,GO:0005515,GO:0008135,GO:0016282,GO:0006446,GO:0043024	translation initiation factor activity|translational initiation|RNA binding|nucleus|cytoplasm|translation|protein binding|translation factor activity, RNA binding|eukaryotic 43S preinitiation complex|regulation of translational initiation|ribosomal small subunit binding	path:hsa03013	RNA transport
RPS7	0	0.972	0.887	0	1.49856	2.13785	1.09616	ENSG00000171863	6201	protein_coding	ribosomal protein S7 [Source:HGNC Symbol;Acc:HGNC:10440]	GO:0003723,GO:0005634,GO:0005737,GO:0016020,GO:0006412,GO:0003735,GO:0005840,GO:0005856,GO:0005515,GO:0022627,GO:0005730,GO:0005925,GO:0006364,GO:0005813,GO:0005815,GO:0042274,GO:0032040,GO:0005654,GO:0005829,GO:0019901,GO:0032991,GO:0019083,GO:0006413,GO:1990904,GO:0000184,GO:0003730,GO:0048027,GO:0006614,GO:0010628,GO:0050821,GO:1990948,GO:1904667,GO:2000059,GO:1902255,GO:0005622,GO:0001843,GO:…	RNA binding|nucleus|cytoplasm|membrane|translation|structural constituent of ribosome|ribosome|cytoskeleton|protein binding|cytosolic small ribosomal subunit|nucleolus|focal adhesion|rRNA processing|centrosome|microtubule organizing center|ribosomal small subunit biogenesis|small-subunit processome|nucleoplasm|cytosol|protein kinase binding|protein-containing complex|viral transcription|translati…	path:hsa03010	Ribosome
EIF1B	0	0.779	0.475	0	-0.225301	2.13449	1.09389	ENSG00000114784	10289	protein_coding	eukaryotic translation initiation factor 1B [Source:HGNC Symbol;Acc:HGNC:30792]	GO:0003723,GO:0003743,GO:0006412,GO:0006413,GO:0005515,GO:0005575,GO:0006446,GO:0016282,GO:0043024	RNA binding|translation initiation factor activity|translation|translational initiation|protein binding|cellular_component|regulation of translational initiation|eukaryotic 43S preinitiation complex|ribosomal small subunit binding	path:hsa03013	RNA transport
PIM1	0	0.612	0.261	0	-1.0319	2.09731	1.06854	ENSG00000137193	5292	protein_coding	Pim-1 proto-oncogene, serine/threonine kinase [Source:HGNC Symbol;Acc:HGNC:8986]	GO:0060045,GO:0005737,GO:0005634,GO:0016020,GO:0046872,GO:0000166,GO:0004672,GO:0004674,GO:0005524,GO:0016301,GO:0016740,GO:0006468,GO:0016310,GO:0043066,GO:0005730,GO:0005829,GO:0005886,GO:0005515,GO:0007049,GO:0006915,GO:0030145,GO:0030212,GO:0045893,GO:0050821,GO:1902033,GO:0005654,GO:0008283,GO:0007275,GO:0008134,GO:0043433,GO:0019221,GO:0046777,GO:0043024,GO:0070561,GO:1905062	positive regulation of cardiac muscle cell proliferation|cytoplasm|nucleus|membrane|metal ion binding|nucleotide binding|protein kinase activity|protein serine/threonine kinase activity|ATP binding|kinase activity|transferase activity|protein phosphorylation|phosphorylation|negative regulation of apoptotic process|nucleolus|cytosol|plasma membrane|protein binding|cell cycle|apoptotic process|mang…	path:hsa04630,path:hsa04933,path:hsa05200,path:hsa05206,path:hsa05221	Jak-STAT signaling pathway|AGE-RAGE signaling pathway in diabetic complications|Pathways in cancer|MicroRNAs in cancer|Acute myeloid leukemia
NACA	0	0.966	0.882	0	1.39762	2.06653	1.04721	ENSG00000196531	4666	protein_coding	nascent polypeptide associated complex subunit alpha [Source:HGNC Symbol;Acc:HGNC:7629]	GO:0005854,GO:0005634,GO:0005737,GO:0003677,GO:0015031,GO:0005515,GO:0070062,GO:0003713,GO:0006412,GO:0043403,GO:2000138,GO:0010664,GO:0061384,GO:0003231,GO:0048633,GO:0048742,GO:1901227,GO:1901228	nascent polypeptide-associated complex|nucleus|cytoplasm|DNA binding|protein transport|protein binding|extracellular exosome|transcription coactivator activity|translation|skeletal muscle tissue regeneration|positive regulation of cell proliferation involved in heart morphogenesis|negative regulation of striated muscle cell apoptotic process|heart trabecula morphogenesis|cardiac ventricle develop…	path:hsa04928	Parathyroid hormone synthesis, secretion and action
HSPE1	0	0.917	0.763	0	0.825867	2.06279	1.04459	ENSG00000115541	3336	protein_coding	heat shock protein family E (Hsp10) member 1 [Source:HGNC Symbol;Acc:HGNC:5269]	GO:0003723,GO:0016020,GO:0005524,GO:0005739,GO:0005759,GO:0006457,GO:0051082,GO:0005515,GO:0070062,GO:0051087,GO:0006986,GO:0006919,GO:0001649,GO:0051085,GO:0046872,GO:0005737	RNA binding|membrane|ATP binding|mitochondrion|mitochondrial matrix|protein folding|unfolded protein binding|protein binding|extracellular exosome|chaperone binding|response to unfolded protein|activation of cysteine-type endopeptidase activity involved in apoptotic process|osteoblast differentiation|chaperone cofactor-dependent protein refolding|metal ion binding|cytoplasm
TPT1	0	0.995	0.981	0	1.93898	2.04915	1.03502	ENSG00000133112	7178	protein_coding	tumor protein, translationally-controlled 1 [Source:HGNC Symbol;Acc:HGNC:12022]	GO:0003723,GO:0005737,GO:0043066,GO:0005829,GO:0005515,GO:0006816,GO:0005509,GO:0000922,GO:0070062,GO:0009615,GO:0042981,GO:0005615,GO:0005634,GO:0005881,GO:0006874,GO:1902230,GO:0005771	RNA binding|cytoplasm|negative regulation of apoptotic process|cytosol|protein binding|calcium ion transport|calcium ion binding|spindle pole|extracellular exosome|response to virus|regulation of apoptotic process|extracellular space|nucleus|cytoplasmic microtubule|cellular calcium ion homeostasis|negative regulation of intrinsic apoptotic signaling pathway in response to DNA damage|multivesicula…
CDKN1A	0	0.754	0.38	0	-0.449214	2.0462	1.03294	ENSG00000124762	1026	protein_coding	cyclin dependent kinase inhibitor 1A [Source:HGNC Symbol;Acc:HGNC:1784]	GO:1904706,GO:0008285,GO:0005634,GO:0048146,GO:0005737,GO:0046872,GO:0016301,GO:0016310,GO:0005654,GO:0005515,GO:0007049,GO:0016604,GO:0007050,GO:0004860,GO:0004861,GO:0007346,GO:0072331,GO:0006977,GO:0005829,GO:0031625,GO:0032991,GO:0006367,GO:0000082,GO:0019221,GO:0005730,GO:0007507,GO:0030308,GO:0071493,GO:0000079,GO:0034198,GO:0006357,GO:2000379,GO:0007265,GO:0090398,GO:0006974,GO:0071479,GO:…	negative regulation of vascular smooth muscle cell proliferation|negative regulation of cell population proliferation|nucleus|positive regulation of fibroblast proliferation|cytoplasm|metal ion binding|kinase activity|phosphorylation|nucleoplasm|protein binding|cell cycle|nuclear body|cell cycle arrest|protein kinase inhibitor activity|cyclin-dependent protein serine/threonine kinase inhibitor ac…	path:hsa01522,path:hsa01524,path:hsa04012,path:hsa04066,path:hsa04068,path:hsa04110,path:hsa04115,path:hsa04151,path:hsa04218,path:hsa04630,path:hsa04921,path:hsa04928,path:hsa04934,path:hsa05160,path:hsa05161,path:hsa05163,path:hsa05165,path:hsa05166,path:hsa05167,path:hsa05169,path:hsa05200,path:hsa05202,path:hsa05203,path:hsa05205,path:hsa05206,path:hsa05210,path:hsa05211,path:hsa05212,path:hs…	Endocrine resistance|Platinum drug resistance|ErbB signaling pathway|HIF-1 signaling pathway|FoxO signaling pathway|Cell cycle|p53 signaling pathway|PI3K-Akt signaling pathway|Cellular senescence|Jak-STAT signaling pathway|Oxytocin signaling pathway|Parathyroid hormone synthesis, secretion and action|Cushing syndrome|Hepatitis C|Hepatitis B|Human cytomegalovirus infection|Human papillomavirus inf…
ICAM1	0	0.492	0.145	0	-1.68486	2.03263	1.02335	ENSG00000090339	3383	protein_coding	intercellular adhesion molecule 1 [Source:HGNC Symbol;Acc:HGNC:5344]	GO:0005615,GO:2000352,GO:1904646,GO:0070374,GO:0016020,GO:0016021,GO:0007155,GO:0005515,GO:0098609,GO:0009986,GO:0046718,GO:0005925,GO:0050776,GO:0005886,GO:0005887,GO:0005178,GO:0044877,GO:0001541,GO:0001666,GO:0001975,GO:0002438,GO:0002457,GO:0007159,GO:0007569,GO:0007605,GO:0008360,GO:0010212,GO:0010477,GO:0014070,GO:0030838,GO:0031669,GO:0032496,GO:0032868,GO:0033627,GO:0034698,GO:0042493,GO:…	extracellular space|negative regulation of endothelial cell apoptotic process|cellular response to amyloid-beta|positive regulation of ERK1 and ERK2 cascade|membrane|integral component of membrane|cell adhesion|protein binding|cell-cell adhesion|cell surface|viral entry into host cell|focal adhesion|regulation of immune response|plasma membrane|integral component of plasma membrane|integrin bindi…	path:hsa04064,path:hsa04514,path:hsa04650,path:hsa04668,path:hsa04670,path:hsa04933,path:hsa05143,path:hsa05144,path:hsa05150,path:hsa05164,path:hsa05166,path:hsa05167,path:hsa05169,path:hsa05323,path:hsa05416,path:hsa05418	NF-kappa B signaling pathway|Cell adhesion molecules (CAMs)|Natural killer cell mediated cytotoxicity|TNF signaling pathway|Leukocyte transendothelial migration|AGE-RAGE signaling pathway in diabetic complications|African trypanosomiasis|Malaria|Staphylococcus aureus infection|Influenza A|Human T-cell leukemia virus 1 infection|Kaposi sarcoma-associated herpesvirus infection|Epstein-Barr virus in…
JUND	0	0.959	0.933	0	1.44594	2.01444	1.01038	ENSG00000130522	3727	protein_coding	JunD proto-oncogene, AP-1 transcription factor subunit [Source:HGNC Symbol;Acc:HGNC:6206]	GO:0005634,GO:0006355,GO:0003677,GO:0006357,GO:0003700,GO:0005515,GO:0000981,GO:0000790,GO:0000978,GO:0045944,GO:0000122,GO:0003713,GO:0008134,GO:0005667,GO:0051726,GO:0005654,GO:0032496,GO:0019899,GO:0044212,GO:0032870,GO:0000785,GO:0009314,GO:0010033,GO:0034097,GO:0035976,GO:0009612,GO:0042493,GO:0045597,GO:0051591,GO:0001228,GO:0003690,GO:0016922,GO:0043565,GO:0002076,GO:0006366,GO:0007568,GO:…	nucleus|regulation of transcription, DNA-templated|DNA binding|regulation of transcription by RNA polymerase II|DNA-binding transcription factor activity|protein binding|DNA-binding transcription factor activity, RNA polymerase II-specific|nuclear chromatin|RNA polymerase II proximal promoter sequence-specific DNA binding|positive regulation of transcription by RNA polymerase II|negative regulati…	path:hsa04010,path:hsa04380,path:hsa04657,path:hsa04928	MAPK signaling pathway|Osteoclast differentiation|IL-17 signaling pathway|Parathyroid hormone synthesis, secretion and action
FTL	0	0.975	0.888	0	1.53887	1.99978	0.999844	ENSG00000087086	2512	protein_coding	ferritin light chain [Source:HGNC Symbol;Acc:HGNC:3999]	GO:0005623,GO:0016020,GO:0046872,GO:0006879,GO:0055114,GO:0005515,GO:0008199,GO:0006826,GO:0005506,GO:0005576,GO:0042802,GO:0005737,GO:0005829,GO:0070062,GO:0043312,GO:0035578,GO:0004322,GO:0055072,GO:0008198,GO:0006880,GO:0008043,GO:0044754	cell|membrane|metal ion binding|cellular iron ion homeostasis|oxidation-reduction process|protein binding|ferric iron binding|iron ion transport|iron ion binding|extracellular region|identical protein binding|cytoplasm|cytosol|extracellular exosome|neutrophil degranulation|azurophil granule lumen|ferroxidase activity|iron ion homeostasis|ferrous iron binding|intracellular sequestering of iron ion…	path:hsa04216,path:hsa04217,path:hsa04978	Ferroptosis|Necroptosis|Mineral absorption
RPL10	0	0.991	0.959	0	1.84262	1.99895	0.99924	ENSG00000147403	6134	protein_coding	ribosomal protein L10 [Source:HGNC Symbol;Acc:HGNC:10298]	GO:0003723,GO:0016020,GO:0006412,GO:0005783,GO:0005829,GO:0003735,GO:0005840,GO:0005515,GO:0007275,GO:0022625,GO:0000027,GO:0006417,GO:0019083,GO:0032991,GO:0006413,GO:0005634,GO:0000184,GO:0006614,GO:0000122,GO:0005790,GO:0045182,GO:0043066,GO:1990403,GO:0005622	RNA binding|membrane|translation|endoplasmic reticulum|cytosol|structural constituent of ribosome|ribosome|protein binding|multicellular organism development|cytosolic large ribosomal subunit|ribosomal large subunit assembly|regulation of translation|viral transcription|protein-containing complex|translational initiation|nucleus|nuclear-transcribed mRNA catabolic process, nonsense-mediated decay|…	path:hsa03010	Ribosome
RPS15A	0	0.974	0.904	0	1.52738	1.98992	0.992709	ENSG00000134419	6210	protein_coding	ribosomal protein S15a [Source:HGNC Symbol;Acc:HGNC:10389]	GO:0003723,GO:0005737,GO:0016020,GO:0006412,GO:0003735,GO:0005840,GO:0022627,GO:0005654,GO:0005829,GO:0070062,GO:0009615,GO:0019083,GO:0005515,GO:0008284,GO:0006413,GO:0045787,GO:0000184,GO:0006614	RNA binding|cytoplasm|membrane|translation|structural constituent of ribosome|ribosome|cytosolic small ribosomal subunit|nucleoplasm|cytosol|extracellular exosome|response to virus|viral transcription|protein binding|positive regulation of cell population proliferation|translational initiation|positive regulation of cell cycle|nuclear-transcribed mRNA catabolic process, nonsense-mediated decay|SR…	path:hsa03010	Ribosome
RPS3	0	0.982	0.937	0	1.62812	1.96698	0.975982	ENSG00000149273	6188	protein_coding	ribosomal protein S3 [Source:HGNC Symbol;Acc:HGNC:10420]	GO:0003723,GO:0005634,GO:0005737,GO:0016020,GO:0006412,GO:0006413,GO:0005783,GO:0005829,GO:0005743,GO:0016829,GO:0003677,GO:0005739,GO:0005759,GO:0003735,GO:0005840,GO:0051301,GO:0005886,GO:0015935,GO:0005856,GO:0005515,GO:0006281,GO:0006974,GO:0007049,GO:0006915,GO:0022627,GO:0051536,GO:0005730,GO:0005925,GO:0008017,GO:0005819,GO:0007059,GO:0003729,GO:0140078,GO:0005654,GO:0070062,GO:0019901,GO:…	RNA binding|nucleus|cytoplasm|membrane|translation|translational initiation|endoplasmic reticulum|cytosol|mitochondrial inner membrane|lyase activity|DNA binding|mitochondrion|mitochondrial matrix|structural constituent of ribosome|ribosome|cell division|plasma membrane|small ribosomal subunit|cytoskeleton|protein binding|DNA repair|cellular response to DNA damage stimulus|cell cycle|apoptotic pr…	path:hsa03010	Ribosome
BTF3	0	0.921	0.698	0	0.771306	1.96607	0.975313	ENSG00000145741	689	protein_coding	basic transcription factor 3 [Source:HGNC Symbol;Acc:HGNC:1125]	GO:0003723,GO:0005634,GO:0005737,GO:0015031,GO:0005829,GO:0005515,GO:0006366,GO:0042788,GO:0005854,GO:0001701	RNA binding|nucleus|cytoplasm|protein transport|cytosol|protein binding|transcription by RNA polymerase II|polysomal ribosome|nascent polypeptide-associated complex|in utero embryonic development
RPS5	0	0.942	0.827	0	1.19708	1.96416	0.973909	ENSG00000083845	6193	protein_coding	ribosomal protein S5 [Source:HGNC Symbol;Acc:HGNC:10426]	GO:0003723,GO:0016020,GO:0006412,GO:0006413,GO:0003735,GO:0005840,GO:0015935,GO:0022627,GO:0005925,GO:0003729,GO:0000028,GO:0005654,GO:0005829,GO:0070062,GO:0019083,GO:0005515,GO:1990904,GO:0000184,GO:0019843,GO:0006614,GO:0006450	RNA binding|membrane|translation|translational initiation|structural constituent of ribosome|ribosome|small ribosomal subunit|cytosolic small ribosomal subunit|focal adhesion|mRNA binding|ribosomal small subunit assembly|nucleoplasm|cytosol|extracellular exosome|viral transcription|protein binding|ribonucleoprotein complex|nuclear-transcribed mRNA catabolic process, nonsense-mediated decay|rRNA b…	path:hsa03010	Ribosome
NFIL3	0	0.649	0.25	0	-1.09288	1.95502	0.967186	ENSG00000165030	4783	protein_coding	nuclear factor, interleukin 3 regulated [Source:HGNC Symbol;Acc:HGNC:7787]	GO:0005634,GO:0006355,GO:0003677,GO:0003700,GO:0006366,GO:0006351,GO:0005515,GO:0000978,GO:0006955,GO:0007623,GO:0010628,GO:0045892,GO:0045893,GO:0048511,GO:0071353,GO:0000981,GO:0000790,GO:0000977,GO:0000122,GO:0003714,GO:0001227	nucleus|regulation of transcription, DNA-templated|DNA binding|DNA-binding transcription factor activity|transcription by RNA polymerase II|transcription, DNA-templated|protein binding|RNA polymerase II proximal promoter sequence-specific DNA binding|immune response|circadian rhythm|positive regulation of gene expression|negative regulation of transcription, DNA-templated|positive regulation of t…
RPS18	0	0.994	0.976	0	1.89379	1.91241	0.93539	ENSG00000231500	6222	protein_coding	ribosomal protein S18 [Source:HGNC Symbol;Acc:HGNC:10401]	GO:0003676,GO:0003723,GO:0005634,GO:0005737,GO:0016020,GO:0006412,GO:0005829,GO:0003735,GO:0005840,GO:0005515,GO:0022627,GO:0019843,GO:0005925,GO:0005654,GO:0070062,GO:0019083,GO:0006413,GO:0000184,GO:0006614,GO:0014069,GO:0015935,GO:0005622,GO:0005581	nucleic acid binding|RNA binding|nucleus|cytoplasm|membrane|translation|cytosol|structural constituent of ribosome|ribosome|protein binding|cytosolic small ribosomal subunit|rRNA binding|focal adhesion|nucleoplasm|extracellular exosome|viral transcription|translational initiation|nuclear-transcribed mRNA catabolic process, nonsense-mediated decay|SRP-dependent cotranslational protein targeting to…	path:hsa03010	Ribosome
RPL7A	0	0.981	0.938	0	1.63625	1.90876	0.932639	ENSG00000148303	6130	protein_coding	ribosomal protein L7a [Source:HGNC Symbol;Acc:HGNC:10364]	GO:0003723,GO:0005634,GO:0005737,GO:0006412,GO:0005840,GO:0005515,GO:0003735,GO:0042254,GO:0005730,GO:0005925,GO:1990904,GO:0022625,GO:0005829,GO:0045296,GO:0019083,GO:0006413,GO:0016020,GO:0000184,GO:0000470,GO:0006614,GO:0042788	RNA binding|nucleus|cytoplasm|translation|ribosome|protein binding|structural constituent of ribosome|ribosome biogenesis|nucleolus|focal adhesion|ribonucleoprotein complex|cytosolic large ribosomal subunit|cytosol|cadherin binding|viral transcription|translational initiation|membrane|nuclear-transcribed mRNA catabolic process, nonsense-mediated decay|maturation of LSU-rRNA|SRP-dependent cotransl…	path:hsa03010	Ribosome
RPL18	0	0.974	0.922	0	1.57981	1.90616	0.930668	ENSG00000063177	6141	protein_coding	ribosomal protein L18 [Source:HGNC Symbol;Acc:HGNC:10310]	GO:0005634,GO:0005737,GO:0016020,GO:0006412,GO:0005783,GO:0005730,GO:0005829,GO:0002181,GO:0003735,GO:0005840,GO:0005925,GO:0022625,GO:0019083,GO:0006413,GO:0003723,GO:0000184,GO:0005791,GO:0006614,GO:0042788,GO:0005622	nucleus|cytoplasm|membrane|translation|endoplasmic reticulum|nucleolus|cytosol|cytoplasmic translation|structural constituent of ribosome|ribosome|focal adhesion|cytosolic large ribosomal subunit|viral transcription|translational initiation|RNA binding|nuclear-transcribed mRNA catabolic process, nonsense-mediated decay|rough endoplasmic reticulum|SRP-dependent cotranslational protein targeting to…	path:hsa03010	Ribosome
RPL3	0	0.99	0.956	0	1.75708	1.90394	0.928992	ENSG00000100316	6122	protein_coding	ribosomal protein L3 [Source:HGNC Symbol;Acc:HGNC:10332]	GO:0005730,GO:0005829,GO:0003735,GO:0006412,GO:0005840,GO:0005622,GO:0003723,GO:0005634,GO:0005737,GO:0005925,GO:0022625,GO:0000027,GO:0005515,GO:0070062,GO:0032991,GO:0019083,GO:0006413,GO:0000184,GO:0006614,GO:0008097,GO:0071353,GO:0045202	nucleolus|cytosol|structural constituent of ribosome|translation|ribosome|intracellular|RNA binding|nucleus|cytoplasm|focal adhesion|cytosolic large ribosomal subunit|ribosomal large subunit assembly|protein binding|extracellular exosome|protein-containing complex|viral transcription|translational initiation|nuclear-transcribed mRNA catabolic process, nonsense-mediated decay|SRP-dependent cotrans…	path:hsa03010	Ribosome
CD63	0	0.933	0.805	0	1.02915	1.89899	0.925229	ENSG00000135404	967	protein_coding	CD63 molecule [Source:HGNC Symbol;Acc:HGNC:1692]	GO:0016020,GO:0016021,GO:0015031,GO:0005765,GO:0005615,GO:0005886,GO:0005515,GO:0005576,GO:0042470,GO:0009986,GO:0005764,GO:0005768,GO:0031902,GO:0005887,GO:0070062,GO:0016477,GO:0010008,GO:0043312,GO:0002576,GO:0031088,GO:0032585,GO:0031226,GO:0035577,GO:1900746,GO:0007160,GO:0005771,GO:0031904,GO:0002092,GO:0034613,GO:0035646,GO:0048757,GO:1901379,GO:2001046,GO:0097487,GO:0043473,GO:0050931,GO:…	membrane|integral component of membrane|protein transport|lysosomal membrane|extracellular space|plasma membrane|protein binding|extracellular region|melanosome|cell surface|lysosome|endosome|late endosome membrane|integral component of plasma membrane|extracellular exosome|cell migration|endosome membrane|neutrophil degranulation|platelet degranulation|platelet dense granule membrane|multivesicu…	path:hsa04142,path:hsa05205	Lysosome|Proteoglycans in cancer
RPS2	0	0.987	0.957	0	1.70702	1.89665	0.923454	ENSG00000140988	6187	protein_coding	ribosomal protein S2 [Source:HGNC Symbol;Acc:HGNC:10404]	GO:0003723,GO:0005634,GO:0016020,GO:0006412,GO:0003735,GO:0005840,GO:0015935,GO:0005515,GO:0022627,GO:0005654,GO:0005925,GO:0003729,GO:0005829,GO:0045296,GO:0070062,GO:0019083,GO:0019899,GO:0006413,GO:0006364,GO:0000184,GO:0006614,GO:0017134,GO:0051443,GO:1990904	RNA binding|nucleus|membrane|translation|structural constituent of ribosome|ribosome|small ribosomal subunit|protein binding|cytosolic small ribosomal subunit|nucleoplasm|focal adhesion|mRNA binding|cytosol|cadherin binding|extracellular exosome|viral transcription|enzyme binding|translational initiation|rRNA processing|nuclear-transcribed mRNA catabolic process, nonsense-mediated decay|SRP-depen…	path:hsa03010	Ribosome
RPSA	0	0.934	0.816	0	1.05067	1.89065	0.918879	ENSG00000168028	3921	protein_coding	ribosomal protein SA [Source:HGNC Symbol;Acc:HGNC:6502]	GO:0003723,GO:0005634,GO:0005737,GO:0016020,GO:0006412,GO:0007155,GO:0003735,GO:0005840,GO:0005886,GO:0015935,GO:0005515,GO:0002181,GO:0005055,GO:0043236,GO:0000028,GO:0022627,GO:0046718,GO:0043022,GO:0005654,GO:0005829,GO:0070062,GO:0016032,GO:0019083,GO:0006413,GO:0001618,GO:0000184,GO:0006614,GO:0005622	RNA binding|nucleus|cytoplasm|membrane|translation|cell adhesion|structural constituent of ribosome|ribosome|plasma membrane|small ribosomal subunit|protein binding|cytoplasmic translation|laminin receptor activity|laminin binding|ribosomal small subunit assembly|cytosolic small ribosomal subunit|viral entry into host cell|ribosome binding|nucleoplasm|cytosol|extracellular exosome|viral process|v…	path:hsa03010	Ribosome
DNAJA1	0	0.935	0.828	0	1.08773	1.88916	0.917744	ENSG00000086061	3301	protein_coding	DnaJ heat shock protein family (Hsp40) member A1 [Source:HGNC Symbol;Acc:HGNC:5229]	GO:0005634,GO:0005737,GO:0016020,GO:0046872,GO:0005524,GO:0043066,GO:0005829,GO:0005783,GO:0043231,GO:0005739,GO:0006457,GO:0015630,GO:0005515,GO:0048471,GO:0032781,GO:0051082,GO:0031072,GO:0009408,GO:0070062,GO:0043065,GO:0051087,GO:0006986,GO:0031625,GO:0050750,GO:0001664,GO:0001671,GO:0030544,GO:0055131,GO:0031397,GO:1903748,GO:0098554,GO:0043508,GO:0030957,GO:0007283,GO:0030317,GO:0030521,GO:…	nucleus|cytoplasm|membrane|metal ion binding|ATP binding|negative regulation of apoptotic process|cytosol|endoplasmic reticulum|intracellular membrane-bounded organelle|mitochondrion|protein folding|microtubule cytoskeleton|protein binding|perinuclear region of cytoplasm|positive regulation of ATPase activity|unfolded protein binding|heat shock protein binding|response to heat|extracellular exoso…	path:hsa04141	Protein processing in endoplasmic reticulum
RPS4X	0	0.989	0.943	0	1.73125	1.86528	0.899391	ENSG00000198034	6191	protein_coding	ribosomal protein S4 X-linked [Source:HGNC Symbol;Acc:HGNC:10424]	GO:0003723,GO:0005737,GO:0016020,GO:0006412,GO:0003735,GO:0005840,GO:0022627,GO:0007275,GO:0019843,GO:0045727,GO:0005925,GO:0005654,GO:0005829,GO:0070062,GO:0019083,GO:0045202,GO:1990904,GO:0005515,GO:0008284,GO:0006413,GO:0036464,GO:0000184,GO:0006614,GO:0005844,GO:0015935,GO:0005622	RNA binding|cytoplasm|membrane|translation|structural constituent of ribosome|ribosome|cytosolic small ribosomal subunit|multicellular organism development|rRNA binding|positive regulation of translation|focal adhesion|nucleoplasm|cytosol|extracellular exosome|viral transcription|synapse|ribonucleoprotein complex|protein binding|positive regulation of cell population proliferation|translational i…	path:hsa03010	Ribosome
RPL10A	0	0.966	0.891	0	1.44067	1.84194	0.881227	ENSG00000198755	4736	protein_coding	ribosomal protein L10a [Source:HGNC Symbol;Acc:HGNC:10299]	GO:0003723,GO:0005634,GO:0016020,GO:0006412,GO:0002181,GO:0003735,GO:0005840,GO:0005515,GO:0015934,GO:0005925,GO:0022625,GO:0005829,GO:0070062,GO:0019083,GO:0006413,GO:0000184,GO:0000470,GO:0006614,GO:0042788,GO:0045471,GO:0014069	RNA binding|nucleus|membrane|translation|cytoplasmic translation|structural constituent of ribosome|ribosome|protein binding|large ribosomal subunit|focal adhesion|cytosolic large ribosomal subunit|cytosol|extracellular exosome|viral transcription|translational initiation|nuclear-transcribed mRNA catabolic process, nonsense-mediated decay|maturation of LSU-rRNA|SRP-dependent cotranslational prote…	path:hsa03010	Ribosome
GAPDH	0	0.918	0.764	0	0.742717	1.83901	0.878932	ENSG00000111640	2597	protein_coding	glyceraldehyde-3-phosphate dehydrogenase [Source:HGNC Symbol;Acc:HGNC:4141]	GO:0005634,GO:0005737,GO:0016020,GO:0043231,GO:0000166,GO:0016740,GO:0005829,GO:0016491,GO:0050661,GO:0055114,GO:0006096,GO:0005886,GO:0031965,GO:0005856,GO:0005515,GO:0051287,GO:0006915,GO:0048471,GO:0016620,GO:0008017,GO:0042802,GO:0004365,GO:0006006,GO:0015630,GO:0070062,GO:0050821,GO:0006417,GO:0071346,GO:0061844,GO:1990904,GO:0017148,GO:0031982,GO:0000226,GO:0005811,GO:0006094,GO:0061621,GO:…	nucleus|cytoplasm|membrane|intracellular membrane-bounded organelle|nucleotide binding|transferase activity|cytosol|oxidoreductase activity|NADP binding|oxidation-reduction process|glycolytic process|plasma membrane|nuclear membrane|cytoskeleton|protein binding|NAD binding|apoptotic process|perinuclear region of cytoplasm|oxidoreductase activity, acting on the aldehyde or oxo group of donors, NAD…	path:hsa00010,path:hsa04066,path:hsa05010	Glycolysis / Gluconeogenesis|HIF-1 signaling pathway|Alzheimer disease
HSP90AA1	0	0.991	0.982	0	1.91914	1.83657	0.877017	ENSG00000080824	3320	protein_coding	heat shock protein 90 alpha family class A member 1 [Source:HGNC Symbol;Acc:HGNC:5253]	GO:0051897,GO:0001934,GO:1902949,GO:0043025,GO:0003723,GO:0005634,GO:0005737,GO:0016020,GO:0000166,GO:0005524,GO:0005829,GO:0006457,GO:0042803,GO:0005886,GO:0005515,GO:0007165,GO:0042470,GO:0009409,GO:0051082,GO:0009408,GO:0006898,GO:0038096,GO:0005576,GO:0042802,GO:0009986,GO:0034605,GO:0006986,GO:0005654,GO:0070062,GO:0050821,GO:0016887,GO:0032991,GO:1900034,GO:0000086,GO:0010389,GO:0097711,GO:…	positive regulation of protein kinase B signaling|positive regulation of protein phosphorylation|positive regulation of tau-protein kinase activity|neuronal cell body|RNA binding|nucleus|cytoplasm|membrane|nucleotide binding|ATP binding|cytosol|protein folding|protein homodimerization activity|plasma membrane|protein binding|signal transduction|melanosome|response to cold|unfolded protein binding…	path:hsa04141,path:hsa04151,path:hsa04217,path:hsa04612,path:hsa04621,path:hsa04657,path:hsa04659,path:hsa04914,path:hsa04915,path:hsa05200,path:hsa05215,path:hsa05418	Protein processing in endoplasmic reticulum|PI3K-Akt signaling pathway|Necroptosis|Antigen processing and presentation|NOD-like receptor signaling pathway|IL-17 signaling pathway|Th17 cell differentiation|Progesterone-mediated oocyte maturation|Estrogen signaling pathway|Pathways in cancer|Prostate cancer|Fluid shear stress and atherosclerosis
RPL6	0	0.976	0.922	0	1.49357	1.83158	0.873089	ENSG00000089009	6128	protein_coding	ribosomal protein L6 [Source:HGNC Symbol;Acc:HGNC:10362]	GO:0005634,GO:0003723,GO:0005737,GO:0016020,GO:0006412,GO:0002181,GO:0005783,GO:0003735,GO:0005840,GO:0005829,GO:0005925,GO:0022625,GO:0000027,GO:0045296,GO:0019083,GO:0003677,GO:0006413,GO:0036464,GO:0006355,GO:0000184,GO:0005791,GO:0006614,GO:0042788,GO:0005622,GO:0014069,GO:0045202	nucleus|RNA binding|cytoplasm|membrane|translation|cytoplasmic translation|endoplasmic reticulum|structural constituent of ribosome|ribosome|cytosol|focal adhesion|cytosolic large ribosomal subunit|ribosomal large subunit assembly|cadherin binding|viral transcription|DNA binding|translational initiation|cytoplasmic ribonucleoprotein granule|regulation of transcription, DNA-templated|nuclear-trans…	path:hsa03010	Ribosome
RPS3A	0	0.985	0.939	0	1.68826	1.82125	0.864926	ENSG00000145425	6189	protein_coding	ribosomal protein S3A [Source:HGNC Symbol;Acc:HGNC:10421]	GO:0003723,GO:0005634,GO:0005737,GO:0006412,GO:0006413,GO:0043066,GO:0005783,GO:0005730,GO:0005829,GO:0003735,GO:0005840,GO:0005515,GO:0022627,GO:0030154,GO:0005925,GO:0005654,GO:0070062,GO:0019083,GO:1990904,GO:0000184,GO:0048027,GO:0006614,GO:0005622	RNA binding|nucleus|cytoplasm|translation|translational initiation|negative regulation of apoptotic process|endoplasmic reticulum|nucleolus|cytosol|structural constituent of ribosome|ribosome|protein binding|cytosolic small ribosomal subunit|cell differentiation|focal adhesion|nucleoplasm|extracellular exosome|viral transcription|ribonucleoprotein complex|nuclear-transcribed mRNA catabolic proces…	path:hsa03010	Ribosome
RPL14	0	0.966	0.899	0	1.43575	1.80908	0.855254	ENSG00000188846	9045	protein_coding	ribosomal protein L14 [Source:HGNC Symbol;Acc:HGNC:10305]	GO:0003723,GO:0016020,GO:0006412,GO:0003735,GO:0005840,GO:0005515,GO:0006364,GO:0022625,GO:0005829,GO:0045296,GO:0070062,GO:0019083,GO:0042273,GO:0006413,GO:0000184,GO:0006614,GO:0014069,GO:0005622	RNA binding|membrane|translation|structural constituent of ribosome|ribosome|protein binding|rRNA processing|cytosolic large ribosomal subunit|cytosol|cadherin binding|extracellular exosome|viral transcription|ribosomal large subunit biogenesis|translational initiation|nuclear-transcribed mRNA catabolic process, nonsense-mediated decay|SRP-dependent cotranslational protein targeting to membrane|p…	path:hsa03010	Ribosome
RPS9	0	0.979	0.938	0	1.62568	1.79484	0.843857	ENSG00000170889	6203	protein_coding	ribosomal protein S9 [Source:HGNC Symbol;Acc:HGNC:10442]	GO:0003723,GO:0005634,GO:0005737,GO:0016020,GO:0006412,GO:0003735,GO:0005840,GO:0015935,GO:0005515,GO:0022627,GO:0019843,GO:0005730,GO:0005925,GO:0005654,GO:0005829,GO:0070062,GO:0019083,GO:1990904,GO:0008284,GO:0006413,GO:0006364,GO:0000184,GO:0006614,GO:0045182,GO:0045903,GO:0005622,GO:0045202	RNA binding|nucleus|cytoplasm|membrane|translation|structural constituent of ribosome|ribosome|small ribosomal subunit|protein binding|cytosolic small ribosomal subunit|rRNA binding|nucleolus|focal adhesion|nucleoplasm|cytosol|extracellular exosome|viral transcription|ribonucleoprotein complex|positive regulation of cell population proliferation|translational initiation|rRNA processing|nuclear-tr…	path:hsa03010	Ribosome
RPL15	0	0.981	0.922	0	1.56451	1.79478	0.843803	ENSG00000174748	6138	protein_coding	ribosomal protein L15 [Source:HGNC Symbol;Acc:HGNC:10306]	GO:0005634,GO:0003723,GO:0016020,GO:0006412,GO:0003735,GO:0005840,GO:0005515,GO:0002181,GO:0022625,GO:0005829,GO:0045296,GO:0019083,GO:0006413,GO:0000184,GO:0006614,GO:0005622	nucleus|RNA binding|membrane|translation|structural constituent of ribosome|ribosome|protein binding|cytoplasmic translation|cytosolic large ribosomal subunit|cytosol|cadherin binding|viral transcription|translational initiation|nuclear-transcribed mRNA catabolic process, nonsense-mediated decay|SRP-dependent cotranslational protein targeting to membrane|intracellular	path:hsa03010	Ribosome
RPL41	0	0.993	0.976	0	1.90789	1.79191	0.841496	ENSG00000229117	6171	protein_coding	ribosomal protein L41 [Source:HGNC Symbol;Acc:HGNC:10354]	GO:0006412,GO:0002181,GO:0003735,GO:0005840,GO:0005829,GO:0019083,GO:0006413,GO:0003723,GO:0000184,GO:0003730,GO:0048027,GO:0006614,GO:0022625,GO:0042788	translation|cytoplasmic translation|structural constituent of ribosome|ribosome|cytosol|viral transcription|translational initiation|RNA binding|nuclear-transcribed mRNA catabolic process, nonsense-mediated decay|mRNA 3'-UTR binding|mRNA 5'-UTR binding|SRP-dependent cotranslational protein targeting to membrane|cytosolic large ribosomal subunit|polysomal ribosome	path:hsa03010	Ribosome
RPS12	0	0.986	0.958	0	1.77446	1.78918	0.839295	ENSG00000112306	6206	protein_coding	ribosomal protein S12 [Source:HGNC Symbol;Acc:HGNC:10385]	GO:0003723,GO:0005737,GO:0016020,GO:0005794,GO:0043231,GO:0006412,GO:0005829,GO:0003735,GO:0005840,GO:0022627,GO:0005654,GO:0019083,GO:0006413,GO:0000184,GO:0006614,GO:0005622	RNA binding|cytoplasm|membrane|Golgi apparatus|intracellular membrane-bounded organelle|translation|cytosol|structural constituent of ribosome|ribosome|cytosolic small ribosomal subunit|nucleoplasm|viral transcription|translational initiation|nuclear-transcribed mRNA catabolic process, nonsense-mediated decay|SRP-dependent cotranslational protein targeting to membrane|intracellular	path:hsa03010	Ribosome
RPL11	0	0.984	0.948	0	1.67431	1.78208	0.833565	ENSG00000142676	6135	protein_coding	ribosomal protein L11 [Source:HGNC Symbol;Acc:HGNC:10301]	GO:0003723,GO:0005634,GO:0005737,GO:0016020,GO:0006412,GO:0002181,GO:0003735,GO:0005840,GO:0005515,GO:0019843,GO:0005654,GO:0005730,GO:0006364,GO:0022625,GO:0000027,GO:0005829,GO:0070062,GO:0019083,GO:0042273,GO:0032435,GO:0006605,GO:0032991,GO:0006413,GO:0034504,GO:0000184,GO:0006614,GO:0010628,GO:0050821,GO:0031625,GO:1901796,GO:0008097,GO:1990948,GO:1904667,GO:2000059,GO:2000435,GO:0042788,GO:…	RNA binding|nucleus|cytoplasm|membrane|translation|cytoplasmic translation|structural constituent of ribosome|ribosome|protein binding|rRNA binding|nucleoplasm|nucleolus|rRNA processing|cytosolic large ribosomal subunit|ribosomal large subunit assembly|cytosol|extracellular exosome|viral transcription|ribosomal large subunit biogenesis|negative regulation of proteasomal ubiquitin-dependent protei…	path:hsa03010	Ribosome
RPLP0	0	0.965	0.898	0	1.30436	1.77907	0.831121	ENSG00000089157	6175	protein_coding	ribosomal protein lateral stalk subunit P0 [Source:HGNC Symbol;Acc:HGNC:10371]	GO:0003723,GO:0005634,GO:0005737,GO:0016020,GO:0006412,GO:0005783,GO:0005829,GO:0005840,GO:0005515,GO:0002181,GO:0003735,GO:0042254,GO:0005925,GO:0022625,GO:0000027,GO:0070062,GO:0019083,GO:1990904,GO:0035722,GO:0006413,GO:0036464,GO:0000184,GO:0006614,GO:0070180,GO:0014069,GO:0098794,GO:0005622	RNA binding|nucleus|cytoplasm|membrane|translation|endoplasmic reticulum|cytosol|ribosome|protein binding|cytoplasmic translation|structural constituent of ribosome|ribosome biogenesis|focal adhesion|cytosolic large ribosomal subunit|ribosomal large subunit assembly|extracellular exosome|viral transcription|ribonucleoprotein complex|interleukin-12-mediated signaling pathway|translational initiati…	path:hsa03010	Ribosome
MAFF	0	0.713	0.337	0	-0.638868	1.77274	0.825984	ENSG00000185022	23764	protein_coding	MAF bZIP transcription factor F [Source:HGNC Symbol;Acc:HGNC:6780]	GO:0005634,GO:0006355,GO:0005739,GO:0003677,GO:0003700,GO:0043565,GO:0005515,GO:0000978,GO:0000981,GO:0000790,GO:0005654,GO:0001228,GO:0045944,GO:0006366,GO:0007596,GO:0045604,GO:0007567,GO:0001701,GO:0035914	nucleus|regulation of transcription, DNA-templated|mitochondrion|DNA binding|DNA-binding transcription factor activity|sequence-specific DNA binding|protein binding|RNA polymerase II proximal promoter sequence-specific DNA binding|DNA-binding transcription factor activity, RNA polymerase II-specific|nuclear chromatin|nucleoplasm|DNA-binding transcription activator activity, RNA polymerase II-spec…
RPL30	0	0.98	0.92	0	1.63474	1.76909	0.823009	ENSG00000156482	6156	protein_coding	ribosomal protein L30 [Source:HGNC Symbol;Acc:HGNC:10333]	GO:0003723,GO:0005634,GO:0016020,GO:0006412,GO:0002181,GO:0003735,GO:0005840,GO:0005515,GO:0014069,GO:0022625,GO:0005925,GO:0005829,GO:0070062,GO:0050829,GO:0019083,GO:0061844,GO:0006413,GO:0000184,GO:0031640,GO:0006614,GO:0042788,GO:0005622	RNA binding|nucleus|membrane|translation|cytoplasmic translation|structural constituent of ribosome|ribosome|protein binding|postsynaptic density|cytosolic large ribosomal subunit|focal adhesion|cytosol|extracellular exosome|defense response to Gram-negative bacterium|viral transcription|antimicrobial humoral immune response mediated by antimicrobial peptide|translational initiation|nuclear-trans…	path:hsa03010	Ribosome
RPS10	0	0.93	0.795	0	1.11556	1.7645	0.819263	ENSG00000124614	6204	protein_coding	ribosomal protein S10 [Source:HGNC Symbol;Acc:HGNC:10383]	GO:0003723,GO:0005634,GO:0005737,GO:0016020,GO:0006412,GO:0005829,GO:0005840,GO:0022627,GO:0005730,GO:0005925,GO:0003735,GO:0000028,GO:0005515,GO:0005654,GO:0019083,GO:0006413,GO:0000184,GO:0006614	RNA binding|nucleus|cytoplasm|membrane|translation|cytosol|ribosome|cytosolic small ribosomal subunit|nucleolus|focal adhesion|structural constituent of ribosome|ribosomal small subunit assembly|protein binding|nucleoplasm|viral transcription|translational initiation|nuclear-transcribed mRNA catabolic process, nonsense-mediated decay|SRP-dependent cotranslational protein targeting to membrane	path:hsa03010	Ribosome
RPS13	0	0.964	0.843	0	1.37623	1.75176	0.808808	ENSG00000110700	6207	protein_coding	ribosomal protein S13 [Source:HGNC Symbol;Acc:HGNC:10386]	GO:0003735,GO:0006412,GO:0005840,GO:0003723,GO:0005634,GO:0016020,GO:0005515,GO:0022627,GO:0005730,GO:0005925,GO:0003729,GO:0005654,GO:0005829,GO:0070062,GO:0019083,GO:0006413,GO:0000184,GO:0048027,GO:0006614,GO:0033119,GO:0014069,GO:0070181,GO:0005622	structural constituent of ribosome|translation|ribosome|RNA binding|nucleus|membrane|protein binding|cytosolic small ribosomal subunit|nucleolus|focal adhesion|mRNA binding|nucleoplasm|cytosol|extracellular exosome|viral transcription|translational initiation|nuclear-transcribed mRNA catabolic process, nonsense-mediated decay|mRNA 5'-UTR binding|SRP-dependent cotranslational protein targeting to …	path:hsa03010	Ribosome
RPL29	0	0.969	0.909	0	1.46568	1.74821	0.805882	ENSG00000162244	6159	protein_coding	ribosomal protein L29 [Source:HGNC Symbol;Acc:HGNC:10331]	GO:0003735,GO:0006412,GO:0005840,GO:0005622,GO:0003723,GO:0016020,GO:0002181,GO:0022625,GO:0008201,GO:0005829,GO:0045296,GO:0019083,GO:0006413,GO:0000184,GO:0006614,GO:0007566	structural constituent of ribosome|translation|ribosome|intracellular|RNA binding|membrane|cytoplasmic translation|cytosolic large ribosomal subunit|heparin binding|cytosol|cadherin binding|viral transcription|translational initiation|nuclear-transcribed mRNA catabolic process, nonsense-mediated decay|SRP-dependent cotranslational protein targeting to membrane|embryo implantation	path:hsa03010	Ribosome
RPL19	0	0.976	0.914	0	1.54393	1.73385	0.793983	ENSG00000108298	6143	protein_coding	ribosomal protein L19 [Source:HGNC Symbol;Acc:HGNC:10312]	GO:0003723,GO:0016020,GO:0006412,GO:0002181,GO:0003735,GO:0005840,GO:0005515,GO:0022625,GO:0005925,GO:0005829,GO:0019083,GO:0006413,GO:0000184,GO:0006614,GO:0042788,GO:0045202,GO:0005622	RNA binding|membrane|translation|cytoplasmic translation|structural constituent of ribosome|ribosome|protein binding|cytosolic large ribosomal subunit|focal adhesion|cytosol|viral transcription|translational initiation|nuclear-transcribed mRNA catabolic process, nonsense-mediated decay|SRP-dependent cotranslational protein targeting to membrane|polysomal ribosome|synapse|intracellular	path:hsa03010	Ribosome
RPL39	0	0.977	0.902	0	1.57159	1.72763	0.788792	ENSG00000198918	6170	protein_coding	ribosomal protein L39 [Source:HGNC Symbol;Acc:HGNC:10350]	GO:0003723,GO:0006412,GO:0002181,GO:0003735,GO:0005840,GO:0005615,GO:0022625,GO:0005829,GO:0019083,GO:0002227,GO:0019731,GO:0050830,GO:0061844,GO:0006413,GO:0000184,GO:0006614,GO:0042788,GO:0005622	RNA binding|translation|cytoplasmic translation|structural constituent of ribosome|ribosome|extracellular space|cytosolic large ribosomal subunit|cytosol|viral transcription|innate immune response in mucosa|antibacterial humoral response|defense response to Gram-positive bacterium|antimicrobial humoral immune response mediated by antimicrobial peptide|translational initiation|nuclear-transcribed …	path:hsa03010	Ribosome
RPS14	0	0.983	0.934	0	1.66561	1.71884	0.781438	ENSG00000164587	6208	protein_coding	ribosomal protein S14 [Source:HGNC Symbol;Acc:HGNC:10387]	GO:0003723,GO:0016020,GO:0006412,GO:0003735,GO:0005840,GO:0005515,GO:0030218,GO:0000028,GO:0022627,GO:0005730,GO:0005925,GO:0000462,GO:0000122,GO:0005654,GO:0005829,GO:0070062,GO:0019083,GO:0006413,GO:0006364,GO:0048027,GO:0030490,GO:0000184,GO:0006417,GO:0006614,GO:0014069,GO:0045182,GO:0070181	RNA binding|membrane|translation|structural constituent of ribosome|ribosome|protein binding|erythrocyte differentiation|ribosomal small subunit assembly|cytosolic small ribosomal subunit|nucleolus|focal adhesion|maturation of SSU-rRNA from tricistronic rRNA transcript (SSU-rRNA, 5.8S rRNA, LSU-rRNA)|negative regulation of transcription by RNA polymerase II|nucleoplasm|cytosol|extracellular exoso…	path:hsa03010	Ribosome
EEF1B2	0	0.917	0.769	0	0.865169	1.71479	0.778034	ENSG00000114942	1933	protein_coding	eukaryotic translation elongation factor 1 beta 2 [Source:HGNC Symbol;Acc:HGNC:3208]	GO:0005737,GO:0006412,GO:0005783,GO:0005515,GO:0003746,GO:0006414,GO:0005853,GO:0005829,GO:0005085	cytoplasm|translation|endoplasmic reticulum|protein binding|translation elongation factor activity|translational elongation|eukaryotic translation elongation factor 1 complex|cytosol|guanyl-nucleotide exchange factor activity
PFDN5	0	0.932	0.791	0	0.927955	1.70289	0.767986	ENSG00000123349	5204	protein_coding	prefoldin subunit 5 [Source:HGNC Symbol;Acc:HGNC:8869]	GO:0090090,GO:0005634,GO:0005737,GO:0006457,GO:0005515,GO:0051082,GO:0016272,GO:0003714,GO:0045892,GO:0006355,GO:0060041	negative regulation of canonical Wnt signaling pathway|nucleus|cytoplasm|protein folding|protein binding|unfolded protein binding|prefoldin complex|transcription corepressor activity|negative regulation of transcription, DNA-templated|regulation of transcription, DNA-templated|retina development in camera-type eye
RPS24	0	0.984	0.949	0	1.73267	1.69717	0.763133	ENSG00000138326	6229	protein_coding	ribosomal protein S24 [Source:HGNC Symbol;Acc:HGNC:10411]	GO:0003735,GO:0006412,GO:0005840,GO:0005622,GO:0003723,GO:0005634,GO:0016020,GO:0022627,GO:0006364,GO:0042274,GO:0005654,GO:0005829,GO:0019083,GO:0006413,GO:0031369,GO:0000184,GO:0006614,GO:0034101,GO:0015935	structural constituent of ribosome|translation|ribosome|intracellular|RNA binding|nucleus|membrane|cytosolic small ribosomal subunit|rRNA processing|ribosomal small subunit biogenesis|nucleoplasm|cytosol|viral transcription|translational initiation|translation initiation factor binding|nuclear-transcribed mRNA catabolic process, nonsense-mediated decay|SRP-dependent cotranslational protein target…	path:hsa03010	Ribosome
RPL8	0	0.967	0.919	0	1.48667	1.69709	0.763064	ENSG00000161016	6132	protein_coding	ribosomal protein L8 [Source:HGNC Symbol;Acc:HGNC:10368]	GO:0003723,GO:0005737,GO:0016020,GO:0006412,GO:0002181,GO:0003735,GO:0005840,GO:0015934,GO:0019843,GO:0005925,GO:0022625,GO:0005829,GO:0019083,GO:0006413,GO:0000184,GO:0006614,GO:0014069,GO:0098794,GO:0042788	RNA binding|cytoplasm|membrane|translation|cytoplasmic translation|structural constituent of ribosome|ribosome|large ribosomal subunit|rRNA binding|focal adhesion|cytosolic large ribosomal subunit|cytosol|viral transcription|translational initiation|nuclear-transcribed mRNA catabolic process, nonsense-mediated decay|SRP-dependent cotranslational protein targeting to membrane|postsynaptic density|…	path:hsa03010	Ribosome
RPL12	0	0.978	0.93	0	1.58659	1.67336	0.74275	ENSG00000197958	6136	protein_coding	ribosomal protein L12 [Source:HGNC Symbol;Acc:HGNC:10302]	GO:0003723,GO:0016020,GO:0006412,GO:0003735,GO:0005840,GO:0005515,GO:0005925,GO:0022625,GO:0000027,GO:0005829,GO:0070062,GO:0019083,GO:0006413,GO:0000184,GO:0019843,GO:0006614,GO:0070180,GO:0014069,GO:0005634,GO:0005730,GO:0005737,GO:0015934	RNA binding|membrane|translation|structural constituent of ribosome|ribosome|protein binding|focal adhesion|cytosolic large ribosomal subunit|ribosomal large subunit assembly|cytosol|extracellular exosome|viral transcription|translational initiation|nuclear-transcribed mRNA catabolic process, nonsense-mediated decay|rRNA binding|SRP-dependent cotranslational protein targeting to membrane|large ri…	path:hsa03010	Ribosome
RPLP1	0	0.996	0.985	0	1.94443	1.67335	0.742737	ENSG00000137818	6176	protein_coding	ribosomal protein lateral stalk subunit P1 [Source:HGNC Symbol;Acc:HGNC:10372]	GO:0006412,GO:0003735,GO:0005840,GO:0005515,GO:0002181,GO:0006414,GO:0006417,GO:0005925,GO:0022625,GO:0032147,GO:0005829,GO:0019083,GO:0006413,GO:0000184,GO:0043021,GO:0006614,GO:0030295,GO:0005622	translation|structural constituent of ribosome|ribosome|protein binding|cytoplasmic translation|translational elongation|regulation of translation|focal adhesion|cytosolic large ribosomal subunit|activation of protein kinase activity|cytosol|viral transcription|translational initiation|nuclear-transcribed mRNA catabolic process, nonsense-mediated decay|ribonucleoprotein complex binding|SRP-depend…	path:hsa03010	Ribosome
RPS15	0	0.968	0.906	0	1.47781	1.66632	0.736667	ENSG00000115268	6209	protein_coding	ribosomal protein S15 [Source:HGNC Symbol;Acc:HGNC:10388]	GO:0003723,GO:0003735,GO:0006412,GO:0005840,GO:0015935,GO:0005634,GO:0016020,GO:0003677,GO:0005515,GO:0022627,GO:0005654,GO:0005925,GO:0006364,GO:0042274,GO:0000028,GO:0005829,GO:0019083,GO:0006413,GO:0000184,GO:0001649,GO:0006614,GO:0000056	RNA binding|structural constituent of ribosome|translation|ribosome|small ribosomal subunit|nucleus|membrane|DNA binding|protein binding|cytosolic small ribosomal subunit|nucleoplasm|focal adhesion|rRNA processing|ribosomal small subunit biogenesis|ribosomal small subunit assembly|cytosol|viral transcription|translational initiation|nuclear-transcribed mRNA catabolic process, nonsense-mediated de…	path:hsa03010	Ribosome
RPS27A	0	0.978	0.921	0	1.63189	1.66233	0.733209	ENSG00000143947	6233	protein_coding	ribosomal protein S27a [Source:HGNC Symbol;Acc:HGNC:10417]	GO:0003723,GO:0005634,GO:0005737,GO:0016020,GO:0006412,GO:0046872,GO:0003735,GO:0005840,GO:0005615,GO:0005515,GO:0022627,GO:0005730,GO:0005886,GO:0031625,GO:0016567,GO:0005789,GO:0005654,GO:0005829,GO:0070062,GO:0044267,GO:0016197,GO:0019058,GO:0075733,GO:0010008,GO:0043657,GO:0000209,GO:0016579,GO:0031145,GO:0043488,GO:0055085,GO:0061418,GO:0070498,GO:0019083,GO:0036297,GO:0006625,GO:0002755,GO:…	RNA binding|nucleus|cytoplasm|membrane|translation|metal ion binding|structural constituent of ribosome|ribosome|extracellular space|protein binding|cytosolic small ribosomal subunit|nucleolus|plasma membrane|ubiquitin protein ligase binding|protein ubiquitination|endoplasmic reticulum membrane|nucleoplasm|cytosol|extracellular exosome|cellular protein metabolic process|endosomal transport|viral …	path:hsa03010	Ribosome
RPS23	0	0.983	0.938	0	1.71146	1.65478	0.726643	ENSG00000186468	6228	protein_coding	ribosomal protein S23 [Source:HGNC Symbol;Acc:HGNC:10410]	GO:0003723,GO:0005737,GO:0016020,GO:0006412,GO:0005783,GO:0005829,GO:0002181,GO:0003735,GO:0005840,GO:0015935,GO:0005515,GO:0022627,GO:0005654,GO:0019083,GO:0006413,GO:0034063,GO:0000184,GO:0005791,GO:0006614,GO:1990145,GO:0042788,GO:0045202	RNA binding|cytoplasm|membrane|translation|endoplasmic reticulum|cytosol|cytoplasmic translation|structural constituent of ribosome|ribosome|small ribosomal subunit|protein binding|cytosolic small ribosomal subunit|nucleoplasm|viral transcription|translational initiation|stress granule assembly|nuclear-transcribed mRNA catabolic process, nonsense-mediated decay|rough endoplasmic reticulum|SRP-dep…	path:hsa03010	Ribosome
RPL13	0	0.995	0.987	0	1.96252	1.65272	0.724847	ENSG00000167526	6137	protein_coding	ribosomal protein L13 [Source:HGNC Symbol;Acc:HGNC:10303]	GO:0003723,GO:0005634,GO:0016020,GO:0006412,GO:0005783,GO:0005730,GO:0005829,GO:0003735,GO:0005840,GO:0005515,GO:0022625,GO:0019083,GO:0006413,GO:0000184,GO:0006614,GO:0022626,GO:0005622	RNA binding|nucleus|membrane|translation|endoplasmic reticulum|nucleolus|cytosol|structural constituent of ribosome|ribosome|protein binding|cytosolic large ribosomal subunit|viral transcription|translational initiation|nuclear-transcribed mRNA catabolic process, nonsense-mediated decay|SRP-dependent cotranslational protein targeting to membrane|cytosolic ribosome|intracellular	path:hsa03010	Ribosome
RPL9	0	0.977	0.907	0	1.57283	1.65201	0.72422	ENSG00000163682	6133	protein_coding	ribosomal protein L9 [Source:HGNC Symbol;Acc:HGNC:10369]	GO:0005634,GO:0016020,GO:0006412,GO:0003735,GO:0005840,GO:0005515,GO:0002181,GO:0019843,GO:0005925,GO:0022625,GO:0005829,GO:0019083,GO:0006413,GO:0003723,GO:0000184,GO:0006614,GO:0005622,GO:0016021	nucleus|membrane|translation|structural constituent of ribosome|ribosome|protein binding|cytoplasmic translation|rRNA binding|focal adhesion|cytosolic large ribosomal subunit|cytosol|viral transcription|translational initiation|RNA binding|nuclear-transcribed mRNA catabolic process, nonsense-mediated decay|SRP-dependent cotranslational protein targeting to membrane|intracellular|integral componen…	path:hsa03010	Ribosome
RPL32	0	0.983	0.949	0	1.72468	1.63755	0.711536	ENSG00000144713	6161	protein_coding	ribosomal protein L32 [Source:HGNC Symbol;Acc:HGNC:10336]	GO:0003723,GO:0016020,GO:0006412,GO:0002181,GO:0003735,GO:0005840,GO:0022625,GO:0005829,GO:0019083,GO:0006413,GO:0000184,GO:0006614,GO:0042788,GO:0005622	RNA binding|membrane|translation|cytoplasmic translation|structural constituent of ribosome|ribosome|cytosolic large ribosomal subunit|cytosol|viral transcription|translational initiation|nuclear-transcribed mRNA catabolic process, nonsense-mediated decay|SRP-dependent cotranslational protein targeting to membrane|polysomal ribosome|intracellular	path:hsa03010	Ribosome
RPL26	0	0.983	0.927	0	1.64509	1.63372	0.708157	ENSG00000161970	6154	protein_coding	ribosomal protein L26 [Source:HGNC Symbol;Acc:HGNC:10327]	GO:0003723,GO:0016020,GO:0006412,GO:0003735,GO:0005840,GO:0002181,GO:0015934,GO:0006364,GO:0022625,GO:0005515,GO:0005829,GO:0070062,GO:0019083,GO:0042273,GO:0006413,GO:0005737,GO:0000184,GO:0048027,GO:0006614,GO:0071480,GO:0005654,GO:0006977,GO:0034644,GO:0005730,GO:0045727,GO:1902164,GO:1902167,GO:1904803,GO:0022626,GO:1990904,GO:0005622	RNA binding|membrane|translation|structural constituent of ribosome|ribosome|cytoplasmic translation|large ribosomal subunit|rRNA processing|cytosolic large ribosomal subunit|protein binding|cytosol|extracellular exosome|viral transcription|ribosomal large subunit biogenesis|translational initiation|cytoplasm|nuclear-transcribed mRNA catabolic process, nonsense-mediated decay|mRNA 5'-UTR binding|…	path:hsa03010	Ribosome
RPS19	0	0.982	0.947	0	1.59681	1.62244	0.698166	ENSG00000105372	6223	protein_coding	ribosomal protein S19 [Source:HGNC Symbol;Acc:HGNC:10402]	GO:0003723,GO:0005634,GO:0005737,GO:0016020,GO:0006412,GO:0005654,GO:0003735,GO:0005840,GO:0005829,GO:0042803,GO:0005515,GO:0000028,GO:0022627,GO:0005730,GO:0005925,GO:0006364,GO:0042274,GO:0070062,GO:0019901,GO:0050829,GO:0019083,GO:0007219,GO:0045202,GO:0061844,GO:0006413,GO:0030490,GO:0000184,GO:0031640,GO:0051262,GO:0017134,GO:0006614,GO:0002548,GO:0014069,GO:0060266,GO:0000462,GO:0007000,GO:…	RNA binding|nucleus|cytoplasm|membrane|translation|nucleoplasm|structural constituent of ribosome|ribosome|cytosol|protein homodimerization activity|protein binding|ribosomal small subunit assembly|cytosolic small ribosomal subunit|nucleolus|focal adhesion|rRNA processing|ribosomal small subunit biogenesis|extracellular exosome|protein kinase binding|defense response to Gram-negative bacterium|vi…	path:hsa03010	Ribosome
RPL24	0	0.97	0.908	0	1.49371	1.60904	0.686204	ENSG00000114391	6152	protein_coding	ribosomal protein L24 [Source:HGNC Symbol;Acc:HGNC:10325]	GO:0005737,GO:0003723,GO:0016020,GO:0006412,GO:0005783,GO:0005829,GO:0002181,GO:0005840,GO:0003735,GO:0022625,GO:0000027,GO:1902626,GO:0045296,GO:0070062,GO:0019083,GO:0005515,GO:0006413,GO:0000184,GO:0006614,GO:0042788,GO:0007093,GO:0010458,GO:0021554,GO:0031290,GO:0060041,GO:0045202	cytoplasm|RNA binding|membrane|translation|endoplasmic reticulum|cytosol|cytoplasmic translation|ribosome|structural constituent of ribosome|cytosolic large ribosomal subunit|ribosomal large subunit assembly|assembly of large subunit precursor of preribosome|cadherin binding|extracellular exosome|viral transcription|protein binding|translational initiation|nuclear-transcribed mRNA catabolic proce…	path:hsa03010	Ribosome
RPL18A	0	0.974	0.924	0	1.5224	1.60763	0.684936	ENSG00000105640	6142	protein_coding	ribosomal protein L18a [Source:HGNC Symbol;Acc:HGNC:10311]	GO:0003723,GO:0016020,GO:0006412,GO:0002181,GO:0003735,GO:0005840,GO:0005515,GO:0022625,GO:0005829,GO:0019083,GO:0006413,GO:0000184,GO:0006614,GO:0042788	RNA binding|membrane|translation|cytoplasmic translation|structural constituent of ribosome|ribosome|protein binding|cytosolic large ribosomal subunit|cytosol|viral transcription|translational initiation|nuclear-transcribed mRNA catabolic process, nonsense-mediated decay|SRP-dependent cotranslational protein targeting to membrane|polysomal ribosome	path:hsa03010	Ribosome
RPS6	0	0.985	0.943	0	1.59642	1.60363	0.681346	ENSG00000137154	6194	protein_coding	ribosomal protein S6 [Source:HGNC Symbol;Acc:HGNC:10429]	GO:0003723,GO:0005634,GO:0016020,GO:0006412,GO:0005783,GO:0005829,GO:0003735,GO:0005840,GO:0005515,GO:0022627,GO:0005730,GO:0006364,GO:0042274,GO:0005654,GO:0019901,GO:0000082,GO:0000278,GO:0001890,GO:0002309,GO:0006924,GO:0007093,GO:0007369,GO:0022605,GO:0033077,GO:0042593,GO:0043066,GO:0048821,GO:0005737,GO:0005844,GO:0030425,GO:0048471,GO:0043065,GO:0019083,GO:0006413,GO:0036464,GO:1990904,GO:…	RNA binding|nucleus|membrane|translation|endoplasmic reticulum|cytosol|structural constituent of ribosome|ribosome|protein binding|cytosolic small ribosomal subunit|nucleolus|rRNA processing|ribosomal small subunit biogenesis|nucleoplasm|protein kinase binding|G1/S transition of mitotic cell cycle|mitotic cell cycle|placenta development|T cell proliferation involved in immune response|activation-…	path:hsa01521,path:hsa03010,path:hsa04066,path:hsa04150,path:hsa04151,path:hsa04371,path:hsa04714,path:hsa04910,path:hsa05205	EGFR tyrosine kinase inhibitor resistance|Ribosome|HIF-1 signaling pathway|mTOR signaling pathway|PI3K-Akt signaling pathway|Apelin signaling pathway|Thermogenesis|Insulin signaling pathway|Proteoglycans in cancer
RPL5	0	0.97	0.911	0	1.52308	1.59921	0.67736	ENSG00000122406	6125	protein_coding	ribosomal protein L5 [Source:HGNC Symbol;Acc:HGNC:10360]	GO:0003735,GO:0006412,GO:0005840,GO:0008097,GO:0005622,GO:0003723,GO:0005634,GO:0005737,GO:0016020,GO:0005783,GO:0005730,GO:0005829,GO:0005515,GO:0019843,GO:0005654,GO:0005925,GO:0006364,GO:0022625,GO:0000027,GO:0070062,GO:0019083,GO:0042273,GO:0032991,GO:0006413,GO:1990904,GO:0000184,GO:0003730,GO:0048027,GO:0006614,GO:0010628,GO:0050821,GO:0031625,GO:1901796,GO:1990948,GO:0045727,GO:1904667,GO:…	structural constituent of ribosome|translation|ribosome|5S rRNA binding|intracellular|RNA binding|nucleus|cytoplasm|membrane|endoplasmic reticulum|nucleolus|cytosol|protein binding|rRNA binding|nucleoplasm|focal adhesion|rRNA processing|cytosolic large ribosomal subunit|ribosomal large subunit assembly|extracellular exosome|viral transcription|ribosomal large subunit biogenesis|protein-containing…	path:hsa03010	Ribosome
RPL35A	0	0.97	0.914	0	1.53334	1.59526	0.673794	ENSG00000182899	6165	protein_coding	ribosomal protein L35a [Source:HGNC Symbol;Acc:HGNC:10345]	GO:0003723,GO:0016020,GO:0006412,GO:0003735,GO:0005840,GO:0002181,GO:0000049,GO:0006364,GO:0022625,GO:0005829,GO:0070062,GO:0019083,GO:0042273,GO:0005515,GO:0006413,GO:0000184,GO:0006614,GO:0005622	RNA binding|membrane|translation|structural constituent of ribosome|ribosome|cytoplasmic translation|tRNA binding|rRNA processing|cytosolic large ribosomal subunit|cytosol|extracellular exosome|viral transcription|ribosomal large subunit biogenesis|protein binding|translational initiation|nuclear-transcribed mRNA catabolic process, nonsense-mediated decay|SRP-dependent cotranslational protein tar…	path:hsa03010	Ribosome
RPL7	0	0.96	0.859	0	1.22402	1.59123	0.670142	ENSG00000147604	6129	protein_coding	ribosomal protein L7 [Source:HGNC Symbol;Acc:HGNC:10363]	GO:0003735,GO:0022625,GO:0000463,GO:0003723,GO:0005634,GO:0005737,GO:0016020,GO:0006412,GO:0005840,GO:0005515,GO:0005730,GO:0005925,GO:0006364,GO:0005829,GO:0019083,GO:0042273,GO:0006413,GO:0003677,GO:0042803,GO:1990904,GO:0000184,GO:0006614,GO:0014069,GO:0003729	structural constituent of ribosome|cytosolic large ribosomal subunit|maturation of LSU-rRNA from tricistronic rRNA transcript (SSU-rRNA, 5.8S rRNA, LSU-rRNA)|RNA binding|nucleus|cytoplasm|membrane|translation|ribosome|protein binding|nucleolus|focal adhesion|rRNA processing|cytosol|viral transcription|ribosomal large subunit biogenesis|translational initiation|DNA binding|protein homodimerization…	path:hsa03010	Ribosome
RPS8	0	0.99	0.962	0	1.8262	1.56809	0.649012	ENSG00000142937	6202	protein_coding	ribosomal protein S8 [Source:HGNC Symbol;Acc:HGNC:10441]	GO:0003723,GO:0005634,GO:0005737,GO:0016020,GO:0006412,GO:0005783,GO:0005829,GO:0003735,GO:0005840,GO:0022627,GO:0005925,GO:0000462,GO:0005654,GO:0070062,GO:0019083,GO:1990904,GO:0005515,GO:0006413,GO:0000184,GO:0006614,GO:0005622	RNA binding|nucleus|cytoplasm|membrane|translation|endoplasmic reticulum|cytosol|structural constituent of ribosome|ribosome|cytosolic small ribosomal subunit|focal adhesion|maturation of SSU-rRNA from tricistronic rRNA transcript (SSU-rRNA, 5.8S rRNA, LSU-rRNA)|nucleoplasm|extracellular exosome|viral transcription|ribonucleoprotein complex|protein binding|translational initiation|nuclear-transcr…	path:hsa03010	Ribosome
FAU	0	0.959	0.865	0	1.31182	1.56746	0.648432	ENSG00000149806	2197	protein_coding	FAU ubiquitin like and ribosomal protein S30 fusion [Source:HGNC Symbol;Acc:HGNC:3597]	GO:0003723,GO:0006412,GO:0003735,GO:0005840,GO:0005615,GO:0022627,GO:0005654,GO:0005829,GO:0008150,GO:0005575,GO:0019083,GO:0002227,GO:0019731,GO:0050830,GO:0061844,GO:0006413,GO:0000184,GO:0006614,GO:0015935,GO:0005622,GO:0005515	RNA binding|translation|structural constituent of ribosome|ribosome|extracellular space|cytosolic small ribosomal subunit|nucleoplasm|cytosol|biological_process|cellular_component|viral transcription|innate immune response in mucosa|antibacterial humoral response|defense response to Gram-positive bacterium|antimicrobial humoral immune response mediated by antimicrobial peptide|translational initi…	path:hsa03010	Ribosome
HSP90AB1	0	0.986	0.947	0	1.60395	1.54272	0.625472	ENSG00000096384	3326	protein_coding	heat shock protein 90 alpha family class B member 1 [Source:HGNC Symbol;Acc:HGNC:5258]	GO:0051897,GO:1902949,GO:0043025,GO:0003723,GO:0005634,GO:0005737,GO:0016020,GO:0000166,GO:0005524,GO:0005829,GO:0005739,GO:0006457,GO:0005886,GO:0005515,GO:0005576,GO:0042470,GO:0051082,GO:0038096,GO:0042802,GO:0009986,GO:0034605,GO:0006986,GO:0005654,GO:0045296,GO:0070062,GO:0008180,GO:0071157,GO:0032991,GO:1900034,GO:0006805,GO:0043312,GO:0032435,GO:0034774,GO:1904813,GO:0045597,GO:0030511,GO:…	positive regulation of protein kinase B signaling|positive regulation of tau-protein kinase activity|neuronal cell body|RNA binding|nucleus|cytoplasm|membrane|nucleotide binding|ATP binding|cytosol|mitochondrion|protein folding|plasma membrane|protein binding|extracellular region|melanosome|unfolded protein binding|Fc-gamma receptor signaling pathway involved in phagocytosis|identical protein bin…	path:hsa04141,path:hsa04151,path:hsa04217,path:hsa04612,path:hsa04621,path:hsa04657,path:hsa04659,path:hsa04914,path:hsa04915,path:hsa05200,path:hsa05215,path:hsa05418	Protein processing in endoplasmic reticulum|PI3K-Akt signaling pathway|Necroptosis|Antigen processing and presentation|NOD-like receptor signaling pathway|IL-17 signaling pathway|Th17 cell differentiation|Progesterone-mediated oocyte maturation|Estrogen signaling pathway|Pathways in cancer|Prostate cancer|Fluid shear stress and atherosclerosis
VIM	0	0.994	0.977	0	1.92847	1.53843	0.621455	ENSG00000026025	7431	protein_coding	vimentin [Source:HGNC Symbol;Acc:HGNC:12692]	GO:0005737,GO:0005634,GO:0005829,GO:0005856,GO:0005515,GO:0005882,GO:0045727,GO:0005925,GO:0005777,GO:0042802,GO:0005200,GO:0070062,GO:0071222,GO:0016032,GO:1990904,GO:0019904,GO:0016363,GO:0019221,GO:0097110,GO:0030049,GO:0003725,GO:0071225,GO:0005844,GO:0005212,GO:1990254,GO:0010628,GO:0010977,GO:0014002,GO:0032967,GO:0043488,GO:0045103,GO:0045109,GO:0060020,GO:0060395,GO:0070307,GO:0071346,GO:…	cytoplasm|nucleus|cytosol|cytoskeleton|protein binding|intermediate filament|positive regulation of translation|focal adhesion|peroxisome|identical protein binding|structural constituent of cytoskeleton|extracellular exosome|cellular response to lipopolysaccharide|viral process|ribonucleoprotein complex|protein domain specific binding|nuclear matrix|cytokine-mediated signaling pathway|scaffold pr…	path:hsa05169,path:hsa05206	Epstein-Barr virus infection|MicroRNAs in cancer
RPL23A	0	0.966	0.903	0	1.48738	1.50932	0.593897	ENSG00000198242	6147	protein_coding	ribosomal protein L23a [Source:HGNC Symbol;Acc:HGNC:10317]	GO:0003723,GO:0005634,GO:0005737,GO:0006412,GO:0003735,GO:0005840,GO:0005515,GO:0019843,GO:0005730,GO:0022625,GO:0000027,GO:0005829,GO:0045296,GO:0070062,GO:0008283,GO:0019083,GO:0006413,GO:0000184,GO:0006614,GO:1904841,GO:0005622	RNA binding|nucleus|cytoplasm|translation|structural constituent of ribosome|ribosome|protein binding|rRNA binding|nucleolus|cytosolic large ribosomal subunit|ribosomal large subunit assembly|cytosol|cadherin binding|extracellular exosome|cell population proliferation|viral transcription|translational initiation|nuclear-transcribed mRNA catabolic process, nonsense-mediated decay|SRP-dependent cot…	path:hsa03010	Ribosome
RPS16	0	0.97	0.904	0	1.46496	1.48583	0.571273	ENSG00000105193	6217	protein_coding	ribosomal protein S16 [Source:HGNC Symbol;Acc:HGNC:10396]	GO:0003735,GO:0006412,GO:0005840,GO:1990830,GO:0003723,GO:0016020,GO:0005515,GO:0022627,GO:0005925,GO:0006364,GO:0042274,GO:0000462,GO:0005654,GO:0005829,GO:0070062,GO:0019083,GO:0006413,GO:0000184,GO:0006614,GO:0015935	structural constituent of ribosome|translation|ribosome|cellular response to leukemia inhibitory factor|RNA binding|membrane|protein binding|cytosolic small ribosomal subunit|focal adhesion|rRNA processing|ribosomal small subunit biogenesis|maturation of SSU-rRNA from tricistronic rRNA transcript (SSU-rRNA, 5.8S rRNA, LSU-rRNA)|nucleoplasm|cytosol|extracellular exosome|viral transcription|transla…	path:hsa03010	Ribosome
RPS25	0	0.966	0.878	0	1.39094	1.43837	0.524437	ENSG00000118181	6230	protein_coding	ribosomal protein S25 [Source:HGNC Symbol;Acc:HGNC:10413]	GO:0003723,GO:0005634,GO:0006412,GO:0005840,GO:0005515,GO:0022627,GO:0005730,GO:0003735,GO:0005654,GO:0005829,GO:0070062,GO:0019083,GO:0006413,GO:0000184,GO:0006614,GO:0014069,GO:0015935	RNA binding|nucleus|translation|ribosome|protein binding|cytosolic small ribosomal subunit|nucleolus|structural constituent of ribosome|nucleoplasm|cytosol|extracellular exosome|viral transcription|translational initiation|nuclear-transcribed mRNA catabolic process, nonsense-mediated decay|SRP-dependent cotranslational protein targeting to membrane|postsynaptic density|small ribosomal subunit	path:hsa03010	Ribosome
EEF1A1	0	0.998	0.995	0	2.0048	1.41219	0.49793	ENSG00000156508	1915	protein_coding	eukaryotic translation elongation factor 1 alpha 1 [Source:HGNC Symbol;Acc:HGNC:3189]	GO:0003723,GO:0005634,GO:0005737,GO:0016020,GO:0006412,GO:0000166,GO:0003924,GO:0005525,GO:0005615,GO:0005829,GO:0005886,GO:0005515,GO:0003746,GO:0006414,GO:0000049,GO:0005730,GO:0005576,GO:0070062,GO:0019901,GO:0032587,GO:0043312,GO:0034774,GO:1904813,GO:0030864,GO:0019900,GO:0071364,GO:1904714,GO:0005853,GO:1900022,GO:0098574	RNA binding|nucleus|cytoplasm|membrane|translation|nucleotide binding|GTPase activity|GTP binding|extracellular space|cytosol|plasma membrane|protein binding|translation elongation factor activity|translational elongation|tRNA binding|nucleolus|extracellular region|extracellular exosome|protein kinase binding|ruffle membrane|neutrophil degranulation|secretory granule lumen|ficolin-1-rich granule …	path:hsa03013,path:hsa05134	RNA transport|Legionellosis
RPL37	0	0.977	0.931	0	1.63599	1.40412	0.489669	ENSG00000145592	6167	protein_coding	ribosomal protein L37 [Source:HGNC Symbol;Acc:HGNC:10347]	GO:0003723,GO:0006412,GO:0046872,GO:0003735,GO:0005840,GO:0019843,GO:0022625,GO:0005829,GO:0019083,GO:0006413,GO:0000184,GO:0006614,GO:0005622	RNA binding|translation|metal ion binding|structural constituent of ribosome|ribosome|rRNA binding|cytosolic large ribosomal subunit|cytosol|viral transcription|translational initiation|nuclear-transcribed mRNA catabolic process, nonsense-mediated decay|SRP-dependent cotranslational protein targeting to membrane|intracellular	path:hsa03010	Ribosome
RPL34	0	0.977	0.94	0	1.7055	1.37417	0.45856	ENSG00000109475	6164	protein_coding	ribosomal protein L34 [Source:HGNC Symbol;Acc:HGNC:10340]	GO:0005737,GO:0006412,GO:0005783,GO:0003735,GO:0005840,GO:0005829,GO:0005515,GO:0045296,GO:0070062,GO:0019083,GO:0006413,GO:0003723,GO:0000184,GO:0006614,GO:0022625,GO:0005622	cytoplasm|translation|endoplasmic reticulum|structural constituent of ribosome|ribosome|cytosol|protein binding|cadherin binding|extracellular exosome|viral transcription|translational initiation|RNA binding|nuclear-transcribed mRNA catabolic process, nonsense-mediated decay|SRP-dependent cotranslational protein targeting to membrane|cytosolic large ribosomal subunit|intracellular	path:hsa03010	Ribosome
NUCKS1	0	0.8	0.82	0	0.425657	0.620799	-0.687802	ENSG00000069275	64710	protein_coding	nuclear casein kinase and cyclin dependent kinase substrate 1 [Source:HGNC Symbol;Acc:HGNC:29923]	GO:0005737,GO:0005634,GO:0003723,GO:0005730,GO:0006357,GO:0000790,GO:0008134,GO:0000785,GO:0036297,GO:0043923,GO:0003682,GO:0071481,GO:0000724,GO:0003690,GO:0001228,GO:0003697,GO:0001678,GO:0006275,GO:0006325,GO:0019046,GO:0031297,GO:0035822,GO:0042593,GO:0044829,GO:0045944,GO:0046626,GO:0046628,GO:0060382,GO:1990968,GO:1990969	cytoplasm|nucleus|RNA binding|nucleolus|regulation of transcription by RNA polymerase II|nuclear chromatin|transcription factor binding|chromatin|interstrand cross-link repair|positive regulation by host of viral transcription|chromatin binding|cellular response to X-ray|double-strand break repair via homologous recombination|double-stranded DNA binding|DNA-binding transcription activator activit…
TTC3	0	0.704	0.809	0	0.135783	0.581219	-0.782846	ENSG00000182670	7267	protein_coding	tetratricopeptide repeat domain 3 [Source:HGNC Symbol;Acc:HGNC:12393]	GO:0005515,GO:0005634,GO:0046872,GO:0016740,GO:0005730,GO:0005829,GO:0016567,GO:0004842,GO:0006511,GO:0070936	protein binding|nucleus|metal ion binding|transferase activity|nucleolus|cytosol|protein ubiquitination|ubiquitin-protein transferase activity|ubiquitin-dependent protein catabolic process|protein K48-linked ubiquitination
SYNPO2	0	0.613	0.679	0	-0.149635	0.556353	-0.845929	ENSG00000172403	171024	protein_coding	synaptopodin 2 [Source:HGNC Symbol;Acc:HGNC:17732]	GO:0005634,GO:0005737,GO:0043231,GO:0005829,GO:0003779,GO:0015629,GO:0005856,GO:0005515,GO:0030054,GO:0005925,GO:0001725,GO:0030018,GO:0071889,GO:0031005,GO:0032233,GO:0051393,GO:0051371,GO:0030674,GO:0000045,GO:0061684,GO:0099023	nucleus|cytoplasm|intracellular membrane-bounded organelle|cytosol|actin binding|actin cytoskeleton|cytoskeleton|protein binding|cell junction|focal adhesion|stress fiber|Z disc|14-3-3 protein binding|filamin binding|positive regulation of actin filament bundle assembly|alpha-actinin binding|muscle alpha-actinin binding|protein binding, bridging|autophagosome assembly|chaperone-mediated autophagy…
BPTF	0	0.579	0.725	0	-0.30274	0.554591	-0.850503	ENSG00000171634	2186	protein_coding	bromodomain PHD finger transcription factor [Source:HGNC Symbol;Acc:HGNC:3581]	GO:0046872,GO:0005654,GO:0006357,GO:0016589,GO:0005515,GO:0035064,GO:0005634,GO:0005737,GO:0006325,GO:0070062,GO:0045944,GO:0000790,GO:0000122,GO:0008134,GO:0043565,GO:0007420,GO:0008094,GO:0006338,GO:0001892,GO:0007492,GO:0009952	metal ion binding|nucleoplasm|regulation of transcription by RNA polymerase II|NURF complex|protein binding|methylated histone binding|nucleus|cytoplasm|chromatin organization|extracellular exosome|positive regulation of transcription by RNA polymerase II|nuclear chromatin|negative regulation of transcription by RNA polymerase II|transcription factor binding|sequence-specific DNA binding|brain de…
ZBTB20	0	0.797	0.849	0	0.48797	0.54601	-0.873001	ENSG00000181722	26137	protein_coding	zinc finger and BTB domain containing 20 [Source:HGNC Symbol;Acc:HGNC:13503]	GO:0003676,GO:0005634,GO:0005737,GO:0046872,GO:0005654,GO:0003677,GO:0016604,GO:0000977,GO:0001227,GO:0044212,GO:0045821,GO:0046889,GO:0055088,GO:0071333,GO:0005515,GO:0000122,GO:0010629,GO:0032728,GO:0032755,GO:0032760,GO:0045892	nucleic acid binding|nucleus|cytoplasm|metal ion binding|nucleoplasm|DNA binding|nuclear body|RNA polymerase II regulatory region sequence-specific DNA binding|DNA-binding transcription repressor activity, RNA polymerase II-specific|transcription regulatory region DNA binding|positive regulation of glycolytic process|positive regulation of lipid biosynthetic process|lipid homeostasis|cellular res…
AKAP9	0	0.679	0.811	0	0.0855666	0.544047	-0.878196	ENSG00000127914	10142	protein_coding	A-kinase anchoring protein 9 [Source:HGNC Symbol;Acc:HGNC:379]	GO:0060307,GO:0005737,GO:0005794,GO:0043231,GO:0005813,GO:0007165,GO:0003677,GO:0005856,GO:0005515,GO:0060090,GO:0005795,GO:0005815,GO:0015459,GO:0005801,GO:0005829,GO:0000086,GO:0010389,GO:0097711,GO:0033138,GO:0044325,GO:0061337,GO:0005102,GO:0007268,GO:0098978,GO:0060306,GO:0008076,GO:0034237,GO:0086091,GO:0071320,GO:0007020,GO:0098962,GO:1901018,GO:0031116,GO:0098909,GO:0051661,GO:1903358,GO:…	regulation of ventricular cardiac muscle cell membrane repolarization|cytoplasm|Golgi apparatus|intracellular membrane-bounded organelle|centrosome|signal transduction|DNA binding|cytoskeleton|protein binding|molecular adaptor activity|Golgi stack|microtubule organizing center|potassium channel regulator activity|cis-Golgi network|cytosol|G2/M transition of mitotic cell cycle|regulation of G2/M t…
MT-ND2	0	0.987	0.997	0	1.82067	0.541998	-0.88364	ENSG00000198763	4536	protein_coding	mitochondrially encoded NADH:ubiquinone oxidoreductase core subunit 2 [Source:HGNC Symbol;Acc:HGNC:7456]	GO:0016020,GO:0016021,GO:0016491,GO:0055114,GO:0005743,GO:0005739,GO:0006120,GO:0070469,GO:0008137,GO:0032981,GO:0005747,GO:0019901,GO:0035255,GO:0072593,GO:0014069	membrane|integral component of membrane|oxidoreductase activity|oxidation-reduction process|mitochondrial inner membrane|mitochondrion|mitochondrial electron transport, NADH to ubiquinone|respirasome|NADH dehydrogenase (ubiquinone) activity|mitochondrial respiratory chain complex I assembly|mitochondrial respiratory chain complex I|protein kinase binding|ionotropic glutamate receptor binding|reac…
FLNA	0	0.635	0.767	0	0.0154519	0.541184	-0.885808	ENSG00000196924	2316	protein_coding	filamin A [Source:HGNC Symbol;Acc:HGNC:3754]	GO:0003779,GO:0030036,GO:0030154,GO:0050821,GO:0005737,GO:0003723,GO:0005634,GO:0016020,GO:0005829,GO:0005886,GO:0015629,GO:0005856,GO:0005515,GO:0005925,GO:0005576,GO:0060271,GO:0045296,GO:0070062,GO:0030030,GO:0005938,GO:0042307,GO:0043123,GO:0030334,GO:0042803,GO:0044325,GO:0070527,GO:0002576,GO:0008134,GO:0001664,GO:0030168,GO:0043433,GO:0051015,GO:0005911,GO:0043113,GO:0044319,GO:0031532,GO:…	actin binding|actin cytoskeleton organization|cell differentiation|protein stabilization|cytoplasm|RNA binding|nucleus|membrane|cytosol|plasma membrane|actin cytoskeleton|cytoskeleton|protein binding|focal adhesion|extracellular region|cilium assembly|cadherin binding|extracellular exosome|cell projection organization|cell cortex|positive regulation of protein import into nucleus|positive regulat…	path:hsa04010,path:hsa04510,path:hsa05132,path:hsa05205	MAPK signaling pathway|Focal adhesion|Salmonella infection|Proteoglycans in cancer
LTBP4	0	0.523	0.697	0	-0.3219	0.533068	-0.907608	ENSG00000090006	8425	protein_coding	latent transforming growth factor beta binding protein 4 [Source:HGNC Symbol;Acc:HGNC:6717]	GO:0005509,GO:0005615,GO:0005515,GO:0005576,GO:0007275,GO:0062023,GO:0030162,GO:0006457,GO:0001558,GO:0005178,GO:0005201,GO:0031012,GO:0019838,GO:0045595,GO:0005539,GO:0017015,GO:0050431,GO:0030252,GO:0005024,GO:0007179,GO:0046879	calcium ion binding|extracellular space|protein binding|extracellular region|multicellular organism development|collagen-containing extracellular matrix|regulation of proteolysis|protein folding|regulation of cell growth|integrin binding|extracellular matrix structural constituent|extracellular matrix|growth factor binding|regulation of cell differentiation|glycosaminoglycan binding|regulation of…
SON	0	0.816	0.921	0	0.516765	0.518973	-0.946268	ENSG00000159140	6651	protein_coding	SON DNA binding protein [Source:HGNC Symbol;Acc:HGNC:11183]	GO:0003676,GO:0003723,GO:0006397,GO:0008380,GO:0005634,GO:0016607,GO:0043066,GO:0003677,GO:0007049,GO:0051726,GO:0043484,GO:0005515,GO:0000226,GO:0000281,GO:0048024,GO:0050733	nucleic acid binding|RNA binding|mRNA processing|RNA splicing|nucleus|nuclear speck|negative regulation of apoptotic process|DNA binding|cell cycle|regulation of cell cycle|regulation of RNA splicing|protein binding|microtubule cytoskeleton organization|mitotic cytokinesis|regulation of mRNA splicing, via spliceosome|RS domain binding
DDX17	0	0.691	0.82	0	0.0697917	0.518062	-0.948804	ENSG00000100201	10521	protein_coding	DEAD-box helicase 17 [Source:HGNC Symbol;Acc:HGNC:2740]	GO:0005524,GO:0003676,GO:0000166,GO:0016787,GO:0004386,GO:0003723,GO:0006397,GO:0008380,GO:0005634,GO:0005737,GO:0016607,GO:0016020,GO:0005829,GO:0005515,GO:0003713,GO:0002376,GO:0005730,GO:0003724,GO:0031047,GO:0006364,GO:0051607,GO:0045944,GO:0005654,GO:1990904,GO:0006357,GO:0000381,GO:0030521,GO:0030520,GO:0006396,GO:0000380,GO:0001837,GO:0045445,GO:2001014,GO:0010586,GO:0008186	ATP binding|nucleic acid binding|nucleotide binding|hydrolase activity|helicase activity|RNA binding|mRNA processing|RNA splicing|nucleus|cytoplasm|nuclear speck|membrane|cytosol|protein binding|transcription coactivator activity|immune system process|nucleolus|RNA helicase activity|gene silencing by RNA|rRNA processing|defense response to virus|positive regulation of transcription by RNA polymer…
ATRX	0	0.628	0.812	0	-0.0307674	0.502703	-0.992221	ENSG00000085224	546	protein_coding	ATRX chromatin remodeler [Source:HGNC Symbol;Acc:HGNC:886]	GO:0005634,GO:0046872,GO:0000166,GO:0005524,GO:0005654,GO:0016787,GO:0003677,GO:0006325,GO:0006334,GO:0005694,GO:0005515,GO:0032508,GO:0006281,GO:0006974,GO:0016604,GO:0003678,GO:0004386,GO:0000781,GO:0045944,GO:0003682,GO:0042393,GO:0000212,GO:0007283,GO:0010571,GO:0030330,GO:0030900,GO:0031297,GO:0032206,GO:0035128,GO:0035264,GO:0060009,GO:0070192,GO:0070198,GO:0072520,GO:0072711,GO:1901581,GO:…	nucleus|metal ion binding|nucleotide binding|ATP binding|nucleoplasm|hydrolase activity|DNA binding|chromatin organization|nucleosome assembly|chromosome|protein binding|DNA duplex unwinding|DNA repair|cellular response to DNA damage stimulus|nuclear body|DNA helicase activity|helicase activity|chromosome, telomeric region|positive regulation of transcription by RNA polymerase II|chromatin bindin…
NKTR	0	0.472	0.707	0	-0.487449	0.499563	-1.00126	ENSG00000114857	4820	protein_coding	natural killer cell triggering receptor [Source:HGNC Symbol;Acc:HGNC:7833]	GO:0016020,GO:0016853,GO:0005829,GO:0005654,GO:0005739,GO:0005886,GO:0003755,GO:0000413,GO:0006457,GO:0016018,GO:0051082,GO:0042026	membrane|isomerase activity|cytosol|nucleoplasm|mitochondrion|plasma membrane|peptidyl-prolyl cis-trans isomerase activity|protein peptidyl-prolyl isomerization|protein folding|cyclosporin A binding|unfolded protein binding|protein refolding
AHNAK	0	0.67	0.812	0	0.133864	0.499262	-1.00213	ENSG00000124942	79026	protein_coding	AHNAK nucleoprotein [Source:HGNC Symbol;Acc:HGNC:347]	GO:0005515,GO:0003723,GO:0005634,GO:0005737,GO:0016020,GO:0005829,GO:0005765,GO:0005886,GO:0045121,GO:0005925,GO:0045296,GO:0070062,GO:0042383,GO:0043484,GO:0030315,GO:0031982,GO:1901385,GO:0051259,GO:0044548,GO:0015629,GO:0043034,GO:0044291,GO:0097493	protein binding|RNA binding|nucleus|cytoplasm|membrane|cytosol|lysosomal membrane|plasma membrane|membrane raft|focal adhesion|cadherin binding|extracellular exosome|sarcolemma|regulation of RNA splicing|T-tubule|vesicle|regulation of voltage-gated calcium channel activity|protein complex oligomerization|S100 protein binding|actin cytoskeleton|costamere|cell-cell contact zone|structural molecule …
MT-ND4L	0	0.883	0.948	0	0.83481	0.492161	-1.0228	ENSG00000212907	4539	protein_coding	mitochondrially encoded NADH:ubiquinone oxidoreductase core subunit 4L [Source:HGNC Symbol;Acc:HGNC:7460]	GO:0016020,GO:0016021,GO:0016491,GO:0055114,GO:0005739,GO:0070469,GO:0031966,GO:0016651,GO:0042773,GO:0008137,GO:0005747,GO:0006120,GO:0030964	membrane|integral component of membrane|oxidoreductase activity|oxidation-reduction process|mitochondrion|respirasome|mitochondrial membrane|oxidoreductase activity, acting on NAD(P)H|ATP synthesis coupled electron transport|NADH dehydrogenase (ubiquinone) activity|mitochondrial respiratory chain complex I|mitochondrial electron transport, NADH to ubiquinone|NADH dehydrogenase complex
MACF1	0	0.675	0.85	0	0.0980011	0.471669	-1.08415	ENSG00000127603	643314	protein_coding	microtubule actin crosslinking factor 1 [Source:HGNC Symbol;Acc:HGNC:13664]	GO:0005509,GO:0003779,GO:0005856,GO:0008092,GO:0008017,GO:0007010,GO:0005515,GO:0003723,GO:0005737,GO:0016020,GO:0046872,GO:0005794,GO:0005886,GO:0042995,GO:0016055,GO:0005874,GO:0030177,GO:0045296,GO:0051015,GO:0045773,GO:0016887,GO:0032587,GO:0015629,GO:0005882,GO:0042060,GO:0045104,GO:0150011,GO:0030334,GO:0051893,GO:0032886,GO:0010632,GO:0043001,GO:0051011,GO:0016021,GO:0030054	calcium ion binding|actin binding|cytoskeleton|cytoskeletal protein binding|microtubule binding|cytoskeleton organization|protein binding|RNA binding|cytoplasm|membrane|metal ion binding|Golgi apparatus|plasma membrane|cell projection|Wnt signaling pathway|microtubule|positive regulation of Wnt signaling pathway|cadherin binding|actin filament binding|positive regulation of axon extension|ATPase …
INTS6	0	0.617	0.785	0	0.14424	0.454248	-1.13845	ENSG00000102786	26512	protein_coding	integrator complex subunit 6 [Source:HGNC Symbol;Acc:HGNC:14879]	GO:0005634,GO:0005654,GO:0015629,GO:0005515,GO:0042795,GO:0004888,GO:0034472,GO:0032039,GO:0016180	nucleus|nucleoplasm|actin cytoskeleton|protein binding|snRNA transcription by RNA polymerase II|transmembrane signaling receptor activity|snRNA 3'-end processing|integrator complex|snRNA processing
DST	0	0.719	0.881	0	0.322221	0.424934	-1.23469	ENSG00000151914	667	protein_coding	dystonin [Source:HGNC Symbol;Acc:HGNC:1090]	GO:0005634,GO:0005737,GO:0016020,GO:0016021,GO:0046872,GO:0005829,GO:0005783,GO:0005789,GO:0005509,GO:0003779,GO:0007155,GO:1904115,GO:0005886,GO:0015630,GO:0005856,GO:0042995,GO:0005515,GO:0008092,GO:0005882,GO:0008017,GO:0030054,GO:0005874,GO:0007229,GO:0005925,GO:0007010,GO:0030424,GO:0031252,GO:0005938,GO:0031122,GO:0042060,GO:0045104,GO:0008022,GO:0030018,GO:0009925,GO:0005178,GO:0005635,GO:…	nucleus|cytoplasm|membrane|integral component of membrane|metal ion binding|cytosol|endoplasmic reticulum|endoplasmic reticulum membrane|calcium ion binding|actin binding|cell adhesion|axon cytoplasm|plasma membrane|microtubule cytoskeleton|cytoskeleton|cell projection|protein binding|cytoskeletal protein binding|intermediate filament|microtubule binding|cell junction|microtubule|integrin-mediate…
CARMN	0	0.154	0.446	0	-1.62147	0.397006	-1.33277	ENSG00000249669	--	lncRNA	cardiac mesoderm enhancer-associated non-coding RNA [Source:HGNC Symbol;Acc:HGNC:42872]
MAFB	0	0.338	0.646	0	-0.42784	0.360891	-1.47037	ENSG00000204103	9935	protein_coding	MAF bZIP transcription factor B [Source:HGNC Symbol;Acc:HGNC:6408]	GO:0005634,GO:0006355,GO:0003677,GO:0003700,GO:0005515,GO:0043565,GO:0000978,GO:0000981,GO:0000790,GO:0045671,GO:0008134,GO:0045647,GO:0001228,GO:0042803,GO:0046982,GO:1990837,GO:0006357,GO:0007379,GO:0007423,GO:0007585,GO:0021571,GO:0021572,GO:0021599,GO:0033077,GO:0035284,GO:0042472,GO:0045944,GO:0048538,GO:0005667	nucleus|regulation of transcription, DNA-templated|DNA binding|DNA-binding transcription factor activity|protein binding|sequence-specific DNA binding|RNA polymerase II proximal promoter sequence-specific DNA binding|DNA-binding transcription factor activity, RNA polymerase II-specific|nuclear chromatin|negative regulation of osteoclast differentiation|transcription factor binding|negative regula…	path:hsa04928	Parathyroid hormone synthesis, secretion and action
XIST	0	0.879	0.966	0	0.856229	0.333324	-1.585	ENSG00000229807	7503	lncRNA	X inactive specific transcript [Source:HGNC Symbol;Acc:HGNC:12810]
KCNQ1OT1	0	0.666	0.866	0	0.611563	0.322899	-1.63085	ENSG00000269821	10984	lncRNA	KCNQ1 opposite strand/antisense transcript 1 [Source:HGNC Symbol;Acc:HGNC:6295]
COL3A1	0	0.783	0.917	0	0.988058	0.321792	-1.6358	ENSG00000168542	1281	protein_coding	collagen type III alpha 1 chain [Source:HGNC Symbol;Acc:HGNC:2201]	GO:0046872,GO:0005615,GO:0005515,GO:0005576,GO:0005581,GO:0005201,GO:0007229,GO:0050776,GO:0030198,GO:0031012,GO:0062023,GO:0007507,GO:0021987,GO:0030020,GO:0005178,GO:0005788,GO:0007179,GO:0007160,GO:0042060,GO:0030199,GO:0030168,GO:0009314,GO:2001223,GO:0034097,GO:0018149,GO:0002020,GO:0048407,GO:0046332,GO:0001501,GO:0001568,GO:0009612,GO:0035025,GO:0043588,GO:0048565,GO:0050777,GO:0060414,GO:…	metal ion binding|extracellular space|protein binding|extracellular region|collagen trimer|extracellular matrix structural constituent|integrin-mediated signaling pathway|regulation of immune response|extracellular matrix organization|extracellular matrix|collagen-containing extracellular matrix|heart development|cerebral cortex development|extracellular matrix structural constituent conferring t…	path:hsa04611,path:hsa04926,path:hsa04933,path:hsa04974,path:hsa05146	Platelet activation|Relaxin signaling pathway|AGE-RAGE signaling pathway in diabetic complications|Protein digestion and absorption|Amoebiasis
HIST1H2BG	4.94065645841247e-324	0.086	0.362	1.65699736302237e-319	-2.30548	0.479289	-1.06103	ENSG00000273802	8339	protein_coding	histone cluster 1 H2B family member g [Source:HGNC Symbol;Acc:HGNC:4746]	GO:0005634,GO:0005829,GO:0005654,GO:0003677,GO:0046982,GO:0006334,GO:0000786,GO:0005694,GO:0005615,GO:0005515,GO:0042802,GO:0042742,GO:0016567,GO:0070062,GO:0002227,GO:0019731,GO:0050830,GO:0061844	nucleus|cytosol|nucleoplasm|DNA binding|protein heterodimerization activity|nucleosome assembly|nucleosome|chromosome|extracellular space|protein binding|identical protein binding|defense response to bacterium|protein ubiquitination|extracellular exosome|innate immune response in mucosa|antibacterial humoral response|defense response to Gram-positive bacterium|antimicrobial humoral immune respons…	path:hsa05034,path:hsa05203,path:hsa05322	Alcoholism|Viral carcinogenesis|Systemic lupus erythematosus
ZFAS1	1.31867169084703e-314	0.899	0.697	4.42256111676277e-310	0.624108	1.63513	0.709407	ENSG00000177410	441951	lncRNA	ZNFX1 antisense RNA 1 [Source:HGNC Symbol;Acc:HGNC:33101]
POLR2A	1.02683083939013e-312	0.38	0.598	3.44379e-308	-0.848965	0.508671	-0.975196	ENSG00000181222	5430	protein_coding	RNA polymerase II subunit A [Source:HGNC Symbol;Acc:HGNC:9187]	GO:0005634,GO:0003677,GO:0005719,GO:0001047,GO:0014070,GO:0071453,GO:0003899,GO:0006351,GO:0006366,GO:0005665,GO:0003723,GO:0005737,GO:0046872,GO:0016740,GO:0005515,GO:0016779,GO:0005654,GO:0060964,GO:0008022,GO:0006355,GO:0006368,GO:0006370,GO:0050434,GO:0006367,GO:0042795,GO:0006353,GO:0000398,GO:0031625,GO:0006283,GO:0008543,GO:0016070,GO:0035019,GO:1990841,GO:0033120,GO:0000974,GO:0001055,GO:…	nucleus|DNA binding|nuclear euchromatin|core promoter binding|response to organic cyclic compound|cellular response to oxygen levels|DNA-directed 5'-3' RNA polymerase activity|transcription, DNA-templated|transcription by RNA polymerase II|RNA polymerase II, core complex|RNA binding|cytoplasm|metal ion binding|transferase activity|protein binding|nucleotidyltransferase activity|nucleoplasm|regula…	path:hsa00230,path:hsa00240,path:hsa03020,path:hsa05016,path:hsa05168	Purine metabolism|Pyrimidine metabolism|RNA polymerase|Huntington disease|Herpes simplex infection
AC058791.1	2.85451510299531e-312	0.415	0.092	9.57347e-308	-2.35139	1.60525	0.6828	ENSG00000273319	--	lncRNA	novel transcript
KLF6	1.76995982086757e-311	0.818	0.612	5.93609e-307	0.415479	2.5363	1.34272	ENSG00000067082	1316	protein_coding	Kruppel like factor 6 [Source:HGNC Symbol;Acc:HGNC:2235]	GO:0003676,GO:0005634,GO:0043231,GO:0046872,GO:0005730,GO:0005829,GO:0003677,GO:0001650,GO:0005515,GO:0045893,GO:0000981,GO:0006357,GO:0000790,GO:0000978,GO:0001228,GO:0045944,GO:0030183	nucleic acid binding|nucleus|intracellular membrane-bounded organelle|metal ion binding|nucleolus|cytosol|DNA binding|fibrillar center|protein binding|positive regulation of transcription, DNA-templated|DNA-binding transcription factor activity, RNA polymerase II-specific|regulation of transcription by RNA polymerase II|nuclear chromatin|RNA polymerase II proximal promoter sequence-specific DNA b…
MT-ATP8	6.63158892064775e-311	0.47	0.706	2.2241e-306	-0.497205	0.527729	-0.922131	ENSG00000228253	4509	protein_coding	mitochondrially encoded ATP synthase membrane subunit 8 [Source:HGNC Symbol;Acc:HGNC:7415]	GO:0016020,GO:0016021,GO:0005739,GO:0006811,GO:0015078,GO:0015986,GO:0031966,GO:0016887,GO:0000276,GO:0006754,GO:0005743,GO:0022857,GO:0042407,GO:0042776,GO:0005753,GO:0045263	membrane|integral component of membrane|mitochondrion|ion transport|proton transmembrane transporter activity|ATP synthesis coupled proton transport|mitochondrial membrane|ATPase activity|mitochondrial proton-transporting ATP synthase complex, coupling factor F(o)|ATP biosynthetic process|mitochondrial inner membrane|transmembrane transporter activity|cristae formation|mitochondrial ATP synthesis…
THAP2	2.89607e-307	0.433	0.128	9.71283e-303	-1.98487	2.21982	1.15044	ENSG00000173451	83591	protein_coding	THAP domain containing 2 [Source:HGNC Symbol;Acc:HGNC:20854]	GO:0003676,GO:0046872,GO:0003677,GO:0006357,GO:0000981,GO:0000790,GO:0005730	nucleic acid binding|metal ion binding|DNA binding|regulation of transcription by RNA polymerase II|DNA-binding transcription factor activity, RNA polymerase II-specific|nuclear chromatin|nucleolus
SPRR2F	4.60993e-306	0.474	0.15	1.54608e-301	-1.5028	2.45994	1.29862	ENSG00000244094	6705	protein_coding	small proline rich protein 2F [Source:HGNC Symbol;Acc:HGNC:11266]	GO:0005737,GO:0031424,GO:0005829,GO:0001533,GO:0008544,GO:0030216,GO:0070268	cytoplasm|keratinization|cytosol|cornified envelope|epidermis development|keratinocyte differentiation|cornification
GOLGB1	1.58992e-303	0.637	0.771	5.33229e-299	-0.0290495	0.545906	-0.873275	ENSG00000173230	2804	protein_coding	golgin B1 [Source:HGNC Symbol;Acc:HGNC:4429]	GO:0003723,GO:0016020,GO:0016021,GO:0005794,GO:0006355,GO:0003700,GO:0043565,GO:0005515,GO:0000139,GO:0006888,GO:0005793,GO:0005795,GO:0007030,GO:1905793,GO:0005801	RNA binding|membrane|integral component of membrane|Golgi apparatus|regulation of transcription, DNA-templated|DNA-binding transcription factor activity|sequence-specific DNA binding|protein binding|Golgi membrane|endoplasmic reticulum to Golgi vesicle-mediated transport|endoplasmic reticulum-Golgi intermediate compartment|Golgi stack|Golgi organization|protein localization to pericentriolar mate…
KANK2	5.41156e-302	0.41	0.648	1.81493e-297	-0.677406	0.56874	-0.814159	ENSG00000197256	25959	protein_coding	KN motif and ankyrin repeat domains 2 [Source:HGNC Symbol;Acc:HGNC:29300]	GO:0005737,GO:0005739,GO:0005515,GO:0006915,GO:0000122,GO:0008285,GO:0033147,GO:2000134,GO:0043069,GO:0035023,GO:0090521,GO:0070563,GO:0072073	cytoplasm|mitochondrion|protein binding|apoptotic process|negative regulation of transcription by RNA polymerase II|negative regulation of cell population proliferation|negative regulation of intracellular estrogen receptor signaling pathway|negative regulation of G1/S transition of mitotic cell cycle|negative regulation of programmed cell death|regulation of Rho protein signal transduction|glome…
ESR1	1.31389e-301	0.093	0.361	4.40653e-297	-2.11405	0.49901	-1.00286	ENSG00000091831	2099	protein_coding	estrogen receptor 1 [Source:HGNC Symbol;Acc:HGNC:3467]	GO:0005634,GO:0006355,GO:0003677,GO:0005496,GO:0043401,GO:0030284,GO:0045944,GO:0005737,GO:0016020,GO:0016021,GO:0008270,GO:0046872,GO:0003700,GO:0005794,GO:0005886,GO:0043565,GO:0005515,GO:0003707,GO:0030522,GO:0045893,GO:0008289,GO:0042802,GO:0000981,GO:0000790,GO:0000978,GO:0005654,GO:0005829,GO:0019901,GO:0016579,GO:0003682,GO:0001228,GO:0007165,GO:0019899,GO:0010629,GO:0008134,GO:0000122,GO:…	nucleus|regulation of transcription, DNA-templated|DNA binding|steroid binding|steroid hormone mediated signaling pathway|estrogen receptor activity|positive regulation of transcription by RNA polymerase II|cytoplasm|membrane|integral component of membrane|zinc ion binding|metal ion binding|DNA-binding transcription factor activity|Golgi apparatus|plasma membrane|sequence-specific DNA binding|pro…	path:hsa01522,path:hsa04915,path:hsa04917,path:hsa04919,path:hsa04961,path:hsa05200,path:hsa05205,path:hsa05224	Endocrine resistance|Estrogen signaling pathway|Prolactin signaling pathway|Thyroid hormone signaling pathway|Endocrine and other factor-regulated calcium reabsorption|Pathways in cancer|Proteoglycans in cancer|Breast cancer
SYNE2	3.03962e-301	0.594	0.647	1.01943e-296	-0.200452	0.561496	-0.832653	ENSG00000054654	23224	protein_coding	spectrin repeat containing nuclear envelope protein 2 [Source:HGNC Symbol;Acc:HGNC:17084]	GO:0005634,GO:0005737,GO:0016020,GO:0016021,GO:0003779,GO:0051015,GO:0005739,GO:0031965,GO:0045111,GO:0005886,GO:0005856,GO:0005515,GO:0016235,GO:0034993,GO:0030054,GO:0005654,GO:0005925,GO:0090286,GO:0005635,GO:0070062,GO:0016529,GO:0030335,GO:0030018,GO:0033017,GO:0007097,GO:0031527,GO:0031258,GO:0051642,GO:0005640,GO:0031981,GO:0031022,GO:0021817,GO:1902017,GO:0030016	nucleus|cytoplasm|membrane|integral component of membrane|actin binding|actin filament binding|mitochondrion|nuclear membrane|intermediate filament cytoskeleton|plasma membrane|cytoskeleton|protein binding|aggresome|meiotic nuclear membrane microtubule tethering complex|cell junction|nucleoplasm|focal adhesion|cytoskeletal anchoring at nuclear membrane|nuclear envelope|extracellular exosome|sarco…
ID3	6.23007e-301	0.838	0.584	2.08944e-296	0.506749	2.44196	1.28804	ENSG00000117318	3399	protein_coding	inhibitor of DNA binding 3, HLH protein [Source:HGNC Symbol;Acc:HGNC:5362]	GO:0005634,GO:0005737,GO:0046983,GO:0005515,GO:0045892,GO:0048511,GO:0003700,GO:0030182,GO:0007517,GO:0000981,GO:0008134,GO:0051726,GO:0007623,GO:0007275,GO:0003714,GO:0001085,GO:0043392,GO:0043433,GO:0045665,GO:0019904,GO:1901707,GO:0000122,GO:0001656,GO:0006275,GO:0006351,GO:0007417,GO:0007507,GO:0009611,GO:0010629,GO:0030855,GO:0030903,GO:0042476,GO:0043065,GO:0045662,GO:0045668,GO:0072750	nucleus|cytoplasm|protein dimerization activity|protein binding|negative regulation of transcription, DNA-templated|rhythmic process|DNA-binding transcription factor activity|neuron differentiation|muscle organ development|DNA-binding transcription factor activity, RNA polymerase II-specific|transcription factor binding|regulation of cell cycle|circadian rhythm|multicellular organism development|…	path:hsa04350,path:hsa04550	TGF-beta signaling pathway|Signaling pathways regulating pluripotency of stem cells
DYNC1H1	3.58009e-300	0.543	0.723	1.20069e-295	-0.379207	0.557665	-0.842529	ENSG00000197102	1778	protein_coding	dynein cytoplasmic 1 heavy chain 1 [Source:HGNC Symbol;Acc:HGNC:2961]	GO:0003723,GO:0005737,GO:0016020,GO:0000166,GO:0005524,GO:0003774,GO:0051301,GO:1904115,GO:0003777,GO:0005856,GO:0005515,GO:0007049,GO:0005874,GO:0007018,GO:0005813,GO:0030286,GO:0005576,GO:0000278,GO:0005868,GO:0005829,GO:0070062,GO:0051959,GO:0031122,GO:0005938,GO:0000086,GO:0010389,GO:0097711,GO:0043312,GO:0005881,GO:0007052,GO:0019886,GO:0006888,GO:0035578,GO:0120162,GO:0045505,GO:0060236,GO:…	RNA binding|cytoplasm|membrane|nucleotide binding|ATP binding|motor activity|cell division|axon cytoplasm|microtubule motor activity|cytoskeleton|protein binding|cell cycle|microtubule|microtubule-based movement|centrosome|dynein complex|extracellular region|mitotic cell cycle|cytoplasmic dynein complex|cytosol|extracellular exosome|dynein light intermediate chain binding|cytoplasmic microtubule …	path:hsa04145,path:hsa04962,path:hsa05132	Phagosome|Vasopressin-regulated water reabsorption|Salmonella infection
MMP11	1.12603e-298	0.114	0.363	3.77646e-294	-1.61663	0.260881	-1.93854	ENSG00000099953	4320	protein_coding	matrix metallopeptidase 11 [Source:HGNC Symbol;Acc:HGNC:7157]	GO:0008270,GO:0046872,GO:0016787,GO:0007275,GO:0008233,GO:0006508,GO:0005576,GO:0004222,GO:0008237,GO:0031012,GO:0005615,GO:0030198,GO:0005796,GO:0022617,GO:0030574,GO:0030199,GO:0045599,GO:0071711	zinc ion binding|metal ion binding|hydrolase activity|multicellular organism development|peptidase activity|proteolysis|extracellular region|metalloendopeptidase activity|metallopeptidase activity|extracellular matrix|extracellular space|extracellular matrix organization|Golgi lumen|extracellular matrix disassembly|collagen catabolic process|collagen fibril organization|negative regulation of fat…
GEM	1.06927e-297	0.571	0.233	3.58613e-293	-0.883196	2.32551	1.21755	ENSG00000164949	2669	protein_coding	GTP binding protein overexpressed in skeletal muscle [Source:HGNC Symbol;Acc:HGNC:4234]	GO:0016020,GO:0000166,GO:0007165,GO:0003924,GO:0005525,GO:0005886,GO:0005515,GO:1901842,GO:0030496,GO:0005516,GO:0051233,GO:0005246,GO:0072686,GO:0006955,GO:0007166,GO:0009898,GO:0000278,GO:0051310,GO:0051276,GO:0000287,GO:0019003,GO:0005634	membrane|nucleotide binding|signal transduction|GTPase activity|GTP binding|plasma membrane|protein binding|negative regulation of high voltage-gated calcium channel activity|midbody|calmodulin binding|spindle midzone|calcium channel regulator activity|mitotic spindle|immune response|cell surface receptor signaling pathway|cytoplasmic side of plasma membrane|mitotic cell cycle|metaphase plate con…
SLC5A3	4.9223e-292	0.432	0.633	1.65084e-287	-0.593066	0.503096	-0.991093	ENSG00000198743	6526	protein_coding	solute carrier family 5 member 3 [Source:HGNC Symbol;Acc:HGNC:11038]	GO:0016020,GO:0016021,GO:0022857,GO:0055085,GO:0015293,GO:0006811,GO:0006814,GO:0005886,GO:0005412,GO:1904659,GO:0005887,GO:0006020,GO:0005367,GO:0007422,GO:0015798,GO:0043576	membrane|integral component of membrane|transmembrane transporter activity|transmembrane transport|symporter activity|ion transport|sodium ion transport|plasma membrane|glucose:sodium symporter activity|glucose transmembrane transport|integral component of plasma membrane|inositol metabolic process|myo-inositol:sodium symporter activity|peripheral nervous system development|myo-inositol transport…
NORAD	1.8835e-291	0.645	0.76	6.31688e-287	-0.127608	0.62132	-0.686591	ENSG00000260032	647979	lncRNA	non-coding RNA activated by DNA damage [Source:HGNC Symbol;Acc:HGNC:44311]
PALLD	3.26526e-291	0.58	0.726	1.0951e-286	-0.220838	0.581385	-0.782434	ENSG00000129116	23022	protein_coding	palladin, cytoskeletal associated protein [Source:HGNC Symbol;Acc:HGNC:17068]	GO:0005737,GO:0005829,GO:0003779,GO:0005886,GO:0015629,GO:0030036,GO:0005856,GO:0042995,GO:0005515,GO:0030054,GO:0016477,GO:0005925,GO:0007411,GO:0030424,GO:0030027,GO:0030426,GO:0002102,GO:0005634,GO:0030018,GO:0001726,GO:0098632,GO:0007156,GO:0070593,GO:0005884,GO:0051371,GO:0003334,GO:0003382,GO:0007010	cytoplasm|cytosol|actin binding|plasma membrane|actin cytoskeleton|actin cytoskeleton organization|cytoskeleton|cell projection|protein binding|cell junction|cell migration|focal adhesion|axon guidance|axon|lamellipodium|growth cone|podosome|nucleus|Z disc|ruffle|cell-cell adhesion mediator activity|homophilic cell adhesion via plasma membrane adhesion molecules|dendrite self-avoidance|actin fila…
CACNA1D	2.6339e-289	0.019	0.212	8.83356e-285	-3.48718	0.512687	-0.963851	ENSG00000157388	776	protein_coding	calcium voltage-gated channel subunit alpha1 D [Source:HGNC Symbol;Acc:HGNC:1391]	GO:0016020,GO:0016021,GO:0055085,GO:0005216,GO:0006811,GO:0005244,GO:0034765,GO:0006816,GO:0070588,GO:0005245,GO:0005262,GO:0005891,GO:0046872,GO:0005515,GO:0005886,GO:0099703,GO:0061337,GO:0008331,GO:1901016,GO:0050796,GO:0070509,GO:0030018,GO:0086059,GO:0086002,GO:0086046,GO:0086091,GO:0030506,GO:0007605,GO:0086012,GO:1990454,GO:0051928,GO:0060372,GO:1901379,GO:0099533,GO:0045762,GO:0051393,GO:…	membrane|integral component of membrane|transmembrane transport|ion channel activity|ion transport|voltage-gated ion channel activity|regulation of ion transmembrane transport|calcium ion transport|calcium ion transmembrane transport|voltage-gated calcium channel activity|calcium channel activity|voltage-gated calcium channel complex|metal ion binding|protein binding|plasma membrane|induction of …	path:hsa04010,path:hsa04020,path:hsa04022,path:hsa04024,path:hsa04218,path:hsa04260,path:hsa04261,path:hsa04270,path:hsa04530,path:hsa04713,path:hsa04723,path:hsa04724,path:hsa04725,path:hsa04726,path:hsa04727,path:hsa04728,path:hsa04911,path:hsa04912,path:hsa04921,path:hsa04924,path:hsa04925,path:hsa04927,path:hsa04930,path:hsa04934,path:hsa04973,path:hsa05010,path:hsa05031,path:hsa05410,path:hs…	MAPK signaling pathway|Calcium signaling pathway|cGMP-PKG signaling pathway|cAMP signaling pathway|Cellular senescence|Cardiac muscle contraction|Adrenergic signaling in cardiomyocytes|Vascular smooth muscle contraction|Tight junction|Circadian entrainment|Retrograde endocannabinoid signaling|Glutamatergic synapse|Cholinergic synapse|Serotonergic synapse|GABAergic synapse|Dopaminergic synapse|Ins…
SPSB1	5.60474e-289	0.501	0.177	1.87972e-284	-1.7401	1.71807	0.78079	ENSG00000171621	80176	protein_coding	splA/ryanodine receptor domain and SOCS box containing 1 [Source:HGNC Symbol;Acc:HGNC:30628]	GO:0005737,GO:0016567,GO:0005829,GO:0005515,GO:0006511,GO:0000209,GO:0043161,GO:0043687,GO:0019005,GO:1990756	cytoplasm|protein ubiquitination|cytosol|protein binding|ubiquitin-dependent protein catabolic process|protein polyubiquitination|proteasome-mediated ubiquitin-dependent protein catabolic process|post-translational protein modification|SCF ubiquitin ligase complex|protein binding, bridging involved in substrate recognition for ubiquitination
NAMPT	2.47818e-288	0.718	0.436	8.31133e-284	-0.342113	2.15374	1.10684	ENSG00000105835	10135	protein_coding	nicotinamide phosphoribosyltransferase [Source:HGNC Symbol;Acc:HGNC:30092]	GO:0045944,GO:0005634,GO:0005737,GO:0016607,GO:0016740,GO:0003824,GO:0016757,GO:0007165,GO:0005615,GO:0030054,GO:0005515,GO:0005576,GO:0048511,GO:0005125,GO:0009435,GO:0019363,GO:0004514,GO:0008144,GO:0042802,GO:0042803,GO:0047280,GO:0001774,GO:0007565,GO:0007568,GO:0007623,GO:0010507,GO:0014070,GO:0014916,GO:0032922,GO:0048661,GO:0070997,GO:0071479,GO:0090650,GO:1904646,GO:1905377,GO:2000773,GO:…	positive regulation of transcription by RNA polymerase II|nucleus|cytoplasm|nuclear speck|transferase activity|catalytic activity|transferase activity, transferring glycosyl groups|signal transduction|extracellular space|cell junction|protein binding|extracellular region|rhythmic process|cytokine activity|NAD biosynthetic process|pyridine nucleotide biosynthetic process|nicotinate-nucleotide diph…	path:hsa00760,path:hsa04621	Nicotinate and nicotinamide metabolism|NOD-like receptor signaling pathway
NFIC	3.22163e-288	0.548	0.659	1.08047e-283	-0.458799	0.624319	-0.679644	ENSG00000141905	4782	protein_coding	nuclear factor I C [Source:HGNC Symbol;Acc:HGNC:7786]	GO:0005634,GO:0006355,GO:0003677,GO:0003700,GO:0006260,GO:0005622,GO:0001650,GO:0000981,GO:0000122,GO:0045944,GO:0000790,GO:0000978,GO:0001228,GO:0006366,GO:0000987,GO:0003690,GO:0042475,GO:0045892	nucleus|regulation of transcription, DNA-templated|DNA binding|DNA-binding transcription factor activity|DNA replication|intracellular|fibrillar center|DNA-binding transcription factor activity, RNA polymerase II-specific|negative regulation of transcription by RNA polymerase II|positive regulation of transcription by RNA polymerase II|nuclear chromatin|RNA polymerase II proximal promoter sequenc…
BTG3	7.38243e-288	0.581	0.247	2.47592e-283	-1.28727	1.72146	0.783636	ENSG00000154640	10950	protein_coding	BTG anti-proliferation factor 3 [Source:HGNC Symbol;Acc:HGNC:1132]	GO:0005515,GO:0005634,GO:0005737,GO:0008285,GO:0045930	protein binding|nucleus|cytoplasm|negative regulation of cell population proliferation|negative regulation of mitotic cell cycle	path:hsa03018	RNA degradation
RPL28	2.76975e-287	0.985	0.965	9.28918e-283	1.65218	1.38304	0.467846	ENSG00000108107	6158	protein_coding	ribosomal protein L28 [Source:HGNC Symbol;Acc:HGNC:10330]	GO:0003723,GO:0016020,GO:0006412,GO:0003735,GO:0005840,GO:0005515,GO:0022625,GO:0005829,GO:0070062,GO:0019083,GO:0006413,GO:0036464,GO:0000184,GO:0006614,GO:0030425,GO:0044297,GO:0005622	RNA binding|membrane|translation|structural constituent of ribosome|ribosome|protein binding|cytosolic large ribosomal subunit|cytosol|extracellular exosome|viral transcription|translational initiation|cytoplasmic ribonucleoprotein granule|nuclear-transcribed mRNA catabolic process, nonsense-mediated decay|SRP-dependent cotranslational protein targeting to membrane|dendrite|cell body|intracellular	path:hsa03010	Ribosome
KCTD12	5.06602e-286	0.36	0.531	1.69904e-281	-0.962263	0.548105	-0.867476	ENSG00000178695	115207	protein_coding	potassium channel tetramerization domain containing 12 [Source:HGNC Symbol;Acc:HGNC:14678]	GO:0003723,GO:0016020,GO:0051260,GO:0005886,GO:0030054,GO:0045202,GO:0045211,GO:0042802,GO:0042734,GO:0005515	RNA binding|membrane|protein homooligomerization|plasma membrane|cell junction|synapse|postsynaptic membrane|identical protein binding|presynaptic membrane|protein binding
TM4SF1	2.37185e-283	0.454	0.144	7.9547e-279	-1.68867	2.45504	1.29574	ENSG00000169908	4071	protein_coding	transmembrane 4 L six family member 1 [Source:HGNC Symbol;Acc:HGNC:11853]	GO:0016020,GO:0016021,GO:0005515,GO:0005887,GO:0003674,GO:0008150,GO:0001825	membrane|integral component of membrane|protein binding|integral component of plasma membrane|molecular_function|biological_process|blastocyst formation
VCAN	2.72311e-283	0.216	0.435	9.13278e-279	-0.93568	0.333037	-1.58624	ENSG00000038427	1462	protein_coding	versican [Source:HGNC Symbol;Acc:HGNC:2464]	GO:0005615,GO:0016020,GO:0030246,GO:0005509,GO:0007155,GO:0005515,GO:0005576,GO:0005540,GO:0031012,GO:0044267,GO:0062023,GO:0043687,GO:0007417,GO:0007275,GO:0005788,GO:0043202,GO:0030198,GO:0005796,GO:0001501,GO:0030206,GO:0030207,GO:0030208,GO:0001649,GO:0030021,GO:0005539,GO:0008037	extracellular space|membrane|carbohydrate binding|calcium ion binding|cell adhesion|protein binding|extracellular region|hyaluronic acid binding|extracellular matrix|cellular protein metabolic process|collagen-containing extracellular matrix|post-translational protein modification|central nervous system development|multicellular organism development|endoplasmic reticulum lumen|lysosomal lumen|ext…	path:hsa04514	Cell adhesion molecules (CAMs)
PSAP	3.33982e-283	0.779	0.762	1.12011e-278	0.29653	0.689838	-0.53567	ENSG00000197746	5660	protein_coding	prosaposin [Source:HGNC Symbol;Acc:HGNC:9498]	GO:0005615,GO:0043231,GO:0006629,GO:0001664,GO:0003335,GO:0006665,GO:0006683,GO:0007193,GO:0007605,GO:0019216,GO:0042552,GO:0043408,GO:0043410,GO:0048589,GO:0050885,GO:0051345,GO:0060073,GO:0060736,GO:0060742,GO:0071310,GO:0090102,GO:0090659,GO:1903206,GO:1903575,GO:0005576,GO:0005737,GO:0005764,GO:0005515,GO:0005886,GO:0006687,GO:0070062,GO:0062023,GO:0005770,GO:0007186,GO:0043312,GO:0002576,GO:…	extracellular space|intracellular membrane-bounded organelle|lipid metabolic process|G protein-coupled receptor binding|corneocyte development|sphingolipid metabolic process|galactosylceramide catabolic process|adenylate cyclase-inhibiting G protein-coupled receptor signaling pathway|sensory perception of sound|regulation of lipid metabolic process|myelination|regulation of MAPK cascade|positive …	path:hsa04142	Lysosome
HEXIM1	4.31254e-283	0.466	0.687	1.44634e-278	-0.36259	0.450997	-1.14881	ENSG00000186834	10614	protein_coding	HEXIM P-TEFb complex subunit 1 [Source:HGNC Symbol;Acc:HGNC:24953]	GO:0005634,GO:0005737,GO:0005654,GO:0000122,GO:0005515,GO:0002376,GO:0045087,GO:0004861,GO:0017069,GO:0002218,GO:0097322,GO:0007507,GO:0045736,GO:0045892,GO:1901798	nucleus|cytoplasm|nucleoplasm|negative regulation of transcription by RNA polymerase II|protein binding|immune system process|innate immune response|cyclin-dependent protein serine/threonine kinase inhibitor activity|snRNA binding|activation of innate immune response|7SK snRNA binding|heart development|negative regulation of cyclin-dependent protein serine/threonine kinase activity|negative regul…
PRPF4B	4.73604e-283	0.545	0.704	1.58837e-278	-0.393643	0.580632	-0.784304	ENSG00000112739	8899	protein_coding	pre-mRNA processing factor 4B [Source:HGNC Symbol;Acc:HGNC:17346]	GO:0003723,GO:0006397,GO:0008380,GO:0005634,GO:0016607,GO:0000166,GO:0004672,GO:0004674,GO:0005524,GO:0016301,GO:0016740,GO:0006468,GO:0016310,GO:0005515,GO:0005681,GO:0000398,GO:0071013,GO:0005694	RNA binding|mRNA processing|RNA splicing|nucleus|nuclear speck|nucleotide binding|protein kinase activity|protein serine/threonine kinase activity|ATP binding|kinase activity|transferase activity|protein phosphorylation|phosphorylation|protein binding|spliceosomal complex|mRNA splicing, via spliceosome|catalytic step 2 spliceosome|chromosome
PIM3	7.06792e-283	0.518	0.186	2.37044e-278	-1.68847	1.62721	0.702397	ENSG00000198355	415116	protein_coding	Pim-3 proto-oncogene, serine/threonine kinase [Source:HGNC Symbol;Acc:HGNC:19310]	GO:0005737,GO:0000166,GO:0004672,GO:0004674,GO:0005524,GO:0016301,GO:0016740,GO:0006468,GO:0016310,GO:0043066,GO:0005829,GO:0007049,GO:0006915,GO:0005515,GO:0007346,GO:0046777,GO:0061179	cytoplasm|nucleotide binding|protein kinase activity|protein serine/threonine kinase activity|ATP binding|kinase activity|transferase activity|protein phosphorylation|phosphorylation|negative regulation of apoptotic process|cytosol|cell cycle|apoptotic process|protein binding|regulation of mitotic cell cycle|protein autophosphorylation|negative regulation of insulin secretion involved in cellular…
KMT2C	1.65586e-282	0.394	0.593	5.55344e-278	-0.916922	0.560675	-0.834764	ENSG00000055609	58508	protein_coding	lysine methyltransferase 2C [Source:HGNC Symbol;Acc:HGNC:13726]	GO:0005634,GO:0046872,GO:0051568,GO:0044666,GO:0042800,GO:0005515,GO:0006355,GO:0003723,GO:0016740,GO:0008168,GO:0032259,GO:0003677,GO:0016746,GO:0006325,GO:0018024,GO:0034968,GO:0042393,GO:0045944,GO:0003713,GO:0005654,GO:0035097,GO:0045652	nucleus|metal ion binding|histone H3-K4 methylation|MLL3/4 complex|histone methyltransferase activity (H3-K4 specific)|protein binding|regulation of transcription, DNA-templated|RNA binding|transferase activity|methyltransferase activity|methylation|DNA binding|transferase activity, transferring acyl groups|chromatin organization|histone-lysine N-methyltransferase activity|histone lysine methylat…	path:hsa00310	Lysine degradation
COL5A1	2.13586e-280	0.436	0.594	7.16323e-276	-0.598908	0.485911	-1.04124	ENSG00000130635	1289	protein_coding	collagen type V alpha 1 chain [Source:HGNC Symbol;Acc:HGNC:2209]	GO:0046872,GO:0007155,GO:0005515,GO:0005576,GO:0005581,GO:0005201,GO:0001568,GO:0003007,GO:0030199,GO:0035989,GO:0043588,GO:0051128,GO:0005604,GO:0031012,GO:0005615,GO:0030198,GO:0008201,GO:0062023,GO:0016477,GO:0030020,GO:0005178,GO:0005788,GO:0043394,GO:0048407,GO:0032964,GO:0097435,GO:0048592,GO:1903225,GO:0005588,GO:0035313,GO:0045112	metal ion binding|cell adhesion|protein binding|extracellular region|collagen trimer|extracellular matrix structural constituent|blood vessel development|heart morphogenesis|collagen fibril organization|tendon development|skin development|regulation of cellular component organization|basement membrane|extracellular matrix|extracellular space|extracellular matrix organization|heparin binding|colla…	path:hsa04974	Protein digestion and absorption
COL1A1	1.03157e-279	0.909	0.976	3.45967e-275	1.49366	0.459813	-1.12088	ENSG00000108821	1277	protein_coding	collagen type I alpha 1 chain [Source:HGNC Symbol;Acc:HGNC:2197]	GO:0005615,GO:0046872,GO:0005515,GO:0005576,GO:0005581,GO:0048706,GO:0005201,GO:0045893,GO:0050776,GO:0050900,GO:0005737,GO:0030198,GO:0031012,GO:0062023,GO:0001501,GO:0030335,GO:0007601,GO:0042802,GO:0030020,GO:0007605,GO:0090263,GO:0030168,GO:0005788,GO:0010718,GO:0034504,GO:0030199,GO:0007596,GO:0001568,GO:0001503,GO:0002020,GO:0048407,GO:0001649,GO:0001957,GO:0001958,GO:0007584,GO:0009612,GO:…	extracellular space|metal ion binding|protein binding|extracellular region|collagen trimer|embryonic skeletal system development|extracellular matrix structural constituent|positive regulation of transcription, DNA-templated|regulation of immune response|leukocyte migration|cytoplasm|extracellular matrix organization|extracellular matrix|collagen-containing extracellular matrix|skeletal system de…	path:hsa04151,path:hsa04510,path:hsa04512,path:hsa04611,path:hsa04926,path:hsa04933,path:hsa04974,path:hsa05146,path:hsa05165	PI3K-Akt signaling pathway|Focal adhesion|ECM-receptor interaction|Platelet activation|Relaxin signaling pathway|AGE-RAGE signaling pathway in diabetic complications|Protein digestion and absorption|Amoebiasis|Human papillomavirus infection
GTF2I	2.34453e-279	0.652	0.734	7.8631e-275	-0.169041	0.650767	-0.619786	ENSG00000263001	2969	protein_coding	general transcription factor IIi [Source:HGNC Symbol;Acc:HGNC:4659]	GO:0003677,GO:0003700,GO:0006366,GO:0006355,GO:0005634,GO:0005737,GO:0016020,GO:0005654,GO:0005515,GO:0007165,GO:0006367,GO:0016525,GO:0051481	DNA binding|DNA-binding transcription factor activity|transcription by RNA polymerase II|regulation of transcription, DNA-templated|nucleus|cytoplasm|membrane|nucleoplasm|protein binding|signal transduction|transcription initiation from RNA polymerase II promoter|negative regulation of angiogenesis|negative regulation of cytosolic calcium ion concentration	path:hsa03022,path:hsa04022,path:hsa05168	Basal transcription factors|cGMP-PKG signaling pathway|Herpes simplex infection
RRBP1	7.66117e-279	0.674	0.77	2.5694e-274	0.00502921	0.57715	-0.792982	ENSG00000125844	6238	protein_coding	ribosome binding protein 1 [Source:HGNC Symbol;Acc:HGNC:10448]	GO:0005783,GO:0030176,GO:0003723,GO:0016020,GO:0016021,GO:0015031,GO:0005789,GO:0038023,GO:0006412,GO:0001649,GO:0005840	endoplasmic reticulum|integral component of endoplasmic reticulum membrane|RNA binding|membrane|integral component of membrane|protein transport|endoplasmic reticulum membrane|signaling receptor activity|translation|osteoblast differentiation|ribosome	path:hsa04141	Protein processing in endoplasmic reticulum
C6orf62	2.93493e-278	0.461	0.647	9.84315e-274	-0.632223	0.573267	-0.80272	ENSG00000112308	81688	protein_coding	chromosome 6 open reading frame 62 [Source:HGNC Symbol;Acc:HGNC:20998]	GO:0003674,GO:0008150,GO:0005622	molecular_function|biological_process|intracellular
ARGLU1	7.22505e-277	0.731	0.817	2.42314e-272	0.119353	0.600374	-0.736067	ENSG00000134884	55082	protein_coding	arginine and glutamate rich 1 [Source:HGNC Symbol;Acc:HGNC:25482]	GO:0005634,GO:0005654,GO:0005739,GO:0005515,GO:0045296	nucleus|nucleoplasm|mitochondrion|protein binding|cadherin binding
ATP5MC2	6.37468e-276	0.864	0.635	2.13794e-271	0.26853	1.59616	0.674608	ENSG00000135390	517	protein_coding	ATP synthase membrane subunit c locus 2 [Source:HGNC Symbol;Acc:HGNC:842]	GO:0016020,GO:0016021,GO:0005739,GO:1902600,GO:0006811,GO:0015078,GO:0008289,GO:0015986,GO:0031966,GO:0005515,GO:0045263,GO:0033177,GO:0005741,GO:0046933,GO:0006754,GO:0042407,GO:0042776,GO:0000276	membrane|integral component of membrane|mitochondrion|proton transmembrane transport|ion transport|proton transmembrane transporter activity|lipid binding|ATP synthesis coupled proton transport|mitochondrial membrane|protein binding|proton-transporting ATP synthase complex, coupling factor F(o)|proton-transporting two-sector ATPase complex, proton-transporting domain|mitochondrial outer membrane|…	path:hsa00190,path:hsa04714,path:hsa05010,path:hsa05012,path:hsa05016	Oxidative phosphorylation|Thermogenesis|Alzheimer disease|Parkinson disease|Huntington disease
RACK1	1.46544e-275	0.952	0.881	4.9148e-271	1.29347	1.48091	0.566484	ENSG00000204628	10399	protein_coding	receptor for activated C kinase 1 [Source:HGNC Symbol;Acc:HGNC:4399]	GO:0005515,GO:0005829,GO:0005654,GO:0003723,GO:0005634,GO:0005737,GO:0016020,GO:0016567,GO:0005739,GO:0005840,GO:0005886,GO:0042995,GO:0007049,GO:0048511,GO:0006915,GO:0007275,GO:0048471,GO:0043022,GO:0030425,GO:0030496,GO:0043547,GO:0022627,GO:0045296,GO:2000114,GO:0043204,GO:0070062,GO:0001934,GO:0001891,GO:0042169,GO:0040008,GO:0060090,GO:0006417,GO:0030178,GO:0030335,GO:0043065,GO:0016032,GO:…	protein binding|cytosol|nucleoplasm|RNA binding|nucleus|cytoplasm|membrane|protein ubiquitination|mitochondrion|ribosome|plasma membrane|cell projection|cell cycle|rhythmic process|apoptotic process|multicellular organism development|perinuclear region of cytoplasm|ribosome binding|dendrite|midbody|positive regulation of GTPase activity|cytosolic small ribosomal subunit|cadherin binding|regulatio…	path:hsa05162	Measles
CSKMT	1.00576e-274	0.186	0.448	3.37313e-270	-1.54459	0.414752	-1.26968	ENSG00000214756	751071	protein_coding	citrate synthase lysine methyltransferase [Source:HGNC Symbol;Acc:HGNC:33113]	GO:0016740,GO:0008168,GO:0032259,GO:0005739,GO:0016279,GO:0016278,GO:0006479,GO:0018023,GO:0018026,GO:0018027	transferase activity|methyltransferase activity|methylation|mitochondrion|protein-lysine N-methyltransferase activity|lysine N-methyltransferase activity|protein methylation|peptidyl-lysine trimethylation|peptidyl-lysine monomethylation|peptidyl-lysine dimethylation
ANKRD36C	7.71248e-272	0.212	0.472	2.58661e-267	-1.55934	0.538115	-0.894014	ENSG00000174501	400986	protein_coding	ankyrin repeat domain 36C [Source:HGNC Symbol;Acc:HGNC:32946]	GO:0008200,GO:0005515	ion channel inhibitor activity|protein binding
SOD2	3.27534e-269	0.785	0.593	1.09848e-264	0.287598	3.00995	1.58974	ENSG00000112096	6648	protein_coding	superoxide dismutase 2 [Source:NCBI gene;Acc:6648]	GO:1904706,GO:0008285,GO:0030335,GO:1905461,GO:1905932,GO:0046872,GO:0016491,GO:0055114,GO:0005739,GO:0005759,GO:0030145,GO:0042802,GO:0004784,GO:0006801,GO:0019430,GO:0070062,GO:0006357,GO:0035722,GO:0051289,GO:0034599,GO:0043524,GO:0008217,GO:1902176,GO:0000303,GO:0001315,GO:0001836,GO:0003069,GO:0032364	negative regulation of vascular smooth muscle cell proliferation|negative regulation of cell population proliferation|positive regulation of cell migration|positive regulation of vascular associated smooth muscle cell apoptotic process|positive regulation of vascular smooth muscle cell differentiation involved in phenotypic switching|metal ion binding|oxidoreductase activity|oxidation-reduction p…	path:hsa04068,path:hsa04146,path:hsa04211,path:hsa04213,path:hsa05016	FoxO signaling pathway|Peroxisome|Longevity regulating pathway|Longevity regulating pathway - multiple species|Huntington disease
IL6	3.57352e-269	0.266	0.027	1.19849e-264	-3.24249	2.29848	1.20068	ENSG00000136244	3569	protein_coding	interleukin 6 [Source:HGNC Symbol;Acc:HGNC:6018]	GO:0005615,GO:0010628,GO:0008284,GO:0042531,GO:0045599,GO:0051091,GO:0046427,GO:0045669,GO:0045944,GO:0060252,GO:0032966,GO:0150078,GO:0002675,GO:0032755,GO:0045893,GO:0043066,GO:0008083,GO:0007165,GO:0005576,GO:0005515,GO:0006955,GO:0005125,GO:0045727,GO:0006953,GO:0044267,GO:0043687,GO:0043065,GO:0005138,GO:0072540,GO:0032722,GO:0050829,GO:0005788,GO:0019221,GO:0006954,GO:0008285,GO:0070102,GO:…	extracellular space|positive regulation of gene expression|positive regulation of cell population proliferation|positive regulation of tyrosine phosphorylation of STAT protein|negative regulation of fat cell differentiation|positive regulation of DNA-binding transcription factor activity|positive regulation of receptor signaling pathway via JAK-STAT|positive regulation of osteoblast differentiati…	path:hsa01521,path:hsa01523,path:hsa04060,path:hsa04066,path:hsa04068,path:hsa04151,path:hsa04218,path:hsa04620,path:hsa04621,path:hsa04623,path:hsa04625,path:hsa04630,path:hsa04640,path:hsa04657,path:hsa04659,path:hsa04668,path:hsa04672,path:hsa04931,path:hsa04932,path:hsa04933,path:hsa05020,path:hsa05132,path:hsa05133,path:hsa05134,path:hsa05142,path:hsa05143,path:hsa05144,path:hsa05146,path:hs…	EGFR tyrosine kinase inhibitor resistance|Antifolate resistance|Cytokine-cytokine receptor interaction|HIF-1 signaling pathway|FoxO signaling pathway|PI3K-Akt signaling pathway|Cellular senescence|Toll-like receptor signaling pathway|NOD-like receptor signaling pathway|Cytosolic DNA-sensing pathway|C-type lectin receptor signaling pathway|Jak-STAT signaling pathway|Hematopoietic cell lineage|IL-1…
DDIT4	7.59514e-266	0.638	0.369	2.54726e-261	-0.454663	3.3116	1.72753	ENSG00000168209	54541	protein_coding	DNA damage inducible transcript 4 [Source:HGNC Symbol;Acc:HGNC:24944]	GO:0005737,GO:0005829,GO:0005739,GO:0071889,GO:0001666,GO:0009968,GO:0032007,GO:0032984,GO:0042771,GO:0045820,GO:0071549,GO:0072593,GO:0006915,GO:0051607,GO:0008283,GO:0007420,GO:0030182,GO:0005622,GO:0032006,GO:0001764,GO:0048011,GO:1902532,GO:0033137,GO:0010801,GO:1901216	cytoplasm|cytosol|mitochondrion|14-3-3 protein binding|response to hypoxia|negative regulation of signal transduction|negative regulation of TOR signaling|protein-containing complex disassembly|intrinsic apoptotic signaling pathway in response to DNA damage by p53 class mediator|negative regulation of glycolytic process|cellular response to dexamethasone stimulus|reactive oxygen species metabolic…	path:hsa04140,path:hsa04150,path:hsa04151,path:hsa05206	Autophagy - animal|mTOR signaling pathway|PI3K-Akt signaling pathway|MicroRNAs in cancer
CXCL3	7.56332e-265	0.342	0.067	2.53659e-260	-2.05892	3.07977	1.62282	ENSG00000163734	2921	protein_coding	C-X-C motif chemokine ligand 3 [Source:HGNC Symbol;Acc:HGNC:4604]	GO:0005576,GO:0005615,GO:0006955,GO:0006935,GO:0005125,GO:0006954,GO:0008009,GO:0006952,GO:0071222,GO:0030593,GO:0070098,GO:0007186,GO:0030595,GO:0061844	extracellular region|extracellular space|immune response|chemotaxis|cytokine activity|inflammatory response|chemokine activity|defense response|cellular response to lipopolysaccharide|neutrophil chemotaxis|chemokine-mediated signaling pathway|G protein-coupled receptor signaling pathway|leukocyte chemotaxis|antimicrobial humoral immune response mediated by antimicrobial peptide	path:hsa04060,path:hsa04062,path:hsa04621,path:hsa04657,path:hsa04668,path:hsa05132,path:hsa05134,path:hsa05167	Cytokine-cytokine receptor interaction|Chemokine signaling pathway|NOD-like receptor signaling pathway|IL-17 signaling pathway|TNF signaling pathway|Salmonella infection|Legionellosis|Kaposi sarcoma-associated herpesvirus infection
RPS27	1.27165e-263	0.98	0.961	4.26485e-259	1.73049	1.34147	0.423818	ENSG00000177954	6232	protein_coding	ribosomal protein S27 [Source:HGNC Symbol;Acc:HGNC:10416]	GO:0003723,GO:0005634,GO:0006412,GO:0046872,GO:0008270,GO:0003677,GO:0003735,GO:0005840,GO:0005515,GO:0022627,GO:0006364,GO:0000028,GO:0005654,GO:0005829,GO:0008283,GO:0019083,GO:0006413,GO:0000184,GO:0006614,GO:0014069,GO:0005622	RNA binding|nucleus|translation|metal ion binding|zinc ion binding|DNA binding|structural constituent of ribosome|ribosome|protein binding|cytosolic small ribosomal subunit|rRNA processing|ribosomal small subunit assembly|nucleoplasm|cytosol|cell population proliferation|viral transcription|translational initiation|nuclear-transcribed mRNA catabolic process, nonsense-mediated decay|SRP-dependent …	path:hsa03010	Ribosome
TUT4	2.42237e-262	0.423	0.601	8.12413e-258	-0.815287	0.545556	-0.874202	ENSG00000134744	23318	protein_coding	terminal uridylyl transferase 4 [Source:HGNC Symbol;Acc:HGNC:28981]	GO:0003676,GO:0008270,GO:0005730,GO:0005829,GO:0016779,GO:0035198,GO:0050265,GO:0070569,GO:0001556,GO:0001816,GO:0010586,GO:0031123,GO:0031664,GO:0032088,GO:0032755,GO:0070102,GO:0071076,GO:1990074,GO:0005634,GO:0005737,GO:0003723,GO:0046872,GO:0016740,GO:0005615,GO:0031047,GO:0005515,GO:0070062,GO:0000289,GO:0036464,GO:0019827,GO:0010587,GO:0031054,GO:0010526	nucleic acid binding|zinc ion binding|nucleolus|cytosol|nucleotidyltransferase activity|miRNA binding|RNA uridylyltransferase activity|uridylyltransferase activity|oocyte maturation|cytokine production|miRNA metabolic process|RNA 3'-end processing|regulation of lipopolysaccharide-mediated signaling pathway|negative regulation of NF-kappaB transcription factor activity|positive regulation of inter…
ELOC	4.0681e-261	0.682	0.38	1.36436e-256	-0.694681	1.8629	0.897551	ENSG00000154582	6921	protein_coding	elongin C [Source:HGNC Symbol;Acc:HGNC:11617]	GO:0006511,GO:0005634,GO:0005515,GO:0003746,GO:0006414,GO:0016567,GO:0005654,GO:0005829,GO:0043687,GO:0061418,GO:0016032,GO:0006366,GO:0006368,GO:0006357,GO:0004842,GO:0032968,GO:0070449	ubiquitin-dependent protein catabolic process|nucleus|protein binding|translation elongation factor activity|translational elongation|protein ubiquitination|nucleoplasm|cytosol|post-translational protein modification|regulation of transcription from RNA polymerase II promoter in response to hypoxia|viral process|transcription by RNA polymerase II|transcription elongation from RNA polymerase II pr…	path:hsa04066,path:hsa04120,path:hsa05170,path:hsa05200,path:hsa05211	HIF-1 signaling pathway|Ubiquitin mediated proteolysis|Human immunodeficiency virus 1 infection|Pathways in cancer|Renal cell carcinoma
TIMP1	5.73791e-261	0.894	0.715	1.92438e-256	0.924249	2.53604	1.34257	ENSG00000102265	7076	protein_coding	TIMP metallopeptidase inhibitor 1 [Source:HGNC Symbol;Acc:HGNC:11820]	GO:1901164,GO:0046872,GO:0008270,GO:0008083,GO:0005615,GO:0010951,GO:0005515,GO:0005576,GO:0005581,GO:0005125,GO:0008191,GO:0031012,GO:0030414,GO:0010466,GO:0070062,GO:0044267,GO:0043687,GO:0002020,GO:0008284,GO:0002576,GO:0005788,GO:0031093,GO:0019221,GO:0022617,GO:2001044,GO:0004857,GO:0043086,GO:0010033,GO:0001775,GO:0002248,GO:0007568,GO:0009725,GO:0034097,GO:0042060,GO:0043066,GO:0043434,GO:…	negative regulation of trophoblast cell migration|metal ion binding|zinc ion binding|growth factor activity|extracellular space|negative regulation of endopeptidase activity|protein binding|extracellular region|collagen trimer|cytokine activity|metalloendopeptidase inhibitor activity|extracellular matrix|peptidase inhibitor activity|negative regulation of peptidase activity|extracellular exosome|…	path:hsa04066	HIF-1 signaling pathway
SYNE1	1.47237e-259	0.447	0.625	4.93803e-255	-0.671176	0.532692	-0.908628	ENSG00000131018	23345	protein_coding	spectrin repeat containing nuclear envelope protein 1 [Source:HGNC Symbol;Acc:HGNC:17089]	GO:0016020,GO:0016021,GO:0005654,GO:0051015,GO:0031965,GO:0034993,GO:0090286,GO:0005635,GO:0005515,GO:0003779,GO:0003723,GO:0005634,GO:0005737,GO:0005794,GO:0042803,GO:0005856,GO:0045211,GO:0030154,GO:0007283,GO:0019899,GO:0005730,GO:0007030,GO:0030017,GO:0006997,GO:0005521,GO:0090292,GO:0042692,GO:0005640,GO:0000932	membrane|integral component of membrane|nucleoplasm|actin filament binding|nuclear membrane|meiotic nuclear membrane microtubule tethering complex|cytoskeletal anchoring at nuclear membrane|nuclear envelope|protein binding|actin binding|RNA binding|nucleus|cytoplasm|Golgi apparatus|protein homodimerization activity|cytoskeleton|postsynaptic membrane|cell differentiation|spermatogenesis|enzyme bin…
SF3B1	8.34202e-259	0.665	0.741	2.79775e-254	-0.163525	0.64986	-0.6218	ENSG00000115524	23451	protein_coding	splicing factor 3b subunit 1 [Source:HGNC Symbol;Acc:HGNC:10768]	GO:0016607,GO:0003723,GO:0003729,GO:0006397,GO:0008380,GO:0005634,GO:0005515,GO:0005681,GO:0000398,GO:0071013,GO:0000245,GO:0005654,GO:0005686,GO:0045815,GO:0000375,GO:0071005,GO:0071004,GO:0005689,GO:0034693	nuclear speck|RNA binding|mRNA binding|mRNA processing|RNA splicing|nucleus|protein binding|spliceosomal complex|mRNA splicing, via spliceosome|catalytic step 2 spliceosome|spliceosomal complex assembly|nucleoplasm|U2 snRNP|positive regulation of gene expression, epigenetic|RNA splicing, via transesterification reactions|U2-type precatalytic spliceosome|U2-type prespliceosome|U12-type spliceosoma…	path:hsa03040	Spliceosome
LUC7L3	8.79671e-259	0.672	0.784	2.95024e-254	-0.0330536	0.595561	-0.747678	ENSG00000108848	51747	protein_coding	LUC7 like 3 pre-mRNA splicing factor [Source:HGNC Symbol;Acc:HGNC:24309]	GO:0003723,GO:0003729,GO:0006397,GO:0008380,GO:0005634,GO:0016607,GO:0005654,GO:0003677,GO:0005685,GO:0006376,GO:0005515,GO:0071004	RNA binding|mRNA binding|mRNA processing|RNA splicing|nucleus|nuclear speck|nucleoplasm|DNA binding|U1 snRNP|mRNA splice site selection|protein binding|U2-type prespliceosome
TNRC6B	1.66298e-258	0.449	0.622	5.57731e-254	-0.732937	0.600295	-0.736256	ENSG00000100354	23112	protein_coding	trinucleotide repeat containing adaptor 6B [Source:HGNC Symbol;Acc:HGNC:29190]	GO:0003676,GO:0003723,GO:0005737,GO:0005515,GO:0035278,GO:0031047,GO:0000932,GO:0005829,GO:0006417,GO:0060213,GO:1900153,GO:0005654,GO:0045652,GO:0007223,GO:0010629,GO:0010628,GO:0035194,GO:0035195	nucleic acid binding|RNA binding|cytoplasm|protein binding|miRNA mediated inhibition of translation|gene silencing by RNA|P-body|cytosol|regulation of translation|positive regulation of nuclear-transcribed mRNA poly(A) tail shortening|positive regulation of nuclear-transcribed mRNA catabolic process, deadenylation-dependent decay|nucleoplasm|regulation of megakaryocyte differentiation|Wnt signali…
CENPL	1.30732e-257	0.123	0.372	4.38451e-253	-2.07817	0.532849	-0.9082	ENSG00000120334	91687	protein_coding	centromere protein L [Source:HGNC Symbol;Acc:HGNC:17879]	GO:0005634,GO:0005694,GO:0005515,GO:0000775,GO:0005654,GO:0005829,GO:0034080	nucleus|chromosome|protein binding|chromosome, centromeric region|nucleoplasm|cytosol|CENP-A containing nucleosome assembly
NFKB1	7.70761e-256	0.509	0.229	2.58498e-251	-1.29231	2.01056	1.00759	ENSG00000109320	4790	protein_coding	nuclear factor kappa B subunit 1 [Source:HGNC Symbol;Acc:HGNC:7794]	GO:0010629,GO:0005634,GO:0044212,GO:0010744,GO:0005737,GO:0043066,GO:0005829,GO:0005654,GO:0006355,GO:0005739,GO:0007165,GO:0003677,GO:0006357,GO:0003700,GO:0005515,GO:0006915,GO:0006954,GO:0045893,GO:0038095,GO:0005576,GO:0042802,GO:0000981,GO:0050852,GO:0000977,GO:0000122,GO:0045944,GO:0000790,GO:0006366,GO:0002223,GO:0070498,GO:0001228,GO:0043312,GO:0071260,GO:0007249,GO:0003682,GO:0090263,GO:…	negative regulation of gene expression|nucleus|transcription regulatory region DNA binding|positive regulation of macrophage derived foam cell differentiation|cytoplasm|negative regulation of apoptotic process|cytosol|nucleoplasm|regulation of transcription, DNA-templated|mitochondrion|signal transduction|DNA binding|regulation of transcription by RNA polymerase II|DNA-binding transcription facto…	path:hsa01523,path:hsa04010,path:hsa04014,path:hsa04024,path:hsa04062,path:hsa04064,path:hsa04066,path:hsa04071,path:hsa04151,path:hsa04210,path:hsa04211,path:hsa04218,path:hsa04380,path:hsa04620,path:hsa04621,path:hsa04622,path:hsa04623,path:hsa04625,path:hsa04657,path:hsa04658,path:hsa04659,path:hsa04660,path:hsa04662,path:hsa04668,path:hsa04722,path:hsa04917,path:hsa04920,path:hsa04926,path:hs…	Antifolate resistance|MAPK signaling pathway|Ras signaling pathway|cAMP signaling pathway|Chemokine signaling pathway|NF-kappa B signaling pathway|HIF-1 signaling pathway|Sphingolipid signaling pathway|PI3K-Akt signaling pathway|Apoptosis|Longevity regulating pathway|Cellular senescence|Osteoclast differentiation|Toll-like receptor signaling pathway|NOD-like receptor signaling pathway|RIG-I-like …
ZNF638	2.24913e-255	0.32	0.533	7.54314e-251	-1.21221	0.586621	-0.7695	ENSG00000075292	27332	protein_coding	zinc finger protein 638 [Source:HGNC Symbol;Acc:HGNC:17894]	GO:0008380,GO:0005634,GO:0003676,GO:0003723,GO:0016607,GO:0043231,GO:0008270,GO:0046872,GO:0005654,GO:0003677,GO:0005737,GO:0003690	RNA splicing|nucleus|nucleic acid binding|RNA binding|nuclear speck|intracellular membrane-bounded organelle|zinc ion binding|metal ion binding|nucleoplasm|DNA binding|cytoplasm|double-stranded DNA binding
ZKSCAN1	3.9614e-255	0.258	0.493	1.32857e-250	-1.44814	0.595006	-0.749025	ENSG00000106261	7586	protein_coding	zinc finger with KRAB and SCAN domains 1 [Source:HGNC Symbol;Acc:HGNC:13101]	GO:0003676,GO:0005634,GO:0046872,GO:0006355,GO:0003677,GO:0003700,GO:0005515,GO:0005622	nucleic acid binding|nucleus|metal ion binding|regulation of transcription, DNA-templated|DNA binding|DNA-binding transcription factor activity|protein binding|intracellular
BOD1L1	9.07672e-255	0.529	0.659	3.04415e-250	-0.521643	0.603449	-0.728696	ENSG00000038219	259282	protein_coding	biorientation of chromosomes in cell division 1 like 1 [Source:HGNC Symbol;Acc:HGNC:31792]	GO:0005654,GO:0005694,GO:0006281,GO:0006974,GO:0051721,GO:0000922,GO:0005813,GO:0031297,GO:0005876,GO:0004864,GO:0032515,GO:0000940	nucleoplasm|chromosome|DNA repair|cellular response to DNA damage stimulus|protein phosphatase 2A binding|spindle pole|centrosome|replication fork processing|spindle microtubule|protein phosphatase inhibitor activity|negative regulation of phosphoprotein phosphatase activity|condensed chromosome outer kinetochore
TCF4	1.01732e-253	0.7	0.78	3.41188e-249	0.0611291	0.604543	-0.726083	ENSG00000196628	6925	protein_coding	transcription factor 4 [Source:HGNC Symbol;Acc:HGNC:11634]	GO:0045944,GO:0005634,GO:0046983,GO:0003677,GO:0003700,GO:0005515,GO:0030154,GO:0045893,GO:0042802,GO:0007399,GO:0000978,GO:0000981,GO:0000790,GO:0005667,GO:0001228,GO:0008022,GO:0046982,GO:0070888,GO:0042803,GO:1990907,GO:0045666,GO:0001093,GO:0043425,GO:0006352,GO:0006367,GO:0065004,GO:0070369,GO:0003682,GO:0003714,GO:0043621,GO:0000122,GO:0006355,GO:0010629,GO:0016525,GO:0042118,GO:1900746	positive regulation of transcription by RNA polymerase II|nucleus|protein dimerization activity|DNA binding|DNA-binding transcription factor activity|protein binding|cell differentiation|positive regulation of transcription, DNA-templated|identical protein binding|nervous system development|RNA polymerase II proximal promoter sequence-specific DNA binding|DNA-binding transcription factor activity…
HSPD1	1.39043e-252	0.928	0.817	4.66324e-248	1.0435	1.78667	0.837272	ENSG00000144381	3329	protein_coding	heat shock protein family D (Hsp60) member 1 [Source:HGNC Symbol;Acc:HGNC:5261]	GO:0005615,GO:0043065,GO:0050821,GO:0043066,GO:0006919,GO:0043032,GO:0050870,GO:0032755,GO:0003723,GO:0005737,GO:0016020,GO:0000166,GO:0005524,GO:0016853,GO:0005739,GO:0005759,GO:0005829,GO:0006457,GO:0005515,GO:0009409,GO:0042026,GO:0009986,GO:0051082,GO:0070062,GO:0032991,GO:0016032,GO:0001530,GO:0032727,GO:0032729,GO:0032733,GO:0032735,GO:0008637,GO:0005886,GO:0051087,GO:0002039,GO:0005769,GO:…	extracellular space|positive regulation of apoptotic process|protein stabilization|negative regulation of apoptotic process|activation of cysteine-type endopeptidase activity involved in apoptotic process|positive regulation of macrophage activation|positive regulation of T cell activation|positive regulation of interleukin-6 production|RNA binding|cytoplasm|membrane|nucleotide binding|ATP bindin…	path:hsa03018,path:hsa04940,path:hsa05134,path:hsa05152	RNA degradation|Type I diabetes mellitus|Legionellosis|Tuberculosis
HP1BP3	4.38291e-252	0.67	0.746	1.46994e-247	-0.154066	0.646021	-0.630348	ENSG00000127483	50809	protein_coding	heterochromatin protein 1 binding protein 3 [Source:HGNC Symbol;Acc:HGNC:24973]	GO:0005634,GO:0016607,GO:0006355,GO:0003677,GO:0006334,GO:0000786,GO:0005694,GO:0005515,GO:0003682,GO:0070828,GO:0042127,GO:0071456,GO:0031491,GO:0097298	nucleus|nuclear speck|regulation of transcription, DNA-templated|DNA binding|nucleosome assembly|nucleosome|chromosome|protein binding|chromatin binding|heterochromatin organization|regulation of cell population proliferation|cellular response to hypoxia|nucleosome binding|regulation of nucleus size
PDS5B	6.15284e-252	0.296	0.515	2.06354e-247	-1.30145	0.580526	-0.784567	ENSG00000083642	23047	protein_coding	PDS5 cohesin associated factor B [Source:HGNC Symbol;Acc:HGNC:20418]	GO:0005634,GO:0005654,GO:0051301,GO:0005515,GO:0007049,GO:0006281,GO:0007064,GO:0005829,GO:0008285,GO:0000785,GO:0003677,GO:0000775,GO:0005694,GO:0008283,GO:0042127,GO:0002088,GO:0097402	nucleus|nucleoplasm|cell division|protein binding|cell cycle|DNA repair|mitotic sister chromatid cohesion|cytosol|negative regulation of cell population proliferation|chromatin|DNA binding|chromosome, centromeric region|chromosome|cell population proliferation|regulation of cell population proliferation|lens development in camera-type eye|neuroblast migration
POLR2J3.1	1.02075e-251	0.157	0.373	3.42338e-247	-1.92	0.513627	-0.961208	--	--	--	--	--	--	--	--
ZNF704	2.8895e-251	0.338	0.521	9.6908e-247	-1.09447	0.537418	-0.895885	ENSG00000164684	619279	protein_coding	zinc finger protein 704 [Source:HGNC Symbol;Acc:HGNC:32291]	GO:0003676,GO:0005634,GO:0046872,GO:0003677,GO:0001158,GO:0006357	nucleic acid binding|nucleus|metal ion binding|DNA binding|enhancer sequence-specific DNA binding|regulation of transcription by RNA polymerase II
COL7A1	4.55373e-251	0.06	0.231	1.52723e-246	-2.80161	0.488745	-1.03285	ENSG00000114270	1294	protein_coding	collagen type VII alpha 1 chain [Source:HGNC Symbol;Acc:HGNC:2214]	GO:0007155,GO:0005615,GO:0004867,GO:0010951,GO:0005515,GO:0005576,GO:0005581,GO:0000139,GO:0031012,GO:0030414,GO:0010466,GO:0005604,GO:0030020,GO:0062023,GO:0005788,GO:0003429,GO:0006888,GO:0030198,GO:0048208,GO:0033116,GO:0008544,GO:0030134,GO:0035987,GO:0005590	cell adhesion|extracellular space|serine-type endopeptidase inhibitor activity|negative regulation of endopeptidase activity|protein binding|extracellular region|collagen trimer|Golgi membrane|extracellular matrix|peptidase inhibitor activity|negative regulation of peptidase activity|basement membrane|extracellular matrix structural constituent conferring tensile strength|collagen-containing extr…	path:hsa04974	Protein digestion and absorption
SAT1	5.9242e-251	0.876	0.728	1.98686e-246	0.703766	2.22119	1.15133	ENSG00000130066	6303	protein_coding	spermidine/spermine N1-acetyltransferase 1 [Source:HGNC Symbol;Acc:HGNC:10540]	GO:0004145,GO:0005515,GO:0008080,GO:0005737,GO:0016740,GO:0016746,GO:0042802,GO:0005829,GO:0019809,GO:0006595,GO:0006598,GO:0032918,GO:0042127,GO:0001525,GO:0005622,GO:0006596,GO:0009447	diamine N-acetyltransferase activity|protein binding|N-acetyltransferase activity|cytoplasm|transferase activity|transferase activity, transferring acyl groups|identical protein binding|cytosol|spermidine binding|polyamine metabolic process|polyamine catabolic process|spermidine acetylation|regulation of cell population proliferation|angiogenesis|intracellular|polyamine biosynthetic process|putre…	path:hsa00330,path:hsa04216	Arginine and proline metabolism|Ferroptosis
DIO2	1.02734e-250	0.033	0.234	3.44549e-246	-2.46434	0.416956	-1.26203	ENSG00000211448	1734	protein_coding	iodothyronine deiodinase 2 [Source:HGNC Symbol;Acc:HGNC:2884]	GO:0016020,GO:0016021,GO:0016491,GO:0055114,GO:0004800,GO:0042446,GO:0005886,GO:0031625,GO:0006590,GO:0120162,GO:0042403,GO:0008430,GO:0001514,GO:0042404,GO:0005623,GO:0045454	membrane|integral component of membrane|oxidoreductase activity|oxidation-reduction process|thyroxine 5'-deiodinase activity|hormone biosynthetic process|plasma membrane|ubiquitin protein ligase binding|thyroid hormone generation|positive regulation of cold-induced thermogenesis|thyroid hormone metabolic process|selenium binding|selenocysteine incorporation|thyroid hormone catabolic process|cell|…	path:hsa04919	Thyroid hormone signaling pathway
PCM1	2.39168e-250	0.494	0.647	8.02121e-246	-0.641152	0.614927	-0.701512	ENSG00000078674	5108	protein_coding	pericentriolar material 1 [Source:HGNC Symbol;Acc:HGNC:8727]	GO:0005737,GO:0016020,GO:0005813,GO:0005829,GO:0031965,GO:0005856,GO:0042995,GO:0005515,GO:0060271,GO:0005815,GO:0071539,GO:0034454,GO:0035735,GO:0036064,GO:0030030,GO:0034451,GO:0000086,GO:0010389,GO:0097711,GO:0032991,GO:0007098,GO:0005814,GO:0035869,GO:0050768,GO:0042802,GO:0090316,GO:0000242,GO:1905515,GO:0001764,GO:0022027,GO:0031122,GO:0033365,GO:0034453,GO:0035176,GO:0097150,GO:0045177	cytoplasm|membrane|centrosome|cytosol|nuclear membrane|cytoskeleton|cell projection|protein binding|cilium assembly|microtubule organizing center|protein localization to centrosome|microtubule anchoring at centrosome|intraciliary transport involved in cilium assembly|ciliary basal body|cell projection organization|centriolar satellite|G2/M transition of mitotic cell cycle|regulation of G2/M trans…
CRYAB	1.95023e-247	0.56	0.3	6.54067e-243	-0.647567	4.46561	2.15886	ENSG00000109846	1410	protein_coding	crystallin alpha B [Source:HGNC Symbol;Acc:HGNC:2389]	GO:0005634,GO:0005737,GO:0046872,GO:0042803,GO:0005515,GO:0042802,GO:0005212,GO:0005654,GO:0070062,GO:0032991,GO:0051260,GO:1900034,GO:0006936,GO:0001540,GO:0045892,GO:0051082,GO:0006457,GO:0071480,GO:0044877,GO:1905907,GO:0032387,GO:0043066,GO:0050821,GO:0010941,GO:0031333,GO:0008017,GO:0008092,GO:0001666,GO:0002088,GO:0007021,GO:0007517,GO:0007568,GO:0010259,GO:0010629,GO:0030308,GO:0031109,GO:…	nucleus|cytoplasm|metal ion binding|protein homodimerization activity|protein binding|identical protein binding|structural constituent of eye lens|nucleoplasm|extracellular exosome|protein-containing complex|protein homooligomerization|regulation of cellular response to heat|muscle contraction|amyloid-beta binding|negative regulation of transcription, DNA-templated|unfolded protein binding|protei…	path:hsa04141,path:hsa04213	Protein processing in endoplasmic reticulum|Longevity regulating pathway - multiple species
KDM6B	2.69454e-247	0.697	0.428	9.03694e-243	-0.408936	1.91057	0.934005	ENSG00000132510	23135	protein_coding	lysine demethylase 6B [Source:HGNC Symbol;Acc:HGNC:29012]	GO:0045944,GO:0005634,GO:0048333,GO:0046872,GO:0016491,GO:0055114,GO:0006325,GO:0005515,GO:0006954,GO:0051213,GO:0043565,GO:0071558,GO:0071557,GO:0000790,GO:0000978,GO:0005654,GO:0031490,GO:0044666,GO:0003682,GO:0120162,GO:0008013,GO:0002437,GO:0006338,GO:0010468,GO:0014823,GO:0016577,GO:0021766,GO:0045165,GO:0045446,GO:0055007,GO:0060992,GO:0070301	positive regulation of transcription by RNA polymerase II|nucleus|mesodermal cell differentiation|metal ion binding|oxidoreductase activity|oxidation-reduction process|chromatin organization|protein binding|inflammatory response|dioxygenase activity|sequence-specific DNA binding|histone demethylase activity (H3-K27 specific)|histone H3-K27 demethylation|nuclear chromatin|RNA polymerase II proxima…
SEMA3C	4.04249e-247	0.424	0.47	1.35577e-242	-0.798955	0.608303	-0.717138	ENSG00000075223	10512	protein_coding	semaphorin 3C [Source:HGNC Symbol;Acc:HGNC:10725]	GO:0005576,GO:0007275,GO:0030154,GO:0005615,GO:0030215,GO:0007399,GO:0005887,GO:0070062,GO:0006955,GO:0007411,GO:0003148,GO:0045499,GO:0001755,GO:0030335,GO:0048843,GO:0050919,GO:0071526,GO:0042493,GO:0001756,GO:0001974,GO:0003151,GO:0003215,GO:0003350,GO:0007507,GO:0009791,GO:0021915,GO:0060174,GO:0060666,GO:0140074,GO:1905312,GO:0005515	extracellular region|multicellular organism development|cell differentiation|extracellular space|semaphorin receptor binding|nervous system development|integral component of plasma membrane|extracellular exosome|immune response|axon guidance|outflow tract septum morphogenesis|chemorepellent activity|neural crest cell migration|positive regulation of cell migration|negative regulation of axon exte…	path:hsa04360	Axon guidance
NPM1	6.60216e-247	0.951	0.871	2.21423e-242	1.17718	1.45629	0.542299	ENSG00000181163	4869	protein_coding	nucleophosmin 1 [Source:HGNC Symbol;Acc:HGNC:7910]	GO:0003676,GO:0003723,GO:0005634,GO:0005737,GO:0016020,GO:0006886,GO:0043066,GO:0006334,GO:0042803,GO:0005856,GO:0005515,GO:0007165,GO:0006281,GO:0004860,GO:0003713,GO:0045893,GO:0005654,GO:0045727,GO:0005730,GO:0005925,GO:0005813,GO:0005815,GO:0000056,GO:0042274,GO:0042393,GO:0006338,GO:0045944,GO:0005829,GO:0019901,GO:0008285,GO:1990904,GO:0016032,GO:0034080,GO:0007098,GO:0008284,GO:0042273,GO:…	nucleic acid binding|RNA binding|nucleus|cytoplasm|membrane|intracellular protein transport|negative regulation of apoptotic process|nucleosome assembly|protein homodimerization activity|cytoskeleton|protein binding|signal transduction|DNA repair|protein kinase inhibitor activity|transcription coactivator activity|positive regulation of transcription, DNA-templated|nucleoplasm|positive regulation…
UBA52	9.75067e-247	0.939	0.823	3.27018e-242	1.0564	1.42068	0.506584	ENSG00000221983	7311	protein_coding	ubiquitin A-52 residue ribosomal protein fusion product 1 [Source:HGNC Symbol;Acc:HGNC:12458]	GO:0005634,GO:0005737,GO:0005783,GO:0005829,GO:0005654,GO:0005765,GO:0003735,GO:0006412,GO:0005840,GO:0005886,GO:0005615,GO:0005515,GO:0031625,GO:0022627,GO:0016567,GO:0005789,GO:0070062,GO:0044267,GO:0016197,GO:0019058,GO:0075733,GO:0010008,GO:0043657,GO:0000209,GO:0016579,GO:0031145,GO:0043488,GO:0055085,GO:0061418,GO:0070498,GO:0019083,GO:0036297,GO:0006625,GO:0002755,GO:0002756,GO:0007249,GO:…	nucleus|cytoplasm|endoplasmic reticulum|cytosol|nucleoplasm|lysosomal membrane|structural constituent of ribosome|translation|ribosome|plasma membrane|extracellular space|protein binding|ubiquitin protein ligase binding|cytosolic small ribosomal subunit|protein ubiquitination|endoplasmic reticulum membrane|extracellular exosome|cellular protein metabolic process|endosomal transport|viral life cyc…	path:hsa03010	Ribosome
DLK1	3.63502e-246	0.271	0.037	1.21911e-241	-2.72261	2.7637	1.4666	ENSG00000185559	8788	protein_coding	delta like non-canonical Notch ligand 1 [Source:HGNC Symbol;Acc:HGNC:2907]	GO:0005737,GO:0016020,GO:0016021,GO:0005509,GO:0003674,GO:0045746,GO:0005615,GO:0030154	cytoplasm|membrane|integral component of membrane|calcium ion binding|molecular_function|negative regulation of Notch signaling pathway|extracellular space|cell differentiation
RORB	5.8882e-245	0.031	0.206	1.97478e-240	-3.23277	0.530742	-0.913916	ENSG00000198963	6096	protein_coding	RAR related orphan receptor B [Source:HGNC Symbol;Acc:HGNC:10259]	GO:0005634,GO:0008270,GO:0046872,GO:0006355,GO:0003677,GO:0003700,GO:0043565,GO:0005515,GO:0003707,GO:0004879,GO:0030522,GO:0043401,GO:0048511,GO:0007275,GO:0045893,GO:0005654,GO:0050896,GO:0007186,GO:0000981,GO:0000790,GO:0007601,GO:0045892,GO:0006367,GO:0042462,GO:0060041,GO:0071300,GO:0042752,GO:0045668,GO:0046549,GO:0046548,GO:0035881,GO:0000978,GO:0001228,GO:0008134,GO:0045944,GO:0008502	nucleus|zinc ion binding|metal ion binding|regulation of transcription, DNA-templated|DNA binding|DNA-binding transcription factor activity|sequence-specific DNA binding|protein binding|steroid hormone receptor activity|nuclear receptor activity|intracellular receptor signaling pathway|steroid hormone mediated signaling pathway|rhythmic process|multicellular organism development|positive regulati…	path:hsa04710	Circadian rhythm
DDR2	1.90468e-243	0.518	0.622	6.38791e-239	-0.559727	0.633075	-0.659551	ENSG00000162733	4921	protein_coding	discoidin domain receptor tyrosine kinase 2 [Source:HGNC Symbol;Acc:HGNC:2731]	GO:0016020,GO:0016021,GO:0005887,GO:0000166,GO:0004672,GO:0005524,GO:0016301,GO:0016740,GO:0006468,GO:0016310,GO:0004713,GO:0004714,GO:0007169,GO:0018108,GO:0005886,GO:0015629,GO:0005515,GO:0038062,GO:0005925,GO:0038063,GO:0043235,GO:0031214,GO:0030500,GO:0001503,GO:0007165,GO:0007155,GO:0046777,GO:0030198,GO:0051091,GO:0045860,GO:0048146,GO:0030199,GO:0005518,GO:0090091,GO:0045669,GO:0010715,GO:…	membrane|integral component of membrane|integral component of plasma membrane|nucleotide binding|protein kinase activity|ATP binding|kinase activity|transferase activity|protein phosphorylation|phosphorylation|protein tyrosine kinase activity|transmembrane receptor protein tyrosine kinase activity|transmembrane receptor protein tyrosine kinase signaling pathway|peptidyl-tyrosine phosphorylation|p…
COL6A1	1.43092e-242	0.834	0.892	4.79901e-238	0.685505	0.602282	-0.731489	ENSG00000142156	1291	protein_coding	collagen type VI alpha 1 chain [Source:HGNC Symbol;Acc:HGNC:2211]	GO:0016020,GO:0007155,GO:0005765,GO:0005576,GO:0005581,GO:0005615,GO:0031012,GO:0071230,GO:0042383,GO:0070062,GO:0062023,GO:0030020,GO:0032991,GO:0005788,GO:0003429,GO:0030198,GO:0001649,GO:0005518,GO:0048407,GO:0035987,GO:0005589	membrane|cell adhesion|lysosomal membrane|extracellular region|collagen trimer|extracellular space|extracellular matrix|cellular response to amino acid stimulus|sarcolemma|extracellular exosome|collagen-containing extracellular matrix|extracellular matrix structural constituent conferring tensile strength|protein-containing complex|endoplasmic reticulum lumen|growth plate cartilage chondrocyte mo…	path:hsa04151,path:hsa04510,path:hsa04512,path:hsa04974,path:hsa05165	PI3K-Akt signaling pathway|Focal adhesion|ECM-receptor interaction|Protein digestion and absorption|Human papillomavirus infection
FHL2	1.53219e-242	0.79	0.508	5.13868e-238	0.121983	1.65816	0.729586	ENSG00000115641	2274	protein_coding	four and a half LIM domains 2 [Source:HGNC Symbol;Acc:HGNC:3703]	GO:0005634,GO:0005737,GO:0046872,GO:0043066,GO:0005515,GO:0003713,GO:0045893,GO:0005925,GO:0042802,GO:0001649,GO:0006357,GO:0045892,GO:0055014,GO:0055015,GO:0060347,GO:0070885,GO:0030018,GO:0031430,GO:0000122,GO:0005654,GO:0008134,GO:0030521,GO:0019216,GO:0050681,GO:0009725	nucleus|cytoplasm|metal ion binding|negative regulation of apoptotic process|protein binding|transcription coactivator activity|positive regulation of transcription, DNA-templated|focal adhesion|identical protein binding|osteoblast differentiation|regulation of transcription by RNA polymerase II|negative regulation of transcription, DNA-templated|atrial cardiac muscle cell development|ventricular…	path:hsa04380	Osteoclast differentiation
SETX	3.26062e-242	0.255	0.475	1.09355e-237	-1.49826	0.591235	-0.758196	ENSG00000107290	23064	protein_coding	senataxin [Source:HGNC Symbol;Acc:HGNC:445]	GO:0005634,GO:0005737,GO:0000166,GO:0005524,GO:0043066,GO:0005654,GO:0016787,GO:0003677,GO:0005694,GO:0045171,GO:0042995,GO:0005515,GO:0032508,GO:0006281,GO:0006310,GO:0006974,GO:0016604,GO:0048511,GO:0006302,GO:0030154,GO:0003678,GO:0004386,GO:0005730,GO:0007283,GO:0042802,GO:0003723,GO:0007399,GO:0000781,GO:0030424,GO:0006369,GO:0045944,GO:0030426,GO:0034599,GO:0000165,GO:0006396,GO:0071300,GO:…	nucleus|cytoplasm|nucleotide binding|ATP binding|negative regulation of apoptotic process|nucleoplasm|hydrolase activity|DNA binding|chromosome|intercellular bridge|cell projection|protein binding|DNA duplex unwinding|DNA repair|DNA recombination|cellular response to DNA damage stimulus|nuclear body|rhythmic process|double-strand break repair|cell differentiation|DNA helicase activity|helicase ac…
RAN	1.75056e-239	0.778	0.513	5.87103e-235	-0.286867	1.58182	0.661589	ENSG00000132341	5901	protein_coding	RAN, member RAS oncogene family [Source:HGNC Symbol;Acc:HGNC:9846]	GO:0003723,GO:0005634,GO:0005737,GO:0016020,GO:0015031,GO:0046872,GO:0000166,GO:0003924,GO:0005525,GO:0051301,GO:0005829,GO:0006913,GO:0005515,GO:0042470,GO:0007049,GO:0000287,GO:0045893,GO:0005643,GO:0005654,GO:0005730,GO:0030496,GO:0045296,GO:0070062,GO:0005814,GO:0075733,GO:0043657,GO:0003682,GO:0032991,GO:0016032,GO:0006409,GO:0006606,GO:0055037,GO:0007052,GO:0046039,GO:0019003,GO:0000785,GO:…	RNA binding|nucleus|cytoplasm|membrane|protein transport|metal ion binding|nucleotide binding|GTPase activity|GTP binding|cell division|cytosol|nucleocytoplasmic transport|protein binding|melanosome|cell cycle|magnesium ion binding|positive regulation of transcription, DNA-templated|nuclear pore|nucleoplasm|nucleolus|midbody|cadherin binding|extracellular exosome|centriole|intracellular transport…	path:hsa03008,path:hsa03013,path:hsa05166	Ribosome biogenesis in eukaryotes|RNA transport|Human T-cell leukemia virus 1 infection
GOLGA8A	3.22924e-239	0.35	0.541	1.08302e-234	-1.09624	0.585986	-0.771061	ENSG00000175265	23015	protein_coding	golgin A8 family member A [Source:HGNC Symbol;Acc:HGNC:31972]	GO:0016020,GO:0005794,GO:0005829,GO:0007030,GO:0000137,GO:0005801,GO:0032580	membrane|Golgi apparatus|cytosol|Golgi organization|Golgi cis cisterna|cis-Golgi network|Golgi cisterna membrane
RPL36AL	1.80578e-238	0.88	0.661	6.05623e-234	0.391044	1.50669	0.591385	ENSG00000165502	6166	protein_coding	ribosomal protein L36a like [Source:HGNC Symbol;Acc:HGNC:10346]	GO:0005634,GO:0005737,GO:0005783,GO:0005829,GO:0003735,GO:0006412,GO:0005840,GO:0005886,GO:0005515,GO:0022625,GO:0005622	nucleus|cytoplasm|endoplasmic reticulum|cytosol|structural constituent of ribosome|translation|ribosome|plasma membrane|protein binding|cytosolic large ribosomal subunit|intracellular	path:hsa03010	Ribosome
NFIX	4.45353e-237	0.415	0.518	1.49362e-232	-0.987956	0.629984	-0.666614	ENSG00000008441	4784	protein_coding	nuclear factor I X [Source:HGNC Symbol;Acc:HGNC:7788]	GO:0005634,GO:0006355,GO:0003677,GO:0003700,GO:0005515,GO:0006260,GO:0000981,GO:0000122,GO:0045944,GO:0000790,GO:0006366,GO:0005622,GO:0005654	nucleus|regulation of transcription, DNA-templated|DNA binding|DNA-binding transcription factor activity|protein binding|DNA replication|DNA-binding transcription factor activity, RNA polymerase II-specific|negative regulation of transcription by RNA polymerase II|positive regulation of transcription by RNA polymerase II|nuclear chromatin|transcription by RNA polymerase II|intracellular|nucleopla…
2020-03-03	5.16377e-237	0.253	0.03	1.73182e-232	-3.8068	1.33321	0.414907	ENSG00000173926	115123	protein_coding	membrane associated ring-CH-type finger 3 [Source:HGNC Symbol;Acc:HGNC:28728]	GO:0016020,GO:0016021,GO:0043231,GO:0008270,GO:0046872,GO:0016740,GO:0016567,GO:0031410,GO:0030659,GO:0005764,GO:0005768,GO:0006897,GO:0031901,GO:0004842	membrane|integral component of membrane|intracellular membrane-bounded organelle|zinc ion binding|metal ion binding|transferase activity|protein ubiquitination|cytoplasmic vesicle|cytoplasmic vesicle membrane|lysosome|endosome|endocytosis|early endosome membrane|ubiquitin-protein transferase activity
GCC2	9.34692e-237	0.433	0.614	3.13477e-232	-0.727726	0.589066	-0.763498	ENSG00000135968	9648	protein_coding	GRIP and coiled-coil domain containing 2 [Source:HGNC Symbol;Acc:HGNC:23218]	GO:0005737,GO:0016020,GO:0015031,GO:0005794,GO:0005654,GO:0005515,GO:0042802,GO:0005829,GO:0005802,GO:0042147,GO:0034067,GO:0006622,GO:0090161,GO:0034499,GO:0031023,GO:0034453,GO:0070861,GO:0071955	cytoplasm|membrane|protein transport|Golgi apparatus|nucleoplasm|protein binding|identical protein binding|cytosol|trans-Golgi network|retrograde transport, endosome to Golgi|protein localization to Golgi apparatus|protein targeting to lysosome|Golgi ribbon formation|late endosome to Golgi transport|microtubule organizing center organization|microtubule anchoring|regulation of protein exit from e…
HOXA10	2.55616e-236	0.021	0.196	8.57286e-232	-3.24417	0.568096	-0.815792	ENSG00000253293	3206	protein_coding	homeobox A10 [Source:HGNC Symbol;Acc:HGNC:5100]	GO:0005634,GO:0005737,GO:0006355,GO:0003677,GO:0043565,GO:0005515,GO:0007275,GO:0000981,GO:0000790,GO:0000978,GO:0001228,GO:0045944,GO:0007283,GO:0042826,GO:0001501,GO:0007338,GO:0008584,GO:0009952,GO:0009954,GO:0010468,GO:0030326,GO:0060065,GO:0005667	nucleus|cytoplasm|regulation of transcription, DNA-templated|DNA binding|sequence-specific DNA binding|protein binding|multicellular organism development|DNA-binding transcription factor activity, RNA polymerase II-specific|nuclear chromatin|RNA polymerase II proximal promoter sequence-specific DNA binding|DNA-binding transcription activator activity, RNA polymerase II-specific|positive regulatio…	path:hsa05202	Transcriptional misregulation in cancer
NR2F2	3.00336e-236	0.842	0.882	1.00727e-231	0.691822	0.656242	-0.607699	ENSG00000185551	7026	protein_coding	nuclear receptor subfamily 2 group F member 2 [Source:HGNC Symbol;Acc:HGNC:7976]	GO:0001937,GO:0010596,GO:0005634,GO:0045893,GO:0008270,GO:0046872,GO:0005829,GO:0005654,GO:0006355,GO:0003677,GO:0003700,GO:0042803,GO:0043565,GO:0005515,GO:0003707,GO:0030522,GO:0043401,GO:0030154,GO:0000977,GO:0006357,GO:0000122,GO:0000981,GO:0048856,GO:0007165,GO:0003714,GO:0045892,GO:0004879,GO:0006629,GO:0001972,GO:0045736,GO:0060849,GO:0001701,GO:0001764,GO:0001893,GO:0001945,GO:0003084,GO:…	negative regulation of endothelial cell proliferation|negative regulation of endothelial cell migration|nucleus|positive regulation of transcription, DNA-templated|zinc ion binding|metal ion binding|cytosol|nucleoplasm|regulation of transcription, DNA-templated|DNA binding|DNA-binding transcription factor activity|protein homodimerization activity|sequence-specific DNA binding|protein binding|ste…
ITPRIP	4.34948e-236	0.436	0.145	1.45873e-231	-1.96146	1.56929	0.650109	ENSG00000148841	85450	protein_coding	inositol 1,4,5-trisphosphate receptor interacting protein [Source:HGNC Symbol;Acc:HGNC:29370]	GO:0005634,GO:0016020,GO:0016021,GO:0005886,GO:0005515,GO:0006469,GO:0004860,GO:0005640,GO:1902042	nucleus|membrane|integral component of membrane|plasma membrane|protein binding|negative regulation of protein kinase activity|protein kinase inhibitor activity|nuclear outer membrane|negative regulation of extrinsic apoptotic signaling pathway via death domain receptors
MTDH	1.49644e-235	0.637	0.719	5.01877e-231	-0.195554	0.665263	-0.588004	ENSG00000147649	92140	protein_coding	metadherin [Source:HGNC Symbol;Acc:HGNC:29608]	GO:0003723,GO:0005634,GO:0005737,GO:0016020,GO:0016021,GO:0043066,GO:0005783,GO:0005789,GO:0001650,GO:1903508,GO:0005515,GO:0048471,GO:0030054,GO:0045766,GO:0043123,GO:0070830,GO:0005730,GO:0005923,GO:0016324,GO:0046581,GO:0003713,GO:0000122,GO:0010508,GO:0031965,GO:0051092,GO:0051897,GO:0051059,GO:0003725,GO:0016604,GO:0001085,GO:0031663	RNA binding|nucleus|cytoplasm|membrane|integral component of membrane|negative regulation of apoptotic process|endoplasmic reticulum|endoplasmic reticulum membrane|fibrillar center|positive regulation of nucleic acid-templated transcription|protein binding|perinuclear region of cytoplasm|cell junction|positive regulation of angiogenesis|positive regulation of I-kappaB kinase/NF-kappaB signaling|b…
ZNF292	1.87122e-234	0.379	0.566	6.27569e-230	-0.960195	0.583115	-0.778147	ENSG00000188994	23036	protein_coding	zinc finger protein 292 [Source:HGNC Symbol;Acc:HGNC:18410]	GO:0003676,GO:0005634,GO:0046872,GO:0003677,GO:0001228,GO:0045944	nucleic acid binding|nucleus|metal ion binding|DNA binding|DNA-binding transcription activator activity, RNA polymerase II-specific|positive regulation of transcription by RNA polymerase II
PTCH1	1.88062e-234	0.065	0.258	6.30723e-230	-2.58032	0.480381	-1.05775	ENSG00000185920	5727	protein_coding	patched 1 [Source:HGNC Symbol;Acc:HGNC:9585]	GO:0048471,GO:0071397,GO:0043433,GO:0045668,GO:0016020,GO:0016021,GO:0005886,GO:0005515,GO:0007224,GO:0060037,GO:0000122,GO:0030666,GO:0043231,GO:0009887,GO:0016485,GO:0009953,GO:0005901,GO:0005794,GO:0015485,GO:0040015,GO:0010875,GO:0072001,GO:0007420,GO:0072659,GO:0060170,GO:0008589,GO:0045879,GO:0061053,GO:0030326,GO:0030332,GO:0005113,GO:0005119,GO:0008158,GO:0008201,GO:0044877,GO:0097108,GO:…	perinuclear region of cytoplasm|cellular response to cholesterol|negative regulation of DNA-binding transcription factor activity|negative regulation of osteoblast differentiation|membrane|integral component of membrane|plasma membrane|protein binding|smoothened signaling pathway|pharyngeal system development|negative regulation of transcription by RNA polymerase II|endocytic vesicle membrane|int…	path:hsa04024,path:hsa04340,path:hsa04360,path:hsa05200,path:hsa05205,path:hsa05217	cAMP signaling pathway|Hedgehog signaling pathway|Axon guidance|Pathways in cancer|Proteoglycans in cancer|Basal cell carcinoma
SYNCRIP	3.50681e-234	0.495	0.616	1.17611e-229	-0.679949	0.630705	-0.664964	ENSG00000135316	10492	protein_coding	synaptotagmin binding cytoplasmic RNA interacting protein [Source:HGNC Symbol;Acc:HGNC:16918]	GO:0003676,GO:0003723,GO:0006397,GO:0008380,GO:0005634,GO:0005737,GO:0016020,GO:0005783,GO:0043231,GO:0005515,GO:0005681,GO:0005654,GO:0000398,GO:0071013,GO:0003729,GO:0006417,GO:1990904,GO:0071346,GO:0016032,GO:0017148,GO:0006396,GO:0001649,GO:0048027,GO:0070934,GO:0070937,GO:0071204,GO:0097452,GO:0008143	nucleic acid binding|RNA binding|mRNA processing|RNA splicing|nucleus|cytoplasm|membrane|endoplasmic reticulum|intracellular membrane-bounded organelle|protein binding|spliceosomal complex|nucleoplasm|mRNA splicing, via spliceosome|catalytic step 2 spliceosome|mRNA binding|regulation of translation|ribonucleoprotein complex|cellular response to interferon-gamma|viral process|negative regulation o…
MYH10	4.15288e-233	0.36	0.508	1.39279e-228	-1.11986	0.626504	-0.674604	ENSG00000133026	4628	protein_coding	myosin heavy chain 10 [Source:HGNC Symbol;Acc:HGNC:7568]	GO:0005634,GO:0005737,GO:0000166,GO:0005524,GO:0003774,GO:0003779,GO:0051015,GO:0016459,GO:0007155,GO:0005829,GO:0042995,GO:0030496,GO:0005516,GO:0005515,GO:0030027,GO:0070062,GO:0016887,GO:0001725,GO:0005938,GO:0032154,GO:0008360,GO:0050714,GO:0035613,GO:0048027,GO:0030898,GO:0005844,GO:0000281,GO:0000146,GO:0043531,GO:0030048,GO:0031032,GO:0016460,GO:0042641,GO:0097513,GO:0001701,GO:0001764,GO:…	nucleus|cytoplasm|nucleotide binding|ATP binding|motor activity|actin binding|actin filament binding|myosin complex|cell adhesion|cytosol|cell projection|midbody|calmodulin binding|protein binding|lamellipodium|extracellular exosome|ATPase activity|stress fiber|cell cortex|cleavage furrow|regulation of cell shape|positive regulation of protein secretion|RNA stem-loop binding|mRNA 5'-UTR binding|a…	path:hsa04530,path:hsa04810,path:hsa05132	Tight junction|Regulation of actin cytoskeleton|Salmonella infection
CHMP1B	1.02496e-232	0.565	0.298	3.43752e-228	-0.947864	2.20846	1.14304	ENSG00000255112	57132	protein_coding	charged multivesicular body protein 1B [Source:HGNC Symbol;Acc:HGNC:24287]	GO:0005737,GO:0016020,GO:0015031,GO:0005634,GO:0051301,GO:0005829,GO:0005515,GO:0007049,GO:0030496,GO:0007034,GO:0042802,GO:0005768,GO:0031902,GO:0070062,GO:0036258,GO:0039702,GO:0045324,GO:0019904,GO:0007080,GO:0010824,GO:0006997,GO:0032509,GO:0045184,GO:0061952,GO:1901673,GO:1904903,GO:0000815,GO:0005771,GO:0030117,GO:0010008	cytoplasm|membrane|protein transport|nucleus|cell division|cytosol|protein binding|cell cycle|midbody|vacuolar transport|identical protein binding|endosome|late endosome membrane|extracellular exosome|multivesicular body assembly|viral budding via host ESCRT complex|late endosome to vacuole transport|protein domain specific binding|mitotic metaphase plate congression|regulation of centrosome dupl…	path:hsa04144,path:hsa04217	Endocytosis|Necroptosis
CHCHD2	2.08376e-232	0.846	0.618	6.98853e-228	0.160314	1.54891	0.631254	ENSG00000106153	51142	protein_coding	coiled-coil-helix-coiled-coil-helix domain containing 2 [Source:HGNC Symbol;Acc:HGNC:21645]	GO:0005634,GO:0005739,GO:0005515,GO:0043565,GO:0005758,GO:0045944,GO:0008134,GO:1900037,GO:0007005	nucleus|mitochondrion|protein binding|sequence-specific DNA binding|mitochondrial intermembrane space|positive regulation of transcription by RNA polymerase II|transcription factor binding|regulation of cellular response to hypoxia|mitochondrion organization
PTGES3	2.53571e-232	0.864	0.673	8.50427e-228	0.387322	1.70957	0.77363	ENSG00000110958	10728	protein_coding	prostaglandin E synthase 3 [Source:HGNC Symbol;Acc:HGNC:16049]	GO:0005634,GO:0005737,GO:0016853,GO:0005829,GO:0005654,GO:0006629,GO:0006631,GO:0006633,GO:0005515,GO:0000781,GO:1900034,GO:0006805,GO:0000723,GO:0007165,GO:0032991,GO:0051879,GO:0042327,GO:0051082,GO:0050220,GO:0001516,GO:0006693,GO:0019371,GO:0051973,GO:0003720,GO:0007004,GO:0005697,GO:0006457,GO:0051087,GO:0051131,GO:0050821,GO:0070182,GO:1905323,GO:0051085,GO:0101031,GO:0005978,GO:0008283,GO:…	nucleus|cytoplasm|isomerase activity|cytosol|nucleoplasm|lipid metabolic process|fatty acid metabolic process|fatty acid biosynthetic process|protein binding|chromosome, telomeric region|regulation of cellular response to heat|xenobiotic metabolic process|telomere maintenance|signal transduction|protein-containing complex|Hsp90 protein binding|positive regulation of phosphorylation|unfolded prote…	path:hsa00590	Arachidonic acid metabolism
RPL36	2.18053e-231	0.968	0.921	7.31308e-227	1.56363	1.32234	0.403088	ENSG00000130255	25873	protein_coding	ribosomal protein L36 [Source:HGNC Symbol;Acc:HGNC:13631]	GO:0003723,GO:0005737,GO:0016020,GO:0006412,GO:0002181,GO:0003735,GO:0005840,GO:0005829,GO:0005730,GO:0022625,GO:0019083,GO:0006413,GO:0000184,GO:0006614,GO:0042788,GO:0005622	RNA binding|cytoplasm|membrane|translation|cytoplasmic translation|structural constituent of ribosome|ribosome|cytosol|nucleolus|cytosolic large ribosomal subunit|viral transcription|translational initiation|nuclear-transcribed mRNA catabolic process, nonsense-mediated decay|SRP-dependent cotranslational protein targeting to membrane|polysomal ribosome|intracellular	path:hsa03010	Ribosome
VCL	1.41058e-230	0.427	0.569	4.73079e-226	-0.840565	0.631174	-0.663889	ENSG00000035403	7414	protein_coding	vinculin [Source:HGNC Symbol;Acc:HGNC:12665]	GO:0003779,GO:0051015,GO:0007155,GO:0005737,GO:0016020,GO:0005198,GO:0005925,GO:0015629,GO:0005886,GO:0005856,GO:0005515,GO:0030054,GO:0005576,GO:0005829,GO:0045296,GO:0070062,GO:0042383,GO:0032991,GO:0005912,GO:0043312,GO:0005913,GO:0070527,GO:0002576,GO:0030032,GO:0034774,GO:1904813,GO:0035580,GO:0002162,GO:0005911,GO:1903561,GO:0045294,GO:0006936,GO:0008013,GO:0043034,GO:0034333,GO:0030336,GO:…	actin binding|actin filament binding|cell adhesion|cytoplasm|membrane|structural molecule activity|focal adhesion|actin cytoskeleton|plasma membrane|cytoskeleton|protein binding|cell junction|extracellular region|cytosol|cadherin binding|extracellular exosome|sarcolemma|protein-containing complex|adherens junction|neutrophil degranulation|cell-cell adherens junction|platelet aggregation|platelet …	path:hsa04510,path:hsa04520,path:hsa04670,path:hsa04810,path:hsa05100,path:hsa05131,path:hsa05146	Focal adhesion|Adherens junction|Leukocyte transendothelial migration|Regulation of actin cytoskeleton|Bacterial invasion of epithelial cells|Shigellosis|Amoebiasis
GLG1	3.1256e-230	0.48	0.598	1.04826e-225	-0.786527	0.653531	-0.613672	ENSG00000090863	2734	protein_coding	golgi glycoprotein 1 [Source:HGNC Symbol;Acc:HGNC:4316]	GO:0016020,GO:0016021,GO:0005794,GO:0000139,GO:0050900,GO:0005886,GO:0070062,GO:0005102,GO:0017134,GO:0010955,GO:0030512,GO:0032330,GO:0060349,GO:0031012	membrane|integral component of membrane|Golgi apparatus|Golgi membrane|leukocyte migration|plasma membrane|extracellular exosome|signaling receptor binding|fibroblast growth factor binding|negative regulation of protein processing|negative regulation of transforming growth factor beta receptor signaling pathway|regulation of chondrocyte differentiation|bone morphogenesis|extracellular matrix	path:hsa04514	Cell adhesion molecules (CAMs)
CHD4	3.20291e-230	0.502	0.638	1.07419e-225	-0.598048	0.624276	-0.679745	ENSG00000111642	1108	protein_coding	chromodomain helicase DNA binding protein 4 [Source:HGNC Symbol;Acc:HGNC:1919]	GO:0005634,GO:0046872,GO:0005524,GO:0016581,GO:0001103,GO:0042826,GO:0005737,GO:0016020,GO:0000166,GO:0016787,GO:0003677,GO:0006325,GO:0000790,GO:0005856,GO:0005515,GO:0032508,GO:0003678,GO:0004386,GO:0005654,GO:0005813,GO:0005815,GO:0032991,GO:1901796,GO:0000980,GO:0006357,GO:0000978,GO:0008270,GO:0031492,GO:0043044	nucleus|metal ion binding|ATP binding|NuRD complex|RNA polymerase II repressing transcription factor binding|histone deacetylase binding|cytoplasm|membrane|nucleotide binding|hydrolase activity|DNA binding|chromatin organization|nuclear chromatin|cytoskeleton|protein binding|DNA duplex unwinding|DNA helicase activity|helicase activity|nucleoplasm|centrosome|microtubule organizing center|protein-c…	path:hsa05165,path:hsa05203	Human papillomavirus infection|Viral carcinogenesis
OAZ1	4.22106e-230	0.886	0.696	1.41566e-225	0.446039	1.52821	0.611844	ENSG00000104904	4946	protein_coding	ornithine decarboxylase antizyme 1 [Source:HGNC Symbol;Acc:HGNC:8095]	GO:0005829,GO:0008073,GO:0006595,GO:0043086,GO:0005515,GO:0005634,GO:0005737,GO:0045732,GO:0006521,GO:0006596,GO:0090316,GO:1902268	cytosol|ornithine decarboxylase inhibitor activity|polyamine metabolic process|negative regulation of catalytic activity|protein binding|nucleus|cytoplasm|positive regulation of protein catabolic process|regulation of cellular amino acid metabolic process|polyamine biosynthetic process|positive regulation of intracellular protein transport|negative regulation of polyamine transmembrane transport
SLFN5	1.35316e-228	0.147	0.387	4.53822e-224	-1.91279	0.576499	-0.79461	ENSG00000166750	162394	protein_coding	schlafen family member 5 [Source:HGNC Symbol;Acc:HGNC:28286]	GO:0005634,GO:0000166,GO:0005524,GO:0030154	nucleus|nucleotide binding|ATP binding|cell differentiation
ISLR	2.17211e-228	0.403	0.576	7.28483e-224	-0.67989	0.521435	-0.93944	ENSG00000129009	3671	protein_coding	immunoglobulin superfamily containing leucine rich repeat [Source:HGNC Symbol;Acc:HGNC:6133]	GO:0005576,GO:0070062,GO:0007155,GO:0002576,GO:0031093,GO:0005515	extracellular region|extracellular exosome|cell adhesion|platelet degranulation|platelet alpha granule lumen|protein binding
ACIN1	9.9899e-228	0.323	0.511	3.35041e-223	-1.26621	0.610181	-0.712692	ENSG00000100813	22985	protein_coding	apoptotic chromatin condensation inducer 1 [Source:HGNC Symbol;Acc:HGNC:17066]	GO:0003676,GO:0005829,GO:0005654,GO:0005886,GO:0003723,GO:0006397,GO:0008380,GO:0005634,GO:0016607,GO:0005515,GO:0006915,GO:0030218,GO:0016887,GO:0019899,GO:0061574,GO:0030263,GO:0045657,GO:0005730	nucleic acid binding|cytosol|nucleoplasm|plasma membrane|RNA binding|mRNA processing|RNA splicing|nucleus|nuclear speck|protein binding|apoptotic process|erythrocyte differentiation|ATPase activity|enzyme binding|ASAP complex|apoptotic chromosome condensation|positive regulation of monocyte differentiation|nucleolus	path:hsa03013,path:hsa03015,path:hsa03040	RNA transport|mRNA surveillance pathway|Spliceosome
VPS13B	1.25171e-227	0.139	0.339	4.19798e-223	-2.1848	0.581256	-0.782754	ENSG00000132549	157680	protein_coding	vacuolar protein sorting 13 homolog B [Source:HGNC Symbol;Acc:HGNC:2183]	GO:0015031	protein transport
CHD9	1.33895e-227	0.514	0.668	4.49057e-223	-0.562059	0.632965	-0.659801	ENSG00000177200	80205	protein_coding	chromodomain helicase DNA binding protein 9 [Source:HGNC Symbol;Acc:HGNC:25701]	GO:0005634,GO:0005737,GO:0000166,GO:0005524,GO:0016787,GO:0003677,GO:0006325,GO:0032508,GO:0003678,GO:0004386,GO:0016817,GO:0005654,GO:0019216,GO:0005515	nucleus|cytoplasm|nucleotide binding|ATP binding|hydrolase activity|DNA binding|chromatin organization|DNA duplex unwinding|DNA helicase activity|helicase activity|hydrolase activity, acting on acid anhydrides|nucleoplasm|regulation of lipid metabolic process|protein binding
CKS2	1.08163e-226	0.519	0.226	3.62757e-222	-1.36284	1.79338	0.842684	ENSG00000123975	1164	protein_coding	CDC28 protein kinase regulatory subunit 2 [Source:HGNC Symbol;Acc:HGNC:2000]	GO:0051301,GO:0005515,GO:0007049,GO:0000079,GO:0042393,GO:0016538,GO:0019901,GO:0043130,GO:0045737,GO:0019005,GO:0061575,GO:0000307,GO:0007346,GO:0003682,GO:0006357,GO:0007127,GO:0008283,GO:0044772	cell division|protein binding|cell cycle|regulation of cyclin-dependent protein serine/threonine kinase activity|histone binding|cyclin-dependent protein serine/threonine kinase regulator activity|protein kinase binding|ubiquitin binding|positive regulation of cyclin-dependent protein serine/threonine kinase activity|SCF ubiquitin ligase complex|cyclin-dependent protein serine/threonine kinase ac…	path:hsa05200,path:hsa05222	Pathways in cancer|Small cell lung cancer
UQCRH	1.19743e-226	0.821	0.557	4.01592e-222	-0.0794832	1.46932	0.555144	ENSG00000173660	7388	protein_coding	ubiquinol-cytochrome c reductase hinge protein [Source:HGNC Symbol;Acc:HGNC:12590]	GO:0016020,GO:0055114,GO:0005743,GO:0005739,GO:0005515,GO:0070469,GO:0008121,GO:0006122,GO:0009060,GO:0005750,GO:0006119,GO:0005746	membrane|oxidation-reduction process|mitochondrial inner membrane|mitochondrion|protein binding|respirasome|ubiquinol-cytochrome-c reductase activity|mitochondrial electron transport, ubiquinol to cytochrome c|aerobic respiration|mitochondrial respiratory chain complex III|oxidative phosphorylation|mitochondrial respirasome	path:hsa00190,path:hsa04260,path:hsa04714,path:hsa04932,path:hsa05010,path:hsa05012,path:hsa05016	Oxidative phosphorylation|Cardiac muscle contraction|Thermogenesis|Non-alcoholic fatty liver disease (NAFLD)|Alzheimer disease|Parkinson disease|Huntington disease
PPA1	8.72943e-226	0.544	0.246	2.92768e-221	-1.37553	1.60802	0.685287	ENSG00000180817	5464	protein_coding	pyrophosphatase (inorganic) 1 [Source:HGNC Symbol;Acc:HGNC:9226]	GO:0005737,GO:0046872,GO:0000287,GO:0016787,GO:0004427,GO:0006796,GO:0005829,GO:0070062,GO:0006418,GO:0016462,GO:0071344	cytoplasm|metal ion binding|magnesium ion binding|hydrolase activity|inorganic diphosphatase activity|phosphate-containing compound metabolic process|cytosol|extracellular exosome|tRNA aminoacylation for protein translation|pyrophosphatase activity|diphosphate metabolic process	path:hsa00190	Oxidative phosphorylation
WDR73	2.20434e-225	0.167	0.374	7.3929e-221	-1.95417	0.553588	-0.853116	ENSG00000177082	84942	protein_coding	WD repeat domain 73 [Source:HGNC Symbol;Acc:HGNC:25928]	GO:0005737,GO:0043066,GO:0005829,GO:0005856,GO:0000922,GO:0005819,GO:0003674,GO:0032154,GO:0006997,GO:0031122,GO:0005515	cytoplasm|negative regulation of apoptotic process|cytosol|cytoskeleton|spindle pole|spindle|molecular_function|cleavage furrow|nucleus organization|cytoplasmic microtubule organization|protein binding
TNFRSF12A	2.31939e-225	0.402	0.125	7.77878e-221	-2.14953	1.52181	0.605784	ENSG00000006327	51330	protein_coding	TNF receptor superfamily member 12A [Source:HGNC Symbol;Acc:HGNC:18152]	GO:0016020,GO:0016021,GO:0005886,GO:0043065,GO:0007155,GO:0005515,GO:0006915,GO:0007275,GO:0030154,GO:0033209,GO:0001525,GO:2001238,GO:0061041,GO:0006931,GO:0045765,GO:0045773,GO:0097191,GO:0001726,GO:0009986	membrane|integral component of membrane|plasma membrane|positive regulation of apoptotic process|cell adhesion|protein binding|apoptotic process|multicellular organism development|cell differentiation|tumor necrosis factor-mediated signaling pathway|angiogenesis|positive regulation of extrinsic apoptotic signaling pathway|regulation of wound healing|substrate-dependent cell migration, cell attach…	path:hsa04060	Cytokine-cytokine receptor interaction
VPS13C	4.05608e-225	0.311	0.512	1.36033e-220	-1.29024	0.612607	-0.706967	ENSG00000129003	54832	protein_coding	vacuolar protein sorting 13 homolog C [Source:HGNC Symbol;Acc:HGNC:23594]	GO:0016020,GO:0005739,GO:0005741,GO:0070062,GO:0006623,GO:0019898,GO:0005737,GO:0007005,GO:0005829,GO:0045053,GO:0006895,GO:1905090	membrane|mitochondrion|mitochondrial outer membrane|extracellular exosome|protein targeting to vacuole|extrinsic component of membrane|cytoplasm|mitochondrion organization|cytosol|protein retention in Golgi apparatus|Golgi to endosome transport|negative regulation of parkin-mediated stimulation of mitophagy in response to mitochondrial depolarization
TNRC6A	5.0139e-225	0.319	0.516	1.68156e-220	-1.27635	0.619821	-0.690076	ENSG00000090905	27327	protein_coding	trinucleotide repeat containing adaptor 6A [Source:HGNC Symbol;Acc:HGNC:11969]	GO:0035195,GO:0003676,GO:0003723,GO:0005737,GO:0005794,GO:0043231,GO:0005654,GO:0005515,GO:0035278,GO:0031047,GO:0000932,GO:0016442,GO:0005829,GO:0006417,GO:0060964,GO:0045652,GO:0007223,GO:0060213,GO:0010629,GO:0010628,GO:0035194,GO:0009267	gene silencing by miRNA|nucleic acid binding|RNA binding|cytoplasm|Golgi apparatus|intracellular membrane-bounded organelle|nucleoplasm|protein binding|miRNA mediated inhibition of translation|gene silencing by RNA|P-body|RISC complex|cytosol|regulation of translation|regulation of gene silencing by miRNA|regulation of megakaryocyte differentiation|Wnt signaling pathway, calcium modulating pathwa…
ATM	1.90712e-224	0.266	0.477	6.39608e-220	-1.50018	0.623087	-0.682494	ENSG00000149311	472	protein_coding	ATM serine/threonine kinase [Source:HGNC Symbol;Acc:HGNC:795]	GO:0004674,GO:0000077,GO:0006281,GO:0000723,GO:0010212,GO:0016572,GO:0090399,GO:0006468,GO:0010628,GO:0030335,GO:0005634,GO:0000166,GO:0005524,GO:0016301,GO:0016740,GO:0016310,GO:0003677,GO:0005515,GO:0006974,GO:0007049,GO:0031410,GO:0036092,GO:0005730,GO:0016303,GO:0006977,GO:0005654,GO:0000784,GO:1904262,GO:0043065,GO:1900034,GO:0008630,GO:0047485,GO:0007165,GO:0042981,GO:1901796,GO:0006260,GO:…	protein serine/threonine kinase activity|DNA damage checkpoint|DNA repair|telomere maintenance|response to ionizing radiation|histone phosphorylation|replicative senescence|protein phosphorylation|positive regulation of gene expression|positive regulation of cell migration|nucleus|nucleotide binding|ATP binding|kinase activity|transferase activity|phosphorylation|DNA binding|protein binding|cellu…	path:hsa01524,path:hsa03440,path:hsa04064,path:hsa04068,path:hsa04110,path:hsa04115,path:hsa04210,path:hsa04218,path:hsa05165,path:hsa05166,path:hsa05170,path:hsa05202,path:hsa05206	Platinum drug resistance|Homologous recombination|NF-kappa B signaling pathway|FoxO signaling pathway|Cell cycle|p53 signaling pathway|Apoptosis|Cellular senescence|Human papillomavirus infection|Human T-cell leukemia virus 1 infection|Human immunodeficiency virus 1 infection|Transcriptional misregulation in cancer|MicroRNAs in cancer
PGR	3.18224e-224	0.263	0.426	1.06726e-219	-1.33273	0.512449	-0.964519	ENSG00000082175	5241	protein_coding	progesterone receptor [Source:HGNC Symbol;Acc:HGNC:8910]	GO:0005634,GO:0005737,GO:0016020,GO:0008270,GO:0046872,GO:0006355,GO:0003677,GO:0003700,GO:0005739,GO:0043565,GO:0005515,GO:0003707,GO:0005741,GO:0008289,GO:0042802,GO:0005496,GO:0043401,GO:0000981,GO:0000790,GO:0000978,GO:0005654,GO:0005829,GO:0001228,GO:0045944,GO:0007165,GO:0007267,GO:0019899,GO:0010629,GO:0006367,GO:0051117,GO:0004879,GO:0001542,GO:0002070,GO:0030879,GO:0038001,GO:0048286,GO:…	nucleus|cytoplasm|membrane|zinc ion binding|metal ion binding|regulation of transcription, DNA-templated|DNA binding|DNA-binding transcription factor activity|mitochondrion|sequence-specific DNA binding|protein binding|steroid hormone receptor activity|mitochondrial outer membrane|lipid binding|identical protein binding|steroid binding|steroid hormone mediated signaling pathway|DNA-binding transc…	path:hsa04114,path:hsa04914,path:hsa04915,path:hsa05224	Oocyte meiosis|Progesterone-mediated oocyte maturation|Estrogen signaling pathway|Breast cancer
REV3L	4.44769e-224	0.264	0.452	1.49166e-219	-1.35725	0.530167	-0.915482	ENSG00000009413	5980	protein_coding	REV3 like, DNA directed polymerase zeta catalytic subunit [Source:HGNC Symbol;Acc:HGNC:9968]	GO:0006281,GO:0019985,GO:0016035,GO:0003676,GO:0005634,GO:0046872,GO:0016740,GO:0003677,GO:0090305,GO:0005515,GO:0006974,GO:0000166,GO:0016779,GO:0003887,GO:0051536,GO:0051539,GO:0006260,GO:0005654,GO:0000724,GO:0006261,GO:0042276,GO:0005730	DNA repair|translesion synthesis|zeta DNA polymerase complex|nucleic acid binding|nucleus|metal ion binding|transferase activity|DNA binding|nucleic acid phosphodiester bond hydrolysis|protein binding|cellular response to DNA damage stimulus|nucleotide binding|nucleotidyltransferase activity|DNA-directed DNA polymerase activity|iron-sulfur cluster binding|4 iron, 4 sulfur cluster binding|DNA repl…	path:hsa01524,path:hsa03460	Platinum drug resistance|Fanconi anemia pathway
SEC31A	2.15183e-223	0.573	0.633	7.21681e-219	-0.502087	0.690371	-0.534557	ENSG00000138674	22872	protein_coding	SEC31 homolog A, COPII coat complex component [Source:HGNC Symbol;Acc:HGNC:17052]	GO:0005737,GO:0016020,GO:0015031,GO:0043231,GO:0005829,GO:0005783,GO:0005789,GO:0006888,GO:0005515,GO:0048471,GO:0031410,GO:0030134,GO:0070971,GO:0006886,GO:0016192,GO:0000139,GO:0012507,GO:0048306,GO:0019886,GO:0005198,GO:0048208,GO:0036498,GO:0007029,GO:0002474,GO:0051592,GO:0030127,GO:0090110,GO:0090114,GO:0030120	cytoplasm|membrane|protein transport|intracellular membrane-bounded organelle|cytosol|endoplasmic reticulum|endoplasmic reticulum membrane|endoplasmic reticulum to Golgi vesicle-mediated transport|protein binding|perinuclear region of cytoplasm|cytoplasmic vesicle|COPII-coated ER to Golgi transport vesicle|endoplasmic reticulum exit site|intracellular protein transport|vesicle-mediated transport|…	path:hsa04141	Protein processing in endoplasmic reticulum
PCDH9	2.61448e-223	0.128	0.351	8.76843e-219	-1.89599	0.488344	-1.03403	ENSG00000184226	5101	protein_coding	protocadherin 9 [Source:HGNC Symbol;Acc:HGNC:8661]	GO:0016020,GO:0016021,GO:0005509,GO:0007155,GO:0007156,GO:0005886,GO:0005887,GO:0030426,GO:0044291	membrane|integral component of membrane|calcium ion binding|cell adhesion|homophilic cell adhesion via plasma membrane adhesion molecules|plasma membrane|integral component of plasma membrane|growth cone|cell-cell contact zone
RPL22L1	4.86991e-223	0.68	0.388	1.63327e-218	-0.758261	1.56145	0.642884	ENSG00000163584	200916	protein_coding	ribosomal protein L22 like 1 [Source:HGNC Symbol;Acc:HGNC:27610]	GO:0003735,GO:0006412,GO:0005840,GO:0002181,GO:0003723,GO:0005622	structural constituent of ribosome|translation|ribosome|cytoplasmic translation|RNA binding|intracellular	path:hsa03010	Ribosome
ZNF91	1.3566e-221	0.209	0.416	4.54978e-217	-1.75965	0.600129	-0.736654	ENSG00000167232	7644	protein_coding	zinc finger protein 91 [Source:HGNC Symbol;Acc:HGNC:13166]	GO:0003676,GO:0006355,GO:0005622,GO:0005634,GO:0046872,GO:0008270,GO:0003677,GO:0003700,GO:0006357,GO:0000981,GO:0045892,GO:0070895	nucleic acid binding|regulation of transcription, DNA-templated|intracellular|nucleus|metal ion binding|zinc ion binding|DNA binding|DNA-binding transcription factor activity|regulation of transcription by RNA polymerase II|DNA-binding transcription factor activity, RNA polymerase II-specific|negative regulation of transcription, DNA-templated|negative regulation of transposon integration
CPLANE1	3.1022e-221	0.158	0.351	1.04041e-216	-2.1488	0.618442	-0.693289	ENSG00000197603	65250	protein_coding	ciliogenesis and planar polarity effector 1 [Source:HGNC Symbol;Acc:HGNC:25801]	GO:0016020,GO:0016021,GO:0042995,GO:0005929,GO:0030030,GO:0060271,GO:0035869,GO:0005515,GO:0001736,GO:0001822,GO:0003279,GO:0003281,GO:0007507,GO:0021549,GO:0042733,GO:0060021,GO:0060976,GO:1904491	membrane|integral component of membrane|cell projection|cilium|cell projection organization|cilium assembly|ciliary transition zone|protein binding|establishment of planar polarity|kidney development|cardiac septum development|ventricular septum development|heart development|cerebellum development|embryonic digit morphogenesis|roof of mouth development|coronary vasculature development|protein loc…
PRRC2C	7.36585e-221	0.704	0.78	2.47036e-216	0.00622903	0.638893	-0.646354	ENSG00000117523	23215	protein_coding	proline rich coiled-coil 2C [Source:HGNC Symbol;Acc:HGNC:24903]	GO:0005829,GO:0003723,GO:0016020,GO:0002244,GO:0008022	cytosol|RNA binding|membrane|hematopoietic progenitor cell differentiation|protein C-terminus binding
BST2	1.06453e-220	0.825	0.55	3.57023e-216	0.170352	1.45304	0.539072	ENSG00000130303	684	protein_coding	bone marrow stromal cell antigen 2 [Source:HGNC Symbol;Acc:HGNC:1119]	GO:0003723,GO:0005737,GO:0016020,GO:0016021,GO:0005794,GO:0005829,GO:0005886,GO:0010951,GO:0042803,GO:0005515,GO:0051607,GO:0045121,GO:0009986,GO:0002376,GO:0045087,GO:0031225,GO:0042802,GO:0005768,GO:0070062,GO:0032956,GO:0009615,GO:0045071,GO:0005770,GO:0043312,GO:0043123,GO:0016324,GO:0042113,GO:0030308,GO:0035577,GO:0060337,GO:0035456,GO:0030336,GO:0034341,GO:0008191,GO:0035455,GO:0070665,GO:…	RNA binding|cytoplasm|membrane|integral component of membrane|Golgi apparatus|cytosol|plasma membrane|negative regulation of endopeptidase activity|protein homodimerization activity|protein binding|defense response to virus|membrane raft|cell surface|immune system process|innate immune response|anchored component of membrane|identical protein binding|endosome|extracellular exosome|regulation of a…	path:hsa05170	Human immunodeficiency virus 1 infection
ZC3H13	2.84126e-220	0.327	0.538	9.52902e-216	-1.16147	0.617312	-0.695928	ENSG00000123200	23091	protein_coding	zinc finger CCCH-type containing 13 [Source:HGNC Symbol;Acc:HGNC:20368]	GO:0003723,GO:0006397,GO:0008380,GO:0005634,GO:0016607,GO:0046872,GO:0005515,GO:0007275,GO:0005654,GO:2000036,GO:0080009,GO:0036396	RNA binding|mRNA processing|RNA splicing|nucleus|nuclear speck|metal ion binding|protein binding|multicellular organism development|nucleoplasm|regulation of stem cell population maintenance|mRNA methylation|RNA N6-methyladenosine methyltransferase complex
JUNB	4.91088e-220	0.937	0.857	1.64701e-215	1.30558	2.1754	1.12128	ENSG00000171223	3726	protein_coding	JunB proto-oncogene, AP-1 transcription factor subunit [Source:HGNC Symbol;Acc:HGNC:6205]	GO:0005634,GO:0005654,GO:0006355,GO:0003677,GO:0006357,GO:0003700,GO:0005515,GO:0051726,GO:0000981,GO:0000790,GO:0000978,GO:0045944,GO:0000122,GO:0003713,GO:0008134,GO:0005667,GO:0032496,GO:0003714,GO:0019221,GO:0032870,GO:0000785,GO:0009314,GO:0010033,GO:0034097,GO:0035976,GO:0009612,GO:0042493,GO:0045597,GO:0051591,GO:0000977,GO:0001228,GO:0001570,GO:0001649,GO:0001701,GO:0001829,GO:0009987,GO:…	nucleus|nucleoplasm|regulation of transcription, DNA-templated|DNA binding|regulation of transcription by RNA polymerase II|DNA-binding transcription factor activity|protein binding|regulation of cell cycle|DNA-binding transcription factor activity, RNA polymerase II-specific|nuclear chromatin|RNA polymerase II proximal promoter sequence-specific DNA binding|positive regulation of transcription b…	path:hsa04380,path:hsa04668	Osteoclast differentiation|TNF signaling pathway
B2M	4.993e-220	0.99	0.957	1.67455e-215	1.49532	1.46707	0.552939	ENSG00000166710	567	protein_coding	beta-2-microglobulin [Source:HGNC Symbol;Acc:HGNC:914]	GO:0016020,GO:0005794,GO:0005829,GO:0005886,GO:0005615,GO:0005515,GO:0005576,GO:0006955,GO:0009986,GO:0002376,GO:0005925,GO:0050776,GO:0042802,GO:0002474,GO:0042612,GO:0070062,GO:0044267,GO:0001895,GO:0002479,GO:0045087,GO:0043312,GO:0030670,GO:1990712,GO:0005788,GO:0035580,GO:1904724,GO:0000139,GO:0048260,GO:0060333,GO:0042803,GO:0012507,GO:0032092,GO:0042824,GO:0050690,GO:0031901,GO:0007611,GO:…	membrane|Golgi apparatus|cytosol|plasma membrane|extracellular space|protein binding|extracellular region|immune response|cell surface|immune system process|focal adhesion|regulation of immune response|identical protein binding|antigen processing and presentation of peptide antigen via MHC class I|MHC class I protein complex|extracellular exosome|cellular protein metabolic process|retina homeosta…	path:hsa04612,path:hsa05163,path:hsa05169,path:hsa05170	Antigen processing and presentation|Human cytomegalovirus infection|Epstein-Barr virus infection|Human immunodeficiency virus 1 infection
PPP1R10	9.20263e-220	0.55	0.669	3.08638e-215	-0.304742	0.543197	-0.880452	ENSG00000204569	5514	protein_coding	protein phosphatase 1 regulatory subunit 10 [Source:HGNC Symbol;Acc:HGNC:9284]	GO:0010667,GO:0005634,GO:0003723,GO:0046872,GO:0005654,GO:0003677,GO:0005515,GO:0032515,GO:0016604,GO:0004864,GO:0000784,GO:0000785,GO:0072357,GO:0032206,GO:0006606,GO:1904290	negative regulation of cardiac muscle cell apoptotic process|nucleus|RNA binding|metal ion binding|nucleoplasm|DNA binding|protein binding|negative regulation of phosphoprotein phosphatase activity|nuclear body|protein phosphatase inhibitor activity|nuclear chromosome, telomeric region|chromatin|PTW/PP1 phosphatase complex|positive regulation of telomere maintenance|protein import into nucleus|ne…
CPXM1	1.40268e-219	0.508	0.559	4.70432e-215	-0.660696	0.633479	-0.658632	ENSG00000088882	56265	protein_coding	carboxypeptidase X, M14 family member 1 [Source:HGNC Symbol;Acc:HGNC:15771]	GO:0008270,GO:0046872,GO:0016787,GO:0008233,GO:0006508,GO:0005576,GO:0004181,GO:0008237,GO:0004180,GO:0005615,GO:0006518,GO:0016485	zinc ion binding|metal ion binding|hydrolase activity|peptidase activity|proteolysis|extracellular region|metallocarboxypeptidase activity|metallopeptidase activity|carboxypeptidase activity|extracellular space|peptide metabolic process|protein processing
MPHOSPH8	7.32701e-219	0.615	0.705	2.45733e-214	-0.252548	0.650884	-0.619528	ENSG00000196199	54737	protein_coding	M-phase phosphoprotein 8 [Source:HGNC Symbol;Acc:HGNC:29810]	GO:0005634,GO:0005737,GO:0005730,GO:0005829,GO:0005886,GO:0005694,GO:0005515,GO:0003682,GO:0045892,GO:0035064,GO:0045814,GO:0000792,GO:0000788,GO:0005720,GO:0090309,GO:0045869,GO:0044030	nucleus|cytoplasm|nucleolus|cytosol|plasma membrane|chromosome|protein binding|chromatin binding|negative regulation of transcription, DNA-templated|methylated histone binding|negative regulation of gene expression, epigenetic|heterochromatin|nuclear nucleosome|nuclear heterochromatin|positive regulation of methylation-dependent chromatin silencing|negative regulation of single stranded viral RNA…
PHLDA1	1.4208e-218	0.638	0.371	4.76508e-214	-0.444414	2.09667	1.0681	ENSG00000139289	22822	protein_coding	pleckstrin homology like domain family A member 1 [Source:HGNC Symbol;Acc:HGNC:8933]	GO:0005634,GO:0005730,GO:0005737,GO:0005515,GO:0006915,GO:0031410,GO:0005829,GO:0000086,GO:0043065,GO:0045210	nucleus|nucleolus|cytoplasm|protein binding|apoptotic process|cytoplasmic vesicle|cytosol|G2/M transition of mitotic cell cycle|positive regulation of apoptotic process|FasL biosynthetic process
ITPR2	1.06268e-217	0.273	0.411	3.56403e-213	-1.5603	0.609832	-0.713516	ENSG00000123104	3709	protein_coding	inositol 1,4,5-trisphosphate receptor type 2 [Source:HGNC Symbol;Acc:HGNC:6181]	GO:0016020,GO:0016021,GO:0055085,GO:0005634,GO:0005783,GO:0005216,GO:0006811,GO:0005789,GO:0006816,GO:0070588,GO:0005262,GO:0070679,GO:0005886,GO:0005220,GO:0048016,GO:0005509,GO:0035091,GO:1903779,GO:0007165,GO:0030168,GO:0050796,GO:0051209,GO:0031095,GO:0033017,GO:0043235,GO:0097110,GO:0001666,GO:0030667,GO:0030659,GO:0016529,GO:0015085,GO:0015278,GO:0071320,GO:0071361,GO:0005737,GO:0005938	membrane|integral component of membrane|transmembrane transport|nucleus|endoplasmic reticulum|ion channel activity|ion transport|endoplasmic reticulum membrane|calcium ion transport|calcium ion transmembrane transport|calcium channel activity|inositol 1,4,5 trisphosphate binding|plasma membrane|inositol 1,4,5-trisphosphate-sensitive calcium-release channel activity|inositol phosphate-mediated sig…	path:hsa04020,path:hsa04022,path:hsa04070,path:hsa04114,path:hsa04210,path:hsa04218,path:hsa04270,path:hsa04371,path:hsa04540,path:hsa04611,path:hsa04621,path:hsa04625,path:hsa04720,path:hsa04723,path:hsa04724,path:hsa04725,path:hsa04726,path:hsa04728,path:hsa04730,path:hsa04750,path:hsa04912,path:hsa04915,path:hsa04918,path:hsa04921,path:hsa04922,path:hsa04924,path:hsa04925,path:hsa04927,path:hs…	Calcium signaling pathway|cGMP-PKG signaling pathway|Phosphatidylinositol signaling system|Oocyte meiosis|Apoptosis|Cellular senescence|Vascular smooth muscle contraction|Apelin signaling pathway|Gap junction|Platelet activation|NOD-like receptor signaling pathway|C-type lectin receptor signaling pathway|Long-term potentiation|Retrograde endocannabinoid signaling|Glutamatergic synapse|Cholinergic…
ATP1B3	8.06821e-217	0.617	0.369	2.70592e-212	-0.655807	2.49156	1.31705	ENSG00000069849	483	protein_coding	ATPase Na+/K+ transporting subunit beta 3 [Source:HGNC Symbol;Acc:HGNC:806]	GO:0005886,GO:0006813,GO:0006814,GO:0005890,GO:0050821,GO:0016020,GO:0016021,GO:0006811,GO:0042470,GO:0050900,GO:0010248,GO:1990573,GO:0070062,GO:0034220,GO:1903278,GO:1903779,GO:0051117,GO:0005391,GO:0006883,GO:0030007,GO:0036376,GO:0086009,GO:0001671,GO:0032781,GO:0072659,GO:1901018,GO:1903288,GO:0030001,GO:0005737,GO:0005901	plasma membrane|potassium ion transport|sodium ion transport|sodium:potassium-exchanging ATPase complex|protein stabilization|membrane|integral component of membrane|ion transport|melanosome|leukocyte migration|establishment or maintenance of transmembrane electrochemical gradient|potassium ion import across plasma membrane|extracellular exosome|ion transmembrane transport|positive regulation of …	path:hsa04022,path:hsa04024,path:hsa04260,path:hsa04261,path:hsa04911,path:hsa04918,path:hsa04919,path:hsa04925,path:hsa04960,path:hsa04961,path:hsa04964,path:hsa04970,path:hsa04971,path:hsa04972,path:hsa04973,path:hsa04974,path:hsa04976,path:hsa04978	cGMP-PKG signaling pathway|cAMP signaling pathway|Cardiac muscle contraction|Adrenergic signaling in cardiomyocytes|Insulin secretion|Thyroid hormone synthesis|Thyroid hormone signaling pathway|Aldosterone synthesis and secretion|Aldosterone-regulated sodium reabsorption|Endocrine and other factor-regulated calcium reabsorption|Proximal tubule bicarbonate reclamation|Salivary secretion|Gastric ac…
TSC22D1	8.40538e-217	0.844	0.728	2.819e-212	0.529144	2.38776	1.25566	ENSG00000102804	8848	protein_coding	TSC22 domain family member 1 [Source:HGNC Symbol;Acc:HGNC:16826]	GO:0005634,GO:0005737,GO:0006355,GO:0003700,GO:0005515,GO:0006357,GO:0000981,GO:0006366	nucleus|cytoplasm|regulation of transcription, DNA-templated|DNA-binding transcription factor activity|protein binding|regulation of transcription by RNA polymerase II|DNA-binding transcription factor activity, RNA polymerase II-specific|transcription by RNA polymerase II
SLC25A3	1.51602e-216	0.851	0.686	5.08442e-212	0.328612	1.57242	0.652983	ENSG00000075415	5250	protein_coding	solute carrier family 25 member 3 [Source:HGNC Symbol;Acc:HGNC:10989]	GO:0016020,GO:0016021,GO:0005739,GO:0005743,GO:0015293,GO:1902600,GO:0070062,GO:0035435,GO:0005887,GO:0044877,GO:0031305,GO:0005315,GO:0015317	membrane|integral component of membrane|mitochondrion|mitochondrial inner membrane|symporter activity|proton transmembrane transport|extracellular exosome|phosphate ion transmembrane transport|integral component of plasma membrane|protein-containing complex binding|integral component of mitochondrial inner membrane|inorganic phosphate transmembrane transporter activity|phosphate:proton symporter …
USP8	2.01923e-215	0.261	0.462	6.7721e-211	-1.49153	0.60346	-0.728669	ENSG00000138592	9101	protein_coding	ubiquitin specific peptidase 8 [Source:HGNC Symbol;Acc:HGNC:12631]	GO:0005634,GO:0005737,GO:0016020,GO:0016579,GO:0016787,GO:0005829,GO:0005886,GO:0005515,GO:0008233,GO:0008234,GO:0006508,GO:0007049,GO:0006511,GO:0036459,GO:0005768,GO:0005769,GO:0004843,GO:0045296,GO:0010008,GO:0014069,GO:0070536,GO:0071108,GO:0030496,GO:0017124,GO:0007032,GO:0031647,GO:0007265,GO:0032880,GO:0043197,GO:0004197,GO:0090263,GO:0000281,GO:0019897,GO:0031313,GO:0071549,GO:0099576,GO:…	nucleus|cytoplasm|membrane|protein deubiquitination|hydrolase activity|cytosol|plasma membrane|protein binding|peptidase activity|cysteine-type peptidase activity|proteolysis|cell cycle|ubiquitin-dependent protein catabolic process|thiol-dependent ubiquitinyl hydrolase activity|endosome|early endosome|thiol-dependent ubiquitin-specific protease activity|cadherin binding|endosome membrane|postsyna…	path:hsa04137,path:hsa04144,path:hsa04934	Mitophagy - animal|Endocytosis|Cushing syndrome
ASH1L	2.45309e-215	0.531	0.628	8.22719e-211	-0.581794	0.632225	-0.661489	ENSG00000116539	55870	protein_coding	ASH1 like histone lysine methyltransferase [Source:HGNC Symbol;Acc:HGNC:19088]	GO:0005634,GO:0005794,GO:0046872,GO:0016740,GO:0005654,GO:0008168,GO:0032259,GO:0003677,GO:0006325,GO:0005694,GO:0030054,GO:0003682,GO:0018024,GO:0005923,GO:0000981,GO:0007267,GO:0006366,GO:0006323,GO:0046974,GO:0051567,GO:0046975,GO:0097676,GO:0005515,GO:0042800,GO:0001501,GO:0002674,GO:0007338,GO:0009791,GO:0010468,GO:0030317,GO:0032635,GO:0043124,GO:0043409,GO:0045944,GO:0046697,GO:0048733,GO:…	nucleus|Golgi apparatus|metal ion binding|transferase activity|nucleoplasm|methyltransferase activity|methylation|DNA binding|chromatin organization|chromosome|cell junction|chromatin binding|histone-lysine N-methyltransferase activity|bicellular tight junction|DNA-binding transcription factor activity, RNA polymerase II-specific|cell-cell signaling|transcription by RNA polymerase II|DNA packagin…	path:hsa00310	Lysine degradation
DYNC1I2	1.67407e-214	0.439	0.596	5.61448e-210	-0.799599	0.654698	-0.611098	ENSG00000077380	1781	protein_coding	dynein cytoplasmic 1 intermediate chain 2 [Source:HGNC Symbol;Acc:HGNC:2964]	GO:0007018,GO:0005868,GO:0005737,GO:0003774,GO:0005856,GO:0005515,GO:0005874,GO:0005813,GO:0030286,GO:0005829,GO:0016032,GO:0000086,GO:0010389,GO:0097711,GO:0019886,GO:0031982,GO:0006888,GO:0008574,GO:0045503,GO:0045504,GO:2000582,GO:0003777	microtubule-based movement|cytoplasmic dynein complex|cytoplasm|motor activity|cytoskeleton|protein binding|microtubule|centrosome|dynein complex|cytosol|viral process|G2/M transition of mitotic cell cycle|regulation of G2/M transition of mitotic cell cycle|ciliary basal body-plasma membrane docking|antigen processing and presentation of exogenous peptide antigen via MHC class II|vesicle|endoplas…	path:hsa04145,path:hsa04962,path:hsa05132	Phagosome|Vasopressin-regulated water reabsorption|Salmonella infection
SELENOK	1.77949e-214	0.733	0.46	5.96805e-210	-0.442724	1.65274	0.724858	ENSG00000113811	58515	protein_coding	selenoprotein K [Source:HGNC Symbol;Acc:HGNC:30394]	GO:0016020,GO:0016021,GO:0005783,GO:0005789,GO:0006811,GO:0005886,GO:0006816,GO:0042802,GO:0005794,GO:0005515,GO:0006979,GO:0070059,GO:0018345,GO:0032469,GO:0002230,GO:0010742,GO:0030335,GO:0032760,GO:0042102,GO:0045728,GO:0050848,GO:0051223,GO:0071639,GO:0090197,GO:2000406,GO:2000778	membrane|integral component of membrane|endoplasmic reticulum|endoplasmic reticulum membrane|ion transport|plasma membrane|calcium ion transport|identical protein binding|Golgi apparatus|protein binding|response to oxidative stress|intrinsic apoptotic signaling pathway in response to endoplasmic reticulum stress|protein palmitoylation|endoplasmic reticulum calcium ion homeostasis|positive regulat…
BRD2	9.84518e-212	0.756	0.786	3.30188e-207	0.289942	0.621656	-0.685811	ENSG00000204256	6046	protein_coding	bromodomain containing 2 [Source:HGNC Symbol;Acc:HGNC:1103]	GO:0005634,GO:0016607,GO:0005654,GO:0006325,GO:0006334,GO:0005515,GO:0003682,GO:0006357,GO:0016032,GO:0007283,GO:0070577,GO:0005737	nucleus|nuclear speck|nucleoplasm|chromatin organization|nucleosome assembly|protein binding|chromatin binding|regulation of transcription by RNA polymerase II|viral process|spermatogenesis|lysine-acetylated histone binding|cytoplasm
ANKRD11	1.47899e-211	0.596	0.673	4.96022e-207	-0.335207	0.617056	-0.696527	ENSG00000167522	29123	protein_coding	ankyrin repeat domain 11 [Source:HGNC Symbol;Acc:HGNC:21316]	GO:0005634,GO:0005829,GO:0005654,GO:0005886,GO:0001701,GO:0001894,GO:0035264,GO:0042475,GO:0048705,GO:0060323,GO:0060325,GO:0060348,GO:0005515	nucleus|cytosol|nucleoplasm|plasma membrane|in utero embryonic development|tissue homeostasis|multicellular organism growth|odontogenesis of dentin-containing tooth|skeletal system morphogenesis|head morphogenesis|face morphogenesis|bone development|protein binding
SOX4	2.51014e-211	0.867	0.925	8.4185e-207	1.12007	0.575691	-0.796635	ENSG00000124766	6659	protein_coding	SRY-box transcription factor 4 [Source:HGNC Symbol;Acc:HGNC:11200]	GO:0008284,GO:0043065,GO:0050821,GO:0005737,GO:0060412,GO:0005634,GO:0090263,GO:0045893,GO:0005654,GO:0005739,GO:0003677,GO:0003700,GO:0005515,GO:0003713,GO:0045727,GO:0000981,GO:0006355,GO:0030154,GO:0044798,GO:0045944,GO:0000790,GO:0001501,GO:0008285,GO:0031647,GO:0000976,GO:0021510,GO:0000978,GO:0031397,GO:0007507,GO:0001228,GO:0042593,GO:0003183,GO:0060548,GO:0042769,GO:0032024,GO:0048485,GO:…	positive regulation of cell population proliferation|positive regulation of apoptotic process|protein stabilization|cytoplasm|ventricular septum morphogenesis|nucleus|positive regulation of canonical Wnt signaling pathway|positive regulation of transcription, DNA-templated|nucleoplasm|mitochondrion|DNA binding|DNA-binding transcription factor activity|protein binding|transcription coactivator act…	path:hsa05206	MicroRNAs in cancer
2020-09-02	2.79311e-211	0.552	0.644	9.36754e-207	-0.551292	0.696128	-0.522576	ENSG00000168385	4735	protein_coding	septin 2 [Source:HGNC Symbol;Acc:HGNC:7729]	GO:0005634,GO:0005737,GO:0016020,GO:0000166,GO:0031514,GO:0005525,GO:0051301,GO:0005694,GO:0005886,GO:0005856,GO:0042995,GO:0005515,GO:0007049,GO:0030154,GO:0007283,GO:0005819,GO:0030496,GO:0000775,GO:0000776,GO:0000777,GO:0005929,GO:0007224,GO:0060271,GO:0045296,GO:0070062,GO:0003924,GO:0005938,GO:0097730,GO:0032154,GO:0015630,GO:0060170,GO:0061640,GO:0005940,GO:0031105,GO:0005930,GO:0097227,GO:…	nucleus|cytoplasm|membrane|nucleotide binding|motile cilium|GTP binding|cell division|chromosome|plasma membrane|cytoskeleton|cell projection|protein binding|cell cycle|cell differentiation|spermatogenesis|spindle|midbody|chromosome, centromeric region|kinetochore|condensed chromosome kinetochore|cilium|smoothened signaling pathway|cilium assembly|cadherin binding|extracellular exosome|GTPase act…	path:hsa05100	Bacterial invasion of epithelial cells
PDPN	9.26579e-211	0.407	0.144	3.10756e-206	-2.15496	1.51965	0.603742	ENSG00000162493	10630	protein_coding	podoplanin [Source:HGNC Symbol;Acc:HGNC:29602]	GO:0005737,GO:0016020,GO:0016021,GO:0043066,GO:0005829,GO:0005886,GO:0042995,GO:0003333,GO:0005515,GO:0007275,GO:0030054,GO:0031410,GO:0045121,GO:0030027,GO:0030175,GO:0008285,GO:0032587,GO:0016323,GO:0030335,GO:0071437,GO:0016324,GO:0008360,GO:0005887,GO:0005102,GO:0001726,GO:0030168,GO:0010718,GO:0031528,GO:0051087,GO:0044319,GO:0097197,GO:0007266,GO:0051272,GO:0015884,GO:0090091,GO:0031527,GO:…	cytoplasm|membrane|integral component of membrane|negative regulation of apoptotic process|cytosol|plasma membrane|cell projection|amino acid transmembrane transport|protein binding|multicellular organism development|cell junction|cytoplasmic vesicle|membrane raft|lamellipodium|filopodium|negative regulation of cell population proliferation|ruffle membrane|basolateral plasma membrane|positive reg…
KLF9	9.25886e-210	0.639	0.34	3.10524e-205	-0.803785	1.56902	0.649862	ENSG00000119138	687	protein_coding	Kruppel like factor 9 [Source:HGNC Symbol;Acc:HGNC:1123]	GO:0003676,GO:0005634,GO:0046872,GO:0005829,GO:0005654,GO:0003677,GO:0005886,GO:0007623,GO:0048511,GO:0000981,GO:0006357,GO:0000790,GO:0003700,GO:0097067,GO:0010839,GO:0071387	nucleic acid binding|nucleus|metal ion binding|cytosol|nucleoplasm|DNA binding|plasma membrane|circadian rhythm|rhythmic process|DNA-binding transcription factor activity, RNA polymerase II-specific|regulation of transcription by RNA polymerase II|nuclear chromatin|DNA-binding transcription factor activity|cellular response to thyroid hormone stimulus|negative regulation of keratinocyte prolifera…
TRIP11	1.32561e-209	0.281	0.482	4.44584e-205	-1.37793	0.615364	-0.700487	ENSG00000100815	9321	protein_coding	thyroid hormone receptor interactor 11 [Source:HGNC Symbol;Acc:HGNC:12305]	GO:0005737,GO:0016607,GO:0016020,GO:0005794,GO:0005634,GO:1903508,GO:0005856,GO:0051216,GO:0005515,GO:0005929,GO:0035735,GO:0003713,GO:0006366,GO:0000139,GO:0030133,GO:0090161,GO:0005793,GO:0033116,GO:0003281,GO:0003413,GO:0006486,GO:0007030,GO:0060122,GO:0060348,GO:0099041,GO:0002079,GO:0002080,GO:0002081,GO:0005801	cytoplasm|nuclear speck|membrane|Golgi apparatus|nucleus|positive regulation of nucleic acid-templated transcription|cytoskeleton|cartilage development|protein binding|cilium|intraciliary transport involved in cilium assembly|transcription coactivator activity|transcription by RNA polymerase II|Golgi membrane|transport vesicle|Golgi ribbon formation|endoplasmic reticulum-Golgi intermediate compar…
CREM	2.24624e-208	0.489	0.218	7.53344e-204	-1.41944	1.90315	0.928386	ENSG00000095794	1390	protein_coding	cAMP responsive element modulator [Source:HGNC Symbol;Acc:HGNC:2352]	GO:0005634,GO:0006355,GO:0003677,GO:0003700,GO:0005515,GO:0005737,GO:0048511,GO:0007275,GO:0030154,GO:0007283,GO:0000981,GO:0000790,GO:0005667,GO:0001227,GO:0000122,GO:0007165,GO:0000977,GO:0008140,GO:0006006,GO:0006631,GO:0006687,GO:0042752,GO:0045944,GO:0048384	nucleus|regulation of transcription, DNA-templated|DNA binding|DNA-binding transcription factor activity|protein binding|cytoplasm|rhythmic process|multicellular organism development|cell differentiation|spermatogenesis|DNA-binding transcription factor activity, RNA polymerase II-specific|nuclear chromatin|transcription factor complex|DNA-binding transcription repressor activity, RNA polymerase I…	path:hsa04261,path:hsa05166	Adrenergic signaling in cardiomyocytes|Human T-cell leukemia virus 1 infection
PPM1N	3.45036e-208	0.036	0.211	1.15718e-203	-3.37729	0.655062	-0.610296	ENSG00000213889	147699	protein_coding	protein phosphatase, Mg2+/Mn2+ dependent 1N (putative) [Source:HGNC Symbol;Acc:HGNC:26845]	GO:0046872,GO:0000287,GO:0016787,GO:0003824,GO:0004721,GO:0006470,GO:0030145,GO:0004722,GO:0005634,GO:0005829,GO:0004724,GO:0043124,GO:0090263	metal ion binding|magnesium ion binding|hydrolase activity|catalytic activity|phosphoprotein phosphatase activity|protein dephosphorylation|manganese ion binding|protein serine/threonine phosphatase activity|nucleus|cytosol|magnesium-dependent protein serine/threonine phosphatase activity|negative regulation of I-kappaB kinase/NF-kappaB signaling|positive regulation of canonical Wnt signaling pat…
PCF11	3.91425e-208	0.404	0.561	1.31276e-203	-0.881364	0.599105	-0.739119	ENSG00000165494	51585	protein_coding	PCF11 cleavage and polyadenylation factor subunit [Source:HGNC Symbol;Acc:HGNC:30097]	GO:0006397,GO:0005634,GO:0005654,GO:0005739,GO:0005737,GO:0006369,GO:0006378,GO:0003729,GO:0005849,GO:0031124,GO:0000398,GO:0006379,GO:0000993	mRNA processing|nucleus|nucleoplasm|mitochondrion|cytoplasm|termination of RNA polymerase II transcription|mRNA polyadenylation|mRNA binding|mRNA cleavage factor complex|mRNA 3'-end processing|mRNA splicing, via spliceosome|mRNA cleavage|RNA polymerase II complex binding	path:hsa03015	mRNA surveillance pathway
BDP1	4.99076e-208	0.377	0.513	1.6738e-203	-1.05628	0.603546	-0.728464	ENSG00000145734	55814	protein_coding	B double prime 1, subunit of RNA polymerase III transcription initiation factor IIIB [Source:HGNC Symbol;Acc:HGNC:13652]	GO:0005634,GO:0003677,GO:0005654,GO:0001156,GO:0070898,GO:0000126	nucleus|DNA binding|nucleoplasm|TFIIIC-class transcription factor complex binding|RNA polymerase III preinitiation complex assembly|transcription factor TFIIIB complex
KIAA1109	1.73333e-207	0.302	0.485	5.81323e-203	-1.37991	0.632335	-0.661239	ENSG00000138688	84162	protein_coding	KIAA1109 [Source:HGNC Symbol;Acc:HGNC:26953]	GO:0005634,GO:0016020,GO:0016021,GO:0098793,GO:0005515,GO:0048488,GO:0001558,GO:0030856	nucleus|membrane|integral component of membrane|presynapse|protein binding|synaptic vesicle endocytosis|regulation of cell growth|regulation of epithelial cell differentiation
B4GALT1	1.14551e-206	0.55	0.278	3.8418e-202	-1.2397	1.66106	0.732102	ENSG00000086062	2683	protein_coding	beta-1,4-galactosyltransferase 1 [Source:HGNC Symbol;Acc:HGNC:924]	GO:0016020,GO:0016021,GO:0005794,GO:0046872,GO:0016740,GO:0016757,GO:0005975,GO:0005615,GO:0005886,GO:0042995,GO:0005576,GO:0030145,GO:0006486,GO:0009986,GO:0032580,GO:0030175,GO:0070062,GO:0016323,GO:0051260,GO:0043312,GO:0006487,GO:0030667,GO:0000139,GO:0035577,GO:0031526,GO:0009897,GO:0018146,GO:0007339,GO:0030057,GO:0003831,GO:0003945,GO:0004461,GO:0009312,GO:0005989,GO:0008378,GO:0035250,GO:…	membrane|integral component of membrane|Golgi apparatus|metal ion binding|transferase activity|transferase activity, transferring glycosyl groups|carbohydrate metabolic process|extracellular space|plasma membrane|cell projection|extracellular region|manganese ion binding|protein glycosylation|cell surface|Golgi cisterna membrane|filopodium|extracellular exosome|basolateral plasma membrane|protein…	path:hsa00052,path:hsa00510,path:hsa00514,path:hsa00515,path:hsa00533,path:hsa00601	Galactose metabolism|N-Glycan biosynthesis|Other types of O-glycan biosynthesis|Mannose type O-glycan biosynthesis|Glycosaminoglycan biosynthesis - keratan sulfate|Glycosphingolipid biosynthesis - lacto and neolacto series
ANTXR1	4.83532e-206	0.565	0.594	1.62167e-201	-0.518695	0.707925	-0.498332	ENSG00000169604	84168	protein_coding	ANTXR cell adhesion molecule 1 [Source:HGNC Symbol;Acc:HGNC:21014]	GO:0016020,GO:0016021,GO:0046872,GO:0005886,GO:0042995,GO:0005515,GO:0009986,GO:0038023,GO:0051015,GO:0010008,GO:0004888,GO:1901998,GO:0031532,GO:0005518,GO:0034446,GO:0009897,GO:0031527,GO:0031258,GO:0001568,GO:0022414,GO:1901202,GO:1905050	membrane|integral component of membrane|metal ion binding|plasma membrane|cell projection|protein binding|cell surface|signaling receptor activity|actin filament binding|endosome membrane|transmembrane signaling receptor activity|toxin transport|actin cytoskeleton reorganization|collagen binding|substrate adhesion-dependent cell spreading|external side of plasma membrane|filopodium membrane|lamel…	path:hsa04621	NOD-like receptor signaling pathway
PNISR	8.58082e-206	0.748	0.807	2.87784e-201	0.165557	0.631435	-0.663295	ENSG00000132424	25957	protein_coding	PNN interacting serine and arginine rich protein [Source:HGNC Symbol;Acc:HGNC:21222]	GO:0003723,GO:0005634,GO:0016607,GO:0005829,GO:0048786	RNA binding|nucleus|nuclear speck|cytosol|presynaptic active zone
DPYSL3	1.00493e-205	0.587	0.508	3.37035e-201	-0.442748	0.771168	-0.374884	ENSG00000113657	1809	protein_coding	dihydropyrimidinase like 3 [Source:HGNC Symbol;Acc:HGNC:3015]	GO:0005737,GO:0005615,GO:0005829,GO:0016787,GO:0042995,GO:0005515,GO:0016810,GO:0051017,GO:0030334,GO:0010975,GO:0048678,GO:0051491,GO:0030027,GO:0030426,GO:0051260,GO:0017124,GO:0031941,GO:0035374,GO:0044297,GO:0016812,GO:0031005,GO:0030336,GO:0010976,GO:0010977,GO:0071345,GO:0070382,GO:0051764,GO:0048666,GO:0045202	cytoplasm|extracellular space|cytosol|hydrolase activity|cell projection|protein binding|hydrolase activity, acting on carbon-nitrogen (but not peptide) bonds|actin filament bundle assembly|regulation of cell migration|regulation of neuron projection development|response to axon injury|positive regulation of filopodium assembly|lamellipodium|growth cone|protein homooligomerization|SH3 domain bind…
YAP1	1.2073e-205	0.515	0.54	4.04904e-201	-0.782157	0.721127	-0.471674	ENSG00000137693	10413	protein_coding	Yes associated protein 1 [Source:HGNC Symbol;Acc:HGNC:16262]	GO:0005634,GO:0005737,GO:0005515,GO:0006974,GO:1903507,GO:0003713,GO:0045944,GO:0003714,GO:0035329,GO:0005654,GO:0005829,GO:1902036,GO:0008283,GO:0044212,GO:0006367,GO:0033148,GO:0046982,GO:0045893,GO:0033613,GO:0032570,GO:0071480,GO:0065003,GO:0071148,GO:0050767,GO:0050847,GO:0060242,GO:0072091,GO:0071149,GO:0000978,GO:0003682,GO:0008022,GO:0008134,GO:0070064,GO:0000902,GO:0001570,GO:0001894,GO:…	nucleus|cytoplasm|protein binding|cellular response to DNA damage stimulus|negative regulation of nucleic acid-templated transcription|transcription coactivator activity|positive regulation of transcription by RNA polymerase II|transcription corepressor activity|hippo signaling|nucleoplasm|cytosol|regulation of hematopoietic stem cell differentiation|cell population proliferation|transcription re…	path:hsa04390,path:hsa04392	Hippo signaling pathway|Hippo signaling pathway - multiple species
CD248	1.65196e-205	0.063	0.223	5.54033e-201	-2.92443	0.586381	-0.770089	ENSG00000174807	57124	protein_coding	CD248 molecule [Source:HGNC Symbol;Acc:HGNC:18219]	GO:0016020,GO:0016021,GO:0030246,GO:0005509,GO:0009897,GO:0070062,GO:0003674,GO:0008150,GO:0016477,GO:0031012,GO:0050840,GO:1990430,GO:0008284,GO:0048535,GO:0060033,GO:2000353,GO:0005737	membrane|integral component of membrane|carbohydrate binding|calcium ion binding|external side of plasma membrane|extracellular exosome|molecular_function|biological_process|cell migration|extracellular matrix|extracellular matrix binding|extracellular matrix protein binding|positive regulation of cell population proliferation|lymph node development|anatomical structure regression|positive regula…
BAZ1B	5.53839e-205	0.293	0.473	1.85747e-200	-1.4235	0.632706	-0.660392	ENSG00000009954	9031	protein_coding	bromodomain adjacent to zinc finger domain 1B [Source:HGNC Symbol;Acc:HGNC:961]	GO:0005634,GO:0046872,GO:0000166,GO:0005524,GO:0016301,GO:0016740,GO:0016310,GO:0008270,GO:0004713,GO:0018108,GO:0005515,GO:0006974,GO:0016604,GO:0004715,GO:0006338,GO:0005654,GO:0045815,GO:0006357,GO:0043596,GO:0016572,GO:0035173,GO:0042393,GO:0006333,GO:0000793,GO:0005721	nucleus|metal ion binding|nucleotide binding|ATP binding|kinase activity|transferase activity|phosphorylation|zinc ion binding|protein tyrosine kinase activity|peptidyl-tyrosine phosphorylation|protein binding|cellular response to DNA damage stimulus|nuclear body|non-membrane spanning protein tyrosine kinase activity|chromatin remodeling|nucleoplasm|positive regulation of gene expression, epigene…
RHEB	1.01814e-204	0.693	0.411	3.41462e-200	-0.723693	1.49019	0.575499	ENSG00000106615	6009	protein_coding	Ras homolog, mTORC1 binding [Source:HGNC Symbol;Acc:HGNC:10011]	GO:0005737,GO:0016020,GO:0046872,GO:0000166,GO:0005783,GO:0005789,GO:0007165,GO:0003924,GO:0005525,GO:0005794,GO:0005829,GO:0005515,GO:0000139,GO:0032008,GO:0019901,GO:0032006,GO:0048714,GO:0120163,GO:0005681,GO:0005886,GO:0070062,GO:0012505,GO:0007264,GO:0005765,GO:0019003,GO:0000287,GO:0007050,GO:0016241,GO:0014069,GO:2000074	cytoplasm|membrane|metal ion binding|nucleotide binding|endoplasmic reticulum|endoplasmic reticulum membrane|signal transduction|GTPase activity|GTP binding|Golgi apparatus|cytosol|protein binding|Golgi membrane|positive regulation of TOR signaling|protein kinase binding|regulation of TOR signaling|positive regulation of oligodendrocyte differentiation|negative regulation of cold-induced thermoge…	path:hsa04072,path:hsa04140,path:hsa04150,path:hsa04151,path:hsa04152,path:hsa04211,path:hsa04218,path:hsa04714,path:hsa04910,path:hsa04919,path:hsa05163,path:hsa05165,path:hsa05231	Phospholipase D signaling pathway|Autophagy - animal|mTOR signaling pathway|PI3K-Akt signaling pathway|AMPK signaling pathway|Longevity regulating pathway|Cellular senescence|Thermogenesis|Insulin signaling pathway|Thyroid hormone signaling pathway|Human cytomegalovirus infection|Human papillomavirus infection|Choline metabolism in cancer
S100A10	1.45633e-204	0.769	0.493	4.88424e-200	0.0789855	1.6088	0.685988	ENSG00000197747	6281	protein_coding	S100 calcium binding protein A10 [Source:HGNC Symbol;Acc:HGNC:10487]	GO:0005509,GO:0042803,GO:0005515,GO:0045121,GO:0043547,GO:0070062,GO:0044325,GO:0062023,GO:0051496,GO:0072659,GO:0051290,GO:0005576,GO:0001765,GO:0051894,GO:0006900,GO:0042493,GO:0051099,GO:0005783,GO:0019897	calcium ion binding|protein homodimerization activity|protein binding|membrane raft|positive regulation of GTPase activity|extracellular exosome|ion channel binding|collagen-containing extracellular matrix|positive regulation of stress fiber assembly|protein localization to plasma membrane|protein heterotetramerization|extracellular region|membrane raft assembly|positive regulation of focal adhes…
HIST1H4C	8.29658e-204	0.401	0.588	2.78251e-199	-0.664254	0.55164	-0.858201	ENSG00000197061	8364	protein_coding	histone cluster 1 H4 family member c [Source:HGNC Symbol;Acc:HGNC:4787]	GO:0005634,GO:0003723,GO:0016020,GO:0003677,GO:0046982,GO:0006334,GO:0000786,GO:0005694,GO:0005515,GO:0006352,GO:0005576,GO:0005654,GO:0070062,GO:0044267,GO:0032991,GO:0000784,GO:0060964,GO:0034080,GO:0019904,GO:0045652,GO:0006335,GO:0006336,GO:0000228,GO:0000183,GO:0045814,GO:0051290,GO:0006303,GO:0045653,GO:0000788,GO:0016233,GO:0032200	nucleus|RNA binding|membrane|DNA binding|protein heterodimerization activity|nucleosome assembly|nucleosome|chromosome|protein binding|DNA-templated transcription, initiation|extracellular region|nucleoplasm|extracellular exosome|cellular protein metabolic process|protein-containing complex|nuclear chromosome, telomeric region|regulation of gene silencing by miRNA|CENP-A containing nucleosome ass…	path:hsa05034,path:hsa05203,path:hsa05322	Alcoholism|Viral carcinogenesis|Systemic lupus erythematosus
SPG7	6.76261e-203	0.253	0.431	2.26804e-198	-1.6077	0.626073	-0.675596	ENSG00000197912	6687	protein_coding	SPG7 matrix AAA peptidase subunit, paraplegin [Source:HGNC Symbol;Acc:HGNC:11237]	GO:0016020,GO:0016021,GO:0008270,GO:0005524,GO:0006508,GO:0004222,GO:0046872,GO:0000166,GO:0016787,GO:0005743,GO:0005739,GO:1904115,GO:0005515,GO:0008233,GO:0008237,GO:0007399,GO:0051082,GO:0006851,GO:0046902,GO:0007005,GO:0005757,GO:1902686,GO:0008089,GO:0005745	membrane|integral component of membrane|zinc ion binding|ATP binding|proteolysis|metalloendopeptidase activity|metal ion binding|nucleotide binding|hydrolase activity|mitochondrial inner membrane|mitochondrion|axon cytoplasm|protein binding|peptidase activity|metallopeptidase activity|nervous system development|unfolded protein binding|mitochondrial calcium ion transmembrane transport|regulation …
NREP	1.22804e-202	0.183	0.385	4.1186e-198	-1.83796	0.591432	-0.757715	ENSG00000134986	9315	protein_coding	neuronal regeneration related protein [Source:HGNC Symbol;Acc:HGNC:16834]	GO:0005737,GO:0005515,GO:0005634,GO:0045664,GO:0031103,GO:0017015	cytoplasm|protein binding|nucleus|regulation of neuron differentiation|axon regeneration|regulation of transforming growth factor beta receptor signaling pathway
SRRM2	2.18421e-202	0.842	0.873	7.3254e-198	0.441787	0.690073	-0.535179	ENSG00000167978	23524	protein_coding	serine/arginine repetitive matrix 2 [Source:HGNC Symbol;Acc:HGNC:16639]	GO:0003723,GO:0006397,GO:0008380,GO:0005634,GO:0016607,GO:0005681,GO:0000398,GO:0071013,GO:0003729,GO:0005654,GO:0047485,GO:0015030,GO:0071005,GO:0071007,GO:0070742,GO:0005515	RNA binding|mRNA processing|RNA splicing|nucleus|nuclear speck|spliceosomal complex|mRNA splicing, via spliceosome|catalytic step 2 spliceosome|mRNA binding|nucleoplasm|protein N-terminus binding|Cajal body|U2-type precatalytic spliceosome|U2-type catalytic step 2 spliceosome|C2H2 zinc finger domain binding|protein binding
PLA2G2A	5.1092e-202	0.254	0.046	1.71352e-197	-2.79403	2.63279	1.39659	ENSG00000188257	5320	protein_coding	phospholipase A2 group IIA [Source:HGNC Symbol;Acc:HGNC:9031]	GO:0016787,GO:0005509,GO:0006629,GO:0005576,GO:0004623,GO:0102567,GO:0102568,GO:0006644,GO:0016042,GO:0050482,GO:0005615,GO:0050729,GO:0010744,GO:0016020,GO:0046872,GO:0005886,GO:0042130,GO:0005789,GO:0070062,GO:0005783,GO:0005543,GO:0047498,GO:0006654,GO:0019730,GO:0036148,GO:0036149,GO:0036150,GO:0036151,GO:0036152,GO:0034374,GO:0050830,GO:0046473,GO:0070374,GO:0030141,GO:0048471	hydrolase activity|calcium ion binding|lipid metabolic process|extracellular region|phospholipase A2 activity|phospholipase A2 activity (consuming 1,2-dipalmitoylphosphatidylcholine)|phospholipase A2 activity consuming 1,2-dioleoylphosphatidylethanolamine)|phospholipid metabolic process|lipid catabolic process|arachidonic acid secretion|extracellular space|positive regulation of inflammatory resp…	path:hsa00564,path:hsa00565,path:hsa00590,path:hsa00591,path:hsa00592,path:hsa04014,path:hsa04270,path:hsa04972,path:hsa04975	Glycerophospholipid metabolism|Ether lipid metabolism|Arachidonic acid metabolism|Linoleic acid metabolism|alpha-Linolenic acid metabolism|Ras signaling pathway|Vascular smooth muscle contraction|Pancreatic secretion|Fat digestion and absorption
U2SURP	4.48084e-201	0.478	0.6	1.50278e-196	-0.759459	0.656222	-0.607744	ENSG00000163714	23350	protein_coding	U2 snRNP associated SURP domain containing [Source:HGNC Symbol;Acc:HGNC:30855]	GO:0003676,GO:0003723,GO:0006396,GO:0005634,GO:0005654,GO:0005515,GO:0000398	nucleic acid binding|RNA binding|RNA processing|nucleus|nucleoplasm|protein binding|mRNA splicing, via spliceosome	path:hsa03040	Spliceosome
MRC2	5.53745e-201	0.479	0.55	1.85715e-196	-0.773464	0.663497	-0.591839	ENSG00000011028	9902	protein_coding	mannose receptor C type 2 [Source:HGNC Symbol;Acc:HGNC:16875]	GO:0016020,GO:0016021,GO:0030246,GO:0005515,GO:0005925,GO:0006897,GO:0004888,GO:0030574,GO:0005518,GO:0001649	membrane|integral component of membrane|carbohydrate binding|protein binding|focal adhesion|endocytosis|transmembrane signaling receptor activity|collagen catabolic process|collagen binding|osteoblast differentiation	path:hsa04145,path:hsa05152	Phagosome|Tuberculosis
MT-ND5	9.6718e-200	0.969	0.98	3.24373e-195	1.42861	0.543683	-0.879162	ENSG00000198786	4540	protein_coding	mitochondrially encoded NADH:ubiquinone oxidoreductase core subunit 5 [Source:HGNC Symbol;Acc:HGNC:7461]	GO:0016020,GO:0016021,GO:0055114,GO:0005743,GO:0005739,GO:0070469,GO:0008137,GO:0042773,GO:0006120,GO:0032981,GO:0005747,GO:0003954,GO:0001666,GO:0010243,GO:0042542,GO:0043005	membrane|integral component of membrane|oxidation-reduction process|mitochondrial inner membrane|mitochondrion|respirasome|NADH dehydrogenase (ubiquinone) activity|ATP synthesis coupled electron transport|mitochondrial electron transport, NADH to ubiquinone|mitochondrial respiratory chain complex I assembly|mitochondrial respiratory chain complex I|NADH dehydrogenase activity|response to hypoxia|…
COL27A1	4.5093e-199	0.149	0.309	1.51233e-194	-2.08325	0.565396	-0.822666	ENSG00000196739	85301	protein_coding	collagen type XXVII alpha 1 chain [Source:HGNC Symbol;Acc:HGNC:22986]	GO:0046872,GO:0005576,GO:0005581,GO:0005201,GO:0005615,GO:0030198,GO:0031012,GO:0030020,GO:0062023,GO:0005788,GO:0003431,GO:0005583	metal ion binding|extracellular region|collagen trimer|extracellular matrix structural constituent|extracellular space|extracellular matrix organization|extracellular matrix|extracellular matrix structural constituent conferring tensile strength|collagen-containing extracellular matrix|endoplasmic reticulum lumen|growth plate cartilage chondrocyte development|fibrillar collagen trimer	path:hsa04974	Protein digestion and absorption
SNRNP70	6.39082e-199	0.524	0.615	2.14335e-194	-0.690082	0.670101	-0.57755	ENSG00000104852	6625	protein_coding	small nuclear ribonucleoprotein U1 subunit 70 [Source:HGNC Symbol;Acc:HGNC:11150]	GO:0003676,GO:0003723,GO:0006397,GO:0005634,GO:0016607,GO:0005654,GO:0030619,GO:0005515,GO:0005681,GO:0000398,GO:0005685,GO:0003729,GO:0043484,GO:0071004,GO:0043462,GO:0061084,GO:1904715,GO:0048026	nucleic acid binding|RNA binding|mRNA processing|nucleus|nuclear speck|nucleoplasm|U1 snRNA binding|protein binding|spliceosomal complex|mRNA splicing, via spliceosome|U1 snRNP|mRNA binding|regulation of RNA splicing|U2-type prespliceosome|regulation of ATPase activity|negative regulation of protein refolding|negative regulation of chaperone-mediated autophagy|positive regulation of mRNA splicing…	path:hsa03040	Spliceosome
MMP14	1.34175e-198	0.363	0.502	4.49995e-194	-1.12241	0.630805	-0.664734	ENSG00000157227	4323	protein_coding	matrix metallopeptidase 14 [Source:HGNC Symbol;Acc:HGNC:7160]	GO:0005737,GO:0016020,GO:0016021,GO:0008270,GO:0046872,GO:0005829,GO:0016787,GO:0045111,GO:0005886,GO:0005515,GO:0008233,GO:0006508,GO:0042470,GO:0031410,GO:0004222,GO:0008237,GO:0031012,GO:0005925,GO:0005615,GO:0030198,GO:0030335,GO:0005887,GO:0005796,GO:0030307,GO:0001501,GO:0004175,GO:0022617,GO:0005634,GO:1903076,GO:0031638,GO:0030574,GO:0045746,GO:0035987,GO:0010831,GO:0045579,GO:0044354,GO:…	cytoplasm|membrane|integral component of membrane|zinc ion binding|metal ion binding|cytosol|hydrolase activity|intermediate filament cytoskeleton|plasma membrane|protein binding|peptidase activity|proteolysis|melanosome|cytoplasmic vesicle|metalloendopeptidase activity|metallopeptidase activity|extracellular matrix|focal adhesion|extracellular space|extracellular matrix organization|positive reg…	path:hsa04668,path:hsa04912,path:hsa04928	TNF signaling pathway|GnRH signaling pathway|Parathyroid hormone synthesis, secretion and action
TNFRSF10B	2.16248e-198	0.397	0.134	7.25252e-194	-2.27402	1.36851	0.452602	ENSG00000120889	8795	protein_coding	TNF receptor superfamily member 10b [Source:HGNC Symbol;Acc:HGNC:11905]	GO:0016020,GO:0016021,GO:0007165,GO:0005515,GO:0006915,GO:0009986,GO:0050900,GO:0005886,GO:0038023,GO:0043123,GO:0071260,GO:0045569,GO:0042981,GO:0043065,GO:0006919,GO:0007166,GO:0007250,GO:0008625,GO:0036462,GO:1902041,GO:1902042,GO:0034976,GO:0070059	membrane|integral component of membrane|signal transduction|protein binding|apoptotic process|cell surface|leukocyte migration|plasma membrane|signaling receptor activity|positive regulation of I-kappaB kinase/NF-kappaB signaling|cellular response to mechanical stimulus|TRAIL binding|regulation of apoptotic process|positive regulation of apoptotic process|activation of cysteine-type endopeptidase…	path:hsa04060,path:hsa04115,path:hsa04210,path:hsa04217,path:hsa04650,path:hsa05162,path:hsa05164	Cytokine-cytokine receptor interaction|p53 signaling pathway|Apoptosis|Necroptosis|Natural killer cell mediated cytotoxicity|Measles|Influenza A
MAP3K20	3.24695e-198	0.496	0.61	1.08896e-193	-0.652434	0.639271	-0.645501	ENSG00000091436	51776	protein_coding	mitogen-activated protein kinase kinase kinase 20 [Source:HGNC Symbol;Acc:HGNC:17797]	GO:0003723,GO:0005634,GO:0005737,GO:0046872,GO:0000166,GO:0004672,GO:0004674,GO:0005524,GO:0016301,GO:0016740,GO:0006468,GO:0016310,GO:0005829,GO:0005515,GO:0007049,GO:0000287,GO:0004709,GO:0030154,GO:0000186,GO:0008283,GO:0007050,GO:0043065,GO:0008219,GO:0051403,GO:0000077,GO:0042733,GO:0007093,GO:0060173,GO:0071480,GO:0007257,GO:0000165,GO:0007010,GO:0035556	RNA binding|nucleus|cytoplasm|metal ion binding|nucleotide binding|protein kinase activity|protein serine/threonine kinase activity|ATP binding|kinase activity|transferase activity|protein phosphorylation|phosphorylation|cytosol|protein binding|cell cycle|magnesium ion binding|MAP kinase kinase kinase activity|cell differentiation|activation of MAPKK activity|cell population proliferation|cell cy…	path:hsa04010	MAPK signaling pathway
PHIP	6.44543e-198	0.38	0.536	2.16167e-193	-1.01947	0.632534	-0.660785	ENSG00000146247	55023	protein_coding	pleckstrin homology domain interacting protein [Source:HGNC Symbol;Acc:HGNC:15673]	GO:0005634,GO:0043066,GO:0005158,GO:0008286,GO:0045893,GO:0005515,GO:0006357,GO:0007010,GO:0022604,GO:0008360,GO:0008284,GO:0045944,GO:0045840,GO:0001932,GO:0070577,GO:0043568,GO:2001237	nucleus|negative regulation of apoptotic process|insulin receptor binding|insulin receptor signaling pathway|positive regulation of transcription, DNA-templated|protein binding|regulation of transcription by RNA polymerase II|cytoskeleton organization|regulation of cell morphogenesis|regulation of cell shape|positive regulation of cell population proliferation|positive regulation of transcription…
AL031777.3	8.9762e-198	0.093	0.296	3.01044e-193	-2.48274	0.591698	-0.757066	ENSG00000282988	--	protein_coding	novel protein	GO:0005634,GO:0003677,GO:0046982,GO:0000786,GO:0005694,GO:0000790,GO:0006325	nucleus|DNA binding|protein heterodimerization activity|nucleosome|chromosome|nuclear chromatin|chromatin organization
PRRC2B	1.0842e-197	0.427	0.545	3.63619e-193	-1.00893	0.675908	-0.565101	ENSG00000130723	84726	protein_coding	proline rich coiled-coil 2B [Source:HGNC Symbol;Acc:HGNC:28121]	GO:0003723,GO:0005515	RNA binding|protein binding
CDH11	1.15617e-197	0.629	0.707	3.87755e-193	-0.0902735	0.638747	-0.646683	ENSG00000140937	1009	protein_coding	cadherin 11 [Source:HGNC Symbol;Acc:HGNC:1750]	GO:0098609,GO:0016020,GO:0005509,GO:0007155,GO:0007156,GO:0005886,GO:0016021,GO:0046872,GO:0009986,GO:0070062,GO:0001503,GO:0005913,GO:0045296,GO:0007043,GO:0001501,GO:0042803,GO:0008092,GO:0034332,GO:0000902,GO:0016339,GO:0044331,GO:0016342,GO:0021957,GO:0050804,GO:0005737,GO:0045202,GO:0098685,GO:0098978	cell-cell adhesion|membrane|calcium ion binding|cell adhesion|homophilic cell adhesion via plasma membrane adhesion molecules|plasma membrane|integral component of membrane|metal ion binding|cell surface|extracellular exosome|ossification|cell-cell adherens junction|cadherin binding|cell-cell junction assembly|skeletal system development|protein homodimerization activity|cytoskeletal protein bind…
ZBTB7A	2.99893e-197	0.332	0.476	1.00578e-192	-1.27096	0.611619	-0.709295	ENSG00000178951	51341	protein_coding	zinc finger and BTB domain containing 7A [Source:HGNC Symbol;Acc:HGNC:18078]	GO:0003676,GO:0005634,GO:0005737,GO:0046872,GO:0003677,GO:0003700,GO:0006325,GO:0005515,GO:0007275,GO:0030154,GO:0006351,GO:0000978,GO:0000981,GO:0003714,GO:0006974,GO:0045444,GO:0035861,GO:0000381,GO:0043249,GO:0042981,GO:0051090,GO:0051092,GO:0006355,GO:0045892,GO:0034504,GO:0006338,GO:0030512,GO:0006110,GO:0050681,GO:0060766,GO:0045746,GO:0016581,GO:0001222,GO:0070418,GO:0001227,GO:0033613,GO:…	nucleic acid binding|nucleus|cytoplasm|metal ion binding|DNA binding|DNA-binding transcription factor activity|chromatin organization|protein binding|multicellular organism development|cell differentiation|transcription, DNA-templated|RNA polymerase II proximal promoter sequence-specific DNA binding|DNA-binding transcription factor activity, RNA polymerase II-specific|transcription corepressor ac…
TEAD1	3.64146e-197	0.341	0.474	1.22127e-192	-1.31087	0.652541	-0.615859	ENSG00000187079	7003	protein_coding	TEA domain transcription factor 1 [Source:HGNC Symbol;Acc:HGNC:11714]	GO:0005634,GO:0005654,GO:0006355,GO:0003677,GO:0003700,GO:0035329,GO:0000978,GO:0001228,GO:0045944,GO:0005515,GO:0043565,GO:0000981,GO:0000790,GO:0005667,GO:0044212,GO:0006367,GO:1902895,GO:0046982,GO:0045893,GO:0000987,GO:0001085,GO:0001134,GO:0001223,GO:0065003,GO:0071148	nucleus|nucleoplasm|regulation of transcription, DNA-templated|DNA binding|DNA-binding transcription factor activity|hippo signaling|RNA polymerase II proximal promoter sequence-specific DNA binding|DNA-binding transcription activator activity, RNA polymerase II-specific|positive regulation of transcription by RNA polymerase II|protein binding|sequence-specific DNA binding|DNA-binding transcripti…	path:hsa04390,path:hsa04392	Hippo signaling pathway|Hippo signaling pathway - multiple species
ZFP36	1.51457e-196	0.822	0.637	5.07956e-192	0.607548	2.27304	1.18462	ENSG00000128016	7538	protein_coding	ZFP36 ring finger protein [Source:HGNC Symbol;Acc:HGNC:12862]	GO:0005737,GO:0003723,GO:0051028,GO:0005634,GO:0046872,GO:0003677,GO:0005515,GO:0031047,GO:0003729,GO:0000288,GO:0000932,GO:0000122,GO:0005829,GO:0019901,GO:0071222,GO:0061158,GO:0043488,GO:0060213,GO:1900153,GO:0030014,GO:2000637,GO:0071356,GO:1990904,GO:0010494,GO:0038066,GO:0000165,GO:0019899,GO:0044344,GO:0071889,GO:0042594,GO:0035925,GO:0009611,GO:0045600,GO:0070063,GO:0071364,GO:0032897,GO:…	cytoplasm|RNA binding|mRNA transport|nucleus|metal ion binding|DNA binding|protein binding|gene silencing by RNA|mRNA binding|nuclear-transcribed mRNA catabolic process, deadenylation-dependent decay|P-body|negative regulation of transcription by RNA polymerase II|cytosol|protein kinase binding|cellular response to lipopolysaccharide|3'-UTR-mediated mRNA destabilization|regulation of mRNA stabili…	path:hsa05166,path:hsa05167	Human T-cell leukemia virus 1 infection|Kaposi sarcoma-associated herpesvirus infection
AR	2.03841e-196	0.324	0.489	6.83642e-192	-1.26466	0.641409	-0.640683	ENSG00000169083	367	protein_coding	androgen receptor [Source:HGNC Symbol;Acc:HGNC:644]	GO:0008284,GO:0045944,GO:0044212,GO:0045893,GO:0005634,GO:0005737,GO:0008270,GO:0046872,GO:0006355,GO:0003677,GO:0003700,GO:0043565,GO:0005515,GO:0004879,GO:0006351,GO:0008289,GO:0005496,GO:0030521,GO:0000981,GO:0000790,GO:0000978,GO:0005654,GO:0005829,GO:0010628,GO:0008285,GO:0016579,GO:0003682,GO:0008283,GO:0001228,GO:0007548,GO:0032991,GO:0005102,GO:0007165,GO:0007267,GO:0019899,GO:0045597,GO:…	positive regulation of cell population proliferation|positive regulation of transcription by RNA polymerase II|transcription regulatory region DNA binding|positive regulation of transcription, DNA-templated|nucleus|cytoplasm|zinc ion binding|metal ion binding|regulation of transcription, DNA-templated|DNA binding|DNA-binding transcription factor activity|sequence-specific DNA binding|protein bind…	path:hsa04114,path:hsa05200,path:hsa05215	Oocyte meiosis|Pathways in cancer|Prostate cancer
TIFA	7.20971e-196	0.402	0.142	2.41799e-191	-2.15489	1.48543	0.570878	ENSG00000145365	92610	protein_coding	TRAF interacting protein with forkhead associated domain [Source:HGNC Symbol;Acc:HGNC:19075]	GO:0005737,GO:0005515,GO:0007249,GO:0002376,GO:0045087,GO:0051260,GO:0043123,GO:0002753	cytoplasm|protein binding|I-kappaB kinase/NF-kappaB signaling|immune system process|innate immune response|protein homooligomerization|positive regulation of I-kappaB kinase/NF-kappaB signaling|cytoplasmic pattern recognition receptor signaling pathway
ICE2	7.35463e-195	0.176	0.373	2.4666e-190	-1.98106	0.622027	-0.68495	ENSG00000128915	79664	protein_coding	interactor of little elongation complex ELL subunit 2 [Source:HGNC Symbol;Acc:HGNC:29885]	GO:0005634,GO:0005829,GO:0005654,GO:0016604,GO:0008023,GO:0005515,GO:0042795,GO:0015030,GO:0035327,GO:0045945,GO:0042796,GO:0035363	nucleus|cytosol|nucleoplasm|nuclear body|transcription elongation factor complex|protein binding|snRNA transcription by RNA polymerase II|Cajal body|transcriptionally active chromatin|positive regulation of transcription by RNA polymerase III|snRNA transcription by RNA polymerase III|histone locus body
TLN1	7.93147e-195	0.474	0.606	2.66006e-190	-0.737764	0.672078	-0.573298	ENSG00000137076	7094	protein_coding	talin 1 [Source:HGNC Symbol;Acc:HGNC:11845]	GO:0005737,GO:0016020,GO:0003779,GO:0051015,GO:0007155,GO:0005886,GO:0005856,GO:0042995,GO:0005515,GO:0005200,GO:0030054,GO:0009986,GO:0005925,GO:0005576,GO:0007016,GO:0005829,GO:0045296,GO:0070062,GO:0032587,GO:0016032,GO:0070527,GO:0002576,GO:0005178,GO:0007043,GO:0036498,GO:0001726,GO:0006936,GO:0017166,GO:0030274,GO:0001786,GO:0035091,GO:0007044,GO:0007229,GO:0030866,GO:0033622	cytoplasm|membrane|actin binding|actin filament binding|cell adhesion|plasma membrane|cytoskeleton|cell projection|protein binding|structural constituent of cytoskeleton|cell junction|cell surface|focal adhesion|extracellular region|cytoskeletal anchoring at plasma membrane|cytosol|cadherin binding|extracellular exosome|ruffle membrane|viral process|platelet aggregation|platelet degranulation|int…	path:hsa04015,path:hsa04510,path:hsa04611,path:hsa05166	Rap1 signaling pathway|Focal adhesion|Platelet activation|Human T-cell leukemia virus 1 infection
SOCS3	9.9129e-195	0.691	0.422	3.32459e-190	-0.217573	1.99059	0.993199	ENSG00000184557	9021	protein_coding	suppressor of cytokine signaling 3 [Source:HGNC Symbol;Acc:HGNC:19391]	GO:0043066,GO:0016567,GO:0035556,GO:0005515,GO:0043551,GO:0007259,GO:0005829,GO:0040008,GO:0043687,GO:0006469,GO:0046854,GO:0046935,GO:0005942,GO:0019221,GO:0009968,GO:0001784,GO:0004860,GO:0001932,GO:0042531,GO:0042532,GO:0045595,GO:0045597,GO:0046426,GO:0046627,GO:0050728,GO:0060334,GO:0060670,GO:0060674,GO:0060707,GO:0060708,GO:0070102,GO:1990830	negative regulation of apoptotic process|protein ubiquitination|intracellular signal transduction|protein binding|regulation of phosphatidylinositol 3-kinase activity|receptor signaling pathway via JAK-STAT|cytosol|regulation of growth|post-translational protein modification|negative regulation of protein kinase activity|phosphatidylinositol phosphorylation|1-phosphatidylinositol-3-kinase regulat…	path:hsa04120,path:hsa04380,path:hsa04630,path:hsa04668,path:hsa04910,path:hsa04917,path:hsa04920,path:hsa04930,path:hsa04931,path:hsa04932,path:hsa05160,path:hsa05164,path:hsa05168	Ubiquitin mediated proteolysis|Osteoclast differentiation|Jak-STAT signaling pathway|TNF signaling pathway|Insulin signaling pathway|Prolactin signaling pathway|Adipocytokine signaling pathway|Type II diabetes mellitus|Insulin resistance|Non-alcoholic fatty liver disease (NAFLD)|Hepatitis C|Influenza A|Herpes simplex infection
THUMPD3-AS1	2.02471e-193	0.373	0.529	6.79048e-189	-0.993934	0.599166	-0.738973	ENSG00000206573	--	lncRNA	THUMPD3 antisense RNA 1 [Source:HGNC Symbol;Acc:HGNC:44478]
PBX1	2.23364e-193	0.467	0.584	7.49117e-189	-0.781214	0.662087	-0.594906	ENSG00000185630	5087	protein_coding	PBX homeobox 1 [Source:HGNC Symbol;Acc:HGNC:8632]	GO:0005634,GO:0005654,GO:0003700,GO:0006355,GO:0005737,GO:0003677,GO:0006694,GO:0043565,GO:0005515,GO:0007275,GO:0030154,GO:0000978,GO:0001228,GO:0046982,GO:0001655,GO:0001658,GO:0008284,GO:0009887,GO:0009952,GO:0009954,GO:0010971,GO:0030278,GO:0030325,GO:0030326,GO:0035162,GO:0042127,GO:0045665,GO:0045944,GO:0048536,GO:0048538,GO:0048568,GO:0048706,GO:0005667,GO:0000981,GO:0000790,GO:0007548,GO:…	nucleus|nucleoplasm|DNA-binding transcription factor activity|regulation of transcription, DNA-templated|cytoplasm|DNA binding|steroid biosynthetic process|sequence-specific DNA binding|protein binding|multicellular organism development|cell differentiation|RNA polymerase II proximal promoter sequence-specific DNA binding|DNA-binding transcription activator activity, RNA polymerase II-specific|pr…	path:hsa04927,path:hsa04934,path:hsa05202	Cortisol synthesis and secretion|Cushing syndrome|Transcriptional misregulation in cancer
NAF1	4.77331e-193	0.412	0.165	1.60087e-188	-1.84966	1.84492	0.883557	ENSG00000145414	92345	protein_coding	nuclear assembly factor 1 ribonucleoprotein [Source:HGNC Symbol;Acc:HGNC:25126]	GO:0003723,GO:0005634,GO:0042254,GO:0001522,GO:0005730,GO:0006364,GO:0005732,GO:0000493,GO:0005737,GO:0005515,GO:0032212,GO:0051973,GO:0070034,GO:0090669,GO:1904874,GO:1905323,GO:1904358,GO:0000454,GO:0043489	RNA binding|nucleus|ribosome biogenesis|pseudouridine synthesis|nucleolus|rRNA processing|small nucleolar ribonucleoprotein complex|box H/ACA snoRNP assembly|cytoplasm|protein binding|positive regulation of telomere maintenance via telomerase|positive regulation of telomerase activity|telomerase RNA binding|telomerase RNA stabilization|positive regulation of telomerase RNA localization to Cajal b…
GDF7	5.26374e-193	0.015	0.153	1.76535e-188	-3.54741	0.610499	-0.711938	ENSG00000143869	151449	protein_coding	growth differentiation factor 7 [Source:HGNC Symbol;Acc:HGNC:4222]	GO:0030509,GO:0045893,GO:0008083,GO:0005615,GO:0005576,GO:0005125,GO:0005515,GO:0042981,GO:0060395,GO:0005160,GO:0010862,GO:0043408,GO:0048468,GO:0060389,GO:0032924,GO:0042803,GO:0007411,GO:0010628,GO:0021509,GO:0021527,GO:0021915,GO:0022612,GO:0030855,GO:0030901,GO:0045165,GO:0045666,GO:0048608,GO:0048754,GO:0048853,GO:0060571,GO:2001051	BMP signaling pathway|positive regulation of transcription, DNA-templated|growth factor activity|extracellular space|extracellular region|cytokine activity|protein binding|regulation of apoptotic process|SMAD protein signal transduction|transforming growth factor beta receptor binding|positive regulation of pathway-restricted SMAD protein phosphorylation|regulation of MAPK cascade|cell developmen…	path:hsa04060,path:hsa04350,path:hsa04360,path:hsa04390	Cytokine-cytokine receptor interaction|TGF-beta signaling pathway|Axon guidance|Hippo signaling pathway
PLEKHA5	2.61824e-192	0.383	0.49	8.78104e-188	-1.11622	0.629731	-0.667193	ENSG00000052126	54477	protein_coding	pleckstrin homology domain containing A5 [Source:HGNC Symbol;Acc:HGNC:30036]	GO:0005737,GO:0016020,GO:0005829,GO:0005654,GO:0005515,GO:0008150,GO:0010314,GO:0032266,GO:0070273,GO:0080025,GO:0061458,GO:0014069,GO:0098978	cytoplasm|membrane|cytosol|nucleoplasm|protein binding|biological_process|phosphatidylinositol-5-phosphate binding|phosphatidylinositol-3-phosphate binding|phosphatidylinositol-4-phosphate binding|phosphatidylinositol-3,5-bisphosphate binding|reproductive system development|postsynaptic density|glutamatergic synapse
AEBP1	2.76494e-192	0.699	0.69	9.27307e-188	0.151275	0.640045	-0.643755	ENSG00000106624	165	protein_coding	AE binding protein 1 [Source:HGNC Symbol;Acc:HGNC:303]	GO:0005615,GO:0005634,GO:0005737,GO:0008270,GO:0003677,GO:0006508,GO:0005576,GO:0004181,GO:0005516,GO:0003714,GO:0001227,GO:0000122,GO:0070062,GO:0062023,GO:0005201,GO:0000977,GO:0005518,GO:0006518,GO:0016485,GO:0004180,GO:0006355,GO:1904026	extracellular space|nucleus|cytoplasm|zinc ion binding|DNA binding|proteolysis|extracellular region|metallocarboxypeptidase activity|calmodulin binding|transcription corepressor activity|DNA-binding transcription repressor activity, RNA polymerase II-specific|negative regulation of transcription by RNA polymerase II|extracellular exosome|collagen-containing extracellular matrix|extracellular matr…
SGK1	4.7884e-192	0.714	0.527	1.60593e-187	-0.000549887	2.26703	1.1808	ENSG00000118515	6446	protein_coding	serum/glucocorticoid regulated kinase 1 [Source:HGNC Symbol;Acc:HGNC:10810]	GO:0005634,GO:0005737,GO:0016607,GO:0016020,GO:0000166,GO:0004672,GO:0004674,GO:0005524,GO:0016301,GO:0016740,GO:0006468,GO:0016310,GO:0005829,GO:0005783,GO:0005789,GO:0005739,GO:0005886,GO:0005515,GO:0006915,GO:0015459,GO:0035556,GO:0034220,GO:0018105,GO:0042127,GO:0048812,GO:0004712,GO:0005246,GO:0017080,GO:0017081,GO:0001558,GO:0006814,GO:0006974,GO:0007616,GO:0008217,GO:0030334,GO:0032411,GO:…	nucleus|cytoplasm|nuclear speck|membrane|nucleotide binding|protein kinase activity|protein serine/threonine kinase activity|ATP binding|kinase activity|transferase activity|protein phosphorylation|phosphorylation|cytosol|endoplasmic reticulum|endoplasmic reticulum membrane|mitochondrion|plasma membrane|protein binding|apoptotic process|potassium channel regulator activity|intracellular signal tr…	path:hsa04068,path:hsa04150,path:hsa04151,path:hsa04960	FoxO signaling pathway|mTOR signaling pathway|PI3K-Akt signaling pathway|Aldosterone-regulated sodium reabsorption
COL12A1	7.505e-192	0.602	0.592	2.51703e-187	-0.306756	0.682273	-0.551578	ENSG00000111799	1303	protein_coding	collagen type XII alpha 1 chain [Source:HGNC Symbol;Acc:HGNC:2188]	GO:0005615,GO:0007155,GO:0005576,GO:0005581,GO:0031012,GO:0070062,GO:0062023,GO:0030020,GO:0005788,GO:0003429,GO:1903561,GO:0030199,GO:0035987,GO:0005595,GO:0005515	extracellular space|cell adhesion|extracellular region|collagen trimer|extracellular matrix|extracellular exosome|collagen-containing extracellular matrix|extracellular matrix structural constituent conferring tensile strength|endoplasmic reticulum lumen|growth plate cartilage chondrocyte morphogenesis|extracellular vesicle|collagen fibril organization|endodermal cell differentiation|collagen typ…	path:hsa04974	Protein digestion and absorption
TMEM70	2.35299e-191	0.408	0.152	7.89146e-187	-2.1431	1.51319	0.597594	ENSG00000175606	54968	protein_coding	transmembrane protein 70 [Source:HGNC Symbol;Acc:HGNC:26050]	GO:0016020,GO:0016021,GO:0005654,GO:0005739,GO:0005743,GO:0003674,GO:0032592,GO:0033615	membrane|integral component of membrane|nucleoplasm|mitochondrion|mitochondrial inner membrane|molecular_function|integral component of mitochondrial membrane|mitochondrial proton-transporting ATP synthase complex assembly
MUC20-OT1	5.20426e-191	0.226	0.4	1.74541e-186	-1.75783	0.641353	-0.64081	ENSG00000242086	--	lncRNA	MUC20 overlapping transcript [Source:HGNC Symbol;Acc:HGNC:53807]
RMRP	5.86231e-191	0.05	0.227	1.9661e-186	-2.94885	0.565639	-0.822046	ENSG00000269900	6023	lncRNA	RNA component of mitochondrial RNA processing endoribonuclease [Source:HGNC Symbol;Acc:HGNC:10031]
HSPA6	1.23674e-190	0.68	0.454	4.14778e-186	0.301153	3.15115	1.65588	ENSG00000173110	3310	protein_coding	heat shock protein family A (Hsp70) member 6 [Source:HGNC Symbol;Acc:HGNC:5239]	GO:0005737,GO:0000166,GO:0005524,GO:0005829,GO:0005515,GO:0005576,GO:0005634,GO:0051082,GO:0042026,GO:0016887,GO:0005886,GO:0016192,GO:0034605,GO:0070062,GO:0005814,GO:0008180,GO:0072562,GO:0043312,GO:0034774,GO:1904813,GO:0032991,GO:0019899,GO:0006986,GO:0042623,GO:0031072,GO:0051085,GO:0044183,GO:0051787,GO:0034620	cytoplasm|nucleotide binding|ATP binding|cytosol|protein binding|extracellular region|nucleus|unfolded protein binding|protein refolding|ATPase activity|plasma membrane|vesicle-mediated transport|cellular response to heat|extracellular exosome|centriole|COP9 signalosome|blood microparticle|neutrophil degranulation|secretory granule lumen|ficolin-1-rich granule lumen|protein-containing complex|enz…	path:hsa03040,path:hsa04010,path:hsa04141,path:hsa04144,path:hsa04213,path:hsa04612,path:hsa04915,path:hsa05134,path:hsa05145,path:hsa05162,path:hsa05164	Spliceosome|MAPK signaling pathway|Protein processing in endoplasmic reticulum|Endocytosis|Longevity regulating pathway - multiple species|Antigen processing and presentation|Estrogen signaling pathway|Legionellosis|Toxoplasmosis|Measles|Influenza A
EPB41L4A-AS1	5.4778e-190	0.728	0.45	1.83714e-185	-0.473186	1.42013	0.506027	ENSG00000224032	--	lncRNA	EPB41L4A antisense RNA 1 [Source:HGNC Symbol;Acc:HGNC:30749]
NIPBL	2.89153e-189	0.399	0.519	9.69762e-185	-1.06352	0.653809	-0.61306	ENSG00000164190	25836	protein_coding	NIPBL cohesin loading factor [Source:HGNC Symbol;Acc:HGNC:28862]	GO:0003151,GO:0005634,GO:0005694,GO:0005515,GO:0006974,GO:0007049,GO:0007275,GO:0003682,GO:0010468,GO:0000790,GO:0005654,GO:2001224,GO:0070062,GO:0006302,GO:0008022,GO:0007507,GO:0047485,GO:0000122,GO:0000785,GO:0045892,GO:0035115,GO:0007420,GO:0032039,GO:0003007,GO:0042826,GO:0000228,GO:0007605,GO:0045995,GO:0034613,GO:0060325,GO:0070087,GO:0007076,GO:0031065,GO:0007064,GO:0036033,GO:0001656,GO:…	outflow tract morphogenesis|nucleus|chromosome|protein binding|cellular response to DNA damage stimulus|cell cycle|multicellular organism development|chromatin binding|regulation of gene expression|nuclear chromatin|nucleoplasm|positive regulation of neuron migration|extracellular exosome|double-strand break repair|protein C-terminus binding|heart development|protein N-terminus binding|negative r…
ITGB1	4.85244e-189	0.853	0.834	1.62741e-184	0.599542	0.72567	-0.462614	ENSG00000150093	3688	protein_coding	integrin subunit beta 1 [Source:HGNC Symbol;Acc:HGNC:6153]	GO:0045766,GO:0051897,GO:0005737,GO:0016020,GO:0016021,GO:0046872,GO:0007155,GO:0005886,GO:0042995,GO:0005515,GO:0042470,GO:0030054,GO:0007229,GO:0009986,GO:0007160,GO:0008305,GO:0046718,GO:0005925,GO:0050776,GO:0050900,GO:0038023,GO:0005768,GO:0043547,GO:0045296,GO:0030027,GO:0070062,GO:0016477,GO:0001968,GO:0042383,GO:0032154,GO:0032587,GO:0030335,GO:0016032,GO:0055037,GO:0005178,GO:0033627,GO:…	positive regulation of angiogenesis|positive regulation of protein kinase B signaling|cytoplasm|membrane|integral component of membrane|metal ion binding|cell adhesion|plasma membrane|cell projection|protein binding|melanosome|cell junction|integrin-mediated signaling pathway|cell surface|cell-matrix adhesion|integrin complex|viral entry into host cell|focal adhesion|regulation of immune response…	path:hsa04015,path:hsa04145,path:hsa04151,path:hsa04360,path:hsa04510,path:hsa04512,path:hsa04514,path:hsa04530,path:hsa04611,path:hsa04670,path:hsa04810,path:hsa05100,path:hsa05130,path:hsa05131,path:hsa05133,path:hsa05140,path:hsa05145,path:hsa05165,path:hsa05200,path:hsa05205,path:hsa05222,path:hsa05410,path:hsa05412,path:hsa05414	Rap1 signaling pathway|Phagosome|PI3K-Akt signaling pathway|Axon guidance|Focal adhesion|ECM-receptor interaction|Cell adhesion molecules (CAMs)|Tight junction|Platelet activation|Leukocyte transendothelial migration|Regulation of actin cytoskeleton|Bacterial invasion of epithelial cells|Pathogenic Escherichia coli infection|Shigellosis|Pertussis|Leishmaniasis|Toxoplasmosis|Human papillomavirus i…
MYH9	8.54064e-189	0.5	0.638	2.86436e-184	-0.491703	0.600985	-0.734598	ENSG00000100345	4627	protein_coding	myosin heavy chain 9 [Source:HGNC Symbol;Acc:HGNC:7579]	GO:0003723,GO:0005634,GO:0005737,GO:0016020,GO:0015031,GO:0000166,GO:0005524,GO:0003774,GO:0003779,GO:0051015,GO:0016459,GO:0007155,GO:0005829,GO:0042803,GO:0005886,GO:0005856,GO:0005515,GO:0019904,GO:0000212,GO:0000904,GO:0001701,GO:0001768,GO:0006911,GO:0007520,GO:0008360,GO:0032796,GO:0051295,GO:0098609,GO:1903919,GO:1903923,GO:0001725,GO:0001772,GO:0001931,GO:0005819,GO:0005903,GO:0005913,GO:…	RNA binding|nucleus|cytoplasm|membrane|protein transport|nucleotide binding|ATP binding|motor activity|actin binding|actin filament binding|myosin complex|cell adhesion|cytosol|protein homodimerization activity|plasma membrane|cytoskeleton|protein binding|protein domain specific binding|meiotic spindle organization|cell morphogenesis involved in differentiation|in utero embryonic development|esta…	path:hsa04530,path:hsa04810,path:hsa05132	Tight junction|Regulation of actin cytoskeleton|Salmonella infection
TCF25	1.17193e-188	0.638	0.689	3.93042e-184	-0.339855	0.695898	-0.523052	ENSG00000141002	22980	protein_coding	transcription factor 25 [Source:HGNC Symbol;Acc:HGNC:29181]	GO:0005634,GO:0003677,GO:0003700,GO:0005515,GO:0000122,GO:0007507	nucleus|DNA binding|DNA-binding transcription factor activity|protein binding|negative regulation of transcription by RNA polymerase II|heart development
KIDINS220	2.04937e-188	0.432	0.532	6.87318e-184	-0.997374	0.692271	-0.530591	ENSG00000134313	57498	protein_coding	kinase D interacting substrate 220 [Source:HGNC Symbol;Acc:HGNC:29508]	GO:0016020,GO:0016021,GO:0005515,GO:0005768,GO:0007399,GO:0005829,GO:0032991,GO:0030165,GO:0005770,GO:0038180,GO:0010976,GO:0019887,GO:0000186,GO:1990090,GO:0001701,GO:0048813	membrane|integral component of membrane|protein binding|endosome|nervous system development|cytosol|protein-containing complex|PDZ domain binding|late endosome|nerve growth factor signaling pathway|positive regulation of neuron projection development|protein kinase regulator activity|activation of MAPKK activity|cellular response to nerve growth factor stimulus|in utero embryonic development|dend…	path:hsa04722	Neurotrophin signaling pathway
UGP2	3.84428e-188	0.48	0.553	1.28929e-183	-0.756905	0.645823	-0.63079	ENSG00000169764	7360	protein_coding	UDP-glucose pyrophosphorylase 2 [Source:HGNC Symbol;Acc:HGNC:12527]	GO:0005634,GO:0005737,GO:0046872,GO:0016740,GO:0005515,GO:0016779,GO:0042802,GO:0003983,GO:0070569,GO:0006011,GO:0005829,GO:0070062,GO:0005978,GO:0006065,GO:0005977,GO:0005536,GO:0032557,GO:0019255	nucleus|cytoplasm|metal ion binding|transferase activity|protein binding|nucleotidyltransferase activity|identical protein binding|UTP:glucose-1-phosphate uridylyltransferase activity|uridylyltransferase activity|UDP-glucose metabolic process|cytosol|extracellular exosome|glycogen biosynthetic process|UDP-glucuronate biosynthetic process|glycogen metabolic process|glucose binding|pyrimidine ribon…	path:hsa00040,path:hsa00052,path:hsa00500,path:hsa00520	Pentose and glucuronate interconversions|Galactose metabolism|Starch and sucrose metabolism|Amino sugar and nucleotide sugar metabolism
ELL2	6.36151e-188	0.539	0.269	2.13352e-183	-1.19862	1.60823	0.68547	ENSG00000118985	22936	protein_coding	elongation factor for RNA polymerase II 2 [Source:HGNC Symbol;Acc:HGNC:17064]	GO:0005634,GO:0005654,GO:0006368,GO:0005515,GO:0008023,GO:0042795	nucleus|nucleoplasm|transcription elongation from RNA polymerase II promoter|protein binding|transcription elongation factor complex|snRNA transcription by RNA polymerase II
N4BP2L2	7.2858e-188	0.68	0.735	2.44351e-183	-0.122497	0.674253	-0.568638	ENSG00000244754	10443	protein_coding	NEDD4 binding protein 2 like 2 [Source:HGNC Symbol;Acc:HGNC:26916]	GO:0005634,GO:0005515,GO:0000122,GO:0003714,GO:0070062,GO:0003674,GO:0019899,GO:0017053,GO:1902035,GO:1902037	nucleus|protein binding|negative regulation of transcription by RNA polymerase II|transcription corepressor activity|extracellular exosome|molecular_function|enzyme binding|transcriptional repressor complex|positive regulation of hematopoietic stem cell proliferation|negative regulation of hematopoietic stem cell differentiation
ALKAL2	7.59169e-188	0.374	0.136	2.5461e-183	-2.05439	1.93799	0.954565	ENSG00000189292	285016	protein_coding	ALK and LTK ligand 2 [Source:HGNC Symbol;Acc:HGNC:27683]	GO:0005515,GO:0005576,GO:0061098,GO:0030298,GO:0030971,GO:0070374,GO:0010976,GO:0070378	protein binding|extracellular region|positive regulation of protein tyrosine kinase activity|receptor signaling protein tyrosine kinase activator activity|receptor tyrosine kinase binding|positive regulation of ERK1 and ERK2 cascade|positive regulation of neuron projection development|positive regulation of ERK5 cascade
USP22	1.38287e-187	0.408	0.536	4.63788e-183	-1.06159	0.67936	-0.557751	ENSG00000124422	23326	protein_coding	ubiquitin specific peptidase 22 [Source:HGNC Symbol;Acc:HGNC:12621]	GO:0005634,GO:0016607,GO:0008270,GO:0046872,GO:0016579,GO:0016787,GO:0006325,GO:0005515,GO:0008233,GO:0008234,GO:0006508,GO:0007049,GO:0006511,GO:0036459,GO:0043967,GO:0003713,GO:0030374,GO:0016578,GO:0045893,GO:0000124,GO:0004843,GO:0005654,GO:0019899,GO:0009792,GO:0010485,GO:0045931,GO:0070461,GO:0016574	nucleus|nuclear speck|zinc ion binding|metal ion binding|protein deubiquitination|hydrolase activity|chromatin organization|protein binding|peptidase activity|cysteine-type peptidase activity|proteolysis|cell cycle|ubiquitin-dependent protein catabolic process|thiol-dependent ubiquitinyl hydrolase activity|histone H4 acetylation|transcription coactivator activity|nuclear receptor transcription co…
RNF213	2.03798e-187	0.309	0.487	6.83499e-183	-1.31084	0.625564	-0.67677	ENSG00000173821	57674	protein_coding	ring finger protein 213 [Source:HGNC Symbol;Acc:HGNC:14539]	GO:0046872,GO:0005730,GO:0005829,GO:0004842,GO:0016567,GO:0016887,GO:0001525	metal ion binding|nucleolus|cytosol|ubiquitin-protein transferase activity|protein ubiquitination|ATPase activity|angiogenesis
CCNL2	2.59899e-187	0.352	0.508	8.71648e-183	-1.18549	0.627969	-0.671235	ENSG00000221978	81669	protein_coding	cyclin L2 [Source:HGNC Symbol;Acc:HGNC:20570]	GO:0005634,GO:0016607,GO:0043231,GO:0005654,GO:0005515,GO:0000079,GO:0006357,GO:0016538	nucleus|nuclear speck|intracellular membrane-bounded organelle|nucleoplasm|protein binding|regulation of cyclin-dependent protein serine/threonine kinase activity|regulation of transcription by RNA polymerase II|cyclin-dependent protein serine/threonine kinase regulator activity
ZRANB2	5.48505e-187	0.408	0.553	1.83958e-182	-0.962067	0.641904	-0.63957	ENSG00000132485	9406	protein_coding	zinc finger RANBP2-type containing 2 [Source:HGNC Symbol;Acc:HGNC:13058]	GO:0003723,GO:0006397,GO:0008380,GO:0005634,GO:0046872,GO:0005654,GO:0005515,GO:0006355,GO:0001530,GO:0003700	RNA binding|mRNA processing|RNA splicing|nucleus|metal ion binding|nucleoplasm|protein binding|regulation of transcription, DNA-templated|lipopolysaccharide binding|DNA-binding transcription factor activity
SFRP4	1.11721e-186	0.602	0.755	3.74689e-182	0.526482	0.384583	-1.37863	ENSG00000106483	6424	protein_coding	secreted frizzled related protein 4 [Source:HGNC Symbol;Acc:HGNC:10778]	GO:0005615,GO:0010628,GO:0008285,GO:0043065,GO:0043433,GO:0005737,GO:0090090,GO:0005634,GO:0005576,GO:0007275,GO:0016055,GO:0030154,GO:0060070,GO:0017147,GO:0060349,GO:0005515,GO:0035567,GO:0009986,GO:0002092,GO:0030178,GO:0009725,GO:0030510,GO:0045606,GO:0055062,GO:0090263,GO:1902174,GO:2000051,GO:2000119	extracellular space|positive regulation of gene expression|negative regulation of cell population proliferation|positive regulation of apoptotic process|negative regulation of DNA-binding transcription factor activity|cytoplasm|negative regulation of canonical Wnt signaling pathway|nucleus|extracellular region|multicellular organism development|Wnt signaling pathway|cell differentiation|canonical…	path:hsa04310	Wnt signaling pathway
UTRN	9.37902e-186	0.375	0.553	3.14554e-181	-0.974037	0.624082	-0.680193	ENSG00000152818	7402	protein_coding	utrophin [Source:HGNC Symbol;Acc:HGNC:12635]	GO:0005737,GO:0016020,GO:0008270,GO:0046872,GO:0005654,GO:0003779,GO:0005886,GO:0005856,GO:0005515,GO:0030054,GO:0045202,GO:0045211,GO:0070062,GO:0032991,GO:0006936,GO:2000649,GO:0001954,GO:0019901,GO:0007517,GO:0005178,GO:0030175,GO:0017166,GO:0031527,GO:0070938,GO:0051015,GO:0007528,GO:0014894,GO:0016010,GO:0030426,GO:0030864,GO:0031594,GO:0042383	cytoplasm|membrane|zinc ion binding|metal ion binding|nucleoplasm|actin binding|plasma membrane|cytoskeleton|protein binding|cell junction|synapse|postsynaptic membrane|extracellular exosome|protein-containing complex|muscle contraction|regulation of sodium ion transmembrane transporter activity|positive regulation of cell-matrix adhesion|protein kinase binding|muscle organ development|integrin b…
XAF1	1.52719e-185	0.308	0.464	5.12189e-181	-1.28173	0.608895	-0.715734	ENSG00000132530	54739	protein_coding	XIAP associated factor 1 [Source:HGNC Symbol;Acc:HGNC:30932]	GO:0006915,GO:0008270,GO:0046872,GO:0005634,GO:0005737,GO:0005739,GO:0005829,GO:0060337,GO:0035456,GO:0005515	apoptotic process|zinc ion binding|metal ion binding|nucleus|cytoplasm|mitochondrion|cytosol|type I interferon signaling pathway|response to interferon-beta|protein binding
MLF1	3.2647e-185	0.501	0.227	1.09492e-180	-1.57136	1.45158	0.53762	ENSG00000178053	4291	protein_coding	myeloid leukemia factor 1 [Source:HGNC Symbol;Acc:HGNC:7125]	GO:0005634,GO:0005737,GO:0003677,GO:0005856,GO:0042995,GO:0005515,GO:0007049,GO:0007275,GO:0030154,GO:0006351,GO:0006355,GO:0005929,GO:0036064,GO:0007050,GO:0019904,GO:0002318	nucleus|cytoplasm|DNA binding|cytoskeleton|cell projection|protein binding|cell cycle|multicellular organism development|cell differentiation|transcription, DNA-templated|regulation of transcription, DNA-templated|cilium|ciliary basal body|cell cycle arrest|protein domain specific binding|myeloid progenitor cell differentiation	path:hsa05202	Transcriptional misregulation in cancer
SECISBP2	3.08706e-184	0.231	0.405	1.03534e-179	-1.68873	0.631701	-0.662687	ENSG00000187742	79048	protein_coding	SECIS binding protein 2 [Source:HGNC Symbol;Acc:HGNC:30972]	GO:0003723,GO:0005634,GO:0006412,GO:0005739,GO:0005515,GO:0035368,GO:1990904,GO:0003730,GO:0043021,GO:0001514,GO:0021756,GO:0048666,GO:2000623	RNA binding|nucleus|translation|mitochondrion|protein binding|selenocysteine insertion sequence binding|ribonucleoprotein complex|mRNA 3'-UTR binding|ribonucleoprotein complex binding|selenocysteine incorporation|striatum development|neuron development|negative regulation of nuclear-transcribed mRNA catabolic process, nonsense-mediated decay
MAP3K8	4.99448e-184	0.408	0.151	1.67505e-179	-2.03646	1.40408	0.489628	ENSG00000107968	1326	protein_coding	mitogen-activated protein kinase kinase kinase 8 [Source:HGNC Symbol;Acc:HGNC:6860]	GO:0005737,GO:0046872,GO:0000166,GO:0004672,GO:0004674,GO:0005524,GO:0016301,GO:0016740,GO:0006468,GO:0016310,GO:0005829,GO:0000287,GO:0007165,GO:0005515,GO:0007049,GO:0004709,GO:0002376,GO:0000186,GO:0070498,GO:0023014,GO:0032147,GO:0051403,GO:0031295	cytoplasm|metal ion binding|nucleotide binding|protein kinase activity|protein serine/threonine kinase activity|ATP binding|kinase activity|transferase activity|protein phosphorylation|phosphorylation|cytosol|magnesium ion binding|signal transduction|protein binding|cell cycle|MAP kinase kinase kinase activity|immune system process|activation of MAPKK activity|interleukin-1-mediated signaling pat…	path:hsa04010,path:hsa04620,path:hsa04660,path:hsa04668	MAPK signaling pathway|Toll-like receptor signaling pathway|T cell receptor signaling pathway|TNF signaling pathway
NSD1	1.78466e-183	0.218	0.403	5.98539e-179	-1.7588	0.637484	-0.649539	ENSG00000165671	64324	protein_coding	nuclear receptor binding SET domain protein 1 [Source:HGNC Symbol;Acc:HGNC:14234]	GO:0005634,GO:0046872,GO:0016740,GO:0008168,GO:0032259,GO:0008270,GO:0006325,GO:0005694,GO:0005515,GO:0010452,GO:0045893,GO:0018024,GO:0006355,GO:0034968,GO:0042799,GO:0000122,GO:0003714,GO:0005654,GO:0030331,GO:0042974,GO:0003682,GO:0000785,GO:0003712,GO:0050681,GO:0046965,GO:0046966,GO:0046975,GO:0000978,GO:0016571,GO:0000414,GO:0033135,GO:0034770,GO:1903025	nucleus|metal ion binding|transferase activity|methyltransferase activity|methylation|zinc ion binding|chromatin organization|chromosome|protein binding|histone H3-K36 methylation|positive regulation of transcription, DNA-templated|histone-lysine N-methyltransferase activity|regulation of transcription, DNA-templated|histone lysine methylation|histone methyltransferase activity (H4-K20 specific)|…	path:hsa00310	Lysine degradation
RSF1	2.73483e-183	0.514	0.585	9.17206e-179	-0.685536	0.698907	-0.516828	ENSG00000048649	51773	protein_coding	remodeling and spacing factor 1 [Source:HGNC Symbol;Acc:HGNC:18118]	GO:0005634,GO:0046872,GO:0005654,GO:0006355,GO:0006325,GO:0006334,GO:0005515,GO:0045893,GO:0042393,GO:0000790,GO:0045944,GO:0034080,GO:0016573,GO:0045892,GO:0031213,GO:0006352,GO:0006338,GO:0016584,GO:0004402,GO:0000123,GO:0043392,GO:0050434	nucleus|metal ion binding|nucleoplasm|regulation of transcription, DNA-templated|chromatin organization|nucleosome assembly|protein binding|positive regulation of transcription, DNA-templated|histone binding|nuclear chromatin|positive regulation of transcription by RNA polymerase II|CENP-A containing nucleosome assembly|histone acetylation|negative regulation of transcription, DNA-templated|RSF c…
UBE2B	4.17852e-183	0.754	0.503	1.40139e-178	-0.380707	1.46097	0.546928	ENSG00000119048	7320	protein_coding	ubiquitin conjugating enzyme E2 B [Source:HGNC Symbol;Acc:HGNC:12473]	GO:0005634,GO:0005737,GO:0016020,GO:0000166,GO:0005524,GO:0016740,GO:0016567,GO:0005886,GO:0005515,GO:0004842,GO:0006281,GO:0006974,GO:0051865,GO:0006511,GO:0007283,GO:0000790,GO:0061631,GO:0070936,GO:0005654,GO:0050821,GO:0043161,GO:0031625,GO:0090263,GO:0009411,GO:0000785,GO:0000209,GO:0070534,GO:0043951,GO:0070979,GO:0005657,GO:0006513,GO:0033503,GO:0033522,GO:0042493,GO:0042769,GO:0006301,GO:…	nucleus|cytoplasm|membrane|nucleotide binding|ATP binding|transferase activity|protein ubiquitination|plasma membrane|protein binding|ubiquitin-protein transferase activity|DNA repair|cellular response to DNA damage stimulus|protein autoubiquitination|ubiquitin-dependent protein catabolic process|spermatogenesis|nuclear chromatin|ubiquitin conjugating enzyme activity|protein K48-linked ubiquitina…	path:hsa04120	Ubiquitin mediated proteolysis
CSF3	6.26573e-183	0.144	0.003	2.1014e-178	-5.36959	1.6565	0.728139	ENSG00000108342	1440	protein_coding	colony stimulating factor 3 [Source:HGNC Symbol;Acc:HGNC:2438]	GO:0007165,GO:0005576,GO:0006955,GO:0005125,GO:0045639,GO:0051091,GO:0051897,GO:0045944,GO:0014068,GO:0071345,GO:0008083,GO:0005615,GO:0033138,GO:0050731,GO:2000251,GO:0030838,GO:0019899,GO:0007275,GO:0019221,GO:0032092,GO:0008284,GO:0005130,GO:0030851,GO:0045471,GO:0071222,GO:1901215	signal transduction|extracellular region|immune response|cytokine activity|positive regulation of myeloid cell differentiation|positive regulation of DNA-binding transcription factor activity|positive regulation of protein kinase B signaling|positive regulation of transcription by RNA polymerase II|positive regulation of phosphatidylinositol 3-kinase signaling|cellular response to cytokine stimul…	path:hsa04060,path:hsa04151,path:hsa04630,path:hsa04640,path:hsa04657,path:hsa05144	Cytokine-cytokine receptor interaction|PI3K-Akt signaling pathway|Jak-STAT signaling pathway|Hematopoietic cell lineage|IL-17 signaling pathway|Malaria
FTX	6.47894e-183	0.299	0.459	2.17291e-178	-1.36562	0.628774	-0.669387	ENSG00000230590	--	lncRNA	FTX transcript, XIST regulator [Source:HGNC Symbol;Acc:HGNC:37190]
IGKC	6.58474e-183	0.379	0.13	2.20839e-178	-1.59894	6.34433	2.66547	ENSG00000211592	--	IG_C_gene	immunoglobulin kappa constant [Source:HGNC Symbol;Acc:HGNC:5716]
CEP350	8.18699e-183	0.265	0.441	2.74575e-178	-1.55008	0.649109	-0.623468	ENSG00000135837	9857	protein_coding	centrosomal protein 350 [Source:HGNC Symbol;Acc:HGNC:24238]	GO:0005634,GO:0005737,GO:0016020,GO:0005813,GO:0005856,GO:0042995,GO:0005515,GO:0008017,GO:0005815,GO:0005819,GO:0034453,GO:0005814	nucleus|cytoplasm|membrane|centrosome|cytoskeleton|cell projection|protein binding|microtubule binding|microtubule organizing center|spindle|microtubule anchoring|centriole
CTSL	3.10019e-182	0.647	0.389	1.03974e-177	-0.767883	1.63057	0.705377	ENSG00000135047	1514	protein_coding	cathepsin L [Source:HGNC Symbol;Acc:HGNC:2537]	GO:0005615,GO:0005886,GO:0005634,GO:0016787,GO:0005515,GO:0008233,GO:0008234,GO:0006508,GO:0005576,GO:0005764,GO:0002250,GO:0070062,GO:0004197,GO:0062023,GO:0019886,GO:0002224,GO:0043202,GO:0022617,GO:0051603,GO:0030574,GO:0045616,GO:0005771,GO:0042393,GO:0019882,GO:0001968,GO:0005518,GO:0043394,GO:0097655,GO:0071888,GO:0097067,GO:0036021	extracellular space|plasma membrane|nucleus|hydrolase activity|protein binding|peptidase activity|cysteine-type peptidase activity|proteolysis|extracellular region|lysosome|adaptive immune response|extracellular exosome|cysteine-type endopeptidase activity|collagen-containing extracellular matrix|antigen processing and presentation of exogenous peptide antigen via MHC class II|toll-like receptor …	path:hsa04140,path:hsa04142,path:hsa04145,path:hsa04210,path:hsa04612,path:hsa05205,path:hsa05323,path:hsa05418	Autophagy - animal|Lysosome|Phagosome|Apoptosis|Antigen processing and presentation|Proteoglycans in cancer|Rheumatoid arthritis|Fluid shear stress and atherosclerosis
EIF4G2	1.26968e-181	0.815	0.82	4.25826e-177	0.336059	0.744183	-0.42627	ENSG00000110321	1982	protein_coding	eukaryotic translation initiation factor 4 gamma 2 [Source:HGNC Symbol;Acc:HGNC:3297]	GO:0003723,GO:0003743,GO:0006413,GO:0005829,GO:0007507,GO:0045727,GO:0045773,GO:0060999,GO:0030424,GO:0005515,GO:0016020,GO:0006412,GO:0003729,GO:0045296,GO:0006417,GO:0016281,GO:0010507,GO:0005913,GO:0008135,GO:0007050,GO:0006446,GO:0008219,GO:0030307,GO:0034645	RNA binding|translation initiation factor activity|translational initiation|cytosol|heart development|positive regulation of translation|positive regulation of axon extension|positive regulation of dendritic spine development|axon|protein binding|membrane|translation|mRNA binding|cadherin binding|regulation of translation|eukaryotic translation initiation factor 4F complex|negative regulation of …	path:hsa03013,path:hsa05416	RNA transport|Viral myocarditis
YBX1	9.98888e-181	0.883	0.7	3.35007e-176	0.428202	1.46004	0.546005	ENSG00000065978	4904	protein_coding	Y-box binding protein 1 [Source:HGNC Symbol;Acc:HGNC:8014]	GO:0003676,GO:0003723,GO:0006397,GO:0008380,GO:0005634,GO:0005737,GO:0043231,GO:0005829,GO:0003677,GO:0031965,GO:0005515,GO:0005576,GO:0000981,GO:0000978,GO:0005654,GO:0070062,GO:0051781,GO:0001228,GO:0045944,GO:1990904,GO:0010494,GO:0006355,GO:0006366,GO:0003700,GO:1903608,GO:0000398,GO:0070934,GO:0070937,GO:0071204,GO:0051020,GO:0005689,GO:0007219,GO:0003690,GO:0003697	nucleic acid binding|RNA binding|mRNA processing|RNA splicing|nucleus|cytoplasm|intracellular membrane-bounded organelle|cytosol|DNA binding|nuclear membrane|protein binding|extracellular region|DNA-binding transcription factor activity, RNA polymerase II-specific|RNA polymerase II proximal promoter sequence-specific DNA binding|nucleoplasm|extracellular exosome|positive regulation of cell divisi…
NUFIP2	1.806e-180	0.623	0.689	6.05695e-176	-0.201649	0.624229	-0.679854	ENSG00000108256	57532	protein_coding	nuclear FMR1 interacting protein 2 [Source:HGNC Symbol;Acc:HGNC:17634]	GO:0003723,GO:0005634,GO:0005737,GO:0016020,GO:0005829,GO:0005654,GO:0005515,GO:0016604,GO:0010494,GO:0042788	RNA binding|nucleus|cytoplasm|membrane|cytosol|nucleoplasm|protein binding|nuclear body|cytoplasmic stress granule|polysomal ribosome
RPS26	1.82995e-180	0.817	0.607	6.13728e-176	0.138473	1.64676	0.719632	ENSG00000197728	6231	protein_coding	ribosomal protein S26 [Source:HGNC Symbol;Acc:HGNC:10414]	GO:0003723,GO:0005737,GO:0016020,GO:0006412,GO:0002181,GO:0005783,GO:0003735,GO:0005840,GO:0005829,GO:0005515,GO:0022627,GO:0003729,GO:0005654,GO:0045296,GO:0070062,GO:0019083,GO:0006413,GO:0000184,GO:0005791,GO:0006614,GO:0098556,GO:0033119,GO:0015935,GO:0042788,GO:0005622	RNA binding|cytoplasm|membrane|translation|cytoplasmic translation|endoplasmic reticulum|structural constituent of ribosome|ribosome|cytosol|protein binding|cytosolic small ribosomal subunit|mRNA binding|nucleoplasm|cadherin binding|extracellular exosome|viral transcription|translational initiation|nuclear-transcribed mRNA catabolic process, nonsense-mediated decay|rough endoplasmic reticulum|SRP…	path:hsa03010	Ribosome
PTK7	2.0712e-180	0.357	0.454	6.94637e-176	-1.31918	0.681651	-0.552896	ENSG00000112655	5754	protein_coding	protein tyrosine kinase 7 (inactive) [Source:HGNC Symbol;Acc:HGNC:9618]	GO:0016020,GO:0016021,GO:0004672,GO:0005524,GO:0006468,GO:0007155,GO:0005515,GO:0016055,GO:0030054,GO:0005925,GO:0016477,GO:0005911,GO:0090263,GO:0005887,GO:0007165,GO:0031532,GO:1904929,GO:0010976,GO:0071300,GO:0001736,GO:0003401,GO:0001843,GO:0003281,GO:0007507,GO:0042060,GO:0045198,GO:0060026,GO:0060484,GO:0060976,GO:0090103,GO:0090179,GO:0005886	membrane|integral component of membrane|protein kinase activity|ATP binding|protein phosphorylation|cell adhesion|protein binding|Wnt signaling pathway|cell junction|focal adhesion|cell migration|cell-cell junction|positive regulation of canonical Wnt signaling pathway|integral component of plasma membrane|signal transduction|actin cytoskeleton reorganization|coreceptor activity involved in Wnt s…
POGZ	4.19275e-180	0.327	0.492	1.40617e-175	-1.31261	0.656409	-0.607334	ENSG00000143442	23126	protein_coding	pogo transposable element derived with ZNF domain [Source:HGNC Symbol;Acc:HGNC:18801]	GO:0003676,GO:0005634,GO:0005737,GO:0046872,GO:0005829,GO:0005654,GO:0003677,GO:0051301,GO:0000790,GO:0005694,GO:0005515,GO:0007049,GO:0035097,GO:0010468,GO:0000979,GO:0051382,GO:0007064	nucleic acid binding|nucleus|cytoplasm|metal ion binding|cytosol|nucleoplasm|DNA binding|cell division|nuclear chromatin|chromosome|protein binding|cell cycle|histone methyltransferase complex|regulation of gene expression|RNA polymerase II core promoter sequence-specific DNA binding|kinetochore assembly|mitotic sister chromatid cohesion
SERP1	1.21052e-179	0.782	0.548	4.05984e-175	-0.173213	1.49964	0.584611	ENSG00000120742	27230	protein_coding	stress associated endoplasmic reticulum protein 1 [Source:HGNC Symbol;Acc:HGNC:10759]	GO:0016020,GO:0016021,GO:0015031,GO:0005783,GO:0005789,GO:0005515,GO:0005829,GO:0006486,GO:0006464,GO:0036498,GO:0030968,GO:0005881,GO:0005840,GO:0001501,GO:0006006,GO:0007009,GO:0009791,GO:0010259,GO:0032024,GO:0045727,GO:0046622,GO:0048644,GO:0060124	membrane|integral component of membrane|protein transport|endoplasmic reticulum|endoplasmic reticulum membrane|protein binding|cytosol|protein glycosylation|cellular protein modification process|IRE1-mediated unfolded protein response|endoplasmic reticulum unfolded protein response|cytoplasmic microtubule|ribosome|skeletal system development|glucose metabolic process|plasma membrane organization|…
C12orf57	1.35704e-179	0.847	0.633	4.55123e-175	0.215972	1.43408	0.520127	ENSG00000111678	113246	protein_coding	chromosome 12 open reading frame 57 [Source:HGNC Symbol;Acc:HGNC:29521]	GO:0005737,GO:0016607,GO:0003674,GO:0050890,GO:0009791,GO:0014819,GO:0021540,GO:0021678,GO:0036343,GO:0048593	cytoplasm|nuclear speck|molecular_function|cognition|post-embryonic development|regulation of skeletal muscle contraction|corpus callosum morphogenesis|third ventricle development|psychomotor behavior|camera-type eye morphogenesis
NINJ1	1.50463e-179	0.337	0.103	5.04624e-175	-2.61977	1.37549	0.459945	ENSG00000131669	4814	protein_coding	ninjurin 1 [Source:HGNC Symbol;Acc:HGNC:7824]	GO:0016020,GO:0016021,GO:0007155,GO:0005515,GO:0042246,GO:0007399,GO:0001954,GO:1990384	membrane|integral component of membrane|cell adhesion|protein binding|tissue regeneration|nervous system development|positive regulation of cell-matrix adhesion|hyaloid vascular plexus regression
BCLAF1	2.27166e-179	0.597	0.693	7.61868e-175	-0.30611	0.680551	-0.555226	ENSG00000029363	9774	protein_coding	BCL2 associated transcription factor 1 [Source:HGNC Symbol;Acc:HGNC:16863]	GO:0005634,GO:0006915,GO:0045892,GO:2001022,GO:0003723,GO:0005737,GO:0016607,GO:0003677,GO:0005515,GO:0005654,GO:2001244,GO:0043620,GO:0043065,GO:2000144,GO:1990830	nucleus|apoptotic process|negative regulation of transcription, DNA-templated|positive regulation of response to DNA damage stimulus|RNA binding|cytoplasm|nuclear speck|DNA binding|protein binding|nucleoplasm|positive regulation of intrinsic apoptotic signaling pathway|regulation of DNA-templated transcription in response to stress|positive regulation of apoptotic process|positive regulation of D…
TRA2B	2.98021e-179	0.765	0.833	9.99503e-175	0.318823	0.666454	-0.585423	ENSG00000136527	6434	protein_coding	transformer 2 beta homolog [Source:HGNC Symbol;Acc:HGNC:10781]	GO:0003676,GO:0003723,GO:0006397,GO:0008380,GO:0005634,GO:0005654,GO:0005515,GO:0000398,GO:0003729,GO:0048026,GO:0005681,GO:1990904,GO:0042802,GO:0000381,GO:0043484,GO:0019904,GO:0051259,GO:0000375,GO:0036002,GO:0021796,GO:0071333,GO:1990403,GO:0005637	nucleic acid binding|RNA binding|mRNA processing|RNA splicing|nucleus|nucleoplasm|protein binding|mRNA splicing, via spliceosome|mRNA binding|positive regulation of mRNA splicing, via spliceosome|spliceosomal complex|ribonucleoprotein complex|identical protein binding|regulation of alternative mRNA splicing, via spliceosome|regulation of RNA splicing|protein domain specific binding|protein comple…	path:hsa03040	Spliceosome
CSRP2	3.24227e-179	0.524	0.271	1.08739e-174	-1.09684	1.89166	0.919656	ENSG00000175183	1466	protein_coding	cysteine and glycine rich protein 2 [Source:HGNC Symbol;Acc:HGNC:2470]	GO:0005634,GO:0046872,GO:0005515,GO:0007275,GO:0030154,GO:0005925,GO:0005737,GO:0003674,GO:0030036	nucleus|metal ion binding|protein binding|multicellular organism development|cell differentiation|focal adhesion|cytoplasm|molecular_function|actin cytoskeleton organization
CXCL1	4.86896e-179	0.244	0.047	1.63295e-174	-2.6296	2.54154	1.3457	ENSG00000163739	2919	protein_coding	C-X-C motif chemokine ligand 1 [Source:HGNC Symbol;Acc:HGNC:4602]	GO:0008083,GO:0005576,GO:0005615,GO:0043085,GO:0006955,GO:0006935,GO:0005125,GO:0006954,GO:0008009,GO:0006952,GO:0071222,GO:0030593,GO:0070098,GO:0007186,GO:0043312,GO:0007399,GO:0007165,GO:0005102,GO:0019221,GO:0035580,GO:1904724,GO:0008285,GO:0030595,GO:0061844,GO:0035556,GO:0030036,GO:0008047	growth factor activity|extracellular region|extracellular space|positive regulation of catalytic activity|immune response|chemotaxis|cytokine activity|inflammatory response|chemokine activity|defense response|cellular response to lipopolysaccharide|neutrophil chemotaxis|chemokine-mediated signaling pathway|G protein-coupled receptor signaling pathway|neutrophil degranulation|nervous system develo…	path:hsa04060,path:hsa04062,path:hsa04621,path:hsa04657,path:hsa04668,path:hsa05120,path:hsa05132,path:hsa05134,path:hsa05146,path:hsa05167,path:hsa05323	Cytokine-cytokine receptor interaction|Chemokine signaling pathway|NOD-like receptor signaling pathway|IL-17 signaling pathway|TNF signaling pathway|Epithelial cell signaling in Helicobacter pylori infection|Salmonella infection|Legionellosis|Amoebiasis|Kaposi sarcoma-associated herpesvirus infection|Rheumatoid arthritis
CAVIN1	1.81972e-178	0.679	0.667	6.10299e-174	-0.0627793	0.708474	-0.497214	ENSG00000177469	284119	protein_coding	caveolae associated protein 1 [Source:HGNC Symbol;Acc:HGNC:9688]	GO:0003723,GO:0005634,GO:0005737,GO:0016020,GO:0043231,GO:0005783,GO:0005739,GO:0005886,GO:0005829,GO:0005515,GO:0005901,GO:0019843,GO:0045121,GO:0042802,GO:0005654,GO:0032991,GO:0006353,GO:0006363,GO:2000147,GO:0009303,GO:0042134,GO:0006361,GO:0009306	RNA binding|nucleus|cytoplasm|membrane|intracellular membrane-bounded organelle|endoplasmic reticulum|mitochondrion|plasma membrane|cytosol|protein binding|caveola|rRNA binding|membrane raft|identical protein binding|nucleoplasm|protein-containing complex|DNA-templated transcription, termination|termination of RNA polymerase I transcription|positive regulation of cell motility|rRNA transcription|…
CANX	3.75171e-178	0.634	0.664	1.25825e-173	-0.316078	0.734781	-0.444613	ENSG00000127022	821	protein_coding	calnexin [Source:HGNC Symbol;Acc:HGNC:1473]	GO:0005783,GO:0005509,GO:0006457,GO:0051082,GO:0003723,GO:0016020,GO:0016021,GO:0046872,GO:0005789,GO:0030246,GO:0005515,GO:0042470,GO:0070062,GO:0019886,GO:0005788,GO:0072583,GO:0030968,GO:0002474,GO:0071556,GO:0048488,GO:0044233,GO:0070106,GO:0070757,GO:0009306,GO:0034975,GO:0034185,GO:0035255,GO:0007568,GO:0005737,GO:0005790,GO:0005791,GO:0005840,GO:0030424,GO:0032839,GO:0032991,GO:0043025,GO:…	endoplasmic reticulum|calcium ion binding|protein folding|unfolded protein binding|RNA binding|membrane|integral component of membrane|metal ion binding|endoplasmic reticulum membrane|carbohydrate binding|protein binding|melanosome|extracellular exosome|antigen processing and presentation of exogenous peptide antigen via MHC class II|endoplasmic reticulum lumen|clathrin-dependent endocytosis|endo…	path:hsa04141,path:hsa04145,path:hsa04612,path:hsa04918,path:hsa05166	Protein processing in endoplasmic reticulum|Phagosome|Antigen processing and presentation|Thyroid hormone synthesis|Human T-cell leukemia virus 1 infection
COL14A1	4.1539e-178	0.651	0.636	1.39313e-173	-0.0225965	0.677003	-0.562767	ENSG00000187955	7373	protein_coding	collagen type XIV alpha 1 chain [Source:HGNC Symbol;Acc:HGNC:2191]	GO:0005615,GO:0003723,GO:0007155,GO:0005576,GO:0005581,GO:0031012,GO:0030020,GO:0062023,GO:0030674,GO:0005788,GO:0003429,GO:0030199,GO:0098609,GO:0005518,GO:0005201,GO:0030198,GO:0005596,GO:0005515	extracellular space|RNA binding|cell adhesion|extracellular region|collagen trimer|extracellular matrix|extracellular matrix structural constituent conferring tensile strength|collagen-containing extracellular matrix|protein binding, bridging|endoplasmic reticulum lumen|growth plate cartilage chondrocyte morphogenesis|collagen fibril organization|cell-cell adhesion|collagen binding|extracellular …	path:hsa04974	Protein digestion and absorption
LAMB1	6.8478e-178	0.382	0.457	2.29662e-173	-1.10581	0.665637	-0.587192	ENSG00000091136	3912	protein_coding	laminin subunit beta 1 [Source:HGNC Symbol;Acc:HGNC:6486]	GO:0007155,GO:0005615,GO:0005515,GO:0005576,GO:0048471,GO:0009887,GO:0009888,GO:0005201,GO:0070062,GO:0044267,GO:0016477,GO:0062023,GO:0034446,GO:0070831,GO:0005604,GO:0043256,GO:0043687,GO:0030335,GO:0005178,GO:0005788,GO:0030198,GO:0005198,GO:0031175,GO:0043259,GO:0050679,GO:0035987,GO:0021812,GO:0042476,GO:0005606,GO:0005607,GO:0043257	cell adhesion|extracellular space|protein binding|extracellular region|perinuclear region of cytoplasm|animal organ morphogenesis|tissue development|extracellular matrix structural constituent|extracellular exosome|cellular protein metabolic process|cell migration|collagen-containing extracellular matrix|substrate adhesion-dependent cell spreading|basement membrane assembly|basement membrane|lami…	path:hsa04151,path:hsa04510,path:hsa04512,path:hsa05145,path:hsa05146,path:hsa05165,path:hsa05200,path:hsa05222	PI3K-Akt signaling pathway|Focal adhesion|ECM-receptor interaction|Toxoplasmosis|Amoebiasis|Human papillomavirus infection|Pathways in cancer|Small cell lung cancer
USP34	4.42105e-177	0.406	0.531	1.48273e-172	-1.07124	0.683769	-0.54842	ENSG00000115464	9736	protein_coding	ubiquitin specific peptidase 34 [Source:HGNC Symbol;Acc:HGNC:20066]	GO:0016579,GO:0016787,GO:0008233,GO:0008234,GO:0006508,GO:0006511,GO:0036459,GO:0016055,GO:0005737,GO:0004843,GO:0005515,GO:0005829,GO:0004197,GO:0071108,GO:0090263	protein deubiquitination|hydrolase activity|peptidase activity|cysteine-type peptidase activity|proteolysis|ubiquitin-dependent protein catabolic process|thiol-dependent ubiquitinyl hydrolase activity|Wnt signaling pathway|cytoplasm|thiol-dependent ubiquitin-specific protease activity|protein binding|cytosol|cysteine-type endopeptidase activity|protein K48-linked deubiquitination|positive regulat…
BAZ2B	4.9972e-177	0.456	0.553	1.67596e-172	-0.833444	0.653123	-0.614573	ENSG00000123636	29994	protein_coding	bromodomain adjacent to zinc finger domain 2B [Source:HGNC Symbol;Acc:HGNC:963]	GO:0005634,GO:0046872,GO:0003677,GO:0005515,GO:0006338,GO:0006357	nucleus|metal ion binding|DNA binding|protein binding|chromatin remodeling|regulation of transcription by RNA polymerase II
MGA	7.30559e-177	0.171	0.349	2.45015e-172	-2.11648	0.666383	-0.585576	ENSG00000174197	23269	protein_coding	MAX dimerization protein MGA [Source:HGNC Symbol;Acc:HGNC:14010]	GO:0005634,GO:0006355,GO:0003677,GO:0003700,GO:0071339,GO:0046983,GO:0005515,GO:0000977,GO:0001228,GO:0045944,GO:0000122,GO:0000981,GO:0000790,GO:0005654,GO:0001708,GO:0070317,GO:0001102	nucleus|regulation of transcription, DNA-templated|DNA binding|DNA-binding transcription factor activity|MLL1 complex|protein dimerization activity|protein binding|RNA polymerase II regulatory region sequence-specific DNA binding|DNA-binding transcription activator activity, RNA polymerase II-specific|positive regulation of transcription by RNA polymerase II|negative regulation of transcription b…
ROCK2	1.13456e-176	0.413	0.531	3.80508e-172	-0.984725	0.681837	-0.552502	ENSG00000134318	9475	protein_coding	Rho associated coiled-coil containing protein kinase 2 [Source:HGNC Symbol;Acc:HGNC:10252]	GO:0010629,GO:0030335,GO:0045019,GO:0043410,GO:0010628,GO:1902004,GO:1900037,GO:0002931,GO:0003723,GO:0005634,GO:0005737,GO:0016020,GO:0046872,GO:0000166,GO:0004672,GO:0004674,GO:0005524,GO:0016301,GO:0016740,GO:0006468,GO:0016310,GO:0005829,GO:0035556,GO:0005886,GO:0030036,GO:0005856,GO:0005515,GO:0048511,GO:0007266,GO:0005813,GO:0005815,GO:0032956,GO:0017048,GO:0017049,GO:0006939,GO:0010825,GO:…	negative regulation of gene expression|positive regulation of cell migration|negative regulation of nitric oxide biosynthetic process|positive regulation of MAPK cascade|positive regulation of gene expression|positive regulation of amyloid-beta formation|regulation of cellular response to hypoxia|response to ischemia|RNA binding|nucleus|cytoplasm|membrane|metal ion binding|nucleotide binding|prot…	path:hsa04022,path:hsa04024,path:hsa04062,path:hsa04071,path:hsa04270,path:hsa04310,path:hsa04360,path:hsa04510,path:hsa04530,path:hsa04611,path:hsa04670,path:hsa04810,path:hsa04921,path:hsa05130,path:hsa05131,path:hsa05132,path:hsa05163,path:hsa05200,path:hsa05205	cGMP-PKG signaling pathway|cAMP signaling pathway|Chemokine signaling pathway|Sphingolipid signaling pathway|Vascular smooth muscle contraction|Wnt signaling pathway|Axon guidance|Focal adhesion|Tight junction|Platelet activation|Leukocyte transendothelial migration|Regulation of actin cytoskeleton|Oxytocin signaling pathway|Pathogenic Escherichia coli infection|Shigellosis|Salmonella infection|H…
NRP1	1.21451e-176	0.331	0.492	4.07324e-172	-1.09492	0.609376	-0.714595	ENSG00000099250	8829	protein_coding	neuropilin 1 [Source:HGNC Symbol;Acc:HGNC:8004]	GO:0010595,GO:0035924,GO:0048008,GO:0070374,GO:0016020,GO:0016021,GO:0046872,GO:0005615,GO:0005886,GO:0043547,GO:0005515,GO:0005576,GO:0007411,GO:0007275,GO:0030154,GO:0017154,GO:0071526,GO:0009887,GO:0005925,GO:0001525,GO:0005021,GO:0019838,GO:0048010,GO:0007399,GO:0008201,GO:0038084,GO:0035767,GO:0005829,GO:0050731,GO:2000251,GO:0001938,GO:0007165,GO:0007267,GO:0043005,GO:0051491,GO:0031410,GO:…	positive regulation of endothelial cell migration|cellular response to vascular endothelial growth factor stimulus|platelet-derived growth factor receptor signaling pathway|positive regulation of ERK1 and ERK2 cascade|membrane|integral component of membrane|metal ion binding|extracellular space|plasma membrane|positive regulation of GTPase activity|protein binding|extracellular region|axon guidan…	path:hsa04360,path:hsa05166	Axon guidance|Human T-cell leukemia virus 1 infection
MDM4	2.65481e-176	0.26	0.425	8.90369e-172	-1.60865	0.653427	-0.613902	ENSG00000198625	4194	protein_coding	MDM4 regulator of p53 [Source:HGNC Symbol;Acc:HGNC:6974]	GO:0005634,GO:0046872,GO:0043066,GO:0008270,GO:0005515,GO:0071157,GO:0000122,GO:0006977,GO:0005654,GO:0050821,GO:0016579,GO:0008283,GO:0019899,GO:1901796,GO:0003170,GO:0003281,GO:0008285,GO:0042177,GO:0065003,GO:0003181,GO:0003203,GO:0003283,GO:0030330,GO:0045023,GO:0071456	nucleus|metal ion binding|negative regulation of apoptotic process|zinc ion binding|protein binding|negative regulation of cell cycle arrest|negative regulation of transcription by RNA polymerase II|DNA damage response, signal transduction by p53 class mediator resulting in cell cycle arrest|nucleoplasm|protein stabilization|protein deubiquitination|cell population proliferation|enzyme binding|re…	path:hsa04115,path:hsa05206	p53 signaling pathway|MicroRNAs in cancer
SLC25A5	5.39904e-176	0.692	0.433	1.81073e-171	-0.613979	1.50104	0.585967	ENSG00000005022	292	protein_coding	solute carrier family 25 member 5 [Source:HGNC Symbol;Acc:HGNC:10991]	GO:0003723,GO:0005634,GO:0016020,GO:0016021,GO:0022857,GO:0055085,GO:0005739,GO:0005743,GO:0005515,GO:0007059,GO:0016032,GO:0008284,GO:1901029,GO:0005887,GO:0042645,GO:0050796,GO:0031625,GO:0015866,GO:0071817,GO:0005471,GO:0015207,GO:0015853,GO:0015867,GO:1990830,GO:0045121	RNA binding|nucleus|membrane|integral component of membrane|transmembrane transporter activity|transmembrane transport|mitochondrion|mitochondrial inner membrane|protein binding|chromosome segregation|viral process|positive regulation of cell population proliferation|negative regulation of mitochondrial outer membrane permeabilization involved in apoptotic signaling pathway|integral component of …	path:hsa04020,path:hsa04022,path:hsa04217,path:hsa04218,path:hsa05012,path:hsa05016,path:hsa05166	Calcium signaling pathway|cGMP-PKG signaling pathway|Necroptosis|Cellular senescence|Parkinson disease|Huntington disease|Human T-cell leukemia virus 1 infection
PIK3R3	6.17191e-176	0.176	0.355	2.06994e-171	-1.84707	0.532057	-0.910346	ENSG00000117461	8503	protein_coding	phosphoinositide-3-kinase regulatory subunit 3 [Source:HGNC Symbol;Acc:HGNC:8981]	GO:0010628,GO:0001934,GO:0030335,GO:0005515,GO:0036092,GO:0005829,GO:0008286,GO:0046854,GO:0046935,GO:0043551,GO:0005942,GO:0006661,GO:0016303,GO:0001784,GO:0002042,GO:0043491	positive regulation of gene expression|positive regulation of protein phosphorylation|positive regulation of cell migration|protein binding|phosphatidylinositol-3-phosphate biosynthetic process|cytosol|insulin receptor signaling pathway|phosphatidylinositol phosphorylation|1-phosphatidylinositol-3-kinase regulator activity|regulation of phosphatidylinositol 3-kinase activity|phosphatidylinositol …	path:hsa01521,path:hsa01522,path:hsa01524,path:hsa04012,path:hsa04014,path:hsa04015,path:hsa04024,path:hsa04062,path:hsa04066,path:hsa04068,path:hsa04070,path:hsa04071,path:hsa04072,path:hsa04140,path:hsa04150,path:hsa04151,path:hsa04152,path:hsa04210,path:hsa04211,path:hsa04213,path:hsa04218,path:hsa04360,path:hsa04370,path:hsa04380,path:hsa04510,path:hsa04550,path:hsa04611,path:hsa04620,path:hs…	EGFR tyrosine kinase inhibitor resistance|Endocrine resistance|Platinum drug resistance|ErbB signaling pathway|Ras signaling pathway|Rap1 signaling pathway|cAMP signaling pathway|Chemokine signaling pathway|HIF-1 signaling pathway|FoxO signaling pathway|Phosphatidylinositol signaling system|Sphingolipid signaling pathway|Phospholipase D signaling pathway|Autophagy - animal|mTOR signaling pathway|…
PIK3R1	8.63996e-176	0.273	0.464	2.89767e-171	-1.3772	0.624738	-0.678678	ENSG00000145675	5295	protein_coding	phosphoinositide-3-kinase regulatory subunit 1 [Source:HGNC Symbol;Acc:HGNC:8979]	GO:0046326,GO:1903078,GO:0005634,GO:0005737,GO:0016020,GO:0015031,GO:0043066,GO:0007165,GO:0005515,GO:0038095,GO:0038096,GO:0050900,GO:0005886,GO:0050852,GO:0008134,GO:0036312,GO:0043560,GO:0046982,GO:0001678,GO:0001953,GO:0006468,GO:0006606,GO:0007162,GO:0008286,GO:0008625,GO:0008630,GO:0030183,GO:0030335,GO:0032760,GO:0032869,GO:0034644,GO:0034976,GO:0042307,GO:0045671,GO:0045944,GO:0046626,GO:…	positive regulation of glucose import|positive regulation of protein localization to plasma membrane|nucleus|cytoplasm|membrane|protein transport|negative regulation of apoptotic process|signal transduction|protein binding|Fc-epsilon receptor signaling pathway|Fc-gamma receptor signaling pathway involved in phagocytosis|leukocyte migration|plasma membrane|T cell receptor signaling pathway|transcr…	path:hsa01521,path:hsa01522,path:hsa01524,path:hsa04012,path:hsa04014,path:hsa04015,path:hsa04024,path:hsa04062,path:hsa04066,path:hsa04068,path:hsa04070,path:hsa04071,path:hsa04072,path:hsa04140,path:hsa04150,path:hsa04151,path:hsa04152,path:hsa04210,path:hsa04211,path:hsa04213,path:hsa04218,path:hsa04360,path:hsa04370,path:hsa04380,path:hsa04510,path:hsa04550,path:hsa04611,path:hsa04620,path:hs…	EGFR tyrosine kinase inhibitor resistance|Endocrine resistance|Platinum drug resistance|ErbB signaling pathway|Ras signaling pathway|Rap1 signaling pathway|cAMP signaling pathway|Chemokine signaling pathway|HIF-1 signaling pathway|FoxO signaling pathway|Phosphatidylinositol signaling system|Sphingolipid signaling pathway|Phospholipase D signaling pathway|Autophagy - animal|mTOR signaling pathway|…
ZNF516	1.78878e-175	0.246	0.357	5.99922e-171	-1.7282	0.63704	-0.650543	ENSG00000101493	9658	protein_coding	zinc finger protein 516 [Source:HGNC Symbol;Acc:HGNC:28990]	GO:0003676,GO:0005634,GO:0046872,GO:0003677,GO:0045893,GO:0000987,GO:0060612,GO:0120162,GO:0033613,GO:0050873,GO:0009409	nucleic acid binding|nucleus|metal ion binding|DNA binding|positive regulation of transcription, DNA-templated|proximal promoter sequence-specific DNA binding|adipose tissue development|positive regulation of cold-induced thermogenesis|activating transcription factor binding|brown fat cell differentiation|response to cold	path:hsa04714	Thermogenesis
LAMB2	2.10046e-175	0.472	0.548	7.04452e-171	-0.853197	0.701954	-0.510552	ENSG00000172037	3913	protein_coding	laminin subunit beta 2 [Source:HGNC Symbol;Acc:HGNC:6487]	GO:0007155,GO:0005576,GO:0009887,GO:0009888,GO:0005201,GO:0070062,GO:0044267,GO:0016477,GO:0034446,GO:0070831,GO:0005604,GO:0043256,GO:0043687,GO:0062023,GO:0005178,GO:0005788,GO:0030198,GO:0005198,GO:0043260,GO:0005608,GO:0000904,GO:0007411,GO:0007528,GO:0007601,GO:0014002,GO:0014044,GO:0031175,GO:0048677,GO:0050808,GO:0060041,GO:0072249,GO:0072274,GO:0031594,GO:0043083,GO:0045202	cell adhesion|extracellular region|animal organ morphogenesis|tissue development|extracellular matrix structural constituent|extracellular exosome|cellular protein metabolic process|cell migration|substrate adhesion-dependent cell spreading|basement membrane assembly|basement membrane|laminin complex|post-translational protein modification|collagen-containing extracellular matrix|integrin binding…	path:hsa04151,path:hsa04510,path:hsa04512,path:hsa05145,path:hsa05146,path:hsa05165,path:hsa05200,path:hsa05222	PI3K-Akt signaling pathway|Focal adhesion|ECM-receptor interaction|Toxoplasmosis|Amoebiasis|Human papillomavirus infection|Pathways in cancer|Small cell lung cancer
ECM1	4.39572e-175	0.089	0.219	1.47424e-170	-2.45405	0.511903	-0.966056	ENSG00000143369	1893	protein_coding	extracellular matrix protein 1 [Source:HGNC Symbol;Acc:HGNC:3153]	GO:0005615,GO:0007165,GO:0005576,GO:0043236,GO:0005515,GO:0010466,GO:0070062,GO:0031214,GO:0062023,GO:0030500,GO:0008022,GO:0001525,GO:0043123,GO:0001503,GO:0019899,GO:0002576,GO:0002020,GO:0005201,GO:0031012,GO:0045766,GO:0001938,GO:0031089,GO:0030502,GO:0005134,GO:0001960,GO:0002063,GO:0002828,GO:0003416,GO:0006357,GO:0006954,GO:2000404	extracellular space|signal transduction|extracellular region|laminin binding|protein binding|negative regulation of peptidase activity|extracellular exosome|biomineral tissue development|collagen-containing extracellular matrix|regulation of bone mineralization|protein C-terminus binding|angiogenesis|positive regulation of I-kappaB kinase/NF-kappaB signaling|ossification|enzyme binding|platelet d…
TGIF1	4.80749e-175	0.502	0.234	1.61233e-170	-1.57027	1.41659	0.502426	ENSG00000177426	7050	protein_coding	TGFB induced factor homeobox 1 [Source:HGNC Symbol;Acc:HGNC:11776]	GO:0005634,GO:0005654,GO:0006355,GO:0003677,GO:0005515,GO:0000981,GO:0000790,GO:0000978,GO:0001227,GO:0000122,GO:0007275,GO:0003714,GO:0003700,GO:0070410,GO:0010629,GO:0042493,GO:0071363	nucleus|nucleoplasm|regulation of transcription, DNA-templated|DNA binding|protein binding|DNA-binding transcription factor activity, RNA polymerase II-specific|nuclear chromatin|RNA polymerase II proximal promoter sequence-specific DNA binding|DNA-binding transcription repressor activity, RNA polymerase II-specific|negative regulation of transcription by RNA polymerase II|multicellular organism …	path:hsa04350	TGF-beta signaling pathway
SEC62	1.29994e-174	0.717	0.696	4.35973e-170	-0.0648362	0.77329	-0.370918	ENSG00000008952	7095	protein_coding	SEC62 homolog, preprotein translocation factor [Source:HGNC Symbol;Acc:HGNC:11846]	GO:0016020,GO:0016021,GO:0015031,GO:0005783,GO:0005789,GO:0030176,GO:0005829,GO:0038023,GO:0005791,GO:0006613,GO:0031204,GO:0006620	membrane|integral component of membrane|protein transport|endoplasmic reticulum|endoplasmic reticulum membrane|integral component of endoplasmic reticulum membrane|cytosol|signaling receptor activity|rough endoplasmic reticulum|cotranslational protein targeting to membrane|posttranslational protein targeting to membrane, translocation|posttranslational protein targeting to endoplasmic reticulum m…	path:hsa03060,path:hsa04141	Protein export|Protein processing in endoplasmic reticulum
DUSP2	1.98818e-174	0.316	0.094	6.66794e-170	-2.17635	1.90159	0.92721	ENSG00000158050	1844	protein_coding	dual specificity phosphatase 2 [Source:HGNC Symbol;Acc:HGNC:3068]	GO:0005634,GO:0016787,GO:0031965,GO:0004721,GO:0006470,GO:0004725,GO:0016311,GO:0035335,GO:0016791,GO:0008138,GO:0017017,GO:0005737,GO:0005515,GO:0000188,GO:0008330,GO:0051019	nucleus|hydrolase activity|nuclear membrane|phosphoprotein phosphatase activity|protein dephosphorylation|protein tyrosine phosphatase activity|dephosphorylation|peptidyl-tyrosine dephosphorylation|phosphatase activity|protein tyrosine/serine/threonine phosphatase activity|MAP kinase tyrosine/serine/threonine phosphatase activity|cytoplasm|protein binding|inactivation of MAPK activity|protein tyr…	path:hsa04010	MAPK signaling pathway
TTC14	7.99786e-174	0.232	0.398	2.68232e-169	-1.74924	0.6593	-0.600994	ENSG00000163728	151613	protein_coding	tetratricopeptide repeat domain 14 [Source:HGNC Symbol;Acc:HGNC:24697]	GO:0003676,GO:0005515	nucleic acid binding|protein binding
RPL21	1.37738e-173	0.968	0.924	4.61947e-169	1.54644	1.35333	0.436512	ENSG00000122026	6144	protein_coding	ribosomal protein L21 [Source:HGNC Symbol;Acc:HGNC:10313]	GO:0003723,GO:0005737,GO:0016020,GO:0006412,GO:0005783,GO:0003735,GO:0005840,GO:0005829,GO:0022625,GO:0019083,GO:0005515,GO:0006413,GO:0000184,GO:0006614,GO:0005622	RNA binding|cytoplasm|membrane|translation|endoplasmic reticulum|structural constituent of ribosome|ribosome|cytosol|cytosolic large ribosomal subunit|viral transcription|protein binding|translational initiation|nuclear-transcribed mRNA catabolic process, nonsense-mediated decay|SRP-dependent cotranslational protein targeting to membrane|intracellular	path:hsa03010	Ribosome
RTF1	2.45637e-173	0.538	0.629	8.23819e-169	-0.580795	0.704139	-0.506068	ENSG00000137815	23168	protein_coding	RTF1 homolog, Paf1/RNA polymerase II complex component [Source:HGNC Symbol;Acc:HGNC:28996]	GO:0003723,GO:0005634,GO:0003677,GO:0005515,GO:0016055,GO:0005654,GO:0000122,GO:0016567,GO:0045944,GO:0032968,GO:0006366,GO:0006368,GO:0003697,GO:0019827,GO:0016593,GO:0001711,GO:1990269,GO:0001832,GO:0051571,GO:0080182,GO:0005730	RNA binding|nucleus|DNA binding|protein binding|Wnt signaling pathway|nucleoplasm|negative regulation of transcription by RNA polymerase II|protein ubiquitination|positive regulation of transcription by RNA polymerase II|positive regulation of transcription elongation from RNA polymerase II promoter|transcription by RNA polymerase II|transcription elongation from RNA polymerase II promoter|single…
RPL23	5.5481e-173	0.959	0.9	1.86072e-168	1.32398	1.32359	0.40446	ENSG00000125691	9349	protein_coding	ribosomal protein L23 [Source:HGNC Symbol;Acc:HGNC:10316]	GO:0003723,GO:0016020,GO:0006412,GO:0003735,GO:0005840,GO:0005515,GO:0005925,GO:0022625,GO:0005829,GO:0070062,GO:0019083,GO:0032991,GO:0006413,GO:0006610,GO:0005737,GO:0000184,GO:0006614,GO:0000122,GO:0008284,GO:0010628,GO:0032986,GO:0050821,GO:0005654,GO:0071158,GO:0072717,GO:0070180,GO:0005730,GO:0031625,GO:0001223,GO:1990948,GO:1904667,GO:2000059,GO:0071157,GO:1901798,GO:0014069	RNA binding|membrane|translation|structural constituent of ribosome|ribosome|protein binding|focal adhesion|cytosolic large ribosomal subunit|cytosol|extracellular exosome|viral transcription|protein-containing complex|translational initiation|ribosomal protein import into nucleus|cytoplasm|nuclear-transcribed mRNA catabolic process, nonsense-mediated decay|SRP-dependent cotranslational protein t…	path:hsa03010	Ribosome
PLAUR	1.1903e-172	0.401	0.155	3.99203e-168	-2.00647	1.49758	0.582636	ENSG00000011422	5329	protein_coding	plasminogen activator, urokinase receptor [Source:HGNC Symbol;Acc:HGNC:9053]	GO:0016020,GO:0016021,GO:0005886,GO:0042995,GO:0005515,GO:0005576,GO:0030054,GO:0019904,GO:0005925,GO:0031225,GO:0007596,GO:0005789,GO:0030162,GO:0038023,GO:0005102,GO:0043312,GO:0035579,GO:0030377,GO:0038195,GO:0006935,GO:0007165,GO:0019899,GO:0005788,GO:0019898,GO:0001934,GO:0043066,GO:0042730,GO:0071438,GO:0009986,GO:0043388,GO:0045742,GO:0090200,GO:2001243,GO:2001268,GO:0005887	membrane|integral component of membrane|plasma membrane|cell projection|protein binding|extracellular region|cell junction|protein domain specific binding|focal adhesion|anchored component of membrane|blood coagulation|endoplasmic reticulum membrane|regulation of proteolysis|signaling receptor activity|signaling receptor binding|neutrophil degranulation|specific granule membrane|urokinase plasmin…	path:hsa04610,path:hsa05205	Complement and coagulation cascades|Proteoglycans in cancer
ATP6V1G1	1.5358e-172	0.772	0.538	5.15076e-168	-0.246244	1.47148	0.557271	ENSG00000136888	9550	protein_coding	ATPase H+ transporting V1 subunit G1 [Source:HGNC Symbol;Acc:HGNC:864]	GO:0005765,GO:0005829,GO:1902600,GO:0006811,GO:0005886,GO:0005515,GO:0006879,GO:0042626,GO:0008553,GO:0016887,GO:0016471,GO:0070062,GO:0034220,GO:0008286,GO:0016241,GO:0033572,GO:0090383,GO:0051117,GO:0036295	lysosomal membrane|cytosol|proton transmembrane transport|ion transport|plasma membrane|protein binding|cellular iron ion homeostasis|ATPase-coupled transmembrane transporter activity|proton-exporting ATPase activity, phosphorylative mechanism|ATPase activity|vacuolar proton-transporting V-type ATPase complex|extracellular exosome|ion transmembrane transport|insulin receptor signaling pathway|reg…	path:hsa00190,path:hsa04145,path:hsa04150,path:hsa04721,path:hsa04966,path:hsa05110,path:hsa05120,path:hsa05165,path:hsa05323	Oxidative phosphorylation|Phagosome|mTOR signaling pathway|Synaptic vesicle cycle|Collecting duct acid secretion|Vibrio cholerae infection|Epithelial cell signaling in Helicobacter pylori infection|Human papillomavirus infection|Rheumatoid arthritis
SUB1	1.90795e-172	0.804	0.591	6.39889e-168	-0.0743699	1.46249	0.548431	ENSG00000113387	10923	protein_coding	SUB1 regulator of transcription [Source:HGNC Symbol;Acc:HGNC:19985]	GO:0003723,GO:0005634,GO:0005730,GO:0006355,GO:0003677,GO:0005515,GO:0003713,GO:0042802,GO:0005667,GO:0070062,GO:0006357,GO:0003697,GO:0051260,GO:0033613,GO:0003690,GO:0060261,GO:0003678,GO:0032508,GO:0000980,GO:0060395	RNA binding|nucleus|nucleolus|regulation of transcription, DNA-templated|DNA binding|protein binding|transcription coactivator activity|identical protein binding|transcription factor complex|extracellular exosome|regulation of transcription by RNA polymerase II|single-stranded DNA binding|protein homooligomerization|activating transcription factor binding|double-stranded DNA binding|positive regu…
GOLGA2	3.50612e-172	0.286	0.447	1.17588e-167	-1.52443	0.668463	-0.58108	ENSG00000167110	2801	protein_coding	golgin A2 [Source:HGNC Symbol;Acc:HGNC:4425]	GO:0005737,GO:0016020,GO:0015031,GO:0005794,GO:0051301,GO:0005856,GO:0005515,GO:0007049,GO:0005874,GO:0006486,GO:0005801,GO:0008017,GO:0000922,GO:0042802,GO:0007030,GO:0051225,GO:0000137,GO:0032580,GO:0006888,GO:0045296,GO:0019901,GO:0010507,GO:0007098,GO:0072686,GO:0090307,GO:0019905,GO:0000139,GO:0051289,GO:0048208,GO:0033116,GO:0090161,GO:0032091,GO:0007020,GO:0030134,GO:0090166,GO:1904668,GO:…	cytoplasm|membrane|protein transport|Golgi apparatus|cell division|cytoskeleton|protein binding|cell cycle|microtubule|protein glycosylation|cis-Golgi network|microtubule binding|spindle pole|identical protein binding|Golgi organization|spindle assembly|Golgi cis cisterna|Golgi cisterna membrane|endoplasmic reticulum to Golgi vesicle-mediated transport|cadherin binding|protein kinase binding|nega…
PRDX1	6.83219e-172	0.811	0.589	2.29138e-167	0.0144515	1.52279	0.606713	ENSG00000117450	5052	protein_coding	peroxiredoxin 1 [Source:HGNC Symbol;Acc:HGNC:9352]	GO:0005623,GO:0003723,GO:0005634,GO:0005737,GO:0016491,GO:0055114,GO:0005615,GO:0045454,GO:0005515,GO:0042470,GO:0004601,GO:0051920,GO:0016209,GO:0005829,GO:0045296,GO:0070062,GO:0001895,GO:0006979,GO:0001501,GO:0030101,GO:0019430,GO:0034599,GO:0042744,GO:0008283,GO:0008379,GO:0045321,GO:0098869,GO:0042802,GO:0000302,GO:0032872,GO:0034101,GO:0042267,GO:1901222	cell|RNA binding|nucleus|cytoplasm|oxidoreductase activity|oxidation-reduction process|extracellular space|cell redox homeostasis|protein binding|melanosome|peroxidase activity|peroxiredoxin activity|antioxidant activity|cytosol|cadherin binding|extracellular exosome|retina homeostasis|response to oxidative stress|skeletal system development|natural killer cell activation|removal of superoxide ra…	path:hsa04146	Peroxisome
RIF1	9.16487e-172	0.333	0.481	3.07371e-167	-1.29572	0.658183	-0.60344	ENSG00000080345	55183	protein_coding	replication timing regulatory factor 1 [Source:HGNC Symbol;Acc:HGNC:23207]	GO:0005634,GO:0005737,GO:0005886,GO:0031965,GO:0005694,GO:0005856,GO:0005515,GO:0006281,GO:0006974,GO:0007049,GO:0016604,GO:0005819,GO:0000781,GO:0005654,GO:2000042,GO:2001034,GO:0035861,GO:0000122,GO:0000790,GO:0000723,GO:0006303,GO:0045830,GO:0051233,GO:0006348,GO:0043247,GO:0051574,GO:0000793,GO:0019827,GO:1990830,GO:0001939,GO:0001940	nucleus|cytoplasm|plasma membrane|nuclear membrane|chromosome|cytoskeleton|protein binding|DNA repair|cellular response to DNA damage stimulus|cell cycle|nuclear body|spindle|chromosome, telomeric region|nucleoplasm|negative regulation of double-strand break repair via homologous recombination|positive regulation of double-strand break repair via nonhomologous end joining|site of double-strand br…	path:hsa04550	Signaling pathways regulating pluripotency of stem cells
PHF3	1.01907e-171	0.418	0.548	3.41777e-167	-0.985128	0.683012	-0.550016	ENSG00000118482	23469	protein_coding	PHD finger protein 3 [Source:HGNC Symbol;Acc:HGNC:8921]	GO:0046872,GO:0006351,GO:0007275,GO:0003674,GO:0005575	metal ion binding|transcription, DNA-templated|multicellular organism development|molecular_function|cellular_component
ARID5B	2.25156e-171	0.776	0.564	7.55128e-167	0.0207622	1.63949	0.713246	ENSG00000150347	84159	protein_coding	AT-rich interaction domain 5B [Source:HGNC Symbol;Acc:HGNC:17362]	GO:0005634,GO:0003713,GO:0003677,GO:1903508,GO:0005515,GO:0006357,GO:0051091,GO:0060612,GO:0001227,GO:0000122,GO:0005654,GO:0044212,GO:0000977,GO:0001889,GO:0045892,GO:0001822,GO:0006807,GO:0008584,GO:0008585,GO:0009791,GO:0010761,GO:0030325,GO:0035264,GO:0045444,GO:0048008,GO:0048468,GO:0048644,GO:0048705,GO:0060021,GO:0060325,GO:0060613,GO:1990830,GO:0006355	nucleus|transcription coactivator activity|DNA binding|positive regulation of nucleic acid-templated transcription|protein binding|regulation of transcription by RNA polymerase II|positive regulation of DNA-binding transcription factor activity|adipose tissue development|DNA-binding transcription repressor activity, RNA polymerase II-specific|negative regulation of transcription by RNA polymerase…
PHF14	9.33228e-171	0.503	0.585	3.12986e-166	-0.774265	0.692015	-0.531125	ENSG00000106443	9678	protein_coding	PHD finger protein 14 [Source:HGNC Symbol;Acc:HGNC:22203]	GO:0046872,GO:0005515,GO:0000122,GO:0008285,GO:0048286,GO:0072201,GO:2000584,GO:2000791,GO:0005634	metal ion binding|protein binding|negative regulation of transcription by RNA polymerase II|negative regulation of cell population proliferation|lung alveolus development|negative regulation of mesenchymal cell proliferation|negative regulation of platelet-derived growth factor receptor-alpha signaling pathway|negative regulation of mesenchymal cell proliferation involved in lung development|nucl…
VSTM4	1.20094e-170	0.232	0.385	4.02771e-166	-1.82663	0.69494	-0.525039	ENSG00000165633	196740	protein_coding	V-set and transmembrane domain containing 4 [Source:HGNC Symbol;Acc:HGNC:26470]	GO:0016020,GO:0016021,GO:0005886,GO:0005576	membrane|integral component of membrane|plasma membrane|extracellular region
KCNK1	6.09416e-170	0.302	0.088	2.04386e-165	-2.80732	1.40048	0.485919	ENSG00000135750	3775	protein_coding	potassium two pore domain channel subfamily K member 1 [Source:HGNC Symbol;Acc:HGNC:6272]	GO:0016020,GO:0016021,GO:0043231,GO:0005267,GO:0006811,GO:0006813,GO:0071805,GO:0005886,GO:0042995,GO:0005515,GO:0030054,GO:0031410,GO:0045202,GO:0005242,GO:0022841,GO:0035094,GO:0005737,GO:0005768,GO:0005887,GO:0016324,GO:0031526,GO:1902937,GO:0030425,GO:0042802,GO:0005272,GO:0043204,GO:0055037,GO:0030322,GO:0035725,GO:0060075,GO:0061337,GO:0008076,GO:0034705	membrane|integral component of membrane|intracellular membrane-bounded organelle|potassium channel activity|ion transport|potassium ion transport|potassium ion transmembrane transport|plasma membrane|cell projection|protein binding|cell junction|cytoplasmic vesicle|synapse|inward rectifier potassium channel activity|potassium ion leak channel activity|response to nicotine|cytoplasm|endosome|integ…
PLXNB2	6.82246e-170	0.319	0.432	2.28812e-165	-1.5179	0.715015	-0.483955	ENSG00000196576	23654	protein_coding	plexin B2 [Source:HGNC Symbol;Acc:HGNC:9104]	GO:0016020,GO:0016021,GO:0007165,GO:0005886,GO:0005515,GO:0007275,GO:0017154,GO:0071526,GO:0009986,GO:0030334,GO:0005887,GO:0070062,GO:0008360,GO:0007405,GO:0007420,GO:0043087,GO:0001843,GO:0001932,GO:0007156,GO:0007162,GO:0010976,GO:0050772,GO:1902287,GO:1904861,GO:2001222,GO:0002116	membrane|integral component of membrane|signal transduction|plasma membrane|protein binding|multicellular organism development|semaphorin receptor activity|semaphorin-plexin signaling pathway|cell surface|regulation of cell migration|integral component of plasma membrane|extracellular exosome|regulation of cell shape|neuroblast proliferation|brain development|regulation of GTPase activity|neural …	path:hsa04360	Axon guidance
ZNF532	7.9045e-170	0.187	0.36	2.65101e-165	-2.04146	0.671378	-0.574802	ENSG00000074657	55205	protein_coding	zinc finger protein 532 [Source:HGNC Symbol;Acc:HGNC:30940]	GO:0003676,GO:0005634,GO:0046872,GO:0003677	nucleic acid binding|nucleus|metal ion binding|DNA binding
MGST3	2.46148e-169	0.77	0.517	8.25532e-165	-0.212383	1.38563	0.470545	ENSG00000143198	4259	protein_coding	microsomal glutathione S-transferase 3 [Source:HGNC Symbol;Acc:HGNC:7064]	GO:0016020,GO:0016021,GO:0016740,GO:0016491,GO:0055114,GO:0005783,GO:0005789,GO:0031090,GO:0043231,GO:0016829,GO:0005515,GO:0004602,GO:0010243,GO:0098869,GO:0004364,GO:0005635,GO:0006805,GO:0004464,GO:0006629,GO:0019370,GO:1901687	membrane|integral component of membrane|transferase activity|oxidoreductase activity|oxidation-reduction process|endoplasmic reticulum|endoplasmic reticulum membrane|organelle membrane|intracellular membrane-bounded organelle|lyase activity|protein binding|glutathione peroxidase activity|response to organonitrogen compound|cellular oxidant detoxification|glutathione transferase activity|nuclear e…	path:hsa00480,path:hsa00980,path:hsa00982,path:hsa00983,path:hsa01524,path:hsa05200,path:hsa05204,path:hsa05225,path:hsa05418	Glutathione metabolism|Metabolism of xenobiotics by cytochrome P450|Drug metabolism - cytochrome P450|Drug metabolism - other enzymes|Platinum drug resistance|Pathways in cancer|Chemical carcinogenesis|Hepatocellular carcinoma|Fluid shear stress and atherosclerosis
LGALS3	5.77973e-169	0.824	0.599	1.93841e-164	0.303699	1.48687	0.572281	ENSG00000131981	3958	protein_coding	galectin 3 [Source:HGNC Symbol;Acc:HGNC:6563]	GO:0005737,GO:0005634,GO:0003723,GO:0006397,GO:0008380,GO:0016020,GO:0030246,GO:0005743,GO:0005615,GO:0005515,GO:0005681,GO:0005576,GO:0030154,GO:0002376,GO:0045087,GO:0005886,GO:0002548,GO:0030593,GO:0048245,GO:0070062,GO:0062023,GO:0043312,GO:0009986,GO:0030667,GO:0030855,GO:0019903,GO:0050918,GO:0101003,GO:0001772,GO:0043236,GO:0042056,GO:0071677,GO:1903078,GO:0045637,GO:0050860,GO:2001237,GO:…	cytoplasm|nucleus|RNA binding|mRNA processing|RNA splicing|membrane|carbohydrate binding|mitochondrial inner membrane|extracellular space|protein binding|spliceosomal complex|extracellular region|cell differentiation|immune system process|innate immune response|plasma membrane|monocyte chemotaxis|neutrophil chemotaxis|eosinophil chemotaxis|extracellular exosome|collagen-containing extracellular m…
FBN1	6.17604e-169	0.473	0.53	2.07132e-164	-0.853406	0.680826	-0.554642	ENSG00000166147	2200	protein_coding	fibrillin 1 [Source:HGNC Symbol;Acc:HGNC:3603]	GO:0005615,GO:0005509,GO:0007165,GO:0005515,GO:0005576,GO:0005179,GO:0042802,GO:0005201,GO:0031012,GO:0008201,GO:0044267,GO:0062023,GO:0001501,GO:0007507,GO:0005604,GO:0043687,GO:0045671,GO:0005178,GO:0005788,GO:0030198,GO:0044877,GO:0035582,GO:2001205,GO:0033627,GO:0043010,GO:0030023,GO:0001656,GO:0001822,GO:0035583,GO:0048048,GO:0048050,GO:0071560,GO:1990314,GO:0001527	extracellular space|calcium ion binding|signal transduction|protein binding|extracellular region|hormone activity|identical protein binding|extracellular matrix structural constituent|extracellular matrix|heparin binding|cellular protein metabolic process|collagen-containing extracellular matrix|skeletal system development|heart development|basement membrane|post-translational protein modificatio…
CHD3	7.22918e-169	0.28	0.435	2.42452e-164	-1.53926	0.667602	-0.582939	ENSG00000170004	1107	protein_coding	chromodomain helicase DNA binding protein 3 [Source:HGNC Symbol;Acc:HGNC:1918]	GO:0003723,GO:0005634,GO:0005737,GO:0046872,GO:0000166,GO:0005524,GO:0005730,GO:0016787,GO:0008270,GO:0003677,GO:0006325,GO:0005856,GO:0005515,GO:0032508,GO:0005815,GO:0003678,GO:0004386,GO:0005813,GO:0005654,GO:0016887,GO:0007098,GO:0006355,GO:1901796,GO:0006357,GO:0007051,GO:0043044,GO:0016581,GO:0036121,GO:0070615,GO:0006333	RNA binding|nucleus|cytoplasm|metal ion binding|nucleotide binding|ATP binding|nucleolus|hydrolase activity|zinc ion binding|DNA binding|chromatin organization|cytoskeleton|protein binding|DNA duplex unwinding|microtubule organizing center|DNA helicase activity|helicase activity|centrosome|nucleoplasm|ATPase activity|centrosome cycle|regulation of transcription, DNA-templated|regulation of signal…
MUM1	7.7802e-169	0.318	0.475	2.60932e-164	-1.37505	0.679729	-0.556968	ENSG00000160953	84939	protein_coding	PWWP domain containing 3A, DNA repair factor [Source:HGNC Symbol;Acc:HGNC:29641]	GO:0005634,GO:0006281,GO:0006325,GO:0031491,GO:0005829,GO:0006974,GO:0005515	nucleus|DNA repair|chromatin organization|nucleosome binding|cytosol|cellular response to DNA damage stimulus|protein binding
ACTN4	1.39845e-168	0.581	0.617	4.69011e-164	-0.451778	0.677317	-0.562098	ENSG00000130402	81	protein_coding	actinin alpha 4 [Source:HGNC Symbol;Acc:HGNC:166]	GO:0003723,GO:0005634,GO:0005737,GO:0015031,GO:0046872,GO:0005829,GO:0005509,GO:0003779,GO:1903508,GO:0031490,GO:0005615,GO:0042803,GO:0005856,GO:0005515,GO:0016604,GO:0048471,GO:0030054,GO:0003713,GO:0030374,GO:0005925,GO:0005576,GO:0044877,GO:0047485,GO:0051015,GO:0001666,GO:0042981,GO:0048549,GO:0051017,GO:0051271,GO:0051272,GO:0070830,GO:1902396,GO:0001725,GO:0005903,GO:0005911,GO:0030018,GO:…	RNA binding|nucleus|cytoplasm|protein transport|metal ion binding|cytosol|calcium ion binding|actin binding|positive regulation of nucleic acid-templated transcription|chromatin DNA binding|extracellular space|protein homodimerization activity|cytoskeleton|protein binding|nuclear body|perinuclear region of cytoplasm|cell junction|transcription coactivator activity|nuclear receptor transcription c…	path:hsa04510,path:hsa04520,path:hsa04530,path:hsa04670,path:hsa04810,path:hsa05146,path:hsa05203,path:hsa05322	Focal adhesion|Adherens junction|Tight junction|Leukocyte transendothelial migration|Regulation of actin cytoskeleton|Amoebiasis|Viral carcinogenesis|Systemic lupus erythematosus
CDC42BPA	1.92601e-168	0.25	0.423	6.45945e-164	-1.65227	0.664608	-0.589425	ENSG00000143776	8476	protein_coding	CDC42 binding protein kinase alpha [Source:HGNC Symbol;Acc:HGNC:1737]	GO:0005737,GO:0046872,GO:0000166,GO:0004672,GO:0004674,GO:0005524,GO:0016301,GO:0016740,GO:0006468,GO:0016310,GO:0035556,GO:0030036,GO:0042995,GO:0005515,GO:0000287,GO:0042802,GO:0030027,GO:0031252,GO:0070062,GO:0031032,GO:0016477,GO:0018107,GO:0005856,GO:0005911,GO:0031532,GO:0042641	cytoplasm|metal ion binding|nucleotide binding|protein kinase activity|protein serine/threonine kinase activity|ATP binding|kinase activity|transferase activity|protein phosphorylation|phosphorylation|intracellular signal transduction|actin cytoskeleton organization|cell projection|protein binding|magnesium ion binding|identical protein binding|lamellipodium|cell leading edge|extracellular exosom…
PDGFRB	3.23455e-168	0.406	0.568	1.0848e-163	-0.745672	0.555284	-0.848702	ENSG00000113721	5159	protein_coding	platelet derived growth factor receptor beta [Source:HGNC Symbol;Acc:HGNC:8804]	GO:0048008,GO:0030335,GO:0005634,GO:0005737,GO:0016020,GO:0016021,GO:0005794,GO:0043231,GO:0000166,GO:0004672,GO:0005524,GO:0016301,GO:0016740,GO:0006468,GO:0016310,GO:0004713,GO:0004714,GO:0007169,GO:0005886,GO:0005515,GO:0007165,GO:0007275,GO:0031410,GO:0048015,GO:0005925,GO:0005764,GO:0006935,GO:0046488,GO:0005887,GO:0048407,GO:0002244,GO:0043235,GO:0007186,GO:0019901,GO:0016477,GO:0000165,GO:…	platelet-derived growth factor receptor signaling pathway|positive regulation of cell migration|nucleus|cytoplasm|membrane|integral component of membrane|Golgi apparatus|intracellular membrane-bounded organelle|nucleotide binding|protein kinase activity|ATP binding|kinase activity|transferase activity|protein phosphorylation|phosphorylation|protein tyrosine kinase activity|transmembrane receptor …	path:hsa01521,path:hsa04010,path:hsa04014,path:hsa04015,path:hsa04020,path:hsa04072,path:hsa04151,path:hsa04510,path:hsa04540,path:hsa04630,path:hsa04810,path:hsa05165,path:hsa05166,path:hsa05200,path:hsa05206,path:hsa05214,path:hsa05215,path:hsa05218,path:hsa05230,path:hsa05231	EGFR tyrosine kinase inhibitor resistance|MAPK signaling pathway|Ras signaling pathway|Rap1 signaling pathway|Calcium signaling pathway|Phospholipase D signaling pathway|PI3K-Akt signaling pathway|Focal adhesion|Gap junction|Jak-STAT signaling pathway|Regulation of actin cytoskeleton|Human papillomavirus infection|Human T-cell leukemia virus 1 infection|Pathways in cancer|MicroRNAs in cancer|Glio…
ZEB1	6.79068e-168	0.268	0.417	2.27746e-163	-1.59424	0.663412	-0.592024	ENSG00000148516	6935	protein_coding	zinc finger E-box binding homeobox 1 [Source:HGNC Symbol;Acc:HGNC:11642]	GO:0045602,GO:0003676,GO:0005634,GO:0046872,GO:0005829,GO:0005654,GO:0003677,GO:0030154,GO:0007399,GO:0005515,GO:0000981,GO:0000790,GO:0003713,GO:0000122,GO:0045892,GO:0003714,GO:0003700,GO:0070888,GO:0019221,GO:0006357,GO:0001227,GO:0008270,GO:0045666,GO:0003682,GO:0007389,GO:0007417,GO:0008285,GO:0010464,GO:0017015,GO:0030857,GO:0033081,GO:0045944,GO:0048513,GO:0048596,GO:0048598,GO:0048704,GO:…	negative regulation of endothelial cell differentiation|nucleic acid binding|nucleus|metal ion binding|cytosol|nucleoplasm|DNA binding|cell differentiation|nervous system development|protein binding|DNA-binding transcription factor activity, RNA polymerase II-specific|nuclear chromatin|transcription coactivator activity|negative regulation of transcription by RNA polymerase II|negative regulation…	path:hsa05202,path:hsa05206,path:hsa05215	Transcriptional misregulation in cancer|MicroRNAs in cancer|Prostate cancer
CUX1	7.077e-168	0.385	0.494	2.37348e-163	-1.16333	0.681193	-0.553863	ENSG00000257923	1523	protein_coding	cut like homeobox 1 [Source:HGNC Symbol;Acc:HGNC:2557]	GO:0016020,GO:0016021,GO:0005794,GO:0005654,GO:0000139,GO:0006891,GO:0006357,GO:0030173,GO:0000981,GO:0000790,GO:0005634,GO:0006355,GO:0003677,GO:0043565,GO:0007275,GO:0000977,GO:0000122,GO:0005829,GO:0048193,GO:0050775,GO:0030674,GO:0000301	membrane|integral component of membrane|Golgi apparatus|nucleoplasm|Golgi membrane|intra-Golgi vesicle-mediated transport|regulation of transcription by RNA polymerase II|integral component of Golgi membrane|DNA-binding transcription factor activity, RNA polymerase II-specific|nuclear chromatin|nucleus|regulation of transcription, DNA-templated|DNA binding|sequence-specific DNA binding|multicellu…
SLC40A1	1.02385e-167	0.444	0.513	3.43379e-163	-0.781854	0.650782	-0.619754	ENSG00000138449	30061	protein_coding	solute carrier family 40 member 1 [Source:HGNC Symbol;Acc:HGNC:10909]	GO:0016020,GO:0016021,GO:0005829,GO:0005654,GO:0005886,GO:0006811,GO:0005515,GO:0072511,GO:0016323,GO:0005381,GO:0034755,GO:0005737,GO:0017046,GO:0005887,GO:0006879,GO:0055072,GO:0060586,GO:0015093,GO:0042802,GO:0002260,GO:0003158,GO:0006826,GO:0034395,GO:0043066,GO:0045944,GO:0048536,GO:0060345,GO:1903988,GO:0008021	membrane|integral component of membrane|cytosol|nucleoplasm|plasma membrane|ion transport|protein binding|divalent inorganic cation transport|basolateral plasma membrane|iron ion transmembrane transporter activity|iron ion transmembrane transport|cytoplasm|peptide hormone binding|integral component of plasma membrane|cellular iron ion homeostasis|iron ion homeostasis|multicellular organismal iron…	path:hsa04216,path:hsa04978	Ferroptosis|Mineral absorption
EMILIN1	1.47279e-167	0.523	0.566	4.93943e-163	-0.544005	0.66737	-0.583442	ENSG00000138080	11117	protein_coding	elastin microfibril interfacer 1 [Source:HGNC Symbol;Acc:HGNC:19880]	GO:0010628,GO:0010629,GO:0016525,GO:0070373,GO:0032966,GO:0030512,GO:1904027,GO:0060394,GO:1905522,GO:0007155,GO:0005615,GO:0005515,GO:0005576,GO:0005581,GO:0042802,GO:0070062,GO:0062023,GO:0005201,GO:0030948,GO:0070207,GO:0003180,GO:0030023,GO:0048251,GO:1901203,GO:0098640,GO:0007160,GO:0010811,GO:0016477,GO:0030198,GO:0050866,GO:0031012,GO:0034668,GO:1990971	positive regulation of gene expression|negative regulation of gene expression|negative regulation of angiogenesis|negative regulation of ERK1 and ERK2 cascade|negative regulation of collagen biosynthetic process|negative regulation of transforming growth factor beta receptor signaling pathway|negative regulation of collagen fibril organization|negative regulation of pathway-restricted SMAD protei…
KIAA1551	1.48431e-167	0.51	0.599	4.97807e-163	-0.455848	0.642204	-0.638897	ENSG00000174718	55196	protein_coding	retroelement silencing factor 1 [Source:HGNC Symbol;Acc:HGNC:25559]	GO:0005634,GO:0042393,GO:0000930,GO:0090309,GO:0045869	nucleus|histone binding|gamma-tubulin complex|positive regulation of methylation-dependent chromatin silencing|negative regulation of single stranded viral RNA replication via double stranded DNA intermediate
ING2	1.51311e-167	0.565	0.317	5.07468e-163	-1.06807	1.62039	0.696337	ENSG00000168556	3622	protein_coding	inhibitor of growth family member 2 [Source:HGNC Symbol;Acc:HGNC:6063]	GO:0005634,GO:0005794,GO:0046872,GO:0005829,GO:0005654,GO:0042981,GO:0003677,GO:0006325,GO:0005515,GO:0003682,GO:0008285,GO:0045893,GO:0035091,GO:0040008,GO:2000772,GO:0007165,GO:0006355,GO:0030511,GO:0044877,GO:0035064,GO:0005886,GO:1902166,GO:0007283,GO:0016602,GO:0031065,GO:0030317,GO:0007286,GO:0016580,GO:0007141,GO:0048133,GO:0072520,GO:2001020,GO:2001234	nucleus|Golgi apparatus|metal ion binding|cytosol|nucleoplasm|regulation of apoptotic process|DNA binding|chromatin organization|protein binding|chromatin binding|negative regulation of cell population proliferation|positive regulation of transcription, DNA-templated|phosphatidylinositol binding|regulation of growth|regulation of cellular senescence|signal transduction|regulation of transcription…
NUMA1	1.82042e-167	0.405	0.536	6.10531e-163	-1.06205	0.688446	-0.538584	ENSG00000137497	4926	protein_coding	nuclear mitotic apparatus protein 1 [Source:HGNC Symbol;Acc:HGNC:8059]	GO:0005654,GO:0000139,GO:0005634,GO:0005737,GO:0016020,GO:0005829,GO:0051301,GO:0005694,GO:0005886,GO:0005856,GO:0005515,GO:0007049,GO:0005874,GO:0008289,GO:0008017,GO:0000922,GO:0005813,GO:0005815,GO:0007059,GO:0035091,GO:0070062,GO:0001578,GO:0005938,GO:0070840,GO:0032991,GO:0072686,GO:0005876,GO:0016328,GO:0019904,GO:0016363,GO:0097431,GO:1990023,GO:0015631,GO:0005198,GO:0044877,GO:0000132,GO:…	nucleoplasm|Golgi membrane|nucleus|cytoplasm|membrane|cytosol|cell division|chromosome|plasma membrane|cytoskeleton|protein binding|cell cycle|microtubule|lipid binding|microtubule binding|spindle pole|centrosome|microtubule organizing center|chromosome segregation|phosphatidylinositol binding|extracellular exosome|microtubule bundle formation|cell cortex|dynein complex binding|protein-containing…
LTBP3	2.2994e-167	0.534	0.562	7.71173e-163	-0.729687	0.740155	-0.434101	ENSG00000168056	4054	protein_coding	latent transforming growth factor beta binding protein 3 [Source:HGNC Symbol;Acc:HGNC:6716]	GO:0005509,GO:0005576,GO:0070062,GO:0062023,GO:0019838,GO:2000741,GO:0050431,GO:0036363,GO:1902462,GO:0001501,GO:0007179,GO:0030502,GO:0032331,GO:0045780,GO:0046849,GO:0060349,GO:0060430	calcium ion binding|extracellular region|extracellular exosome|collagen-containing extracellular matrix|growth factor binding|positive regulation of mesenchymal stem cell differentiation|transforming growth factor beta binding|transforming growth factor beta activation|positive regulation of mesenchymal stem cell proliferation|skeletal system development|transforming growth factor beta receptor s…
STT3B	5.24591e-167	0.455	0.539	1.75937e-162	-0.897602	0.704767	-0.504782	ENSG00000163527	201595	protein_coding	STT3 oligosaccharyltransferase complex catalytic subunit B [Source:HGNC Symbol;Acc:HGNC:30611]	GO:0016020,GO:0016021,GO:0046872,GO:0016740,GO:0005783,GO:0005789,GO:0016757,GO:0006486,GO:0005515,GO:0018279,GO:0004576,GO:0006986,GO:0032991,GO:0004579,GO:0008250,GO:0030433,GO:0006516,GO:0043686,GO:0043687,GO:0034998	membrane|integral component of membrane|metal ion binding|transferase activity|endoplasmic reticulum|endoplasmic reticulum membrane|transferase activity, transferring glycosyl groups|protein glycosylation|protein binding|protein N-linked glycosylation via asparagine|oligosaccharyl transferase activity|response to unfolded protein|protein-containing complex|dolichyl-diphosphooligosaccharide-protei…	path:hsa00510,path:hsa04141	N-Glycan biosynthesis|Protein processing in endoplasmic reticulum
MIA3	8.11008e-167	0.317	0.45	2.71996e-162	-1.41275	0.672824	-0.571699	ENSG00000154305	375056	protein_coding	MIA SH3 domain ER export factor 3 [Source:HGNC Symbol;Acc:HGNC:24008]	GO:0030336,GO:0007162,GO:0016020,GO:0016021,GO:0015031,GO:0043231,GO:0005783,GO:0005789,GO:0006887,GO:0005515,GO:0006897,GO:0016192,GO:0006888,GO:0000139,GO:0044267,GO:0009306,GO:0035459,GO:0070971,GO:0043687,GO:0042953,GO:0005788,GO:0007029,GO:0002042,GO:0070973,GO:0090110,GO:1903038,GO:0042060,GO:0002687,GO:0038024,GO:0140052,GO:2000402	negative regulation of cell migration|negative regulation of cell adhesion|membrane|integral component of membrane|protein transport|intracellular membrane-bounded organelle|endoplasmic reticulum|endoplasmic reticulum membrane|exocytosis|protein binding|endocytosis|vesicle-mediated transport|endoplasmic reticulum to Golgi vesicle-mediated transport|Golgi membrane|cellular protein metabolic proces…
KAT6B	1.23601e-166	0.359	0.494	4.14534e-162	-1.18573	0.652903	-0.615058	ENSG00000156650	23522	protein_coding	lysine acetyltransferase 6B [Source:HGNC Symbol;Acc:HGNC:17582]	GO:0005634,GO:0046872,GO:0016740,GO:0006355,GO:0003677,GO:0016746,GO:0006325,GO:0006334,GO:0000786,GO:0004402,GO:0016573,GO:0045893,GO:0042393,GO:0000790,GO:0005515,GO:0045944,GO:0005654,GO:0045892,GO:0008134,GO:0043966,GO:0000123,GO:0070776,GO:0016407,GO:0005694,GO:1990830	nucleus|metal ion binding|transferase activity|regulation of transcription, DNA-templated|DNA binding|transferase activity, transferring acyl groups|chromatin organization|nucleosome assembly|nucleosome|histone acetyltransferase activity|histone acetylation|positive regulation of transcription, DNA-templated|histone binding|nuclear chromatin|protein binding|positive regulation of transcription by…
CYSTM1	2.55696e-166	0.484	0.226	8.57552e-162	-1.6756	1.39223	0.477399	ENSG00000120306	84418	protein_coding	cysteine rich transmembrane module containing 1 [Source:HGNC Symbol;Acc:HGNC:30239]	GO:0016020,GO:0016021,GO:0005886,GO:0070062,GO:0003674,GO:0008150,GO:0043312,GO:0070821	membrane|integral component of membrane|plasma membrane|extracellular exosome|molecular_function|biological_process|neutrophil degranulation|tertiary granule membrane
KMT2A	4.75779e-166	0.585	0.649	1.59567e-161	-0.440217	0.684714	-0.546426	ENSG00000118058	4297	protein_coding	lysine methyltransferase 2A [Source:HGNC Symbol;Acc:HGNC:7132]	GO:0045944,GO:0005634,GO:0008270,GO:0046872,GO:0016740,GO:0005829,GO:0005654,GO:0008168,GO:0032259,GO:0006355,GO:0003677,GO:0006325,GO:0042803,GO:0005515,GO:0071339,GO:0048511,GO:0006915,GO:0032922,GO:0045893,GO:0042802,GO:0018024,GO:0051568,GO:0000981,GO:0035097,GO:0042800,GO:1902036,GO:0044212,GO:0006366,GO:0003700,GO:0000980,GO:0045652,GO:2000615,GO:0065003,GO:0070577,GO:0043984,GO:0051571,GO:…	positive regulation of transcription by RNA polymerase II|nucleus|zinc ion binding|metal ion binding|transferase activity|cytosol|nucleoplasm|methyltransferase activity|methylation|regulation of transcription, DNA-templated|DNA binding|chromatin organization|protein homodimerization activity|protein binding|MLL1 complex|rhythmic process|apoptotic process|circadian regulation of gene expression|po…	path:hsa00310,path:hsa04934,path:hsa05202	Lysine degradation|Cushing syndrome|Transcriptional misregulation in cancer
FARP1	7.87252e-166	0.273	0.408	2.64029e-161	-1.60858	0.661677	-0.595802	ENSG00000152767	10160	protein_coding	FERM, ARH/RhoGEF and pleckstrin domain protein 1 [Source:HGNC Symbol;Acc:HGNC:3591]	GO:0005089,GO:0035023,GO:0005856,GO:0008092,GO:0005737,GO:0016020,GO:0005829,GO:0005886,GO:0042995,GO:0007275,GO:0030054,GO:0045202,GO:0005085,GO:0030425,GO:0031234,GO:0030175,GO:0043197,GO:0010923,GO:0043005,GO:0007416,GO:0048813,GO:0030676,GO:0048365,GO:0098942,GO:0098974,GO:1905606,GO:0098890,GO:0098978	Rho guanyl-nucleotide exchange factor activity|regulation of Rho protein signal transduction|cytoskeleton|cytoskeletal protein binding|cytoplasm|membrane|cytosol|plasma membrane|cell projection|multicellular organism development|cell junction|synapse|guanyl-nucleotide exchange factor activity|dendrite|extrinsic component of cytoplasmic side of plasma membrane|filopodium|dendritic spine|negative r…
NFE2L1	1.60912e-165	0.37	0.491	5.39666e-161	-1.2466	0.70429	-0.505758	ENSG00000082641	4779	protein_coding	nuclear factor, erythroid 2 like 1 [Source:HGNC Symbol;Acc:HGNC:7781]	GO:0034599,GO:0005634,GO:0016020,GO:0016021,GO:0005829,GO:0005783,GO:0005789,GO:0006355,GO:0003677,GO:0003700,GO:0006629,GO:0008202,GO:0005515,GO:0008203,GO:0008289,GO:0005737,GO:0000981,GO:0000790,GO:0045893,GO:0000976,GO:0006954,GO:0006366,GO:0009653,GO:0003712,GO:0006783,GO:0000980,GO:0001228,GO:0003682,GO:0015485,GO:0019904,GO:0044877,GO:1990841,GO:0000209,GO:0006002,GO:0006357,GO:0006749,GO:…	cellular response to oxidative stress|nucleus|membrane|integral component of membrane|cytosol|endoplasmic reticulum|endoplasmic reticulum membrane|regulation of transcription, DNA-templated|DNA binding|DNA-binding transcription factor activity|lipid metabolic process|steroid metabolic process|protein binding|cholesterol metabolic process|lipid binding|cytoplasm|DNA-binding transcription factor ac…
NR4A3	4.46804e-165	0.551	0.301	1.49849e-160	-0.943248	1.69979	0.765359	ENSG00000119508	8013	protein_coding	nuclear receptor subfamily 4 group A member 3 [Source:HGNC Symbol;Acc:HGNC:7982]	GO:1904707,GO:1904754,GO:0048008,GO:0005634,GO:0008270,GO:0046872,GO:0006355,GO:0003677,GO:0003700,GO:0042803,GO:0043565,GO:0005515,GO:0003707,GO:0004879,GO:0030522,GO:0043401,GO:0042629,GO:0000977,GO:0000122,GO:0000978,GO:0000981,GO:0000790,GO:0005667,GO:0045944,GO:0005654,GO:0045444,GO:0019901,GO:0006367,GO:0043303,GO:0097009,GO:0045652,GO:0048661,GO:0001228,GO:0050679,GO:0045333,GO:0010613,GO:…	positive regulation of vascular smooth muscle cell proliferation|positive regulation of vascular associated smooth muscle cell migration|platelet-derived growth factor receptor signaling pathway|nucleus|zinc ion binding|metal ion binding|regulation of transcription, DNA-templated|DNA binding|DNA-binding transcription factor activity|protein homodimerization activity|sequence-specific DNA binding|…	path:hsa05202	Transcriptional misregulation in cancer
MIF	1.18372e-164	0.591	0.325	3.96996e-160	-1.16707	1.35155	0.434619	ENSG00000240972	4282	protein_coding	macrophage migration inhibitory factor [Source:HGNC Symbol;Acc:HGNC:7097]	GO:0005615,GO:0030336,GO:0010629,GO:0070374,GO:0005737,GO:0005886,GO:0048146,GO:0043066,GO:0016853,GO:0005829,GO:0005654,GO:0005515,GO:0005576,GO:0005125,GO:0006954,GO:0002376,GO:0045087,GO:0050900,GO:0042802,GO:0050918,GO:0070062,GO:0008283,GO:0043312,GO:0002020,GO:0050178,GO:0001934,GO:0002906,GO:0007569,GO:0030330,GO:0031666,GO:0032269,GO:0033033,GO:0033138,GO:0042127,GO:0043406,GO:0043518,GO:…	extracellular space|negative regulation of cell migration|negative regulation of gene expression|positive regulation of ERK1 and ERK2 cascade|cytoplasm|plasma membrane|positive regulation of fibroblast proliferation|negative regulation of apoptotic process|isomerase activity|cytosol|nucleoplasm|protein binding|extracellular region|cytokine activity|inflammatory response|immune system process|inna…	path:hsa00350,path:hsa00360	Tyrosine metabolism|Phenylalanine metabolism
MBNL1	1.22885e-164	0.495	0.587	4.12132e-160	-0.726229	0.68902	-0.537381	ENSG00000152601	4154	protein_coding	muscleblind like splicing regulator 1 [Source:HGNC Symbol;Acc:HGNC:6923]	GO:0003723,GO:0006397,GO:0008380,GO:0005634,GO:0005737,GO:0046872,GO:0005829,GO:0005654,GO:0005515,GO:0007399,GO:0000381,GO:0043484,GO:0010494,GO:0001701,GO:0003725,GO:0045445,GO:0030326,GO:0001069	RNA binding|mRNA processing|RNA splicing|nucleus|cytoplasm|metal ion binding|cytosol|nucleoplasm|protein binding|nervous system development|regulation of alternative mRNA splicing, via spliceosome|regulation of RNA splicing|cytoplasmic stress granule|in utero embryonic development|double-stranded RNA binding|myoblast differentiation|embryonic limb morphogenesis|regulatory region RNA binding
UACA	1.26049e-164	0.407	0.557	4.22742e-160	-0.847021	0.620156	-0.689296	ENSG00000137831	55075	protein_coding	uveal autoantigen with coiled-coil domains and ankyrin repeats [Source:HGNC Symbol;Acc:HGNC:15947]	GO:0005634,GO:0005737,GO:0005829,GO:0005856,GO:0005515,GO:0005576,GO:0097190,GO:0070062,GO:0003674,GO:0008150,GO:1901222	nucleus|cytoplasm|cytosol|cytoskeleton|protein binding|extracellular region|apoptotic signaling pathway|extracellular exosome|molecular_function|biological_process|regulation of NIK/NF-kappaB signaling
ANKRD12	3.5683e-164	0.579	0.65	1.19674e-159	-0.354561	0.670048	-0.577663	ENSG00000101745	23253	protein_coding	ankyrin repeat domain 12 [Source:HGNC Symbol;Acc:HGNC:29135]	GO:0005634,GO:0005829,GO:0005654,GO:0005515	nucleus|cytosol|nucleoplasm|protein binding
AC243772.2	5.18501e-164	0.026	0.166	1.73895e-159	-3.98026	0.768336	-0.38019	ENSG00000233030	--	lncRNA	novel transcript, antisense to FCGR1A
TRIB1	1.69069e-163	0.368	0.135	5.67024e-159	-2.08344	1.37886	0.463481	ENSG00000173334	10221	protein_coding	tribbles pseudokinase 1 [Source:HGNC Symbol;Acc:HGNC:16891]	GO:0043433,GO:0005737,GO:0005634,GO:0048662,GO:0006469,GO:0005515,GO:0004860,GO:0032436,GO:0032496,GO:0043405,GO:0031625,GO:0008134,GO:0014912,GO:0031434,GO:0055106,GO:0007254,GO:0031665,GO:0045645,GO:0045651,GO:0045659,GO:0005524,GO:0006468,GO:0004672	negative regulation of DNA-binding transcription factor activity|cytoplasm|nucleus|negative regulation of smooth muscle cell proliferation|negative regulation of protein kinase activity|protein binding|protein kinase inhibitor activity|positive regulation of proteasomal ubiquitin-dependent protein catabolic process|response to lipopolysaccharide|regulation of MAP kinase activity|ubiquitin protein…
TM9SF3	1.91752e-163	0.551	0.605	6.43097e-159	-0.625981	0.736633	-0.440983	ENSG00000077147	56889	protein_coding	transmembrane 9 superfamily member 3 [Source:HGNC Symbol;Acc:HGNC:21529]	GO:0016020,GO:0016021,GO:0072657	membrane|integral component of membrane|protein localization to membrane
PRDX6	7.60885e-163	0.729	0.48	2.55186e-158	-0.487016	1.41682	0.502658	ENSG00000117592	9588	protein_coding	peroxiredoxin 6 [Source:HGNC Symbol;Acc:HGNC:16753]	GO:0005737,GO:0005623,GO:0005634,GO:0016020,GO:0016491,GO:0055114,GO:0016787,GO:0006629,GO:0016042,GO:0005615,GO:0005829,GO:0045454,GO:0005515,GO:0003824,GO:0008152,GO:0048471,GO:0098869,GO:0004623,GO:0102567,GO:0102568,GO:0005764,GO:0005576,GO:0004601,GO:0051920,GO:0016209,GO:0045296,GO:0070062,GO:0043312,GO:0035578,GO:0034599,GO:0031625,GO:0042803,GO:0004602,GO:0047499,GO:0006979,GO:0042744,GO:…	cytoplasm|cell|nucleus|membrane|oxidoreductase activity|oxidation-reduction process|hydrolase activity|lipid metabolic process|lipid catabolic process|extracellular space|cytosol|cell redox homeostasis|protein binding|catalytic activity|metabolic process|perinuclear region of cytoplasm|cellular oxidant detoxification|phospholipase A2 activity|phospholipase A2 activity (consuming 1,2-dipalmitoylph…
ATP1B2	1.06266e-162	0.122	0.301	3.56395e-158	-2.25982	0.620735	-0.68795	ENSG00000129244	482	protein_coding	ATPase Na+/K+ transporting subunit beta 2 [Source:HGNC Symbol;Acc:HGNC:805]	GO:0016020,GO:0006811,GO:0006813,GO:0006814,GO:0005890,GO:0050821,GO:0016021,GO:0007155,GO:0005886,GO:0050900,GO:0005515,GO:0010248,GO:1990573,GO:0034220,GO:1903278,GO:1903779,GO:0051117,GO:0005391,GO:0006883,GO:0030007,GO:0036376,GO:0086009,GO:0086064,GO:0001671,GO:0032781,GO:1901018,GO:1903288,GO:0005737,GO:0016324	membrane|ion transport|potassium ion transport|sodium ion transport|sodium:potassium-exchanging ATPase complex|protein stabilization|integral component of membrane|cell adhesion|plasma membrane|leukocyte migration|protein binding|establishment or maintenance of transmembrane electrochemical gradient|potassium ion import across plasma membrane|ion transmembrane transport|positive regulation of sod…	path:hsa04022,path:hsa04024,path:hsa04260,path:hsa04261,path:hsa04911,path:hsa04918,path:hsa04919,path:hsa04925,path:hsa04960,path:hsa04961,path:hsa04964,path:hsa04970,path:hsa04971,path:hsa04972,path:hsa04973,path:hsa04974,path:hsa04976,path:hsa04978	cGMP-PKG signaling pathway|cAMP signaling pathway|Cardiac muscle contraction|Adrenergic signaling in cardiomyocytes|Insulin secretion|Thyroid hormone synthesis|Thyroid hormone signaling pathway|Aldosterone synthesis and secretion|Aldosterone-regulated sodium reabsorption|Endocrine and other factor-regulated calcium reabsorption|Proximal tubule bicarbonate reclamation|Salivary secretion|Gastric ac…
PEAK1	1.57062e-162	0.282	0.396	5.26755e-158	-1.55185	0.644555	-0.633626	ENSG00000173517	79834	protein_coding	pseudopodium enriched atypical kinase 1 [Source:HGNC Symbol;Acc:HGNC:29431]	GO:0005737,GO:0004672,GO:0006468,GO:0018108,GO:0005856,GO:0005515,GO:0004715,GO:0030054,GO:0005925,GO:0016477,GO:0042802,GO:0015629,GO:0048041,GO:0046777,GO:0051893,GO:0034446,GO:0005524	cytoplasm|protein kinase activity|protein phosphorylation|peptidyl-tyrosine phosphorylation|cytoskeleton|protein binding|non-membrane spanning protein tyrosine kinase activity|cell junction|focal adhesion|cell migration|identical protein binding|actin cytoskeleton|focal adhesion assembly|protein autophosphorylation|regulation of focal adhesion assembly|substrate adhesion-dependent cell spreading|…
RBM6	2.21766e-162	0.355	0.48	7.43759e-158	-1.20325	0.649347	-0.62294	ENSG00000004534	10180	protein_coding	RNA binding motif protein 6 [Source:HGNC Symbol;Acc:HGNC:9903]	GO:0003676,GO:0003723,GO:0005634,GO:0005515,GO:0003677,GO:0006396	nucleic acid binding|RNA binding|nucleus|protein binding|DNA binding|RNA processing
PRKDC	2.50469e-162	0.339	0.484	8.40023e-158	-1.27795	0.683243	-0.549529	ENSG00000253729	5591	protein_coding	protein kinase, DNA-activated, catalytic subunit [Source:HGNC Symbol;Acc:HGNC:9413]	GO:0045944,GO:0032869,GO:0005634,GO:0003723,GO:0016020,GO:0000166,GO:0004674,GO:0005524,GO:0016301,GO:0016740,GO:0016310,GO:0005654,GO:0003677,GO:0006281,GO:0005515,GO:0006303,GO:0006310,GO:0006974,GO:0048511,GO:0002376,GO:0045087,GO:0005730,GO:0016567,GO:0005829,GO:0006302,GO:0000784,GO:2001034,GO:0008630,GO:0005667,GO:0001933,GO:0032991,GO:0019904,GO:0006464,GO:0006468,GO:0004672,GO:0042752,GO:…	positive regulation of transcription by RNA polymerase II|cellular response to insulin stimulus|nucleus|RNA binding|membrane|nucleotide binding|protein serine/threonine kinase activity|ATP binding|kinase activity|transferase activity|phosphorylation|nucleoplasm|DNA binding|DNA repair|protein binding|double-strand break repair via nonhomologous end joining|DNA recombination|cellular response to DN…	path:hsa03450,path:hsa04110	Non-homologous end-joining|Cell cycle
TP53BP1	3.72474e-162	0.188	0.356	1.2492e-157	-2.0438	0.690423	-0.534448	ENSG00000067369	7158	protein_coding	tumor protein p53 binding protein 1 [Source:HGNC Symbol;Acc:HGNC:11999]	GO:0051091,GO:0045944,GO:0005634,GO:0005654,GO:0003677,GO:0005694,GO:0005515,GO:0006281,GO:0006974,GO:0016604,GO:0045893,GO:0000775,GO:0000776,GO:0000777,GO:0042393,GO:0000077,GO:0051260,GO:2000042,GO:0035861,GO:0005737,GO:0006303,GO:0001102,GO:0035064,GO:0000781,GO:0002039,GO:0045830,GO:0003712,GO:0003684,GO:0042162,GO:0043565,GO:0061649,GO:0071481,GO:0000784,GO:0005657,GO:1990391	positive regulation of DNA-binding transcription factor activity|positive regulation of transcription by RNA polymerase II|nucleus|nucleoplasm|DNA binding|chromosome|protein binding|DNA repair|cellular response to DNA damage stimulus|nuclear body|positive regulation of transcription, DNA-templated|chromosome, centromeric region|kinetochore|condensed chromosome kinetochore|histone binding|DNA dama…	path:hsa04621	NOD-like receptor signaling pathway
ADGRA2	2.136e-161	0.237	0.365	7.16372e-157	-1.77662	0.665443	-0.587613	ENSG00000020181	25960	protein_coding	adhesion G protein-coupled receptor A2 [Source:HGNC Symbol;Acc:HGNC:17849]	GO:0005515,GO:0016020,GO:0016021,GO:0004930,GO:0007186,GO:0005886,GO:0042995,GO:0007165,GO:0004888,GO:0007166,GO:0016055,GO:0002040,GO:0030175,GO:0001525,GO:0090263,GO:0043542,GO:0045765,GO:0007417,GO:0050920,GO:0090210,GO:1990909,GO:0010595,GO:1900747,GO:0009986	protein binding|membrane|integral component of membrane|G protein-coupled receptor activity|G protein-coupled receptor signaling pathway|plasma membrane|cell projection|signal transduction|transmembrane signaling receptor activity|cell surface receptor signaling pathway|Wnt signaling pathway|sprouting angiogenesis|filopodium|angiogenesis|positive regulation of canonical Wnt signaling pathway|endo…
PJA2	4.51232e-161	0.433	0.563	1.51334e-156	-0.930309	0.697797	-0.519121	ENSG00000198961	9867	protein_coding	praja ring finger ubiquitin ligase 2 [Source:HGNC Symbol;Acc:HGNC:17481]	GO:0005737,GO:0016020,GO:0046872,GO:0016740,GO:0005783,GO:0005789,GO:0016567,GO:0005794,GO:0035329,GO:0004842,GO:0045111,GO:0005886,GO:0000139,GO:0030054,GO:0006954,GO:0045202,GO:0045211,GO:0045087,GO:0005515,GO:0010738,GO:0061630,GO:0014069,GO:0007616,GO:0046330,GO:0034236,GO:0034237,GO:0034137,GO:0043030,GO:1900745	cytoplasm|membrane|metal ion binding|transferase activity|endoplasmic reticulum|endoplasmic reticulum membrane|protein ubiquitination|Golgi apparatus|hippo signaling|ubiquitin-protein transferase activity|intermediate filament cytoskeleton|plasma membrane|Golgi membrane|cell junction|inflammatory response|synapse|postsynaptic membrane|innate immune response|protein binding|regulation of protein k…
WDR60	7.53481e-161	0.198	0.366	2.52702e-156	-1.93891	0.667991	-0.582099	ENSG00000126870	55112	protein_coding	WD repeat domain 60 [Source:HGNC Symbol;Acc:HGNC:21862]	GO:0005615,GO:0042995,GO:0005515,GO:0005929,GO:0097546,GO:0035735,GO:0097542,GO:0030030,GO:0060271,GO:0000922,GO:0005813,GO:0007018,GO:0008574,GO:0045503,GO:0045504,GO:2000582,GO:0005868,GO:0048704,GO:0031021,GO:0000242	extracellular space|cell projection|protein binding|cilium|ciliary base|intraciliary transport involved in cilium assembly|ciliary tip|cell projection organization|cilium assembly|spindle pole|centrosome|microtubule-based movement|ATP-dependent microtubule motor activity, plus-end-directed|dynein light chain binding|dynein heavy chain binding|positive regulation of ATP-dependent microtubule motor…
TAOK1	1.56237e-160	0.301	0.44	5.23986e-156	-1.49939	0.693252	-0.528548	ENSG00000160551	57551	protein_coding	TAO kinase 1 [Source:HGNC Symbol;Acc:HGNC:29259]	GO:0004672,GO:0005524,GO:0006468,GO:0005737,GO:0000166,GO:0004674,GO:0016301,GO:0016740,GO:0016310,GO:0006281,GO:0006974,GO:0006915,GO:0005634,GO:0005829,GO:0070062,GO:0000226,GO:0007095,GO:0005515,GO:0048156,GO:0023014,GO:0032147,GO:0032874,GO:0046330,GO:0051493,GO:0004709,GO:0007257,GO:0097194,GO:0050321,GO:0000186,GO:0048487,GO:0070050,GO:0048471,GO:0043014,GO:0070507,GO:0015630,GO:0007026,GO:…	protein kinase activity|ATP binding|protein phosphorylation|cytoplasm|nucleotide binding|protein serine/threonine kinase activity|kinase activity|transferase activity|phosphorylation|DNA repair|cellular response to DNA damage stimulus|apoptotic process|nucleus|cytosol|extracellular exosome|microtubule cytoskeleton organization|mitotic G2 DNA damage checkpoint|protein binding|tau protein binding|s…	path:hsa04010	MAPK signaling pathway
THOC2	1.72173e-160	0.38	0.492	5.77434e-156	-1.17352	0.693907	-0.527186	ENSG00000125676	57187	protein_coding	THO complex 2 [Source:HGNC Symbol;Acc:HGNC:19073]	GO:0006397,GO:0006406,GO:0000347,GO:0003723,GO:0008380,GO:0051028,GO:0005634,GO:0016607,GO:0005515,GO:0048666,GO:0003729,GO:0005654,GO:0000784,GO:0006405,GO:0031124,GO:0048699,GO:0016973,GO:0000346,GO:0046784,GO:0000445	mRNA processing|mRNA export from nucleus|THO complex|RNA binding|RNA splicing|mRNA transport|nucleus|nuclear speck|protein binding|neuron development|mRNA binding|nucleoplasm|nuclear chromosome, telomeric region|RNA export from nucleus|mRNA 3'-end processing|generation of neurons|poly(A)+ mRNA export from nucleus|transcription export complex|viral mRNA export from host cell nucleus|THO complex pa…	path:hsa03013,path:hsa03040	RNA transport|Spliceosome
RPL27	1.89694e-160	0.939	0.823	6.36194e-156	1.05343	1.30501	0.384064	ENSG00000131469	6155	protein_coding	ribosomal protein L27 [Source:HGNC Symbol;Acc:HGNC:10328]	GO:0003723,GO:0005634,GO:0005737,GO:0016020,GO:0006412,GO:0005783,GO:0003735,GO:0005840,GO:0005829,GO:0005515,GO:0005925,GO:0006364,GO:0022625,GO:0070062,GO:0019083,GO:0006413,GO:1990904,GO:0000184,GO:0005791,GO:0006614,GO:0098556,GO:0005622	RNA binding|nucleus|cytoplasm|membrane|translation|endoplasmic reticulum|structural constituent of ribosome|ribosome|cytosol|protein binding|focal adhesion|rRNA processing|cytosolic large ribosomal subunit|extracellular exosome|viral transcription|translational initiation|ribonucleoprotein complex|nuclear-transcribed mRNA catabolic process, nonsense-mediated decay|rough endoplasmic reticulum|SRP-…	path:hsa03010	Ribosome
GLA	2.02488e-160	0.378	0.152	6.79104e-156	-1.99884	1.6747	0.743904	ENSG00000102393	2717	protein_coding	galactosidase alpha [Source:HGNC Symbol;Acc:HGNC:4296]	GO:0016787,GO:0003824,GO:0005975,GO:0008152,GO:0004553,GO:0016798,GO:0005737,GO:0005794,GO:0042803,GO:0005576,GO:0005764,GO:0005515,GO:0006687,GO:0070062,GO:0043312,GO:0005102,GO:0043202,GO:0035578,GO:0016139,GO:0004557,GO:0016936,GO:0052692,GO:0009311,GO:0045019,GO:0046477,GO:0046479,GO:0051001	hydrolase activity|catalytic activity|carbohydrate metabolic process|metabolic process|hydrolase activity, hydrolyzing O-glycosyl compounds|hydrolase activity, acting on glycosyl bonds|cytoplasm|Golgi apparatus|protein homodimerization activity|extracellular region|lysosome|protein binding|glycosphingolipid metabolic process|extracellular exosome|neutrophil degranulation|signaling receptor bindin…	path:hsa00052,path:hsa00561,path:hsa00600,path:hsa00603,path:hsa04142	Galactose metabolism|Glycerolipid metabolism|Sphingolipid metabolism|Glycosphingolipid biosynthesis - globo and isoglobo series|Lysosome
PTP4A1	2.47382e-160	0.587	0.339	8.29668e-156	-0.992907	1.53535	0.61857	ENSG00000112245	7803	protein_coding	protein tyrosine phosphatase 4A1 [Source:HGNC Symbol;Acc:HGNC:9634]	GO:0005737,GO:0016020,GO:0005783,GO:0016787,GO:0005886,GO:0004721,GO:0005856,GO:0005515,GO:0016311,GO:0035335,GO:0016791,GO:0008138,GO:0007049,GO:0007275,GO:0006470,GO:0004725,GO:0005819,GO:0005634,GO:0005768,GO:0005769,GO:0009898,GO:0030335	cytoplasm|membrane|endoplasmic reticulum|hydrolase activity|plasma membrane|phosphoprotein phosphatase activity|cytoskeleton|protein binding|dephosphorylation|peptidyl-tyrosine dephosphorylation|phosphatase activity|protein tyrosine/serine/threonine phosphatase activity|cell cycle|multicellular organism development|protein dephosphorylation|protein tyrosine phosphatase activity|spindle|nucleus|en…
TRIP12	3.94955e-160	0.307	0.445	1.3246e-155	-1.49216	0.688688	-0.538078	ENSG00000153827	9320	protein_coding	thyroid hormone receptor interactor 12 [Source:HGNC Symbol;Acc:HGNC:12306]	GO:0005634,GO:0016607,GO:0016740,GO:0016567,GO:0004842,GO:0005515,GO:0006281,GO:0006974,GO:0006511,GO:0005654,GO:0005829,GO:0000209,GO:0046966,GO:1901315,GO:2000780,GO:0045995,GO:0008270	nucleus|nuclear speck|transferase activity|protein ubiquitination|ubiquitin-protein transferase activity|protein binding|DNA repair|cellular response to DNA damage stimulus|ubiquitin-dependent protein catabolic process|nucleoplasm|cytosol|protein polyubiquitination|thyroid hormone receptor binding|negative regulation of histone H2A K63-linked ubiquitination|negative regulation of double-strand br…	path:hsa04120	Ubiquitin mediated proteolysis
EIF3I	4.32024e-160	0.653	0.396	1.44892e-155	-0.875143	1.39895	0.484344	ENSG00000084623	8668	protein_coding	eukaryotic translation initiation factor 3 subunit I [Source:HGNC Symbol;Acc:HGNC:3272]	GO:0005515,GO:0005737,GO:0003743,GO:0001732,GO:0002183,GO:0006412,GO:0006413,GO:0005852,GO:0016282,GO:0033290,GO:0005829,GO:0070062,GO:0071541	protein binding|cytoplasm|translation initiation factor activity|formation of cytoplasmic translation initiation complex|cytoplasmic translational initiation|translation|translational initiation|eukaryotic translation initiation factor 3 complex|eukaryotic 43S preinitiation complex|eukaryotic 48S preinitiation complex|cytosol|extracellular exosome|eukaryotic translation initiation factor 3 comple…	path:hsa03013	RNA transport
ITSN1	9.69235e-160	0.271	0.41	3.25062e-155	-1.68642	0.709209	-0.495716	ENSG00000205726	6453	protein_coding	intersectin 1 [Source:HGNC Symbol;Acc:HGNC:6183]	GO:0005634,GO:0005737,GO:0016020,GO:0015031,GO:0046872,GO:0035556,GO:0005509,GO:0006887,GO:0005886,GO:0005085,GO:0005089,GO:0035023,GO:0042995,GO:0005515,GO:0030054,GO:0031410,GO:0045202,GO:0005905,GO:0005768,GO:0005829,GO:0006897,GO:0030027,GO:0051056,GO:0012505,GO:0016032,GO:0055037,GO:0007186,GO:0043005,GO:0070064,GO:0061024,GO:0048013,GO:0005635,GO:0043065,GO:0060090,GO:0033674,GO:0034613,GO:…	nucleus|cytoplasm|membrane|protein transport|metal ion binding|intracellular signal transduction|calcium ion binding|exocytosis|plasma membrane|guanyl-nucleotide exchange factor activity|Rho guanyl-nucleotide exchange factor activity|regulation of Rho protein signal transduction|cell projection|protein binding|cell junction|cytoplasmic vesicle|synapse|clathrin-coated pit|endosome|cytosol|endocyto…
ARHGAP21	1.41149e-159	0.509	0.572	4.73386e-155	-0.741829	0.695205	-0.52449	ENSG00000107863	57584	protein_coding	Rho GTPase activating protein 21 [Source:HGNC Symbol;Acc:HGNC:23725]	GO:0005737,GO:0016020,GO:0007165,GO:0005794,GO:0005886,GO:0030054,GO:0043547,GO:0015629,GO:0005856,GO:0005515,GO:0000139,GO:0031410,GO:0030659,GO:0005096,GO:0005829,GO:0051056,GO:0007030,GO:0051683,GO:0072384,GO:0051684	cytoplasm|membrane|signal transduction|Golgi apparatus|plasma membrane|cell junction|positive regulation of GTPase activity|actin cytoskeleton|cytoskeleton|protein binding|Golgi membrane|cytoplasmic vesicle|cytoplasmic vesicle membrane|GTPase activator activity|cytosol|regulation of small GTPase mediated signal transduction|Golgi organization|establishment of Golgi localization|organelle transpor…
ATF7IP	1.28658e-158	0.21	0.385	4.31492e-154	-1.85917	0.671572	-0.574386	ENSG00000171681	55729	protein_coding	activating transcription factor 7 interacting protein [Source:HGNC Symbol;Acc:HGNC:20092]	GO:0005634,GO:0005829,GO:0005654,GO:0005515,GO:0016604,GO:0045893,GO:0050821,GO:0016032,GO:0031647,GO:0045892,GO:0006306,GO:0090309,GO:0045898,GO:0003714,GO:0016887,GO:0000122,GO:0005667	nucleus|cytosol|nucleoplasm|protein binding|nuclear body|positive regulation of transcription, DNA-templated|protein stabilization|viral process|regulation of protein stability|negative regulation of transcription, DNA-templated|DNA methylation|positive regulation of methylation-dependent chromatin silencing|regulation of RNA polymerase II transcriptional preinitiation complex assembly|transcript…
MEIS1	1.47456e-158	0.11	0.26	4.94539e-154	-2.53059	0.650275	-0.620879	ENSG00000143995	4211	protein_coding	Meis homeobox 1 [Source:HGNC Symbol;Acc:HGNC:7000]	GO:0005634,GO:0006355,GO:0003677,GO:0005515,GO:0007275,GO:0000981,GO:0000790,GO:0000978,GO:0001228,GO:0003682,GO:0043565,GO:0046982,GO:0001525,GO:0002089,GO:0007626,GO:0030097,GO:0035855,GO:0045638,GO:0045665,GO:0045944,GO:0048514,GO:0060044,GO:0060216,GO:0005667	nucleus|regulation of transcription, DNA-templated|DNA binding|protein binding|multicellular organism development|DNA-binding transcription factor activity, RNA polymerase II-specific|nuclear chromatin|RNA polymerase II proximal promoter sequence-specific DNA binding|DNA-binding transcription activator activity, RNA polymerase II-specific|chromatin binding|sequence-specific DNA binding|protein he…	path:hsa04550,path:hsa05202	Signaling pathways regulating pluripotency of stem cells|Transcriptional misregulation in cancer
SEMA5A	1.63034e-158	0.081	0.23	5.46782e-154	-2.65944	0.630424	-0.665607	ENSG00000112902	9037	protein_coding	semaphorin 5A [Source:HGNC Symbol;Acc:HGNC:10736]	GO:0016020,GO:0016021,GO:0007275,GO:0030154,GO:0005886,GO:0030215,GO:0007399,GO:0070062,GO:0090263,GO:0007267,GO:0007155,GO:0043395,GO:2000352,GO:0045545,GO:0060326,GO:0007162,GO:0045766,GO:0002043,GO:0051897,GO:0050918,GO:0001938,GO:0048842,GO:0048675,GO:2001028,GO:0030836,GO:0007413,GO:0035373,GO:0021536,GO:0048843,GO:0097485,GO:1990256,GO:0005515	membrane|integral component of membrane|multicellular organism development|cell differentiation|plasma membrane|semaphorin receptor binding|nervous system development|extracellular exosome|positive regulation of canonical Wnt signaling pathway|cell-cell signaling|cell adhesion|heparan sulfate proteoglycan binding|negative regulation of endothelial cell apoptotic process|syndecan binding|cell chem…	path:hsa04360	Axon guidance
SLC19A2	2.42411e-158	0.341	0.118	8.12996e-154	-2.48879	1.36148	0.445173	ENSG00000117479	10560	protein_coding	solute carrier family 19 member 2 [Source:HGNC Symbol;Acc:HGNC:10938]	GO:0016020,GO:0016021,GO:0005886,GO:0090482,GO:0051180,GO:0015234,GO:0015888,GO:0071934,GO:0005515,GO:0055085,GO:0008517,GO:0015884,GO:0042723,GO:0035461	membrane|integral component of membrane|plasma membrane|vitamin transmembrane transporter activity|vitamin transport|thiamine transmembrane transporter activity|thiamine transport|thiamine transmembrane transport|protein binding|transmembrane transport|folic acid transmembrane transporter activity|folic acid transport|thiamine-containing compound metabolic process|vitamin transmembrane transport	path:hsa04977	Vitamin digestion and absorption
SETD2	6.26907e-158	0.308	0.46	2.10252e-153	-1.40931	0.672053	-0.573353	ENSG00000181555	29072	protein_coding	SET domain containing 2, histone lysine methyltransferase [Source:HGNC Symbol;Acc:HGNC:18420]	GO:0005634,GO:0018024,GO:0046975,GO:0097198,GO:0046872,GO:0016740,GO:0008168,GO:0032259,GO:0006355,GO:0006325,GO:0005694,GO:0005515,GO:0006281,GO:0006974,GO:0007275,GO:0030154,GO:0006368,GO:0002376,GO:0045087,GO:0034968,GO:0006298,GO:0016279,GO:0051607,GO:0005654,GO:0048863,GO:0043014,GO:0018023,GO:0018026,GO:0010569,GO:0032465,GO:0034728,GO:0032727,GO:0035987,GO:0034340,GO:0010793,GO:0001525,GO:…	nucleus|histone-lysine N-methyltransferase activity|histone methyltransferase activity (H3-K36 specific)|histone H3-K36 trimethylation|metal ion binding|transferase activity|methyltransferase activity|methylation|regulation of transcription, DNA-templated|chromatin organization|chromosome|protein binding|DNA repair|cellular response to DNA damage stimulus|multicellular organism development|cell d…	path:hsa00310	Lysine degradation
BIRC6	1.30588e-157	0.241	0.401	4.37967e-153	-1.72375	0.674959	-0.567128	ENSG00000115760	57448	protein_coding	baculoviral IAP repeat containing 6 [Source:HGNC Symbol;Acc:HGNC:13516]	GO:0005737,GO:0016020,GO:0016740,GO:0043066,GO:0016567,GO:0005794,GO:0051301,GO:0004842,GO:0010951,GO:0006915,GO:0005856,GO:0005515,GO:0007049,GO:0032465,GO:0000922,GO:0005815,GO:0030496,GO:0005634,GO:0005768,GO:0061631,GO:0006511,GO:0030414,GO:0010466,GO:0005802,GO:0042127,GO:0090543,GO:0006468,GO:0004869,GO:2001237,GO:0001890,GO:0008284,GO:0060711,GO:0060712	cytoplasm|membrane|transferase activity|negative regulation of apoptotic process|protein ubiquitination|Golgi apparatus|cell division|ubiquitin-protein transferase activity|negative regulation of endopeptidase activity|apoptotic process|cytoskeleton|protein binding|cell cycle|regulation of cytokinesis|spindle pole|microtubule organizing center|midbody|nucleus|endosome|ubiquitin conjugating enzyme…	path:hsa04120,path:hsa04215	Ubiquitin mediated proteolysis|Apoptosis - multiple species
CSRNP1	1.46081e-157	0.571	0.311	4.89926e-153	-1.08324	1.45098	0.537025	ENSG00000144655	64651	protein_coding	cysteine and serine rich nuclear protein 1 [Source:HGNC Symbol;Acc:HGNC:14300]	GO:0005634,GO:0003677,GO:0003700,GO:0005515,GO:0006915,GO:0001228,GO:0043565,GO:0006355,GO:0009791,GO:0045944,GO:0048008,GO:0048705,GO:0060021,GO:0060325,GO:0000981,GO:0000790,GO:0003674	nucleus|DNA binding|DNA-binding transcription factor activity|protein binding|apoptotic process|DNA-binding transcription activator activity, RNA polymerase II-specific|sequence-specific DNA binding|regulation of transcription, DNA-templated|post-embryonic development|positive regulation of transcription by RNA polymerase II|platelet-derived growth factor receptor signaling pathway|skeletal syste…
PLEC	5.2129e-157	0.351	0.471	1.7483e-152	-1.27618	0.671013	-0.575588	ENSG00000178209	5339	protein_coding	plectin [Source:HGNC Symbol;Acc:HGNC:9069]	GO:0003723,GO:0005737,GO:0005829,GO:0003779,GO:0005925,GO:0045111,GO:0005856,GO:0005515,GO:0008092,GO:0030054,GO:0005200,GO:0016020,GO:0045296,GO:0070062,GO:0042383,GO:0005882,GO:0042060,GO:0045104,GO:0005886,GO:0048471,GO:0008307,GO:0030506,GO:0031581,GO:0030056,GO:0043034,GO:0016528,GO:0005903,GO:0043292	RNA binding|cytoplasm|cytosol|actin binding|focal adhesion|intermediate filament cytoskeleton|cytoskeleton|protein binding|cytoskeletal protein binding|cell junction|structural constituent of cytoskeleton|membrane|cadherin binding|extracellular exosome|sarcolemma|intermediate filament|wound healing|intermediate filament cytoskeleton organization|plasma membrane|perinuclear region of cytoplasm|str…
MT1A	6.10926e-157	0.233	0.053	2.04892e-152	-2.97865	1.95067	0.96397	ENSG00000205362	4489	protein_coding	metallothionein 1A [Source:HGNC Symbol;Acc:HGNC:7393]	GO:0005634,GO:0005737,GO:0046872,GO:0008270,GO:0005515,GO:0048471,GO:0005829,GO:0045926,GO:0006882,GO:0010038,GO:0010273,GO:0071276,GO:0071280,GO:0071294	nucleus|cytoplasm|metal ion binding|zinc ion binding|protein binding|perinuclear region of cytoplasm|cytosol|negative regulation of growth|cellular zinc ion homeostasis|response to metal ion|detoxification of copper ion|cellular response to cadmium ion|cellular response to copper ion|cellular response to zinc ion	path:hsa04978	Mineral absorption
COX4I1	3.28364e-156	0.856	0.661	1.10127e-151	0.271318	1.37527	0.459717	ENSG00000131143	1327	protein_coding	cytochrome c oxidase subunit 4I1 [Source:HGNC Symbol;Acc:HGNC:2265]	GO:1902600,GO:0004129,GO:0022900,GO:0016020,GO:0016021,GO:0005634,GO:0005739,GO:0005743,GO:0005515,GO:0006123,GO:0005751,GO:0006091,GO:0007584,GO:0031966	proton transmembrane transport|cytochrome-c oxidase activity|electron transport chain|membrane|integral component of membrane|nucleus|mitochondrion|mitochondrial inner membrane|protein binding|mitochondrial electron transport, cytochrome c to oxygen|mitochondrial respiratory chain complex IV|generation of precursor metabolites and energy|response to nutrient|mitochondrial membrane	path:hsa00190,path:hsa04260,path:hsa04714,path:hsa04932,path:hsa05010,path:hsa05012,path:hsa05016	Oxidative phosphorylation|Cardiac muscle contraction|Thermogenesis|Non-alcoholic fatty liver disease (NAFLD)|Alzheimer disease|Parkinson disease|Huntington disease
HIST2H2BF	4.1301e-156	0.127	0.302	1.38515e-151	-2.34032	0.663925	-0.590908	ENSG00000203814	440689	protein_coding	histone cluster 2 H2B family member f [Source:HGNC Symbol;Acc:HGNC:24700]	GO:0005634,GO:0005829,GO:0005654,GO:0003677,GO:0046982,GO:0000786,GO:0005694,GO:0070062,GO:0003674,GO:0006334	nucleus|cytosol|nucleoplasm|DNA binding|protein heterodimerization activity|nucleosome|chromosome|extracellular exosome|molecular_function|nucleosome assembly	path:hsa05034,path:hsa05203,path:hsa05322	Alcoholism|Viral carcinogenesis|Systemic lupus erythematosus
CBX5	4.69098e-156	0.373	0.477	1.57326e-151	-1.2506	0.72014	-0.473651	ENSG00000094916	23468	protein_coding	chromobox 5 [Source:HGNC Symbol;Acc:HGNC:1555]	GO:0005634,GO:0005694,GO:0005515,GO:0006974,GO:0042802,GO:0000775,GO:0000122,GO:0005654,GO:0032991,GO:0000784,GO:0016032,GO:0043021,GO:1990904,GO:0005635,GO:0045892,GO:0070317,GO:0044877,GO:0035064,GO:0005730,GO:0030674,GO:0007596,GO:0017053,GO:0016605,GO:0005721,GO:0090734,GO:0000118,GO:0070491,GO:0031618,GO:0003682,GO:0042803,GO:0042826,GO:0000776,GO:0000792,GO:0005720,GO:0010369,GO:0035097	nucleus|chromosome|protein binding|cellular response to DNA damage stimulus|identical protein binding|chromosome, centromeric region|negative regulation of transcription by RNA polymerase II|nucleoplasm|protein-containing complex|nuclear chromosome, telomeric region|viral process|ribonucleoprotein complex binding|ribonucleoprotein complex|nuclear envelope|negative regulation of transcription, DNA…
SPTAN1	9.59445e-156	0.511	0.604	3.21779e-151	-0.610001	0.693104	-0.528856	ENSG00000197694	6709	protein_coding	spectrin alpha, non-erythrocytic 1 [Source:HGNC Symbol;Acc:HGNC:11273]	GO:0005737,GO:0043231,GO:0046872,GO:0005509,GO:0003779,GO:0051693,GO:0015630,GO:0005856,GO:0005515,GO:0007010,GO:0005576,GO:0005516,GO:0005829,GO:0045296,GO:0070062,GO:0005938,GO:0000165,GO:0043312,GO:0005200,GO:0016020,GO:0007411,GO:0035580,GO:1904724,GO:0006888,GO:1903561,GO:0008091	cytoplasm|intracellular membrane-bounded organelle|metal ion binding|calcium ion binding|actin binding|actin filament capping|microtubule cytoskeleton|cytoskeleton|protein binding|cytoskeleton organization|extracellular region|calmodulin binding|cytosol|cadherin binding|extracellular exosome|cell cortex|MAPK cascade|neutrophil degranulation|structural constituent of cytoskeleton|membrane|axon gui…	path:hsa04210	Apoptosis
XPO1	1.04188e-155	0.332	0.494	3.49424e-151	-1.28543	0.686689	-0.542271	ENSG00000082898	7514	protein_coding	exportin 1 [Source:HGNC Symbol;Acc:HGNC:12825]	GO:0003723,GO:0051028,GO:0005634,GO:0005737,GO:0016020,GO:0006886,GO:0015031,GO:0043231,GO:0005829,GO:0031965,GO:0005515,GO:0008536,GO:0005654,GO:0005730,GO:0000056,GO:0000776,GO:0075733,GO:0043657,GO:0043488,GO:0032991,GO:0016032,GO:0005049,GO:0005635,GO:0000055,GO:0019904,GO:0000054,GO:0000122,GO:0006611,GO:0006913,GO:0010824,GO:0034504,GO:0042176,GO:0042254,GO:0042493,GO:0046825,GO:0005642,GO:…	RNA binding|mRNA transport|nucleus|cytoplasm|membrane|intracellular protein transport|protein transport|intracellular membrane-bounded organelle|cytosol|nuclear membrane|protein binding|Ran GTPase binding|nucleoplasm|nucleolus|ribosomal small subunit export from nucleus|kinetochore|intracellular transport of virus|host cell|regulation of mRNA stability|protein-containing complex|viral process|nuc…	path:hsa03008,path:hsa03013,path:hsa05164,path:hsa05166	Ribosome biogenesis in eukaryotes|RNA transport|Influenza A|Human T-cell leukemia virus 1 infection
SLC3A2	1.33587e-155	0.673	0.421	4.48024e-151	-0.634196	1.43284	0.518875	ENSG00000168003	6520	protein_coding	solute carrier family 3 member 2 [Source:HGNC Symbol;Acc:HGNC:11026]	GO:0003723,GO:0016020,GO:0016021,GO:0005634,GO:0005829,GO:0003824,GO:0005765,GO:0005886,GO:0005975,GO:0005515,GO:0035725,GO:0042470,GO:0006816,GO:0030054,GO:0009986,GO:0005764,GO:0006865,GO:0050900,GO:0045296,GO:0070062,GO:0016324,GO:0043330,GO:0003725,GO:0015175,GO:0005432,GO:0015827,GO:1902475,GO:1903801,GO:1990184,GO:0045202	RNA binding|membrane|integral component of membrane|nucleus|cytosol|catalytic activity|lysosomal membrane|plasma membrane|carbohydrate metabolic process|protein binding|sodium ion transmembrane transport|melanosome|calcium ion transport|cell junction|cell surface|lysosome|amino acid transport|leukocyte migration|cadherin binding|extracellular exosome|apical plasma membrane|response to exogenous d…	path:hsa04150,path:hsa04216,path:hsa04974	mTOR signaling pathway|Ferroptosis|Protein digestion and absorption
EP300	2.60195e-155	0.332	0.455	8.72641e-151	-1.39342	0.700245	-0.514069	ENSG00000100393	2033	protein_coding	E1A binding protein p300 [Source:HGNC Symbol;Acc:HGNC:3373]	GO:0010976,GO:1901224,GO:0005634,GO:0005737,GO:0008270,GO:0046872,GO:0016740,GO:0005829,GO:0005654,GO:0003713,GO:0006355,GO:0003712,GO:0003677,GO:0016746,GO:0005694,GO:0005515,GO:0000123,GO:0007049,GO:0007623,GO:0048511,GO:0006915,GO:0004402,GO:0016573,GO:0000122,GO:0006977,GO:0045944,GO:0045444,GO:0031648,GO:0050821,GO:0002223,GO:0016579,GO:0061418,GO:0003682,GO:0045721,GO:0001666,GO:0016032,GO:…	positive regulation of neuron projection development|positive regulation of NIK/NF-kappaB signaling|nucleus|cytoplasm|zinc ion binding|metal ion binding|transferase activity|cytosol|nucleoplasm|transcription coactivator activity|regulation of transcription, DNA-templated|transcription coregulator activity|DNA binding|transferase activity, transferring acyl groups|chromosome|protein binding|histon…	path:hsa04024,path:hsa04066,path:hsa04068,path:hsa04110,path:hsa04310,path:hsa04330,path:hsa04350,path:hsa04520,path:hsa04630,path:hsa04720,path:hsa04916,path:hsa04919,path:hsa04922,path:hsa05016,path:hsa05152,path:hsa05161,path:hsa05164,path:hsa05165,path:hsa05166,path:hsa05167,path:hsa05168,path:hsa05200,path:hsa05203,path:hsa05206,path:hsa05211,path:hsa05215	cAMP signaling pathway|HIF-1 signaling pathway|FoxO signaling pathway|Cell cycle|Wnt signaling pathway|Notch signaling pathway|TGF-beta signaling pathway|Adherens junction|Jak-STAT signaling pathway|Long-term potentiation|Melanogenesis|Thyroid hormone signaling pathway|Glucagon signaling pathway|Huntington disease|Tuberculosis|Hepatitis B|Influenza A|Human papillomavirus infection|Human T-cell le…
DIRAS3	3.27127e-155	0.474	0.256	1.09712e-150	-1.29954	1.81993	0.863884	ENSG00000162595	9077	protein_coding	DIRAS family GTPase 3 [Source:HGNC Symbol;Acc:HGNC:687]	GO:0016020,GO:0000166,GO:0007165,GO:0003924,GO:0005525,GO:0005886,GO:0005515,GO:0007264,GO:0019003,GO:0000079,GO:0006349	membrane|nucleotide binding|signal transduction|GTPase activity|GTP binding|plasma membrane|protein binding|small GTPase mediated signal transduction|GDP binding|regulation of cyclin-dependent protein serine/threonine kinase activity|regulation of gene expression by genetic imprinting
CHD6	5.54477e-155	0.385	0.492	1.85961e-150	-1.18332	0.694926	-0.525069	ENSG00000124177	84181	protein_coding	chromodomain helicase DNA binding protein 6 [Source:HGNC Symbol;Acc:HGNC:19057]	GO:0005634,GO:0000166,GO:0005524,GO:0016787,GO:0003677,GO:0006325,GO:0032508,GO:0003678,GO:0004386,GO:0005654,GO:0016817,GO:0016032,GO:0008094,GO:0036091,GO:0001221,GO:0005515	nucleus|nucleotide binding|ATP binding|hydrolase activity|DNA binding|chromatin organization|DNA duplex unwinding|DNA helicase activity|helicase activity|nucleoplasm|hydrolase activity, acting on acid anhydrides|viral process|DNA-dependent ATPase activity|positive regulation of transcription from RNA polymerase II promoter in response to oxidative stress|transcription cofactor binding|protein bin…
COX6A1	6.20257e-155	0.716	0.462	2.08022e-150	-0.587052	1.31999	0.400529	ENSG00000111775	1337	protein_coding	cytochrome c oxidase subunit 6A1 [Source:HGNC Symbol;Acc:HGNC:2277]	GO:0016020,GO:0016021,GO:0005739,GO:0005743,GO:0050790,GO:1902600,GO:0005751,GO:0004129,GO:0022900,GO:0009060,GO:0006123,GO:0006091,GO:0030234	membrane|integral component of membrane|mitochondrion|mitochondrial inner membrane|regulation of catalytic activity|proton transmembrane transport|mitochondrial respiratory chain complex IV|cytochrome-c oxidase activity|electron transport chain|aerobic respiration|mitochondrial electron transport, cytochrome c to oxygen|generation of precursor metabolites and energy|enzyme regulator activity	path:hsa00190,path:hsa04260,path:hsa04714,path:hsa04932,path:hsa05010,path:hsa05012,path:hsa05016	Oxidative phosphorylation|Cardiac muscle contraction|Thermogenesis|Non-alcoholic fatty liver disease (NAFLD)|Alzheimer disease|Parkinson disease|Huntington disease
COL1A2	1.51411e-154	0.912	0.951	5.07803e-150	1.3613	0.575483	-0.797156	ENSG00000164692	1278	protein_coding	collagen type I alpha 2 chain [Source:HGNC Symbol;Acc:HGNC:2198]	GO:0046872,GO:0005783,GO:0005615,GO:0005515,GO:0005576,GO:0005581,GO:0005201,GO:0050776,GO:0050900,GO:0046332,GO:0030282,GO:0032963,GO:0070208,GO:0071230,GO:0085029,GO:0005584,GO:0030198,GO:0031012,GO:0070062,GO:0062023,GO:0001501,GO:0042802,GO:0030020,GO:0008217,GO:0030168,GO:0030674,GO:0005788,GO:0019221,GO:0007179,GO:0007266,GO:0030199,GO:0007596,GO:0001568,GO:0002020,GO:0048407,GO:0043589,GO:…	metal ion binding|endoplasmic reticulum|extracellular space|protein binding|extracellular region|collagen trimer|extracellular matrix structural constituent|regulation of immune response|leukocyte migration|SMAD binding|bone mineralization|collagen metabolic process|protein heterotrimerization|cellular response to amino acid stimulus|extracellular matrix assembly|collagen type I trimer|extracellu…	path:hsa04151,path:hsa04510,path:hsa04512,path:hsa04611,path:hsa04926,path:hsa04933,path:hsa04974,path:hsa05146,path:hsa05165	PI3K-Akt signaling pathway|Focal adhesion|ECM-receptor interaction|Platelet activation|Relaxin signaling pathway|AGE-RAGE signaling pathway in diabetic complications|Protein digestion and absorption|Amoebiasis|Human papillomavirus infection
GTF2A1	1.82698e-154	0.187	0.376	6.12733e-150	-1.93225	0.673307	-0.570664	ENSG00000165417	2957	protein_coding	general transcription factor IIA subunit 1 [Source:HGNC Symbol;Acc:HGNC:4646]	GO:0005634,GO:0005829,GO:0005654,GO:1903508,GO:0005515,GO:0006367,GO:0005672,GO:0006366,GO:0046982,GO:0003713,GO:0042795,GO:0003677,GO:0008134,GO:0005669,GO:0016251,GO:0017025,GO:0001103,GO:0005737	nucleus|cytosol|nucleoplasm|positive regulation of nucleic acid-templated transcription|protein binding|transcription initiation from RNA polymerase II promoter|transcription factor TFIIA complex|transcription by RNA polymerase II|protein heterodimerization activity|transcription coactivator activity|snRNA transcription by RNA polymerase II|DNA binding|transcription factor binding|transcription f…	path:hsa03022,path:hsa05203	Basal transcription factors|Viral carcinogenesis
HERC2	8.63068e-154	0.197	0.365	2.89456e-149	-1.96647	0.688483	-0.538506	ENSG00000128731	8924	protein_coding	HECT and RLD domain containing E3 ubiquitin protein ligase 2 [Source:HGNC Symbol;Acc:HGNC:4868]	GO:0005634,GO:0005737,GO:0016020,GO:0006886,GO:0008270,GO:0046872,GO:0016740,GO:0016567,GO:0004842,GO:0005856,GO:0005515,GO:0006281,GO:0006974,GO:0005085,GO:0005654,GO:0005814,GO:0031625,GO:0006303,GO:0032183,GO:0007283,GO:0043161	nucleus|cytoplasm|membrane|intracellular protein transport|zinc ion binding|metal ion binding|transferase activity|protein ubiquitination|ubiquitin-protein transferase activity|cytoskeleton|protein binding|DNA repair|cellular response to DNA damage stimulus|guanyl-nucleotide exchange factor activity|nucleoplasm|centriole|ubiquitin protein ligase binding|double-strand break repair via nonhomologou…	path:hsa04120	Ubiquitin mediated proteolysis
ANKRD37	8.68262e-154	0.44	0.199	2.91198e-149	-1.54913	1.66321	0.733975	ENSG00000186352	353322	protein_coding	ankyrin repeat domain 37 [Source:HGNC Symbol;Acc:HGNC:29593]	GO:0005634,GO:0005737,GO:0005829,GO:0005739,GO:0005515	nucleus|cytoplasm|cytosol|mitochondrion|protein binding
YTHDC1	3.01333e-153	0.539	0.62	1.01061e-148	-0.56916	0.710973	-0.492132	ENSG00000083896	91746	protein_coding	YTH domain containing 1 [Source:HGNC Symbol;Acc:HGNC:30626]	GO:0003723,GO:0006397,GO:0008380,GO:0005634,GO:0016607,GO:0005654,GO:0005886,GO:0005515,GO:0006406,GO:0009048,GO:0010608,GO:0006376,GO:0048024,GO:1990247,GO:0000381,GO:0000398,GO:0007283,GO:0048160,GO:0110104,GO:0001673,GO:0016604	RNA binding|mRNA processing|RNA splicing|nucleus|nuclear speck|nucleoplasm|plasma membrane|protein binding|mRNA export from nucleus|dosage compensation by inactivation of X chromosome|posttranscriptional regulation of gene expression|mRNA splice site selection|regulation of mRNA splicing, via spliceosome|N6-methyladenosine-containing RNA binding|regulation of alternative mRNA splicing, via splice…
ZBTB38	3.51452e-153	0.43	0.545	1.1787e-148	-0.886879	0.659789	-0.599924	ENSG00000177311	253461	protein_coding	zinc finger and BTB domain containing 38 [Source:HGNC Symbol;Acc:HGNC:26636]	GO:0005515,GO:0003676,GO:0005654,GO:0005634,GO:0046872,GO:0003677,GO:0003700,GO:0005694,GO:0042803,GO:0006974,GO:0006355,GO:0000981,GO:0045944,GO:0072562,GO:0045892,GO:0008327,GO:0006275	protein binding|nucleic acid binding|nucleoplasm|nucleus|metal ion binding|DNA binding|DNA-binding transcription factor activity|chromosome|protein homodimerization activity|cellular response to DNA damage stimulus|regulation of transcription, DNA-templated|DNA-binding transcription factor activity, RNA polymerase II-specific|positive regulation of transcription by RNA polymerase II|blood micropa…
HUWE1	1.02534e-152	0.329	0.447	3.43877e-148	-1.40412	0.694415	-0.52613	ENSG00000086758	10075	protein_coding	HECT, UBA and WWE domain containing E3 ubiquitin protein ligase 1 [Source:HGNC Symbol;Acc:HGNC:30892]	GO:0016740,GO:0004842,GO:0016567,GO:0003723,GO:0005634,GO:0005737,GO:0016020,GO:0005829,GO:0005654,GO:0003677,GO:0005515,GO:0006281,GO:0006974,GO:0048511,GO:0032922,GO:0030154,GO:0005576,GO:0006511,GO:0061630,GO:0070062,GO:0000209,GO:0031398,GO:0043312,GO:0006284,GO:0034774,GO:1904813,GO:1903955,GO:0006513,GO:0016574	transferase activity|ubiquitin-protein transferase activity|protein ubiquitination|RNA binding|nucleus|cytoplasm|membrane|cytosol|nucleoplasm|DNA binding|protein binding|DNA repair|cellular response to DNA damage stimulus|rhythmic process|circadian regulation of gene expression|cell differentiation|extracellular region|ubiquitin-dependent protein catabolic process|ubiquitin protein ligase activit…	path:hsa04120	Ubiquitin mediated proteolysis
[truncated: 695 more rows]
