# Supplementary material for: Single-cell transcriptomic analysis of endometriosis provides insights into fibroblast fates and immune cell heterogeneity
Source: Cell Biosci. 2021 Jul 7;11:125. doi: 10.1186/s13578-021-00637-x (PMC8261960; doi:10.1186/s13578-021-00637-x)
Supplement: Supplementary file 6 — Additional file 6. The relative ratio of immune cells in endometriosis lesions, eutopic endometrium, and normal endometrium. [file 13578_2021_637_MOESM6_ESM.xlsx]

## Sheet: freq_info_in_group_by_new_cellt
group	new_celltype	count	freq
Ectopic	T_cells	1607	53.124
Ectopic	NK_cells	330	10.9091
Ectopic	Macrophages_monocytes	712	23.5372
Ectopic	Mast_cell	371	12.2645
Ectopic	Neutrophils	5	0.165289
Eutopic	T_cells	2095	36.0771
Eutopic	NK_cells	2376	40.9161
Eutopic	Macrophages_monocytes	509	8.76528
Eutopic	Mast_cell	357	6.14775
Eutopic	Neutrophils	470	8.09368
Normal	T_cells	2280	45.1843
Normal	NK_cells	2130	42.2117
Normal	Macrophages_monocytes	293	5.80658
Normal	Mast_cell	158	3.13119
Normal	Neutrophils	185	3.66627
