# Supplementary material for: Single-cell transcriptomic analysis of endometriosis provides insights into fibroblast fates and immune cell heterogeneity
Source: Cell Biosci. 2021 Jul 7;11:125. doi: 10.1186/s13578-021-00637-x (PMC8261960; doi:10.1186/s13578-021-00637-x)
Supplement: Supplementary file 7 — Additional file 7. Differentially expressed genes of all T cells subclusters. [file 13578_2021_637_MOESM7_ESM.xlsx]

## Sheet: Table S6
gene	p_val	avg_logFC	pct.1	pct.2	p_val_adj	cluster	gene_diff
XIST	4.15938e-241	1.33372	0.788	0.672	1.39497e-236	6	1.173
MACF1	1.56251e-208	1.22656	0.547	0.454	5.24035e-204	6	1.205
MALAT1	5.60409e-201	0.681016	1	1	1.8795e-196	6	1
INTS6	7.06113e-200	1.29617	0.595	0.475	2.36816e-195	6	1.253
HEXIM1	3.57941e-186	1.2668	0.578	0.478	1.20046e-181	6	1.209
PPP1R10	2.90147e-184	1.06634	0.559	0.587	9.73096e-180	6	0.952
RNF213	2.00437e-177	1.05583	0.57	0.528	6.72227e-173	6	1.08
SYNE2	6.02357e-170	1.2329	0.553	0.487	2.02019e-165	6	1.136
UTRN	3.55034e-168	1.01484	0.43	0.345	1.19071e-163	6	1.246
NKTR	4.64547e-147	0.964249	0.455	0.419	1.558e-142	6	1.086
HNRNPH1	3.31836e-145	0.872589	0.631	0.658	1.11291e-140	6	0.959
C6orf62	1.08561e-132	0.753826	0.383	0.399	3.64091e-128	6	0.96
NABP1	1.2775e-131	1.01135	0.464	0.383	4.28449e-127	6	1.211
MT-CO1	3.02463e-130	0.562582	0.953	0.996	1.0144e-125	6	0.957
TTN	1.80618e-129	1.95951	0.26	0.101	6.05756e-125	6	2.574
HNRNPU	1.53321e-128	0.790146	0.64	0.74	5.14209e-124	6	0.865
THUMPD3-AS1	9.52867e-128	0.831067	0.349	0.305	3.19572e-123	6	1.144
DYNC1H1	2.12713e-124	0.800291	0.413	0.44	7.13397e-120	6	0.939
KMT2C	1.93747e-122	0.81659	0.313	0.278	6.49789e-118	6	1.126
BTG2	2.32517e-122	0.945624	0.631	0.703	7.79815e-118	6	0.898
NXF1	6.85042e-122	0.869588	0.307	0.256	2.29749e-117	6	1.199
RSRP1	1.84645e-121	0.797016	0.637	0.698	6.19261e-117	6	0.913
HIST1H2AC	2.14805e-118	0.913209	0.254	0.183	7.20413e-114	6	1.388
BDP1	5.59254e-118	0.62184	0.279	0.357	1.87563e-113	6	0.782
AKAP9	1.26033e-116	0.705952	0.408	0.472	4.22691e-112	6	0.864
MT-ND4L	1.53005e-116	0.773491	0.662	0.739	5.13148e-112	6	0.896
EIF4A1	3.24815e-116	0.649733	0.43	0.517	1.08936e-111	6	0.832
AHNAK	1.19371e-115	0.86508	0.517	0.547	4.00348e-111	6	0.945
DDX17	1.67834e-115	0.637069	0.43	0.516	5.62881e-111	6	0.833
GOLGA4	3.18366e-114	0.709799	0.318	0.339	1.06774e-109	6	0.938
CDK12	6.62991e-114	0.69012	0.279	0.272	2.22354e-109	6	1.026
NUFIP2	2.27029e-113	0.768538	0.458	0.488	7.61409e-109	6	0.939
POLR2A	5.06553e-112	0.745677	0.352	0.35	1.69888e-107	6	1.006
ANKRD36C	1.26105e-111	1.10043	0.346	0.144	4.22931e-107	6	2.403
SRRM2	4.65723e-110	0.454995	0.547	0.743	1.56194e-105	6	0.736
KMT2A	4.7369e-110	0.701551	0.388	0.401	1.58866e-105	6	0.968
FLNA	5.62375e-110	0.660607	0.372	0.451	1.88609e-105	6	0.825
SYNE1	5.80889e-110	0.924778	0.302	0.209	1.94819e-105	6	1.445
NOP56	1.83494e-109	0.586962	0.374	0.466	6.15403e-105	6	0.803
ANKRD11	3.9628e-109	0.628841	0.388	0.481	1.32904e-104	6	0.807
TLE4	6.14619e-109	0.815579	0.433	0.428	2.06131e-104	6	1.012
HSPB1	6.73039e-109	0.967682	0.45	0.554	2.25724e-104	6	0.812
FUS	9.49436e-109	0.771243	0.746	0.832	3.18422e-104	6	0.897
CHD4	1.57969e-108	0.75761	0.369	0.365	5.29796e-104	6	1.011
HNRNPA2B1	6.58659e-107	0.673614	0.858	0.944	2.20901e-102	6	0.909
ATM	1.31114e-106	0.820913	0.38	0.332	4.39731e-102	6	1.145
EGR1	3.09077e-106	1.1858	0.472	0.303	1.03658e-101	6	1.558
SMG1	5.53371e-106	0.746624	0.344	0.291	1.8559e-101	6	1.182
ACAP1	5.70491e-106	0.467408	0.402	0.555	1.91331e-101	6	0.724
ARAP2	7.04008e-105	0.688104	0.307	0.334	2.3611e-100	6	0.919
ASH1L	1.00921e-104	0.79672	0.307	0.254	3.38469e-100	6	1.209
AC016831.7	5.82243e-104	0.58585	0.263	0.346	1.95273e-99	6	0.76
PRRC2C	1.60885e-103	0.417496	0.536	0.766	5.39578e-99	6	0.7
CDK13	1.61003e-103	0.568797	0.235	0.273	5.39971e-99	6	0.861
GLS	2.56738e-103	0.611975	0.458	0.575	8.61047e-99	6	0.797
ILF3	3.9102e-101	0.565005	0.249	0.263	1.3114e-96	6	0.947
SETX	1.24552e-100	0.729369	0.26	0.23	4.17721e-96	6	1.13
CHD2	1.7389e-100	0.618677	0.461	0.527	5.83192e-96	6	0.875
SLC20A1	1.95911e-100	0.88198	0.296	0.228	6.57046e-96	6	1.298
SLC38A2	1.67659e-99	0.676813	0.489	0.55	5.62295e-95	6	0.889
TCF25	2.02588e-99	0.445081	0.374	0.503	6.79439e-95	6	0.744
TSPYL2	3.23617e-99	0.780695	0.48	0.584	1.08535e-94	6	0.822
TAF7	7.70825e-99	0.366532	0.36	0.609	2.58519e-94	6	0.591
VPS13C	2.57974e-98	0.705151	0.296	0.312	8.65192e-94	6	0.949
SYF2	5.00154e-98	0.235641	0.254	0.492	1.67742e-93	6	0.516
MT-ATP8	1.21977e-97	0.56508	0.265	0.312	4.09086e-93	6	0.849
PLK3	1.78317e-97	0.62381	0.274	0.298	5.9804e-93	6	0.919
CDC37	5.11494e-97	0.347477	0.237	0.415	1.71545e-92	6	0.571
BPTF	2.08581e-96	0.617647	0.394	0.453	6.99538e-92	6	0.87
YME1L1	3.08954e-96	0.545615	0.43	0.604	1.03617e-91	6	0.712
PPP1R15B	3.97337e-96	0.507321	0.24	0.315	1.33259e-91	6	0.762
SFPQ	4.14316e-96	0.544814	0.656	0.81	1.38953e-91	6	0.81
EVL	3.85506e-95	0.319201	0.302	0.529	1.29291e-90	6	0.571
TPI1	9.17687e-95	0.23	0.316	0.613	3.07774e-90	6	0.515
JOSD1	1.69895e-94	0.337424	0.288	0.504	5.69793e-90	6	0.571
TUT4	4.46375e-93	0.511703	0.254	0.308	1.49705e-88	6	0.825
ZRANB2	8.13465e-93	0.58054	0.282	0.298	2.7282e-88	6	0.946
IER3	3.13877e-92	1.22177	0.346	0.234	1.05268e-87	6	1.479
ARHGEF1	1.15812e-91	0.279849	0.215	0.401	3.8841e-87	6	0.536
TNRC6B	2.10462e-91	0.482025	0.31	0.43	7.05849e-87	6	0.721
MT-ATP6	3.15063e-91	0.22272	0.972	0.996	1.05666e-86	6	0.976
PNN	4.03481e-91	0.419606	0.358	0.508	1.35319e-86	6	0.705
NAP1L1	4.77639e-91	0.185723	0.374	0.675	1.60191e-86	6	0.554
IRF1	8.21633e-91	0.717272	0.575	0.612	2.75559e-86	6	0.94
CHD3	1.01671e-90	0.516023	0.226	0.271	3.40984e-86	6	0.834
NORAD	1.29145e-90	0.492769	0.24	0.332	4.33128e-86	6	0.723
MBNL1	1.31239e-90	0.46855	0.492	0.66	4.40149e-86	6	0.745
MYH9	3.51771e-90	0.359077	0.318	0.49	1.17977e-85	6	0.649
SON	5.68295e-90	0.377284	0.589	0.8	1.90595e-85	6	0.736
SRSF10	6.43611e-90	0.316797	0.277	0.447	2.15854e-85	6	0.62
NDRG1	1.2023e-89	0.521634	0.198	0.266	4.03227e-85	6	0.744
GCC2	2.85578e-89	0.459481	0.318	0.451	9.57771e-85	6	0.705
ATRX	4.00796e-89	0.61666	0.372	0.427	1.34419e-84	6	0.871
CLK1	4.05862e-89	0.501764	0.522	0.674	1.36118e-84	6	0.774
SKI	5.55779e-89	0.482405	0.215	0.297	1.86397e-84	6	0.724
TPR	6.14843e-89	0.304889	0.221	0.407	2.06206e-84	6	0.543
AAK1	1.08029e-88	0.38677	0.33	0.484	3.62308e-84	6	0.682
BRD2	2.16434e-88	0.678707	0.64	0.725	7.25878e-84	6	0.883
PCM1	3.67325e-88	0.425311	0.237	0.345	1.23193e-83	6	0.687
MT-CO3	3.89037e-88	0.187557	0.927	0.994	1.30475e-83	6	0.933
USP34	4.77102e-88	0.587687	0.288	0.291	1.6001e-83	6	0.99
ETS1	8.05109e-88	0.257976	0.291	0.509	2.70017e-83	6	0.572
PABPC4	1.20045e-87	0.533927	0.246	0.305	4.02608e-83	6	0.807
STAT3	1.29195e-87	0.445807	0.327	0.472	4.33294e-83	6	0.693
SPEN	3.04998e-87	0.713444	0.254	0.209	1.0229e-82	6	1.215
KDM5A	5.91066e-87	0.577725	0.251	0.289	1.98232e-82	6	0.869
PCF11	1.00192e-86	0.629353	0.374	0.351	3.36023e-82	6	1.066
N4BP2L2	1.14746e-86	0.490003	0.419	0.537	3.84837e-82	6	0.78
TRA2B	1.63838e-86	0.505464	0.564	0.717	5.49481e-82	6	0.787
ARGLU1	2.53887e-86	0.351062	0.402	0.592	8.51486e-82	6	0.679
RALGAPA1	3.14276e-86	0.508628	0.263	0.368	1.05402e-81	6	0.715
BOD1L1	3.99484e-86	0.424361	0.229	0.358	1.33979e-81	6	0.64
HNRNPC	4.25255e-86	0.176378	0.461	0.766	1.42622e-81	6	0.602
KIAA1551	8.97879e-86	0.633035	0.369	0.435	3.01131e-81	6	0.848
SRSF11	1.16246e-85	0.360029	0.36	0.547	3.89866e-81	6	0.658
PPP1R15A	1.78904e-85	0.603369	0.601	0.754	6.00009e-81	6	0.797
C16orf72	5.00506e-85	0.45259	0.265	0.348	1.6786e-80	6	0.761
TOB2	8.88041e-85	0.483284	0.221	0.294	2.97831e-80	6	0.752
SFRP4	8.89146e-85	0.608398	0.408	0.488	2.98202e-80	6	0.836
CSKMT	9.02437e-85	1.19286	0.33	0.118	3.02659e-80	6	2.797
FNBP4	1.21904e-84	0.50947	0.291	0.329	4.08841e-80	6	0.884
DDX46	1.23302e-84	0.260904	0.226	0.405	4.13529e-80	6	0.558
ZNF207	1.45396e-84	0.342521	0.249	0.385	4.87629e-80	6	0.647
MT-CO2	2.45446e-84	0.143787	0.919	0.993	8.23176e-80	6	0.925
SOCS1	2.50534e-84	0.604605	0.33	0.472	8.4024e-80	6	0.699
KMT2E	3.30116e-84	0.408714	0.469	0.64	1.10714e-79	6	0.733
NCOR1	3.90444e-84	0.369315	0.251	0.384	1.30947e-79	6	0.654
JMJD1C	5.60968e-84	0.451026	0.31	0.465	1.88138e-79	6	0.667
NIPBL	7.61294e-84	0.430816	0.24	0.331	2.55323e-79	6	0.725
OGA	1.93004e-83	0.572161	0.26	0.291	6.47298e-79	6	0.893
COL1A1	2.05104e-83	0.522291	0.237	0.298	6.87878e-79	6	0.795
STK10	2.2126e-83	0.324652	0.156	0.254	7.42061e-79	6	0.614
GOLGB1	4.48334e-83	0.662157	0.388	0.45	1.50362e-78	6	0.862
RBM25	4.83174e-83	0.170456	0.335	0.614	1.62047e-78	6	0.546
ARIH1	6.521e-83	0.50529	0.338	0.466	2.18701e-78	6	0.725
PRPF4B	8.85637e-83	0.568356	0.335	0.405	2.97025e-78	6	0.827
GNAI3	1.10245e-82	0.139174	0.168	0.373	3.69741e-78	6	0.45
HP1BP3	1.22883e-82	0.371277	0.277	0.416	4.12124e-78	6	0.666
AKNA	1.36694e-82	0.442438	0.268	0.386	4.58443e-78	6	0.694
PNISR	1.556e-82	0.445949	0.399	0.537	5.2185e-78	6	0.743
ACTR2	1.59914e-82	0.198345	0.277	0.503	5.3632e-78	6	0.551
EIF5B	3.05711e-82	0.410633	0.263	0.407	1.02529e-77	6	0.646
NUCKS1	3.06794e-82	0.322172	0.218	0.379	1.02892e-77	6	0.575
EIF4A2	4.60301e-82	0.542852	0.651	0.789	1.54376e-77	6	0.825
KDM6B	5.75933e-82	0.58528	0.385	0.501	1.93157e-77	6	0.768
NARF	6.24592e-82	0.413812	0.196	0.258	2.09476e-77	6	0.76
PURA	1.63001e-81	0.428314	0.196	0.262	5.46672e-77	6	0.748
DOCK10	2.11959e-81	0.404268	0.182	0.257	7.10869e-77	6	0.708
KCNQ1OT1	2.38622e-81	1.39105	0.413	0.237	8.0029e-77	6	1.743
NEU1	4.44958e-81	0.699985	0.374	0.446	1.4923e-76	6	0.839
HSPA9	6.32347e-81	0.0305981	0.209	0.499	2.12076e-76	6	0.419
HNRNPA3	1.47979e-80	0.266509	0.43	0.66	4.96291e-76	6	0.652
PRDM2	1.65582e-80	0.409611	0.254	0.351	5.55327e-76	6	0.724
COL3A1	1.81376e-80	0.483778	0.279	0.371	6.08298e-76	6	0.752
SIGIRR	2.9908e-80	0.192259	0.165	0.338	1.00305e-75	6	0.488
NSD3	1.2985e-79	0.353923	0.302	0.503	4.35492e-75	6	0.6
RBBP6	1.54092e-79	0.502207	0.31	0.422	5.16792e-75	6	0.735
WNK1	1.58293e-79	0.333706	0.296	0.438	5.30883e-75	6	0.676
CBX3	1.81179e-79	0.185647	0.251	0.465	6.0764e-75	6	0.54
HIST1H2BG	3.73211e-79	1.00241	0.274	0.115	1.25168e-74	6	2.383
AKAP13	7.86764e-79	0.258204	0.344	0.591	2.63865e-74	6	0.582
FNBP1	1.0642e-78	0.177705	0.341	0.597	3.56911e-74	6	0.571
EML4	1.25148e-78	0.218598	0.327	0.585	4.19722e-74	6	0.559
DOCK8	1.94141e-78	0.272956	0.193	0.34	6.5111e-74	6	0.568
EIF4G2	2.17914e-78	0.21913	0.486	0.745	7.3084e-74	6	0.652
NFKBIZ	3.46463e-78	0.62258	0.274	0.334	1.16197e-73	6	0.82
TAF1D	3.90612e-78	0.312983	0.363	0.546	1.31003e-73	6	0.665
GABPB1-AS1	4.31462e-78	0.755157	0.26	0.244	1.44704e-73	6	1.066
SLC5A3	5.96311e-78	0.763192	0.341	0.313	1.99991e-73	6	1.089
ATF4	1.37194e-77	0.299409	0.416	0.642	4.60121e-73	6	0.648
CENPC	1.81165e-77	0.427462	0.223	0.34	6.0759e-73	6	0.656
ROCK1	1.9732e-77	0.396377	0.31	0.422	6.61771e-73	6	0.735
2020-09-06	2.05853e-77	0.0370944	0.207	0.496	6.90389e-73	6	0.417
CYLD	2.7835e-77	0.384189	0.291	0.429	9.33529e-73	6	0.678
MKNK2	4.08686e-77	0.492931	0.321	0.4	1.37065e-72	6	0.802
WIPF1	5.41904e-77	0.077286	0.26	0.552	1.81744e-72	6	0.471
SNRNP70	5.47882e-77	0.392609	0.263	0.333	1.83749e-72	6	0.79
PTBP1	9.57436e-77	0.249625	0.19	0.338	3.21105e-72	6	0.562
EWSR1	1.04844e-76	0.337511	0.209	0.316	3.51627e-72	6	0.661
SOD2	1.12257e-76	0.479243	0.257	0.367	3.76488e-72	6	0.7
SP100	1.24651e-76	0.361275	0.184	0.291	4.18055e-72	6	0.632
SCAF11	1.69201e-76	0.241122	0.293	0.504	5.67468e-72	6	0.581
AC044849.1	1.89797e-76	0.229542	0.229	0.479	6.3654e-72	6	0.478
USP15	2.3974e-76	0.284868	0.251	0.406	8.04039e-72	6	0.618
IQGAP1	3.84944e-76	0.246674	0.265	0.453	1.29103e-71	6	0.585
PARP8	4.20836e-76	0.265623	0.19	0.338	1.4114e-71	6	0.562
TGOLN2	2.05726e-75	0.389087	0.254	0.35	6.89965e-71	6	0.726
ATF7IP	2.33847e-75	0.51556	0.282	0.319	7.84276e-71	6	0.884
DAZAP2	2.97151e-75	0.147774	0.251	0.471	9.96586e-71	6	0.533
NEAT1	3.72888e-75	0.87213	0.83	0.877	1.25059e-70	6	0.946
ZFAND5	4.42963e-75	0.337108	0.352	0.542	1.48561e-70	6	0.649
LUC7L3	6.8785e-75	0.368692	0.324	0.45	2.30691e-70	6	0.72
MT-ND2	8.33132e-75	0.503718	0.936	0.996	2.79416e-70	6	0.94
SPTAN1	1.10117e-74	0.415004	0.332	0.452	3.69311e-70	6	0.735
TRA2A	1.19198e-74	0.209711	0.263	0.469	3.99768e-70	6	0.561
PRPF38B	1.42455e-74	0.195266	0.327	0.569	4.77765e-70	6	0.575
HNRNPUL1	1.60081e-74	0.271437	0.302	0.489	5.3688e-70	6	0.618
SLC38A1	1.92796e-74	0.0135577	0.204	0.48	6.46601e-70	6	0.425
FMNL1	1.95629e-74	0.251422	0.19	0.337	6.56101e-70	6	0.564
CCNL1	2.00575e-74	0.348934	0.578	0.792	6.72688e-70	6	0.73
TAPBP	2.12489e-74	0.123011	0.215	0.444	7.12647e-70	6	0.484
PGRMC1	2.28422e-74	0.269573	0.148	0.261	7.66081e-70	6	0.567
MT-ND3	2.46149e-74	0.110842	0.899	0.991	8.25534e-70	6	0.907
IKZF1	2.61188e-74	0.427836	0.282	0.37	8.75974e-70	6	0.762
MT-ND4	2.67354e-74	0.443591	0.947	0.995	8.96652e-70	6	0.952
DHX36	2.82926e-74	0.178308	0.296	0.544	9.48878e-70	6	0.544
CHMP4A	2.97131e-74	0.217022	0.198	0.364	9.96519e-70	6	0.544
AC245297.3	3.4128e-74	0.455159	0.232	0.278	1.14458e-69	6	0.835
ARHGAP9	4.0271e-74	0.194321	0.156	0.314	1.35061e-69	6	0.497
TTC3	4.54954e-74	0.456279	0.229	0.29	1.52582e-69	6	0.79
ARID1B	5.38246e-74	0.533487	0.293	0.334	1.80517e-69	6	0.877
SMARCA2	5.65188e-74	0.453561	0.24	0.298	1.89553e-69	6	0.805
MECP2	5.85141e-74	0.251529	0.17	0.303	1.96245e-69	6	0.561
SETD2	8.02369e-74	0.435239	0.218	0.279	2.69098e-69	6	0.781
TAX1BP1	9.71881e-74	0.0882078	0.201	0.448	3.2595e-69	6	0.449
CELF2	1.05937e-73	0.192798	0.235	0.449	3.5529e-69	6	0.523
CCDC12	1.55807e-73	0.0968778	0.123	0.312	5.22547e-69	6	0.394
IGFBP7	1.5834e-73	0.53812	0.271	0.289	5.31041e-69	6	0.938
PSMC6	3.0762e-73	0.189499	0.137	0.272	1.0317e-68	6	0.504
ARHGAP45	3.86313e-73	0.339511	0.184	0.273	1.29562e-68	6	0.674
PPP2R5C	3.98907e-73	0.106776	0.38	0.711	1.33785e-68	6	0.534
OGT	7.53761e-73	0.654341	0.274	0.241	2.52796e-68	6	1.137
TMEM259	7.60069e-73	0.294931	0.173	0.28	2.54912e-68	6	0.618
PPP4R3A	1.03774e-72	0.201118	0.209	0.384	3.48036e-68	6	0.544
CD96	1.14271e-72	0.068937	0.212	0.477	3.83241e-68	6	0.444
PHIP	1.42408e-72	0.486482	0.207	0.266	4.77609e-68	6	0.778
SLC2A3	1.75048e-72	0.463418	0.43	0.627	5.87077e-68	6	0.686
LMO4	1.81777e-72	0.38617	0.204	0.341	6.09643e-68	6	0.598
GPBP1	2.50817e-72	0.277238	0.528	0.764	8.41191e-68	6	0.691
PCBP2	2.82275e-72	0.202415	0.31	0.519	9.46693e-68	6	0.597
HNRNPAB	4.26724e-72	0.173074	0.321	0.575	1.43115e-67	6	0.558
AMD1	4.41996e-72	0.409134	0.455	0.603	1.48237e-67	6	0.755
KPNA4	8.78689e-72	0.111442	0.137	0.325	2.94695e-67	6	0.422
IER5	1.14669e-71	0.684459	0.581	0.639	3.84578e-67	6	0.909
RBMX	1.16417e-71	0.132867	0.268	0.498	3.90439e-67	6	0.538
EMB	1.451e-71	0.0414021	0.159	0.406	4.86635e-67	6	0.392
KAT6A	2.46835e-71	0.30731	0.159	0.267	8.27836e-67	6	0.596
SF3B1	2.55116e-71	0.142111	0.372	0.628	8.55609e-67	6	0.592
MYCBP2	4.32658e-71	0.367261	0.307	0.428	1.45105e-66	6	0.717
ARID4B	5.37181e-71	0.146182	0.36	0.635	1.8016e-66	6	0.567
DDX6	6.73502e-71	0.273769	0.24	0.383	2.25879e-66	6	0.627
SMCHD1	7.64853e-71	0.32553	0.377	0.561	2.56516e-66	6	0.672
CSNK1D	7.96179e-71	0.24053	0.198	0.346	2.67023e-66	6	0.572
VPS37B	8.19584e-71	0.20042	0.184	0.401	2.74872e-66	6	0.459
DPP7	8.94347e-71	0.164108	0.162	0.32	2.99946e-66	6	0.506
SLFN5	9.40073e-71	0.656063	0.277	0.264	3.15282e-66	6	1.049
PAPOLA	1.1188e-70	0.0242884	0.254	0.534	3.75224e-66	6	0.476
FOSL2	1.21514e-70	0.153785	0.196	0.429	4.07535e-66	6	0.457
EID1	1.26598e-70	0.0202581	0.17	0.419	4.24585e-66	6	0.406
PRKCH	1.54449e-70	0.218453	0.162	0.297	5.17991e-66	6	0.545
EPB41	3.06174e-70	0.401091	0.187	0.26	1.02685e-65	6	0.719
BCLAF1	4.61911e-70	0.386314	0.327	0.444	1.54916e-65	6	0.736
SMARCA5	4.80441e-70	0.100674	0.223	0.463	1.6113e-65	6	0.482
PPP1R12A	5.41408e-70	0.113086	0.201	0.428	1.81577e-65	6	0.47
TRIM28	6.45633e-70	0.289637	0.193	0.295	2.16533e-65	6	0.654
TUBA1A	1.03806e-69	0.092468	0.385	0.714	3.48144e-65	6	0.539
EXOSC6	1.21024e-69	0.0578051	0.087	0.263	4.05889e-65	6	0.331
HNRNPDL	1.27354e-69	0.00788724	0.486	0.817	4.27119e-65	6	0.595
RNMT	1.7229e-69	0.0551389	0.193	0.435	5.77825e-65	6	0.444
FYB1	1.7413e-69	0.21873	0.321	0.553	5.83996e-65	6	0.58
G3BP1	3.09912e-69	0.29347	0.196	0.302	1.03938e-64	6	0.649
IKZF3	4.38036e-69	0.605005	0.277	0.279	1.46909e-64	6	0.993
SYNRG	7.04574e-69	0.320842	0.187	0.287	2.363e-64	6	0.652
PTPN22	8.72038e-69	0.0296068	0.201	0.464	2.92464e-64	6	0.433
MPHOSPH8	9.35567e-69	0.503689	0.327	0.383	3.13771e-64	6	0.854
C6orf48	1.02349e-68	0.0312822	0.209	0.477	3.43258e-64	6	0.438
GRK2	1.85448e-68	0.227314	0.156	0.286	6.21957e-64	6	0.545
BRAF	1.98242e-68	0.250674	0.162	0.303	6.64865e-64	6	0.535
CNOT2	2.24067e-68	0.382426	0.268	0.424	7.51474e-64	6	0.632
PDE7A	5.80226e-68	0.280899	0.182	0.315	1.94596e-63	6	0.578
MT-CYB	6.38763e-68	0.204497	0.941	0.995	2.14228e-63	6	0.946
KDM2A	6.77065e-68	0.400281	0.243	0.299	2.27074e-63	6	0.813
HMGB1	8.10134e-68	0.067163	0.62	0.904	2.71703e-63	6	0.686
ARHGAP15	8.23074e-68	0.142348	0.148	0.306	2.76043e-63	6	0.484
FAM133B	1.30077e-67	0.2975	0.352	0.532	4.36253e-63	6	0.662
SLTM	1.63811e-67	0.0687152	0.201	0.431	5.4939e-63	6	0.466
DNAJC1	1.67731e-67	0.187076	0.182	0.35	5.62535e-63	6	0.52
MATK	1.84954e-67	0.18955	0.131	0.274	6.20299e-63	6	0.478
SPAG9	2.21885e-67	0.308692	0.19	0.307	7.44159e-63	6	0.619
WAC	3.03852e-67	0.291908	0.26	0.394	1.01906e-62	6	0.66
TACC1	3.10273e-67	0.275135	0.159	0.275	1.04059e-62	6	0.578
TTC19	5.60526e-67	0.190594	0.14	0.283	1.87989e-62	6	0.495
COL1A2	9.36188e-67	0.434732	0.201	0.255	3.13979e-62	6	0.788
FKBP2	1.07978e-66	0.232473	0.17	0.294	3.62138e-62	6	0.578
VPS4B	1.15678e-66	0.0320115	0.095	0.269	3.8796e-62	6	0.353
RAB21	1.35229e-66	0.0648332	0.165	0.385	4.53532e-62	6	0.429
ATP1A1	1.38814e-66	0.347351	0.288	0.406	4.65555e-62	6	0.709
PIK3IP1	1.63305e-66	0.310943	0.232	0.356	5.47693e-62	6	0.652
MT-ND1	2.64873e-66	0.250738	0.908	0.992	8.88332e-62	6	0.915
DDX3X	2.79731e-66	0.45853	0.698	0.873	9.38161e-62	6	0.8
MBP	4.64784e-66	0.194524	0.218	0.411	1.55879e-61	6	0.53
ZC3HAV1	4.83139e-66	0.197488	0.355	0.613	1.62035e-61	6	0.579
PRMT2	8.06074e-66	0.156594	0.112	0.253	2.70341e-61	6	0.443
EIF3A	9.04921e-66	0.21161	0.288	0.47	3.03492e-61	6	0.613
OFD1	1.7443e-65	0.113869	0.179	0.382	5.85005e-61	6	0.469
RB1CC1	3.66092e-65	0.313056	0.173	0.28	1.2278e-60	6	0.618
CYTOR	4.34033e-65	0.46299	0.207	0.45	1.45566e-60	6	0.46
ACTN4	4.60427e-65	0.196055	0.221	0.397	1.54418e-60	6	0.557
2020-09-01	8.16187e-65	0.172446	0.156	0.303	2.73733e-60	6	0.515
WSB1	8.92606e-65	0.142125	0.307	0.567	2.99362e-60	6	0.541
AC026979.2	1.60732e-64	0.13213	0.12	0.287	5.39062e-60	6	0.418
BRD4	1.78675e-64	0.34239	0.204	0.278	5.99241e-60	6	0.734
AC016831.5	1.80803e-64	0.266139	0.196	0.366	6.06376e-60	6	0.536
ZNF292	1.84044e-64	0.508576	0.232	0.265	6.17248e-60	6	0.875
BCL2	2.09042e-64	0.375938	0.221	0.313	7.01086e-60	6	0.706
MCL1	2.59398e-64	0.322898	0.528	0.749	8.6997e-60	6	0.705
TMOD3	2.80428e-64	0.194995	0.126	0.259	9.40499e-60	6	0.486
REL	2.83746e-64	0.181588	0.425	0.739	9.51629e-60	6	0.575
CCND2	3.07788e-64	0.229388	0.215	0.406	1.03226e-59	6	0.53
FKBP4	3.2062e-64	0.00114837	0.131	0.376	1.07529e-59	6	0.348
SRSF4	5.09138e-64	0.259502	0.165	0.256	1.70755e-59	6	0.645
UQCRC2	5.54274e-64	0.100522	0.101	0.275	1.85892e-59	6	0.367
HSP90B1	7.17695e-64	0.0395167	0.307	0.594	2.40701e-59	6	0.517
SAFB2	7.60439e-64	0.124037	0.196	0.381	2.55036e-59	6	0.514
LIMD2	9.82053e-64	0.106845	0.201	0.401	3.29361e-59	6	0.501
TUBB	1.24509e-63	0.222411	0.193	0.345	4.17578e-59	6	0.559
PITPNC1	1.28546e-63	0.0374159	0.103	0.271	4.31119e-59	6	0.38
RTF1	1.55917e-63	0.157981	0.173	0.338	5.22915e-59	6	0.512
ZC3H13	1.86158e-63	0.385042	0.198	0.262	6.24338e-59	6	0.756
HELZ	2.48348e-63	0.221857	0.154	0.273	8.3291e-59	6	0.564
SYNCRIP	2.72558e-63	0.183056	0.159	0.297	9.14104e-59	6	0.535
EHD1	5.64405e-63	0.177561	0.196	0.384	1.8929e-58	6	0.51
ZNF644	6.34165e-63	0.244076	0.187	0.312	2.12686e-58	6	0.599
MAT2A	6.60104e-63	0.357605	0.288	0.399	2.21386e-58	6	0.722
WDR82	8.24985e-63	0.244641	0.162	0.261	2.76683e-58	6	0.621
EIF3J	8.93181e-63	0.0996021	0.215	0.43	2.99555e-58	6	0.5
SNHG7	1.04918e-62	0.160805	0.17	0.353	3.51872e-58	6	0.482
TECR	1.38569e-62	0.333661	0.196	0.254	4.64731e-58	6	0.772
RCAN3	2.60655e-62	0.150733	0.201	0.38	8.74184e-58	6	0.529
RTN4	2.82651e-62	0.0529348	0.187	0.424	9.47953e-58	6	0.441
UBXN4	3.39344e-62	0.119639	0.204	0.395	1.13809e-57	6	0.516
TMC6	4.39941e-62	0.210596	0.14	0.255	1.47547e-57	6	0.549
HIPK1	5.27316e-62	0.214199	0.14	0.264	1.76851e-57	6	0.53
TBC1D10C	5.78029e-62	0.0649845	0.154	0.35	1.93859e-57	6	0.44
BCL11B	7.27468e-62	0.239301	0.204	0.348	2.43978e-57	6	0.586
HIST2H2AC	1.03192e-61	0.145398	0.128	0.272	3.46087e-57	6	0.471
USP36	1.08978e-61	0.10424	0.151	0.343	3.65489e-57	6	0.44
GGNBP2	1.09375e-61	0.293778	0.168	0.253	3.66822e-57	6	0.664
RBL2	1.11219e-61	0.355846	0.218	0.3	3.73007e-57	6	0.727
FOSB	1.19759e-61	0.795027	0.682	0.705	4.01648e-57	6	0.967
VASP	1.29747e-61	0.0948327	0.131	0.289	4.35144e-57	6	0.453
IVNS1ABP	1.3824e-61	0.295893	0.263	0.419	4.6363e-57	6	0.628
TUBA1B	2.24554e-61	0.0982667	0.506	0.805	7.53109e-57	6	0.629
RBM39	2.32679e-61	0.105578	0.637	0.895	7.8036e-57	6	0.712
PHF3	2.73571e-61	0.373001	0.204	0.27	9.17502e-57	6	0.756
PDCD7	2.7922e-61	0.158292	0.137	0.274	9.36449e-57	6	0.5
RASSF5	3.02178e-61	0.0816367	0.14	0.326	1.01345e-56	6	0.429
CWC25	3.19932e-61	0.191482	0.148	0.273	1.07299e-56	6	0.542
HNRNPD	3.88669e-61	0.0516811	0.204	0.425	1.30352e-56	6	0.48
RSBN1L	4.12052e-61	0.278064	0.179	0.278	1.38194e-56	6	0.644
P4HB	4.21208e-61	0.178335	0.184	0.327	1.41265e-56	6	0.563
KHDRBS1	4.35562e-61	0.0531339	0.128	0.314	1.46079e-56	6	0.408
TAOK3	5.0028e-61	0.334979	0.182	0.254	1.67784e-56	6	0.717
IRF2BP2	5.6184e-61	0.174339	0.235	0.421	1.8843e-56	6	0.558
ERN1	1.01263e-60	0.419599	0.218	0.316	3.39614e-56	6	0.69
AC025164.1	1.17867e-60	0.566318	0.223	0.262	3.95302e-56	6	0.851
FXR1	1.3319e-60	0.00070372	0.193	0.431	4.46694e-56	6	0.448
ANKRD12	1.3802e-60	0.388296	0.539	0.73	4.62891e-56	6	0.738
CBLB	1.64676e-60	0.28272	0.162	0.254	5.52289e-56	6	0.638
IFRD1	1.87891e-60	0.431672	0.441	0.578	6.30149e-56	6	0.763
RSRC2	2.32475e-60	0.174909	0.388	0.624	7.79674e-56	6	0.622
TRAM1	2.44624e-60	0.109337	0.14	0.302	8.20421e-56	6	0.464
PJA2	2.52843e-60	0.252816	0.165	0.259	8.47985e-56	6	0.637
MTCH1	2.67735e-60	0.00282531	0.109	0.311	8.97929e-56	6	0.35
KTN1	3.0771e-60	0.130803	0.243	0.454	1.032e-55	6	0.535
ANXA11	3.71997e-60	0.0750508	0.117	0.271	1.2476e-55	6	0.432
XRCC6	3.73282e-60	0.00116186	0.151	0.357	1.25191e-55	6	0.423
VCP	5.34334e-60	0.287449	0.196	0.272	1.79205e-55	6	0.721
IQGAP2	7.72795e-60	0.103557	0.123	0.293	2.5918e-55	6	0.42
BAG3	1.06407e-59	0.519853	0.251	0.307	3.56868e-55	6	0.818
RNF168	1.13929e-59	0.0966814	0.148	0.329	3.82097e-55	6	0.45
BUD23	1.26782e-59	0.121288	0.134	0.283	4.25201e-55	6	0.473
NOP58	2.09928e-59	0.199501	0.257	0.44	7.04058e-55	6	0.584
YWHAE	2.20371e-59	0.129862	0.207	0.371	7.3908e-55	6	0.558
SH3KBP1	2.76948e-59	0.152783	0.184	0.338	9.28828e-55	6	0.544
METAP2	2.99071e-59	0.00999755	0.115	0.31	1.00302e-54	6	0.371
CREBRF	3.49818e-59	0.227222	0.229	0.395	1.17322e-54	6	0.58
NFAT5	4.00764e-59	0.467324	0.221	0.26	1.34408e-54	6	0.85
AZIN1	5.34081e-59	0.223167	0.162	0.262	1.7912e-54	6	0.618
DNAJC7	7.81578e-59	0.191208	0.156	0.286	2.62126e-54	6	0.545
DDX24	9.88905e-59	0.0590339	0.528	0.822	3.31659e-54	6	0.642
CCSER2	1.03897e-58	0.151891	0.207	0.365	3.48449e-54	6	0.567
SRSF6	1.17686e-58	0.188819	0.218	0.371	3.94695e-54	6	0.588
PLEKHO1	1.18188e-58	0.1144	0.137	0.296	3.96379e-54	6	0.463
CEBPZ	2.35458e-58	0.0631658	0.159	0.354	7.8968e-54	6	0.449
RABGAP1L	3.89e-58	0.219026	0.162	0.28	1.30463e-53	6	0.579
ZBTB1	3.90855e-58	0.25387	0.204	0.348	1.31085e-53	6	0.586
NR3C1	6.45112e-58	0.17609	0.249	0.473	2.16358e-53	6	0.526
RPS6KA3	6.51056e-58	0.284017	0.187	0.272	2.18351e-53	6	0.688
TGFB1	6.56139e-58	0.0630996	0.338	0.653	2.20056e-53	6	0.518
NUDT4	7.37014e-58	0.281455	0.196	0.313	2.4718e-53	6	0.626
CTSD	7.67632e-58	0.150171	0.193	0.355	2.57449e-53	6	0.544
KANSL1	1.58612e-57	0.235246	0.207	0.339	5.31953e-53	6	0.611
LBH	1.63551e-57	0.117808	0.229	0.445	5.48519e-53	6	0.515
RSF1	1.70899e-57	0.224471	0.17	0.307	5.73159e-53	6	0.554
ATXN1	2.6252e-57	0.332255	0.184	0.254	8.8044e-53	6	0.724
ITGAL	2.8208e-57	0.278323	0.173	0.279	9.46041e-53	6	0.62
CHORDC1	4.04602e-57	0.218467	0.388	0.626	1.35696e-52	6	0.62
DNAJC21	1.01341e-56	0.0116998	0.103	0.285	3.39878e-52	6	0.361
DNAJA4	1.13388e-56	0.479728	0.204	0.272	3.80282e-52	6	0.75
MIDN	2.12961e-56	0.295764	0.318	0.48	7.14229e-52	6	0.663
AL118516.1	2.58025e-56	0.38568	0.201	0.292	8.65366e-52	6	0.688
CYTH1	2.69842e-56	0.0948772	0.148	0.315	9.04995e-52	6	0.47
TSC22D2	2.71513e-56	0.28438	0.17	0.264	9.10602e-52	6	0.644
CGGBP1	2.82435e-56	0.0573494	0.126	0.284	9.47231e-52	6	0.444
PIP4K2A	3.29305e-56	0.000918168	0.123	0.322	1.10442e-51	6	0.382
SIAH2	4.66811e-56	0.10957	0.134	0.281	1.56559e-51	6	0.477
PTGER4	4.94471e-56	0.223301	0.187	0.372	1.65836e-51	6	0.503
PSMA3-AS1	6.19389e-56	0.0902657	0.131	0.288	2.07731e-51	6	0.455
BAZ1A	6.24752e-56	0.0524318	0.218	0.459	2.09529e-51	6	0.475
PER1	6.39451e-56	0.158329	0.17	0.328	2.14459e-51	6	0.518
HERPUD1	7.16466e-56	0.166345	0.377	0.615	2.40288e-51	6	0.613
PTPN7	8.75565e-56	0.334167	0.277	0.391	2.93647e-51	6	0.708
H2AFX	1.01092e-55	0.287135	0.327	0.535	3.39043e-51	6	0.611
SUN2	1.0286e-55	0.118593	0.165	0.313	3.44971e-51	6	0.527
TC2N	1.63281e-55	0.0911927	0.148	0.302	5.47612e-51	6	0.49
PAG1	1.76464e-55	0.252433	0.151	0.255	5.91826e-51	6	0.592
RSBN1	1.79185e-55	0.0981497	0.148	0.317	6.0095e-51	6	0.467
IER2	2.18809e-55	0.660629	0.746	0.826	7.33841e-51	6	0.903
STIP1	2.2948e-55	0.0586784	0.134	0.312	7.69631e-51	6	0.429
PRPF40A	2.88455e-55	0.147652	0.226	0.39	9.67421e-51	6	0.579
PREX1	2.96779e-55	0.0398264	0.137	0.313	9.95337e-51	6	0.438
THUMPD1	4.20013e-55	0.0450039	0.151	0.333	1.40864e-50	6	0.453
GNAS	4.97604e-55	0.146524	0.656	0.885	1.66886e-50	6	0.741
MXD4	5.23464e-55	0.0603511	0.182	0.389	1.75559e-50	6	0.468
MAP3K2	6.34875e-55	0.173005	0.168	0.313	2.12925e-50	6	0.537
RHOB	6.98384e-55	0.477626	0.232	0.302	2.34224e-50	6	0.768
PDIA6	7.66708e-55	0.0515146	0.142	0.311	2.57139e-50	6	0.457
PABPN1	8.74069e-55	0.088791	0.126	0.269	2.93145e-50	6	0.468
PRMT9	1.0689e-54	0.191846	0.117	0.253	3.58487e-50	6	0.462
KIF2A	1.452e-54	0.147803	0.145	0.268	4.86972e-50	6	0.541
UBE2H	1.84235e-54	0.102938	0.106	0.253	6.17888e-50	6	0.419
SAT1	2.02618e-54	0.477985	0.637	0.816	6.79541e-50	6	0.781
RAD23A	4.21007e-54	0.0179727	0.109	0.273	1.41197e-49	6	0.399
RNPS1	4.82137e-54	0.0413799	0.154	0.338	1.61699e-49	6	0.456
EIF5	4.91408e-54	0.336418	0.676	0.835	1.64808e-49	6	0.81
TCF7	6.62072e-54	0.0563109	0.151	0.35	2.22046e-49	6	0.431
DNTTIP2	7.41672e-54	0.0229398	0.19	0.416	2.48742e-49	6	0.457
NR4A1	8.1335e-54	0.536446	0.455	0.522	2.72781e-49	6	0.872
SAMD3	1.34934e-53	0.312794	0.176	0.261	4.5254e-49	6	0.674
TTC14	2.1323e-53	0.361545	0.198	0.251	7.15132e-49	6	0.789
IFI16	2.38396e-53	0.16678	0.223	0.405	7.99532e-49	6	0.551
U2SURP	2.70299e-53	0.123994	0.176	0.34	9.0653e-49	6	0.518
CTNNB1	9.66946e-53	0.260391	0.17	0.263	3.24294e-48	6	0.646
PRKX	1.06968e-52	0.10738	0.123	0.271	3.58748e-48	6	0.454
SIK3	1.07896e-52	0.0750375	0.134	0.299	3.6186e-48	6	0.448
RAD21	1.09156e-52	0.059774	0.148	0.319	3.66087e-48	6	0.464
MYLIP	2.28096e-52	0.0217907	0.193	0.416	7.64989e-48	6	0.464
ZBTB7A	2.53641e-52	0.261185	0.17	0.263	8.50663e-48	6	0.646
HECA	2.56067e-52	0.153038	0.196	0.342	8.58798e-48	6	0.573
CSNK1G2	2.76353e-52	0.165908	0.137	0.256	9.26834e-48	6	0.535
TOB1	2.89497e-52	0.347291	0.274	0.379	9.70916e-48	6	0.723
BBX	4.23477e-52	0.22805	0.182	0.293	1.42026e-47	6	0.621
CAST	8.46292e-52	0.100108	0.226	0.449	2.83829e-47	6	0.503
GNB1	1.01176e-51	0.0381282	0.14	0.317	3.39325e-47	6	0.442
CASP8	1.50673e-51	0.261377	0.156	0.251	5.05327e-47	6	0.622
ZBTB20	1.81809e-51	0.48439	0.274	0.287	6.09752e-47	6	0.955
TENT5C	3.76846e-51	0.15973	0.212	0.389	1.26386e-46	6	0.545
SRP54	4.01679e-51	0.12373	0.134	0.257	1.34715e-46	6	0.521
JUN	5.36399e-51	0.772118	0.897	0.948	1.79898e-46	6	0.946
DUT	8.80167e-51	0.0366076	0.117	0.277	2.95191e-46	6	0.422
VMP1	8.99266e-51	0.340112	0.349	0.503	3.01596e-46	6	0.694
WDR33	9.70535e-51	0.076884	0.134	0.273	3.25498e-46	6	0.491
SF3B2	1.17989e-50	0.064922	0.159	0.325	3.9571e-46	6	0.489
CANX	1.71799e-50	0.223133	0.179	0.267	5.76178e-46	6	0.67
RBM22	2.13555e-50	0.0272779	0.103	0.263	7.16221e-46	6	0.392
LUZP1	3.09007e-50	0.0704488	0.209	0.409	1.03635e-45	6	0.511
RNPEPL1	3.20651e-50	0.127199	0.137	0.255	1.0754e-45	6	0.537
PHLDA1	3.7185e-50	0.176427	0.159	0.349	1.24711e-45	6	0.456
HCG18	3.76281e-50	0.313306	0.193	0.26	1.26197e-45	6	0.742
TPM4	5.30305e-50	0.0524995	0.201	0.408	1.77854e-45	6	0.493
CHMP1B	6.10444e-50	0.0285989	0.26	0.532	2.04731e-45	6	0.489
NAP1L4	6.42102e-50	0.0595591	0.156	0.322	2.15348e-45	6	0.484
PPP2R2A	8.47845e-50	0.0101509	0.115	0.278	2.8435e-45	6	0.414
BTN3A2	1.46836e-49	0.148647	0.156	0.278	4.92458e-45	6	0.561
TBL1XR1	2.4756e-49	0.170245	0.159	0.258	8.30266e-45	6	0.616
RANBP2	2.92692e-49	0.288691	0.313	0.507	9.81632e-45	6	0.617
CNN2	4.09046e-49	0.0477961	0.173	0.363	1.37186e-44	6	0.477
GADD45B	6.77099e-49	0.627652	0.648	0.682	2.27085e-44	6	0.95
CLDND1	8.41703e-49	0.00275303	0.12	0.319	2.8229e-44	6	0.376
TMED10	1.15248e-48	0.0288842	0.112	0.266	3.86517e-44	6	0.421
BIN2	1.18116e-48	0.0591312	0.14	0.291	3.96136e-44	6	0.481
FUBP1	1.62496e-48	0.100381	0.145	0.291	5.4498e-44	6	0.498
DHX9	2.18863e-48	0.0828986	0.134	0.266	7.34022e-44	6	0.504
RBMS1	2.28764e-48	0.21119	0.162	0.269	7.67229e-44	6	0.602
PKM	2.36579e-48	0.0473564	0.131	0.299	7.93438e-44	6	0.438
EIF2S3	3.24373e-48	0.0236779	0.12	0.278	1.08788e-43	6	0.432
PSIP1	3.25483e-48	0.0121194	0.145	0.332	1.09161e-43	6	0.437
DIAPH1	4.17388e-48	0.117739	0.173	0.328	1.39984e-43	6	0.527
TIPARP	1.06813e-47	0.00391093	0.243	0.503	3.58229e-43	6	0.483
NAMPT	1.29536e-47	0.0295107	0.215	0.454	4.34437e-43	6	0.474
SPTY2D1	1.62859e-47	0.00118668	0.182	0.396	5.46195e-43	6	0.46
SKIL	1.84873e-47	0.175091	0.265	0.446	6.20028e-43	6	0.594
ITGA4	2.85705e-47	0.0843585	0.151	0.32	9.58196e-43	6	0.472
CUL3	3.04862e-47	0.0711948	0.128	0.261	1.02245e-42	6	0.49
SLC1A5	3.0759e-47	0.0288573	0.106	0.268	1.0316e-42	6	0.396
APOL6	8.89801e-47	0.156134	0.162	0.285	2.98422e-42	6	0.568
CEMIP2	1.13704e-46	0.0721014	0.293	0.538	3.81342e-42	6	0.545
CFLAR	1.84736e-46	0.122731	0.201	0.372	6.19566e-42	6	0.54
ZFP36L1	4.28414e-46	0.247985	0.542	0.754	1.43681e-41	6	0.719
LCP2	4.90079e-46	0.0983084	0.131	0.256	1.64363e-41	6	0.512
TBCC	5.75624e-46	0.0712919	0.12	0.27	1.93053e-41	6	0.444
HSPH1	7.77264e-46	0.498812	0.712	0.845	2.60679e-41	6	0.843
HIST1H4C	8.98762e-46	0.184107	0.363	0.618	3.01427e-41	6	0.587
BIRC2	9.05122e-46	0.0496918	0.117	0.274	3.0356e-41	6	0.427
CLINT1	1.10476e-45	0.0622119	0.128	0.261	3.70514e-41	6	0.49
NFKB1	1.30206e-45	0.0973175	0.168	0.367	4.36685e-41	6	0.458
RYBP	2.35984e-45	0.123785	0.151	0.286	7.91443e-41	6	0.528
MT-ND5	2.70785e-45	0.439167	0.899	0.981	9.0816e-41	6	0.916
NFKBIA	2.94055e-45	0.124931	0.503	0.757	9.86201e-41	6	0.664
STT3B	3.4304e-45	0.142406	0.148	0.259	1.15049e-40	6	0.571
USP47	3.4805e-45	0.0625769	0.115	0.255	1.16729e-40	6	0.451
SNHG12	9.76205e-45	0.403511	0.327	0.435	3.27399e-40	6	0.752
SQSTM1	1.63896e-44	0.0431065	0.299	0.554	5.49676e-40	6	0.54
DDIT3	2.0565e-44	0.278648	0.251	0.363	6.89708e-40	6	0.691
AC007952.4	2.76345e-44	0.515558	0.254	0.313	9.26804e-40	6	0.812
TXNIP	3.56495e-44	0.18601	0.43	0.642	1.19561e-39	6	0.67
ABCF1	4.14111e-44	0.127414	0.165	0.289	1.38885e-39	6	0.571
CITED2	4.45938e-44	0.356987	0.307	0.439	1.49559e-39	6	0.699
ATP2B1	5.60779e-44	0.0698237	0.131	0.283	1.88074e-39	6	0.463
ANXA6	8.68301e-44	0.155347	0.145	0.251	2.91211e-39	6	0.578
CCDC186	1.1515e-43	0.109091	0.145	0.273	3.86189e-39	6	0.531
ZFP36	1.17747e-43	0.0576246	0.486	0.766	3.94899e-39	6	0.634
FOXP1	4.21103e-43	0.112536	0.237	0.416	1.41229e-38	6	0.57
MAF	4.39374e-43	0.153993	0.162	0.315	1.47357e-38	6	0.514
KPNB1	5.54966e-43	0.115157	0.151	0.275	1.86124e-38	6	0.549
IL10RA	1.05804e-42	0.0691185	0.123	0.269	3.54846e-38	6	0.457
DDX39A	1.83125e-42	0.0328477	0.112	0.253	6.14166e-38	6	0.443
TMX4	3.55883e-42	0.0810446	0.126	0.262	1.19356e-37	6	0.481
MDFIC	3.68822e-42	0.0592942	0.134	0.299	1.23695e-37	6	0.448
RAB11FIP1	2.46113e-41	0.145675	0.137	0.266	8.25415e-37	6	0.515
PRKAR1A	2.78726e-41	0.00178558	0.115	0.262	9.34791e-37	6	0.439
SUPT5H	2.99973e-41	0.0530769	0.131	0.267	1.00605e-36	6	0.491
IER5L	3.58304e-41	0.542274	0.33	0.442	1.20168e-36	6	0.747
UGP2	5.05897e-41	0.244523	0.201	0.307	1.69668e-36	6	0.655
CD74	5.27207e-41	0.132243	0.274	0.483	1.76815e-36	6	0.567
PFKFB3	1.00541e-40	0.0756948	0.12	0.251	3.37194e-36	6	0.478
BICDL1	4.70193e-40	0.0233564	0.145	0.31	1.57693e-35	6	0.468
BHLHE40	5.29765e-40	0.0907583	0.154	0.31	1.77673e-35	6	0.497
ABHD5	6.95147e-40	0.256304	0.173	0.269	2.33139e-35	6	0.643
BIRC3	7.64123e-40	0.361417	0.263	0.401	2.56272e-35	6	0.656
DUSP5	2.14901e-38	0.213683	0.19	0.317	7.20734e-34	6	0.599
MARCKSL1	2.74868e-38	0.186992	0.232	0.376	9.21853e-34	6	0.617
LMAN1	6.72473e-38	0.0148154	0.117	0.253	2.25534e-33	6	0.462
ARID4A	9.27188e-38	0.0706426	0.145	0.281	3.1096e-33	6	0.516
HIST1H1C	1.22291e-37	0.36626	0.156	0.254	4.10141e-33	6	0.614
RIOK3	2.72762e-37	0.00651135	0.123	0.264	9.14788e-33	6	0.466
SRSF7	3.13137e-37	0.0318467	0.723	0.938	1.0502e-32	6	0.771
AUTS2	1.93635e-36	0.0943202	0.117	0.254	6.49414e-32	6	0.461
PIK3R1	2.47854e-36	0.0134398	0.282	0.518	8.31251e-32	6	0.544
TAGAP	1.99352e-35	0.0746405	0.243	0.432	6.68588e-31	6	0.562
ZC3H12A	3.80101e-34	0.0698266	0.14	0.27	1.27478e-29	6	0.519
ZFP36L2	2.142e-32	0.0716661	0.67	0.877	7.18385e-28	6	0.764
TIMP1	4.95019e-31	0.0175086	0.148	0.294	1.66019e-26	6	0.503
PMAIP1	2.37477e-29	0.0262848	0.304	0.51	7.96452e-25	6	0.596
CBX4	4.18088e-27	0.101519	0.154	0.251	1.40218e-22	6	0.614
FOS	7.91788e-25	0.44693	0.696	0.757	2.6555e-20	6	0.919
ATF3	8.21341e-24	0.128392	0.201	0.33	2.75461e-19	6	0.609
MT2A	1.09428e-23	0.262433	0.232	0.348	3.66999e-19	6	0.667
TNF	1.9746e-22	0.378894	0.221	0.266	6.62242e-18	6	0.831
ID3	6.90709e-22	0.273259	0.212	0.256	2.3165e-17	6	0.828
HSPA1B	1.2119e-21	0.480337	0.844	0.84	4.06449e-17	6	1.005
HSPA6	7.13131e-12	0.266378	0.366	0.443	2.3917e-07	6	0.826
DNAJB1	2.38613e-09	0.244196	0.866	0.907	8.0026e-05	6	0.955
TGFB1	0	1.21375	0.897	0.602	0	3	1.49
VIM	3.29136e-270	1.18442	0.991	0.916	1.10385e-265	3	1.082
S100A10	3.21833e-217	0.959253	0.932	0.735	1.07936e-212	3	1.268
NEAT1	7.79513e-183	0.970149	0.979	0.861	2.61433e-178	3	1.137
ANXA2	9.65353e-172	0.934091	0.671	0.318	3.2376e-167	3	2.11
CD44	1.25482e-164	0.822049	0.92	0.696	4.20843e-160	3	1.322
S100A11	1.76425e-160	0.91235	0.792	0.557	5.91693e-156	3	1.422
RPL14	2.67402e-150	0.560241	0.998	0.965	8.96814e-146	3	1.034
SPOCK2	1.136e-145	0.826952	0.794	0.512	3.8099e-141	3	1.551
RPL18	2.22926e-144	0.49332	0.994	0.973	7.47648e-140	3	1.022
RPLP0	1.03264e-143	0.615926	0.977	0.941	3.46327e-139	3	1.038
RPS5	1.25503e-141	0.580206	0.983	0.941	4.20911e-137	3	1.045
RPL13	1.73141e-141	0.480604	1	0.995	5.8068e-137	3	1.005
RPS2	3.57573e-140	0.463653	1	0.989	1.19923e-135	3	1.011
FTH1	1.19322e-139	0.97385	0.995	0.959	4.00182e-135	3	1.038
RPL3	2.39271e-137	0.526075	0.998	0.982	8.02468e-133	3	1.016
CXCL8	7.99226e-137	0.824926	0.438	0.07	2.68044e-132	3	6.257
RPL10	2.36768e-128	0.483014	1	0.985	7.94074e-124	3	1.015
C11orf96	4.70149e-113	0.838779	0.355	0.052	1.57678e-108	3	6.827
TAGLN2	5.21539e-112	0.695702	0.733	0.525	1.74914e-107	3	1.396
CYSTM1	1.28981e-111	0.728736	0.445	0.136	4.32577e-107	3	3.272
RPL8	2.92909e-99	0.443476	0.992	0.965	9.82358e-95	3	1.028
RPS9	4.74408e-99	0.411077	0.994	0.976	1.59107e-94	3	1.018
RPS3A	6.78796e-97	0.429226	0.997	0.982	2.27654e-92	3	1.015
FAM107B	1.16851e-96	0.735011	0.752	0.504	3.91894e-92	3	1.492
EMP3	4.38042e-95	0.656368	0.729	0.499	1.4691e-90	3	1.461
LDHA	6.85558e-95	0.667144	0.883	0.699	2.29923e-90	3	1.263
JAK1	1.81775e-94	0.611897	0.789	0.608	6.09638e-90	3	1.298
RPS14	3.10761e-93	0.398369	0.995	0.977	1.04223e-88	3	1.018
MYL6	6.29658e-92	0.511788	0.976	0.906	2.11175e-87	3	1.077
RPS16	8.333e-91	0.446551	0.994	0.973	2.79472e-86	3	1.022
RPL32	9.02303e-88	0.416782	0.998	0.984	3.02614e-83	3	1.014
RPS3	2.74204e-87	0.3962	0.995	0.98	9.19626e-83	3	1.015
RPS27A	5.38948e-86	0.38487	0.998	0.982	1.80752e-81	3	1.016
PPP1R14B	3.52073e-85	0.716352	0.533	0.276	1.18078e-80	3	1.931
RPL19	5.10915e-85	0.40509	0.998	0.977	1.71351e-80	3	1.021
RPS12	1.0152e-84	0.3976	0.998	0.989	3.40478e-80	3	1.009
PGK1	3.77777e-84	0.602272	0.724	0.533	1.26699e-79	3	1.358
BICDL1	7.52174e-82	0.69597	0.57	0.267	2.52264e-77	3	2.135
RPS18	3.54567e-81	0.374004	1	0.992	1.18915e-76	3	1.008
RPLP1	6.1796e-81	0.364698	0.998	0.994	2.07252e-76	3	1.004
HNRNPDL	1.86287e-79	0.514264	0.912	0.783	6.2477e-75	3	1.165
RPL36AL	4.72998e-78	0.46821	0.962	0.856	1.58634e-73	3	1.124
SARAF	2.13856e-77	0.513049	0.955	0.828	7.17231e-73	3	1.153
PTPRC	3.30815e-77	0.497636	0.952	0.884	1.10949e-72	3	1.077
ANXA1	4.79404e-76	0.716219	0.882	0.721	1.60782e-71	3	1.223
AC007952.4	3.78547e-75	0.826148	0.503	0.285	1.26957e-70	3	1.765
LRRFIP1	1.69197e-74	0.594516	0.691	0.511	5.67453e-70	3	1.352
RPS13	2.06144e-74	0.375138	0.983	0.955	6.91367e-70	3	1.029
RABAC1	9.87102e-74	0.512637	0.629	0.481	3.31054e-69	3	1.308
PRF1	1.91137e-72	0.676946	0.344	0.147	6.41036e-68	3	2.34
EEF1A1	3.93747e-72	0.347557	1	0.995	1.32055e-67	3	1.005
RPL29	1.5515e-71	0.374656	0.988	0.972	5.20342e-67	3	1.016
RPL7A	7.1074e-71	0.354327	0.998	0.976	2.38368e-66	3	1.023
VMP1	1.53754e-70	0.664213	0.655	0.474	5.1566e-66	3	1.382
ATP2B1-AS1	6.90559e-70	0.713587	0.418	0.206	2.316e-65	3	2.029
PPP2R5C	1.07112e-69	0.562392	0.811	0.676	3.59234e-65	3	1.2
ISG20	1.48317e-69	0.625883	0.664	0.44	4.97425e-65	3	1.509
RPS7	2.97055e-69	0.329424	0.991	0.97	9.96262e-65	3	1.022
NACA	4.74703e-69	0.379473	0.979	0.951	1.59206e-64	3	1.029
RPS10	1.63723e-68	0.37012	0.985	0.949	5.49094e-64	3	1.038
RPL11	8.78749e-68	0.356339	0.994	0.983	2.94715e-63	3	1.011
TTC39C	9.74788e-68	0.569579	0.488	0.309	3.26924e-63	3	1.579
RPS19	1.27891e-67	0.328872	0.998	0.986	4.28921e-63	3	1.012
RPS15	1.22727e-66	0.323482	0.994	0.976	4.11603e-62	3	1.018
EFHD2	1.84872e-66	0.575038	0.492	0.299	6.20022e-62	3	1.645
OAZ1	1.47995e-64	0.439244	0.976	0.924	4.96346e-60	3	1.056
RPL9	2.8132e-64	0.314902	0.997	0.977	9.43492e-60	3	1.02
TMEM50A	3.57489e-64	0.466881	0.641	0.511	1.19895e-59	3	1.254
CAST	4.0285e-64	0.580395	0.582	0.417	1.35108e-59	3	1.396
AC245014.3	2.03315e-63	0.689659	0.265	0.074	6.81879e-59	3	3.581
TPT1	1.69566e-60	0.253775	1	0.994	5.68691e-56	3	1.006
KCTD20	4.41122e-60	0.545646	0.317	0.109	1.47943e-55	3	2.908
CFLAR	5.98361e-60	0.542884	0.545	0.339	2.00678e-55	3	1.608
CEBPD	5.75499e-59	0.769135	0.383	0.136	1.93011e-54	3	2.816
RPL18A	1.16989e-58	0.333777	0.992	0.973	3.92359e-54	3	1.02
PBX4	1.73417e-58	0.551796	0.306	0.107	5.81606e-54	3	2.86
RPS15A	1.94103e-58	0.300087	0.998	0.979	6.50982e-54	3	1.019
RPSA	3.91483e-57	0.402238	0.974	0.941	1.31296e-52	3	1.035
RPL12	4.27049e-57	0.35766	0.997	0.973	1.43224e-52	3	1.025
RELB	4.35101e-57	0.533022	0.347	0.157	1.45924e-52	3	2.21
KLRB1	9.37785e-57	0.794295	0.667	0.435	3.14514e-52	3	1.533
FURIN	1.54463e-56	0.510293	0.285	0.098	5.18038e-52	3	2.908
RPL15	2.11928e-56	0.30025	0.991	0.968	7.10764e-52	3	1.024
RPL39	1.34508e-55	0.299786	0.994	0.973	4.51113e-51	3	1.022
GPX4	2.40604e-55	0.4207	0.644	0.559	8.06937e-51	3	1.152
RPL5	1.11352e-54	0.349714	0.97	0.946	3.73453e-50	3	1.025
AQP3	2.50939e-54	0.588554	0.321	0.243	8.41601e-50	3	1.321
RPS8	4.25825e-54	0.338164	0.992	0.98	1.42813e-49	3	1.012
SUMO2	1.26095e-53	0.414955	0.797	0.685	4.22899e-49	3	1.164
SURF4	1.81608e-52	0.518328	0.459	0.264	6.09077e-48	3	1.739
GABARAPL1	2.15021e-52	0.531496	0.611	0.436	7.21139e-48	3	1.401
RPL10A	2.35414e-52	0.340928	0.982	0.964	7.89532e-48	3	1.019
RPL26	2.73061e-52	0.301287	0.997	0.979	9.15791e-48	3	1.018
TIMP1	2.97074e-52	0.588624	0.48	0.261	9.96326e-48	3	1.839
CD53	3.16462e-52	0.446483	0.667	0.532	1.06135e-47	3	1.254
RPS4X	3.68354e-52	0.325268	0.997	0.985	1.23538e-47	3	1.012
GSTO1	4.07389e-51	0.439101	0.388	0.241	1.3663e-46	3	1.61
RPS23	1.49166e-50	0.303222	0.994	0.982	5.00274e-46	3	1.012
CD63	3.74272e-50	0.466757	0.738	0.621	1.25523e-45	3	1.188
RPS6	5.94893e-50	0.327066	0.991	0.98	1.99515e-45	3	1.011
PMEPA1	9.32326e-50	0.546681	0.495	0.28	3.12684e-45	3	1.768
CMIP	3.44799e-49	0.492163	0.321	0.157	1.15639e-44	3	2.045
PTMA	5.9507e-49	0.279264	0.997	0.991	1.99575e-44	3	1.006
FAU	7.50265e-48	0.245377	0.994	0.971	2.51624e-43	3	1.024
RPL28	2.13864e-47	0.230003	0.998	0.993	7.17258e-43	3	1.005
RPS24	2.6615e-47	0.236556	0.997	0.982	8.92614e-43	3	1.015
RPL34	3.22497e-47	0.278801	0.998	0.981	1.08159e-42	3	1.017
RPL35A	8.2908e-47	0.288669	0.995	0.971	2.78057e-42	3	1.025
STAT5A	1.88981e-46	0.515127	0.276	0.115	6.33805e-42	3	2.4
BTF3	2.10055e-46	0.348321	0.92	0.855	7.04482e-42	3	1.076
ORAI1	1.05395e-45	0.461447	0.417	0.253	3.53474e-41	3	1.648
RORA	2.21009e-45	0.523183	0.658	0.499	7.41219e-41	3	1.319
CTNNAL1	3.93055e-45	0.494089	0.268	0.089	1.31823e-40	3	3.011
EEF1B2	6.12151e-45	0.371776	0.953	0.918	2.05303e-40	3	1.038
GAPDH	7.09049e-45	0.427489	0.933	0.88	2.37801e-40	3	1.06
FTL	2.57357e-44	0.42134	0.986	0.946	8.63122e-40	3	1.042
EEF1D	2.80279e-44	0.335439	0.936	0.901	9.4e-40	3	1.039
SLC3A2	5.14577e-44	0.436884	0.679	0.542	1.72579e-39	3	1.253
GLIPR1	4.19825e-43	0.457133	0.468	0.365	1.40801e-38	3	1.282
RPL7	4.63377e-43	0.328683	0.936	0.915	1.55407e-38	3	1.023
TUBA1B	5.4066e-43	0.393487	0.88	0.775	1.81327e-38	3	1.135
PIM1	9.02076e-43	0.499668	0.388	0.237	3.02538e-38	3	1.637
NFKBIA	1.14988e-41	0.556965	0.824	0.732	3.85646e-37	3	1.126
MT-CO3	3.30812e-41	0.146621	0.997	0.989	1.10948e-36	3	1.008
YBX1	2.55643e-39	0.355543	0.889	0.806	8.57377e-35	3	1.103
MYC	3.76154e-39	0.51986	0.268	0.091	1.26155e-34	3	2.945
TUBB	4.04477e-39	0.43789	0.495	0.316	1.35653e-34	3	1.566
PNISR	4.91054e-39	0.378532	0.656	0.513	1.6469e-34	3	1.279
2020-09-07	9.45842e-39	0.358749	0.736	0.674	3.17216e-34	3	1.092
SAT1	2.48965e-38	0.479017	0.865	0.797	8.34979e-34	3	1.085
CRIP1	8.61773e-38	0.439209	0.562	0.465	2.89021e-33	3	1.209
FOXP1	1.5897e-37	0.466546	0.524	0.39	5.33155e-33	3	1.344
PSMB6	2.14967e-37	0.296319	0.438	0.367	7.20957e-33	3	1.193
ATP6V0B	2.38187e-37	0.31544	0.417	0.342	7.9883e-33	3	1.219
IDS	2.89464e-37	0.431505	0.715	0.559	9.70806e-33	3	1.279
KRAS	5.52322e-37	0.39491	0.409	0.28	1.85238e-32	3	1.461
LEPROTL1	6.07889e-37	0.414778	0.791	0.66	2.03874e-32	3	1.198
TRABD	7.56459e-37	0.405536	0.32	0.184	2.53701e-32	3	1.739
HINT1	1.59186e-36	0.335498	0.862	0.79	5.33877e-32	3	1.091
MOB2	2.05908e-36	0.309144	0.252	0.165	6.90573e-32	3	1.527
TMSB4X	3.90216e-36	0.344714	0.998	0.99	1.30871e-31	3	1.008
CLEC2D	4.77367e-36	0.449006	0.644	0.486	1.60099e-31	3	1.325
SH2D2A	5.30777e-35	0.366645	0.344	0.231	1.78012e-30	3	1.489
LRPAP1	7.17869e-35	0.325619	0.415	0.322	2.40759e-30	3	1.289
FLNA	9.66911e-35	0.419754	0.565	0.431	3.24283e-30	3	1.311
CDC42	9.75309e-35	0.349523	0.788	0.702	3.27099e-30	3	1.123
CSNK1G2	5.63491e-34	0.370955	0.364	0.234	1.88984e-29	3	1.556
AC044849.1	8.35832e-34	0.414933	0.58	0.45	2.80321e-29	3	1.289
MSN	1.77485e-33	0.321388	0.617	0.564	5.95249e-29	3	1.094
STAT5B	2.03773e-33	0.391518	0.265	0.114	6.83413e-29	3	2.325
FAM129A	2.62053e-33	0.432276	0.283	0.163	8.78875e-29	3	1.736
AGO2	4.35419e-33	0.405093	0.345	0.2	1.46031e-28	3	1.725
RANBP1	1.4179e-32	0.349783	0.412	0.287	4.75536e-28	3	1.436
CCL3L1	1.807e-32	0.808293	0.389	0.208	6.06033e-28	3	1.87
PDXK	4.2164e-32	0.3643	0.267	0.148	1.4141e-27	3	1.804
SNRPB	7.61537e-32	0.302196	0.717	0.655	2.55404e-27	3	1.095
SPTBN1	2.29202e-31	0.409688	0.332	0.188	7.68698e-27	3	1.766
UBXN1	2.39064e-31	0.302101	0.585	0.499	8.01774e-27	3	1.172
H2AFV	2.40449e-31	0.320818	0.62	0.533	8.06419e-27	3	1.163
TMBIM6	3.92482e-31	0.292867	0.73	0.695	1.31631e-26	3	1.05
PRMT1	4.3191e-31	0.326955	0.342	0.251	1.44854e-26	3	1.363
RPL30	8.71048e-31	0.227869	1	0.981	2.92132e-26	3	1.019
PCBP2	1.58055e-30	0.296994	0.565	0.499	5.30086e-26	3	1.132
NDUFA6	1.71781e-30	0.290898	0.388	0.304	5.7612e-26	3	1.276
EDF1	1.73993e-30	0.290575	0.727	0.667	5.83539e-26	3	1.09
NOP53	5.13824e-30	0.309106	0.789	0.73	1.72326e-25	3	1.081
RPL23A	5.21354e-30	0.195575	0.995	0.977	1.74852e-25	3	1.018
RHOA	5.45324e-30	0.29803	0.633	0.574	1.82891e-25	3	1.103
MRPL14	9.28188e-30	0.2842	0.267	0.176	3.11296e-25	3	1.517
YWHAH	1.15176e-29	0.399246	0.347	0.223	3.86278e-25	3	1.556
GGA2	1.50608e-29	0.371659	0.277	0.181	5.05108e-25	3	1.53
MAPKAPK2	1.94398e-29	0.307115	0.317	0.227	6.51973e-25	3	1.396
RELA	2.84867e-29	0.30055	0.252	0.154	9.55388e-25	3	1.636
SLC25A5	4.05181e-29	0.324046	0.656	0.572	1.3589e-24	3	1.147
NANS	6.52064e-29	0.343182	0.327	0.214	2.18689e-24	3	1.528
CDC42SE2	1.24752e-28	0.332719	0.705	0.582	4.18392e-24	3	1.211
PRDX6	1.42206e-28	0.292479	0.473	0.413	4.76931e-24	3	1.145
ACTN4	1.42726e-28	0.350915	0.479	0.375	4.78674e-24	3	1.277
TMED9	2.00581e-28	0.226473	0.303	0.271	6.72709e-24	3	1.118
GNG5	5.25364e-28	0.286504	0.505	0.425	1.76197e-23	3	1.188
IL7R	5.59602e-28	0.380303	0.706	0.484	1.87679e-23	3	1.459
LPXN	9.05016e-28	0.315663	0.311	0.222	3.03524e-23	3	1.401
ANKRD28	1.61931e-27	0.451084	0.362	0.22	5.43086e-23	3	1.645
FAM89B	1.7882e-27	0.171473	0.25	0.269	5.99725e-23	3	0.929
PRELID1	1.86673e-27	0.223892	0.426	0.402	6.26064e-23	3	1.06
SRGN	2.41726e-27	0.0735988	0.997	0.927	8.107e-23	3	1.076
SERP1	3.63035e-27	0.301381	0.785	0.715	1.21755e-22	3	1.098
KLF3	6.5145e-27	0.350453	0.262	0.141	2.18483e-22	3	1.858
NCBP2-AS2	6.7239e-27	0.271979	0.253	0.165	2.25506e-22	3	1.533
DDT	7.00103e-27	0.269651	0.433	0.379	2.34801e-22	3	1.142
MAF	1.05042e-26	0.42824	0.415	0.293	3.52289e-22	3	1.416
HNRNPA3	1.14141e-26	0.302012	0.724	0.636	3.82805e-22	3	1.138
MGAT4A	1.56402e-26	0.353761	0.418	0.315	5.2454e-22	3	1.327
STK24	3.79172e-26	0.300676	0.268	0.191	1.27167e-21	3	1.403
GNB1	3.85973e-26	0.31474	0.388	0.296	1.29448e-21	3	1.311
PSMD11	3.86501e-26	0.242323	0.258	0.202	1.29625e-21	3	1.277
TOMM20	8.87298e-26	0.301014	0.677	0.573	2.97582e-21	3	1.182
RPS27	9.33252e-26	0.0542293	0.994	0.991	3.12994e-21	3	1.003
HDGF	9.54923e-26	0.293736	0.306	0.218	3.20262e-21	3	1.404
UBA52	9.75909e-26	0.231292	0.982	0.955	3.273e-21	3	1.028
DYNLT3	9.91956e-26	0.258959	0.285	0.241	3.32682e-21	3	1.183
RAB27A	1.47813e-25	0.301692	0.327	0.258	4.95737e-21	3	1.267
CAMTA1	1.53131e-25	0.265136	0.274	0.196	5.1357e-21	3	1.398
ARHGDIA	1.60967e-25	0.295989	0.464	0.369	5.39851e-21	3	1.257
TCF7	1.73246e-25	0.363478	0.461	0.323	5.81032e-21	3	1.427
PRNP	2.06874e-25	0.331282	0.388	0.282	6.93815e-21	3	1.376
GADD45GIP1	3.54866e-25	0.225378	0.383	0.338	1.19015e-20	3	1.133
CHCHD2	3.96302e-25	0.278591	0.914	0.835	1.32912e-20	3	1.095
TOMM22	4.58143e-25	0.229372	0.295	0.231	1.53652e-20	3	1.277
FYN	6.85391e-25	0.312886	0.711	0.616	2.29867e-20	3	1.154
MYL12B	8.04693e-25	0.292843	0.859	0.777	2.69878e-20	3	1.106
TNFRSF25	8.47232e-25	0.36663	0.323	0.175	2.84145e-20	3	1.846
ISCU	1.1242e-24	0.221891	0.421	0.385	3.77035e-20	3	1.094
TXN	1.18609e-24	0.276387	0.627	0.622	3.97789e-20	3	1.008
FAM96B	1.4037e-24	0.212561	0.429	0.408	4.70773e-20	3	1.051
CELF2	1.68976e-24	0.319767	0.495	0.429	5.6671e-20	3	1.154
BRI3	1.75194e-24	0.272892	0.3	0.221	5.87567e-20	3	1.357
EEF2	2.01198e-24	0.257466	0.838	0.794	6.74776e-20	3	1.055
PFDN2	3.53874e-24	0.218569	0.362	0.328	1.18682e-19	3	1.104
APMAP	4.81503e-24	0.295356	0.28	0.208	1.61486e-19	3	1.346
PSMA7	5.10352e-24	0.256476	0.724	0.692	1.71162e-19	3	1.046
TMEM160	6.20193e-24	0.187127	0.308	0.273	2.08e-19	3	1.128
ANP32B	6.60538e-24	0.243172	0.509	0.468	2.21531e-19	3	1.088
EMC7	6.83269e-24	0.232027	0.315	0.261	2.29155e-19	3	1.207
LMNA	7.13445e-24	0.406329	0.583	0.391	2.39275e-19	3	1.491
PLP2	7.37515e-24	0.295155	0.436	0.361	2.47348e-19	3	1.208
PTP4A2	8.48173e-24	0.28349	0.556	0.494	2.8446e-19	3	1.126
AUTS2	1.12288e-23	0.367738	0.35	0.233	3.76592e-19	3	1.502
LGALS3	1.22434e-23	0.359289	0.461	0.357	4.10618e-19	3	1.291
SOD2	1.77641e-23	0.328221	0.477	0.346	5.95773e-19	3	1.379
SKP1	2.28529e-23	0.280841	0.885	0.794	7.66442e-19	3	1.115
ARPC2	2.50108e-23	0.27995	0.868	0.793	8.38812e-19	3	1.095
MT-ND5	2.5029e-23	0.235112	0.994	0.974	8.39424e-19	3	1.021
PLEKHO1	2.72224e-23	0.304115	0.362	0.278	9.12984e-19	3	1.302
CD7	3.28013e-23	0.370101	0.611	0.488	1.10009e-18	3	1.252
SYPL1	3.81737e-23	0.289965	0.274	0.183	1.28027e-18	3	1.497
PDE4D	4.31508e-23	0.379229	0.447	0.303	1.44719e-18	3	1.475
RIPOR2	4.85458e-23	0.338136	0.285	0.164	1.62813e-18	3	1.738
CYTH1	5.42511e-23	0.287257	0.374	0.297	1.81947e-18	3	1.259
H1FX	1.04086e-22	0.207729	0.417	0.477	3.49082e-18	3	0.874
EIF6	1.21739e-22	0.240711	0.286	0.221	4.08288e-18	3	1.294
PCGF5	1.25905e-22	0.280985	0.28	0.188	4.2226e-18	3	1.489
RBM17	1.46826e-22	0.28422	0.371	0.276	4.92425e-18	3	1.344
NDUFA12	1.85774e-22	0.184267	0.33	0.313	6.2305e-18	3	1.054
RPL6	2.05167e-22	0.216788	0.979	0.97	6.88088e-18	3	1.009
JTB	2.09376e-22	0.235098	0.515	0.465	7.02206e-18	3	1.108
GNG2	2.40577e-22	0.30623	0.474	0.395	8.06847e-18	3	1.2
MANF	2.59539e-22	0.237137	0.395	0.341	8.7044e-18	3	1.158
RNF19A	3.44038e-22	0.386472	0.494	0.379	1.15383e-17	3	1.303
RPS19BP1	4.52718e-22	0.154089	0.335	0.341	1.51833e-17	3	0.982
CLTB	4.80149e-22	0.106656	0.25	0.268	1.61032e-17	3	0.933
B4GALT1	4.94267e-22	0.289231	0.333	0.247	1.65767e-17	3	1.348
RBPJ	8.44295e-22	0.324892	0.435	0.321	2.8316e-17	3	1.355
PTMS	8.64229e-22	0.338244	0.371	0.316	2.89845e-17	3	1.174
RPL4	1.06427e-21	0.237951	0.877	0.848	3.56935e-17	3	1.034
PPA1	1.21849e-21	0.270939	0.409	0.315	4.08657e-17	3	1.298
CLDND1	1.31242e-21	0.357529	0.398	0.295	4.4016e-17	3	1.349
NDFIP1	1.40943e-21	0.243343	0.409	0.337	4.72694e-17	3	1.214
EIF5A	1.47008e-21	0.260345	0.411	0.336	4.93037e-17	3	1.223
TUBA4A	1.56377e-21	0.462215	0.761	0.665	5.24459e-17	3	1.144
EIF3I	1.74376e-21	0.258201	0.4	0.33	5.84824e-17	3	1.212
PAK2	1.80567e-21	0.26386	0.467	0.37	6.05585e-17	3	1.262
PCMT1	2.01074e-21	0.22458	0.303	0.25	6.74361e-17	3	1.212
PGAM1	2.02254e-21	0.217424	0.309	0.261	6.78318e-17	3	1.184
MIF	2.76934e-21	0.257178	0.433	0.356	9.28781e-17	3	1.216
SCAND1	3.37344e-21	0.239739	0.432	0.384	1.13138e-16	3	1.125
MBD2	3.78038e-21	0.194133	0.292	0.276	1.26787e-16	3	1.058
KTN1	4.09267e-21	0.276261	0.515	0.432	1.3726e-16	3	1.192
PDE3B	4.62861e-21	0.296435	0.258	0.149	1.55234e-16	3	1.732
NINJ1	7.40314e-21	0.327218	0.268	0.16	2.48286e-16	3	1.675
PSMB4	1.45392e-20	0.142823	0.292	0.27	4.87615e-16	3	1.081
UBE2D2	1.54554e-20	0.22587	0.588	0.541	5.18344e-16	3	1.087
CCSER2	1.74419e-20	0.251082	0.412	0.348	5.84965e-16	3	1.184
BAG1	2.22558e-20	0.183947	0.332	0.305	7.46413e-16	3	1.089
MXI1	2.25799e-20	0.314549	0.274	0.16	7.57283e-16	3	1.713
TMED2	2.52641e-20	0.228159	0.317	0.258	8.47308e-16	3	1.229
UBE2M	2.56558e-20	0.242621	0.341	0.278	8.60443e-16	3	1.227
MED10	2.68633e-20	0.153429	0.412	0.413	9.00942e-16	3	0.998
SSR3	3.27365e-20	0.270959	0.389	0.312	1.09792e-15	3	1.247
NFKB2	4.94329e-20	0.246557	0.258	0.194	1.65788e-15	3	1.33
BRK1	5.36716e-20	0.193392	0.356	0.319	1.80004e-15	3	1.116
MYH9	5.38816e-20	0.266126	0.548	0.471	1.80708e-15	3	1.163
NDUFV2	8.85552e-20	0.229355	0.477	0.456	2.96996e-15	3	1.046
GHITM	9.76498e-20	0.177058	0.338	0.319	3.27498e-15	3	1.06
ARL4C	1.00298e-19	0.34554	0.753	0.634	3.3638e-15	3	1.188
RALY	1.09939e-19	0.0134382	0.221	0.279	3.68712e-15	3	0.792
PABPN1	1.26378e-19	0.227183	0.324	0.253	4.23845e-15	3	1.281
PSMB2	1.44684e-19	0.201742	0.273	0.234	4.85241e-15	3	1.167
EMD	1.48573e-19	0.154974	0.252	0.228	4.98283e-15	3	1.105
CCR7	2.07096e-19	0.377663	0.268	0.136	6.94558e-15	3	1.971
IQGAP1	2.29562e-19	0.25476	0.488	0.436	7.69904e-15	3	1.119
ARPP19	2.68285e-19	0.192311	0.308	0.271	8.99774e-15	3	1.137
CST7	2.85e-19	0.318323	0.597	0.564	9.55831e-15	3	1.059
MTCH1	3.15374e-19	0.225488	0.352	0.293	1.0577e-14	3	1.201
RNPS1	3.56162e-19	0.172125	0.336	0.325	1.1945e-14	3	1.034
RTRAF	4.5235e-19	0.179607	0.459	0.435	1.51709e-14	3	1.055
CAMK4	4.79132e-19	0.28955	0.302	0.213	1.60691e-14	3	1.418
DAZAP2	4.89286e-19	0.18829	0.474	0.456	1.64097e-14	3	1.039
EIF3G	5.81689e-19	0.22454	0.577	0.534	1.95087e-14	3	1.081
NDUFB8	5.96892e-19	0.113697	0.465	0.505	2.00186e-14	3	0.921
RAB7A	7.23668e-19	0.202131	0.289	0.253	2.42704e-14	3	1.142
SRSF9	8.07932e-19	0.208116	0.518	0.473	2.70964e-14	3	1.095
SLC38A1	9.18593e-19	0.285748	0.545	0.453	3.08078e-14	3	1.203
PPP1CB	1.14861e-18	0.262983	0.545	0.472	3.85221e-14	3	1.155
UBE2I	1.21013e-18	0.198192	0.376	0.341	4.05853e-14	3	1.103
AURKAIP1	1.25791e-18	0.182696	0.389	0.365	4.21878e-14	3	1.066
REEP5	1.41263e-18	0.13428	0.386	0.393	4.73769e-14	3	0.982
COX4I1	2.05986e-18	0.222549	0.847	0.814	6.90836e-14	3	1.041
TMOD3	2.22711e-18	0.242229	0.312	0.244	7.4693e-14	3	1.279
GNAS	2.23172e-18	0.232169	0.902	0.868	7.48474e-14	3	1.039
COX14	2.64244e-18	0.186308	0.324	0.291	8.86223e-14	3	1.113
RPL24	3.58264e-18	0.182824	0.991	0.966	1.20155e-13	3	1.026
NDUFAB1	3.6047e-18	0.12689	0.27	0.273	1.20894e-13	3	0.989
HNRNPF	3.63344e-18	0.216768	0.545	0.501	1.21858e-13	3	1.088
MAF1	3.8508e-18	0.182919	0.288	0.256	1.29148e-13	3	1.125
EIF3K	4.10714e-18	0.210497	0.703	0.668	1.37745e-13	3	1.052
RPL22	4.71394e-18	0.232392	0.959	0.93	1.58096e-13	3	1.031
SF3B2	6.06681e-18	0.177091	0.345	0.312	2.03469e-13	3	1.106
HNRNPD	6.89207e-18	0.24244	0.468	0.405	2.31146e-13	3	1.156
SH3GLB1	7.41398e-18	0.215651	0.336	0.292	2.4865e-13	3	1.151
TPM4	1.05321e-17	0.15052	0.45	0.389	3.53227e-13	3	1.157
ANXA5	1.20321e-17	0.170143	0.374	0.38	4.03533e-13	3	0.984
FKBP11	1.2159e-17	0.208408	0.298	0.255	4.07788e-13	3	1.169
ZNF706	1.22122e-17	0.228765	0.427	0.361	4.09573e-13	3	1.183
STUB1	1.28448e-17	0.0158565	0.267	0.324	4.30788e-13	3	0.824
PA2G4	1.82865e-17	0.210828	0.397	0.355	6.13292e-13	3	1.118
FMNL1	1.84574e-17	0.229379	0.385	0.321	6.19024e-13	3	1.199
EPB41L4A-AS1	1.86175e-17	0.204083	0.315	0.266	6.24394e-13	3	1.184
FKBP2	2.22887e-17	0.241046	0.342	0.279	7.47519e-13	3	1.226
MRPL41	2.24961e-17	0.214979	0.376	0.329	7.54475e-13	3	1.143
CD96	2.46192e-17	0.14297	0.429	0.465	8.25678e-13	3	0.923
SEC11C	2.5006e-17	0.14893	0.277	0.277	8.38651e-13	3	1
RPS25	2.66257e-17	0.169841	0.995	0.97	8.92973e-13	3	1.026
IFNGR1	2.74766e-17	0.250883	0.288	0.229	9.21511e-13	3	1.258
SET	2.94889e-17	0.236407	0.661	0.605	9.88998e-13	3	1.093
UBE2L3	3.07909e-17	0.136124	0.379	0.386	1.03267e-12	3	0.982
MT-ATP6	3.225e-17	0.02549	0.998	0.994	1.0816e-12	3	1.004
CLEC2B	3.59264e-17	0.252347	0.811	0.666	1.2049e-12	3	1.218
TNFRSF1B	4.12676e-17	0.235438	0.383	0.345	1.38403e-12	3	1.11
MAP4K4	4.37284e-17	0.280236	0.285	0.193	1.46656e-12	3	1.477
RICTOR	4.46659e-17	0.234362	0.253	0.164	1.498e-12	3	1.543
PAIP2	4.60205e-17	0.20081	0.524	0.492	1.54344e-12	3	1.065
MRPS6	5.25665e-17	0.261504	0.517	0.449	1.76298e-12	3	1.151
PPIB	5.30838e-17	0.188406	0.623	0.617	1.78032e-12	3	1.01
DERL1	5.67941e-17	0.140473	0.259	0.24	1.90476e-12	3	1.079
SELENOT	7.67563e-17	0.012878	0.323	0.401	2.57425e-12	3	0.805
VDAC1	8.55627e-17	0.15627	0.326	0.318	2.8696e-12	3	1.025
ITM2A	9.09289e-17	0.286088	0.439	0.424	3.04957e-12	3	1.035
ELOVL5	9.41013e-17	0.167094	0.37	0.367	3.15597e-12	3	1.008
ODF2L	9.47349e-17	0.222985	0.335	0.289	3.17722e-12	3	1.159
PSMD8	9.61432e-17	0.167546	0.45	0.42	3.22445e-12	3	1.071
DCXR	1.03461e-16	0.170092	0.252	0.23	3.46987e-12	3	1.096
EIF3M	1.07282e-16	0.0999925	0.318	0.345	3.59803e-12	3	0.922
CYTOR	1.09257e-16	0.325081	0.455	0.433	3.66427e-12	3	1.051
ANP32E	1.1283e-16	0.114625	0.305	0.329	3.78409e-12	3	0.927
CMPK1	1.40317e-16	0.143879	0.282	0.281	4.70595e-12	3	1.004
SMDT1	1.44112e-16	0.185367	0.467	0.438	4.83323e-12	3	1.066
POLR1D	1.64355e-16	0.182807	0.467	0.431	5.51214e-12	3	1.084
PITPNC1	1.68354e-16	0.145543	0.273	0.26	5.64626e-12	3	1.05
RPL41	1.7552e-16	0.0885575	0.997	0.99	5.8866e-12	3	1.007
SUPT5H	1.87607e-16	0.17864	0.28	0.257	6.29197e-12	3	1.089
QKI	1.97818e-16	0.235365	0.259	0.185	6.63443e-12	3	1.4
SRSF11	2.08375e-16	0.203201	0.547	0.534	6.98849e-12	3	1.024
NONO	2.12219e-16	0.206964	0.324	0.278	7.11742e-12	3	1.165
STAT3	2.18144e-16	0.162174	0.473	0.463	7.3161e-12	3	1.022
ATP6V1F	2.53147e-16	0.056064	0.286	0.311	8.49003e-12	3	0.92
PHF1	2.53486e-16	0.242508	0.286	0.214	8.5014e-12	3	1.336
EXOSC6	2.55019e-16	0.199562	0.298	0.247	8.55281e-12	3	1.206
NAP1L1	2.74049e-16	0.222923	0.702	0.651	9.19107e-12	3	1.078
TNFRSF18	2.95397e-16	0.110578	0.268	0.174	9.90702e-12	3	1.54
EIF3D	2.95845e-16	0.0960731	0.336	0.35	9.92204e-12	3	0.96
WDR83OS	3.02713e-16	0.00802391	0.362	0.416	1.01524e-11	3	0.87
PSMC5	3.12609e-16	0.106036	0.283	0.298	1.04843e-11	3	0.95
CDV3	3.40098e-16	0.21763	0.588	0.546	1.14062e-11	3	1.077
SRSF4	3.60369e-16	0.174044	0.288	0.246	1.2086e-11	3	1.171
RALGDS	3.67435e-16	0.22741	0.27	0.204	1.2323e-11	3	1.324
RPS6KA3	4.14126e-16	0.235628	0.324	0.26	1.3889e-11	3	1.246
SPCS3	4.37801e-16	0.173071	0.388	0.379	1.4683e-11	3	1.024
DEGS1	4.40163e-16	0.143449	0.253	0.244	1.47622e-11	3	1.037
C19orf53	4.83132e-16	0.154474	0.482	0.465	1.62033e-11	3	1.037
ABHD17A	5.03265e-16	0.122738	0.42	0.445	1.68785e-11	3	0.944
TRAM1	5.05626e-16	0.178709	0.321	0.289	1.69577e-11	3	1.111
ERN1	5.85757e-16	0.288052	0.37	0.302	1.96451e-11	3	1.225
HNRNPR	6.33303e-16	0.147343	0.359	0.35	2.12397e-11	3	1.026
PCNP	7.0104e-16	0.191846	0.367	0.325	2.35115e-11	3	1.129
N4BP1	8.38118e-16	0.164417	0.323	0.257	2.81088e-11	3	1.257
ADGRE5	1.0612e-15	0.278436	0.498	0.414	3.55906e-11	3	1.203
MGST3	1.10748e-15	0.111519	0.329	0.34	3.71428e-11	3	0.968
ADRM1	1.25657e-15	0.0829437	0.23	0.258	4.2143e-11	3	0.891
HIGD2A	1.32059e-15	0.0791029	0.373	0.417	4.42901e-11	3	0.894
RAC1	1.57018e-15	0.208985	0.505	0.463	5.26606e-11	3	1.091
RPL36	1.60837e-15	0.173968	0.989	0.972	5.39417e-11	3	1.017
CCNI	1.68465e-15	0.218589	0.765	0.719	5.64997e-11	3	1.064
UQCRFS1	1.71807e-15	0.124988	0.286	0.282	5.76206e-11	3	1.014
ALKBH7	1.86087e-15	0.17119	0.271	0.241	6.24098e-11	3	1.124
SF3B5	1.87139e-15	0.182958	0.532	0.512	6.27627e-11	3	1.039
ATP5F1B	2.03177e-15	0.156842	0.479	0.473	6.81416e-11	3	1.013
OGT	2.05884e-15	0.250502	0.315	0.234	6.90492e-11	3	1.346
ENY2	2.16776e-15	0.131386	0.453	0.467	7.27023e-11	3	0.97
SF1	2.24521e-15	0.166072	0.602	0.584	7.52997e-11	3	1.031
CBLB	2.59731e-15	0.215491	0.3	0.242	8.71084e-11	3	1.24
TPI1	2.6564e-15	0.212331	0.644	0.59	8.90903e-11	3	1.092
PRKX	2.77851e-15	0.223839	0.315	0.255	9.31857e-11	3	1.235
KPNA4	2.78329e-15	0.0215132	0.264	0.32	9.3346e-11	3	0.825
2020-09-02	2.92725e-15	0.158052	0.273	0.251	9.8174e-11	3	1.088
NORAD	3.10434e-15	0.19656	0.376	0.321	1.04113e-10	3	1.171
ALOX5AP	3.87601e-15	0.0732802	0.258	0.312	1.29994e-10	3	0.827
TMEM59	3.98256e-15	0.182291	0.579	0.547	1.33567e-10	3	1.059
DIAPH1	4.24853e-15	0.253675	0.392	0.31	1.42487e-10	3	1.265
ZEB2	4.72467e-15	0.313452	0.292	0.19	1.58456e-10	3	1.537
NOSIP	5.78695e-15	0.189125	0.252	0.22	1.94083e-10	3	1.145
ARPC5L	6.1057e-15	0.159839	0.338	0.303	2.04773e-10	3	1.116
RHOF	6.38266e-15	0.176511	0.259	0.229	2.14062e-10	3	1.131
TUFM	7.51867e-15	0.177141	0.28	0.248	2.52161e-10	3	1.129
BIRC2	8.29824e-15	0.16109	0.274	0.263	2.78306e-10	3	1.042
VAPA	8.44033e-15	0.155663	0.465	0.456	2.83072e-10	3	1.02
ENSA	8.71993e-15	0.102103	0.353	0.372	2.92449e-10	3	0.949
ATP2B4	8.89874e-15	0.223854	0.274	0.208	2.98446e-10	3	1.317
C9orf78	9.68722e-15	0.189963	0.42	0.39	3.2489e-10	3	1.077
EIF4H	9.87521e-15	0.0293578	0.271	0.323	3.31195e-10	3	0.839
GUK1	1.14807e-14	0.184664	0.685	0.676	3.85041e-10	3	1.013
ATP5MC3	1.36228e-14	0.160711	0.468	0.455	4.5688e-10	3	1.029
NDUFB11	1.36471e-14	0.141421	0.511	0.514	4.57698e-10	3	0.994
PBXIP1	1.57322e-14	0.169331	0.33	0.307	5.27626e-10	3	1.075
RBMS1	1.61998e-14	0.175949	0.264	0.263	5.43309e-10	3	1.004
TMEM123	1.63492e-14	0.222441	0.364	0.306	5.4832e-10	3	1.19
GABARAPL2	1.73043e-14	0.120264	0.412	0.42	5.80351e-10	3	0.981
PSMA5	1.85347e-14	0.129757	0.342	0.344	6.21618e-10	3	0.994
CCT7	1.87174e-14	0.113437	0.265	0.259	6.27745e-10	3	1.023
USP47	1.90843e-14	0.208414	0.285	0.242	6.4005e-10	3	1.178
LAMTOR5	2.14132e-14	0.13144	0.315	0.306	7.18156e-10	3	1.029
YPEL3	2.15916e-14	0.0858955	0.339	0.346	7.24138e-10	3	0.98
KLF13	2.17125e-14	0.115924	0.324	0.332	7.28194e-10	3	0.976
UFC1	2.97325e-14	0.17205	0.42	0.386	9.97167e-10	3	1.088
NOL7	3.10673e-14	0.0869396	0.355	0.387	1.04193e-09	3	0.917
LYST	3.38436e-14	0.29096	0.285	0.204	1.13505e-09	3	1.397
PSMA4	4.20254e-14	0.0152179	0.248	0.31	1.40945e-09	3	0.8
RBBP7	4.57132e-14	0.158548	0.259	0.222	1.53313e-09	3	1.167
BSG	4.64678e-14	0.0419297	0.261	0.315	1.55844e-09	3	0.829
RNH1	5.15955e-14	0.0712063	0.236	0.26	1.73041e-09	3	0.908
KRT10	5.91575e-14	0.112915	0.448	0.473	1.98402e-09	3	0.947
AP2M1	5.978e-14	0.0503442	0.226	0.27	2.0049e-09	3	0.837
ATP6AP2	6.0081e-14	0.0556571	0.262	0.283	2.015e-09	3	0.926
CD6	6.30402e-14	0.225836	0.342	0.295	2.11424e-09	3	1.159
UXT	6.61884e-14	0.129006	0.505	0.505	2.21983e-09	3	1
CDK2AP2	7.02038e-14	0.148978	0.323	0.313	2.35449e-09	3	1.032
TMED5	7.70622e-14	0.168671	0.261	0.231	2.58451e-09	3	1.13
CUTA	9.27778e-14	0.108143	0.389	0.42	3.11158e-09	3	0.926
MT-ND1	9.88536e-14	0.0240816	0.998	0.986	3.31535e-09	3	1.012
CHD4	1.07504e-13	0.215258	0.417	0.359	3.60546e-09	3	1.162
RASSF5	1.10924e-13	0.178452	0.345	0.311	3.72015e-09	3	1.109
METRNL	1.18555e-13	0.255286	0.548	0.461	3.9761e-09	3	1.189
PKM	1.26783e-13	0.109057	0.279	0.291	4.25203e-09	3	0.959
COX7A2L	1.34218e-13	0.0120769	0.302	0.352	4.50141e-09	3	0.858
CDC37	1.39109e-13	0.0608533	0.377	0.407	4.66544e-09	3	0.926
BTG1	1.43686e-13	0.142122	0.997	0.979	4.81893e-09	3	1.018
SLC7A5	1.48839e-13	0.219918	0.409	0.359	4.99175e-09	3	1.139
LUZP1	1.507e-13	0.268837	0.459	0.389	5.05419e-09	3	1.18
RNF149	1.52091e-13	0.188607	0.286	0.232	5.10082e-09	3	1.233
PSMA1	1.53695e-13	0.110458	0.312	0.326	5.15461e-09	3	0.957
PSMA3	1.93262e-13	0.0186385	0.274	0.337	6.48161e-09	3	0.813
OPTN	2.03428e-13	0.0256543	0.332	0.388	6.82255e-09	3	0.856
WIPF1	2.11908e-13	0.210255	0.577	0.53	7.10698e-09	3	1.089
PSMD7	2.3415e-13	0.122489	0.252	0.244	7.85291e-09	3	1.033
VCP	2.41491e-13	0.102426	0.28	0.266	8.09913e-09	3	1.053
STAT4	2.5009e-13	0.151574	0.362	0.348	8.38751e-09	3	1.04
SPCS2	2.92093e-13	0.124077	0.47	0.485	9.79623e-09	3	0.969
DNAJC1	2.96499e-13	0.162017	0.358	0.338	9.94399e-09	3	1.059
COX5A	3.06218e-13	0.115886	0.311	0.298	1.02699e-08	3	1.044
MRPL20	3.40542e-13	0.063078	0.244	0.281	1.14211e-08	3	0.868
MTPN	3.83423e-13	0.0870476	0.353	0.367	1.28592e-08	3	0.962
SNHG7	4.02446e-13	0.117684	0.37	0.338	1.34973e-08	3	1.095
SF3B6	4.40836e-13	0.0616993	0.397	0.427	1.47847e-08	3	0.93
EIF3L	4.45774e-13	0.00340632	0.238	0.294	1.49504e-08	3	0.81
STK4	4.56765e-13	0.20002	0.8	0.713	1.5319e-08	3	1.122
NDUFS6	4.90499e-13	0.0862835	0.368	0.386	1.64503e-08	3	0.953
RIOK3	5.06005e-13	0.0284115	0.215	0.261	1.69704e-08	3	0.824
AKNA	5.14275e-13	0.175161	0.411	0.375	1.72477e-08	3	1.096
SMAP2	5.21624e-13	0.168589	0.342	0.333	1.74942e-08	3	1.027
RACK1	5.27141e-13	0.188457	0.948	0.924	1.76792e-08	3	1.026
TIAL1	5.58385e-13	0.112516	0.294	0.293	1.87271e-08	3	1.003
SNRPD3	6.79437e-13	0.014919	0.279	0.333	2.2787e-08	3	0.838
WASF2	6.91436e-13	0.112081	0.327	0.319	2.31894e-08	3	1.025
PSMB3	7.18104e-13	0.0865879	0.33	0.342	2.40838e-08	3	0.965
OSBPL8	7.49509e-13	0.0317261	0.285	0.338	2.5137e-08	3	0.843
ATP1B3	7.69641e-13	0.038459	0.8	0.691	2.58122e-08	3	1.158
NDUFS5	7.84876e-13	0.189852	0.702	0.69	2.63232e-08	3	1.017
RAD21	7.98118e-13	0.0544575	0.295	0.31	2.67673e-08	3	0.952
RTN4	8.65685e-13	0.0421443	0.386	0.413	2.90333e-08	3	0.935
EVI2B	8.84637e-13	0.194956	0.412	0.403	2.96689e-08	3	1.022
HEBP2	8.98216e-13	0.0251791	0.23	0.269	3.01244e-08	3	0.855
MCUB	9.06156e-13	0.113613	0.258	0.257	3.03906e-08	3	1.004
GNB2	1.05832e-12	0.111119	0.264	0.263	3.5494e-08	3	1.004
STAG2	1.09929e-12	0.0403981	0.305	0.359	3.68681e-08	3	0.85
PHF20	1.17485e-12	0.116122	0.259	0.26	3.94023e-08	3	0.996
TNRC6B	1.17812e-12	0.197331	0.456	0.418	3.95119e-08	3	1.091
HLA-B	1.21071e-12	0.134031	1	0.987	4.06049e-08	3	1.013
TAP1	1.3599e-12	0.173588	0.274	0.237	4.56083e-08	3	1.156
TUBA1A	1.37366e-12	0.229053	0.738	0.689	4.60697e-08	3	1.071
RPS11	1.39008e-12	0.171568	0.977	0.963	4.66205e-08	3	1.015
GTF2A2	1.4124e-12	0.00545882	0.233	0.286	4.73692e-08	3	0.815
ANP32A	1.63754e-12	0.104123	0.271	0.263	5.49199e-08	3	1.03
P4HB	1.67726e-12	0.091118	0.306	0.32	5.62518e-08	3	0.956
TCF25	1.77126e-12	0.0765873	0.468	0.498	5.94044e-08	3	0.94
PHF3	1.80756e-12	0.0213254	0.255	0.267	6.0622e-08	3	0.955
SEC11A	2.13414e-12	0.0951617	0.395	0.412	7.15747e-08	3	0.959
PDCD10	2.18322e-12	0.0419676	0.217	0.255	7.32209e-08	3	0.851
PAFAH1B1	2.39505e-12	0.0892964	0.358	0.373	8.03252e-08	3	0.96
CSDE1	2.53209e-12	0.0539452	0.426	0.483	8.49211e-08	3	0.882
FGFR1OP2	2.60673e-12	0.049419	0.444	0.502	8.74245e-08	3	0.884
PMAIP1	2.62496e-12	0.143533	0.456	0.503	8.80358e-08	3	0.907
CIB1	2.66687e-12	0.112747	0.582	0.614	8.94416e-08	3	0.948
SNRPF	2.81526e-12	0.0118554	0.345	0.405	9.44181e-08	3	0.852
HELZ	2.83435e-12	0.0694498	0.27	0.265	9.50585e-08	3	1.019
NAP1L4	2.98591e-12	0.119122	0.314	0.312	1.00142e-07	3	1.006
SEC61G	3.03887e-12	0.052548	0.43	0.486	1.01918e-07	3	0.885
SEC61B	3.36719e-12	0.180256	0.658	0.62	1.12929e-07	3	1.061
APOL6	3.42751e-12	0.195104	0.312	0.273	1.14952e-07	3	1.143
GTF3C6	3.52329e-12	0.0766739	0.236	0.257	1.18164e-07	3	0.918
PSMA2	3.70515e-12	0.116929	0.377	0.364	1.24263e-07	3	1.036
COPA	3.87437e-12	0.155263	0.252	0.222	1.29939e-07	3	1.135
UBE2K	3.88799e-12	0.0980316	0.27	0.263	1.30395e-07	3	1.027
OSTF1	4.58518e-12	0.063958	0.339	0.375	1.53778e-07	3	0.904
SNRPD1	5.61742e-12	0.0227257	0.268	0.316	1.88397e-07	3	0.848
ANXA11	6.88272e-12	0.0881873	0.267	0.261	2.30833e-07	3	1.023
CDC26	7.41686e-12	0.0416618	0.245	0.281	2.48747e-07	3	0.872
ILF2	7.46112e-12	0.152856	0.355	0.326	2.50231e-07	3	1.089
SUMO1	7.70427e-12	0.123763	0.47	0.47	2.58386e-07	3	1
PDCD5	7.89003e-12	0.110161	0.273	0.271	2.64616e-07	3	1.007
ITM2C	8.02728e-12	0.190101	0.358	0.342	2.69219e-07	3	1.047
EIF3H	8.16792e-12	0.111274	0.473	0.478	2.73936e-07	3	0.99
ZFAND6	8.17449e-12	0.000702144	0.208	0.254	2.74156e-07	3	0.819
SETD2	9.58124e-12	0.118221	0.308	0.272	3.21336e-07	3	1.132
MED4	1.00075e-11	0.0118085	0.227	0.284	3.35632e-07	3	0.799
MAZ	1.01707e-11	0.134779	0.282	0.274	3.41103e-07	3	1.029
ATP5F1D	1.04998e-11	0.0602749	0.423	0.465	3.52142e-07	3	0.91
GLRX	1.17156e-11	0.11022	0.271	0.304	3.92919e-07	3	0.891
APOBEC3G	1.23338e-11	0.19672	0.435	0.402	4.13653e-07	3	1.082
ST13	1.24622e-11	0.0651634	0.462	0.502	4.17958e-07	3	0.92
IFITM1	1.29621e-11	0.0405542	0.259	0.305	4.34724e-07	3	0.849
NDUFB10	1.3524e-11	0.00208068	0.294	0.346	4.53568e-07	3	0.85
ARHGAP9	1.37923e-11	0.0667836	0.291	0.306	4.62566e-07	3	0.951
RAP1A	1.49848e-11	0.0283889	0.361	0.414	5.0256e-07	3	0.872
IL2RB	1.60694e-11	0.0653406	0.324	0.335	5.38937e-07	3	0.967
MXD4	1.68327e-11	0.194042	0.418	0.371	5.64534e-07	3	1.127
PDIA3	1.69602e-11	0.0228535	0.435	0.502	5.68811e-07	3	0.867
ASXL1	1.79143e-11	0.0853165	0.252	0.244	6.00811e-07	3	1.033
NSD3	1.80059e-11	0.0252768	0.492	0.491	6.03882e-07	3	1.002
PPHLN1	1.9958e-11	0.0769707	0.264	0.283	6.69351e-07	3	0.933
SERPINB9	2.09652e-11	0.210695	0.338	0.273	7.03132e-07	3	1.238
HNRNPUL1	2.22534e-11	0.0772607	0.485	0.477	7.46334e-07	3	1.017
KAT6A	2.40189e-11	0.132118	0.28	0.258	8.05546e-07	3	1.085
CCDC12	2.85978e-11	0.00119216	0.258	0.306	9.59114e-07	3	0.843
RAB5IF	3.32719e-11	0.147327	0.391	0.373	1.11587e-06	3	1.048
PFDN5	3.36576e-11	0.171131	0.909	0.887	1.12881e-06	3	1.025
RAP1B	3.37605e-11	0.149099	0.608	0.607	1.13226e-06	3	1.002
METTL9	3.7517e-11	0.0663119	0.321	0.343	1.25825e-06	3	0.936
STT3B	3.96279e-11	0.0293444	0.214	0.257	1.32904e-06	3	0.833
DHX9	4.0265e-11	0.0376878	0.232	0.261	1.35041e-06	3	0.889
SATB1	4.19816e-11	0.21601	0.3	0.228	1.40798e-06	3	1.316
SNX3	4.20213e-11	0.0200408	0.309	0.354	1.40931e-06	3	0.873
2020-09-06	4.44717e-11	0.0274379	0.427	0.485	1.49149e-06	3	0.88
SIK3	4.47801e-11	0.112063	0.292	0.289	1.50183e-06	3	1.01
SSR2	4.8411e-11	0.103282	0.536	0.55	1.62361e-06	3	0.975
DNAJC7	4.91158e-11	0.0858436	0.276	0.279	1.64725e-06	3	0.989
CCT3	5.27331e-11	0.00914139	0.373	0.443	1.76856e-06	3	0.842
DSTN	5.64041e-11	0.101783	0.28	0.299	1.89168e-06	3	0.936
MOB1A	5.67456e-11	0.0231787	0.361	0.396	1.90314e-06	3	0.912
PRKAR1A	5.94777e-11	0.0947196	0.252	0.253	1.99476e-06	3	0.996
ATP5MD	6.05608e-11	0.0464351	0.409	0.446	2.03109e-06	3	0.917
EIF3E	6.09566e-11	0.146823	0.627	0.605	2.04436e-06	3	1.036
DNAJA2	6.44895e-11	0.136661	0.32	0.303	2.16285e-06	3	1.056
MYDGF	6.54287e-11	0.0318273	0.261	0.304	2.19435e-06	3	0.859
RTF1	7.57695e-11	0.0856834	0.309	0.331	2.54116e-06	3	0.934
STOM	7.70859e-11	0.047598	0.247	0.252	2.58531e-06	3	0.98
LINC00623	8.41207e-11	0.0817169	0.279	0.287	2.82124e-06	3	0.972
THRAP3	9.17139e-11	0.0337436	0.295	0.319	3.0759e-06	3	0.925
MBNL1	9.85178e-11	0.115103	0.629	0.653	3.30409e-06	3	0.963
BUB3	1.0207e-10	0.02315	0.341	0.378	3.42323e-06	3	0.902
EIF1B	1.07428e-10	0.066637	0.382	0.408	3.60291e-06	3	0.936
PPM1G	1.07904e-10	0.130276	0.273	0.257	3.61888e-06	3	1.062
WDR82	1.0972e-10	0.00924363	0.22	0.26	3.67978e-06	3	0.846
ANKRD12	1.12722e-10	0.167735	0.712	0.72	3.78046e-06	3	0.989
ISCA1	1.35218e-10	0.101774	0.417	0.409	4.53493e-06	3	1.02
ENO1	1.37055e-10	0.0932061	0.52	0.532	4.59656e-06	3	0.977
VDAC2	1.41531e-10	0.0445862	0.389	0.43	4.74667e-06	3	0.905
SUPT4H1	1.41778e-10	0.0661358	0.256	0.276	4.75494e-06	3	0.928
EIF3F	1.50375e-10	0.120449	0.544	0.542	5.04328e-06	3	1.004
LIMD2	1.57541e-10	0.128186	0.395	0.388	5.2836e-06	3	1.018
MT-ND6	1.64599e-10	0.117962	0.376	0.349	5.52033e-06	3	1.077
UPP1	1.79752e-10	0.18117	0.398	0.365	6.02854e-06	3	1.09
MAP3K2	1.91846e-10	0.109704	0.303	0.304	6.43413e-06	3	0.997
TMED10	1.92706e-10	0.0153763	0.224	0.261	6.46297e-06	3	0.858
RAB9A	1.94398e-10	0.19245	0.267	0.215	6.51973e-06	3	1.242
NSA2	1.99477e-10	0.0710487	0.397	0.428	6.69007e-06	3	0.928
XRCC6	2.04431e-10	0.0139502	0.306	0.35	6.85619e-06	3	0.874
CMTM6	2.05251e-10	0.0340604	0.311	0.338	6.88371e-06	3	0.92
CDC42SE1	2.21185e-10	0.0572099	0.283	0.306	7.41811e-06	3	0.925
VASP	2.31132e-10	0.0542897	0.265	0.281	7.7517e-06	3	0.943
FNBP4	2.34241e-10	0.171281	0.353	0.324	7.85598e-06	3	1.09
SUB1	2.39726e-10	0.198749	0.859	0.808	8.03993e-06	3	1.063
CD55	2.67204e-10	0.17715	0.418	0.355	8.9615e-06	3	1.177
BAZ1A	2.71983e-10	0.136109	0.47	0.441	9.12177e-06	3	1.066
ZBTB7A	2.77036e-10	0.108061	0.28	0.255	9.29122e-06	3	1.098
YWHAQ	3.35816e-10	0.0937131	0.435	0.446	1.12626e-05	3	0.975
LYAR	3.46061e-10	0.170855	0.353	0.332	1.16062e-05	3	1.063
KANSL1	3.94354e-10	0.151334	0.362	0.328	1.32258e-05	3	1.104
RHOG	4.05735e-10	0.121676	0.268	0.249	1.36075e-05	3	1.076
ATP1A1	4.50689e-10	0.0985121	0.383	0.401	1.51152e-05	3	0.955
AC058791.1	4.52687e-10	0.166106	0.502	0.444	1.51822e-05	3	1.131
DDX46	4.71316e-10	0.0169751	0.356	0.399	1.5807e-05	3	0.892
POMP	6.1453e-10	0.0398539	0.462	0.514	2.06101e-05	3	0.899
ATG12	6.56183e-10	0.0220525	0.233	0.267	2.20071e-05	3	0.873
UQCRH	7.34609e-10	0.123126	0.611	0.616	2.46373e-05	3	0.992
ITGA4	7.44586e-10	0.0410422	0.271	0.315	2.49719e-05	3	0.86
EIF2S3	7.73635e-10	0.112357	0.282	0.267	2.59462e-05	3	1.056
ABCF1	8.02894e-10	0.00642829	0.241	0.286	2.69274e-05	3	0.843
RGS10	8.45214e-10	0.000676779	0.335	0.408	2.83468e-05	3	0.821
SMC3	9.02135e-10	0.114143	0.289	0.282	3.02558e-05	3	1.025
SELENOS	9.11162e-10	0.0708946	0.268	0.277	3.05586e-05	3	0.968
YY1	9.52152e-10	0.0739299	0.405	0.419	3.19333e-05	3	0.967
C12orf75	9.62049e-10	0.0570203	0.262	0.299	3.22652e-05	3	0.876
LGALS1	9.80544e-10	0.106083	0.617	0.687	3.28855e-05	3	0.898
N4BP2L2	1.02503e-09	0.0155293	0.514	0.532	3.43775e-05	3	0.966
RPL21	1.03787e-09	0.133198	0.995	0.98	3.48081e-05	3	1.015
LAPTM4A	1.09192e-09	0.0398551	0.302	0.327	3.66209e-05	3	0.924
ARF1	1.19612e-09	0.0729183	0.523	0.558	4.01154e-05	3	0.937
TACC1	1.24642e-09	0.00753629	0.227	0.274	4.18023e-05	3	0.828
GSPT1	1.40757e-09	0.152606	0.509	0.469	4.7207e-05	3	1.085
SOCS3	1.47642e-09	0.018668	0.236	0.285	4.95162e-05	3	0.828
COX6A1	1.47838e-09	0.0771147	0.539	0.57	4.9582e-05	3	0.946
MBP	1.48141e-09	0.18066	0.432	0.395	4.96836e-05	3	1.094
KLF6	1.52031e-09	0.0990418	0.927	0.883	5.09883e-05	3	1.05
C1QBP	1.57746e-09	0.0638507	0.27	0.281	5.29047e-05	3	0.961
CLINT1	1.81643e-09	0.0122007	0.218	0.257	6.09193e-05	3	0.848
GGNBP2	1.86638e-09	0.0952671	0.267	0.246	6.25948e-05	3	1.085
AC016831.5	1.96682e-09	0.133861	0.382	0.353	6.59633e-05	3	1.082
PHLDA1	2.08945e-09	0.234058	0.386	0.332	7.00759e-05	3	1.163
AES	2.31312e-09	0.106018	0.568	0.577	7.75775e-05	3	0.984
PCBP1	2.69248e-09	0.0428317	0.544	0.586	9.03003e-05	3	0.928
CYLD	2.92151e-09	0.0190449	0.4	0.423	9.79815e-05	3	0.946
RPL35	3.12649e-09	0.126956	0.988	0.97	0.000104856	3	1.019
DYNC1H1	3.26126e-09	0.087611	0.441	0.438	0.000109376	3	1.007
UQCRB	3.29951e-09	0.165585	0.845	0.809	0.000110659	3	1.044
EPB41	4.07822e-09	0.0487646	0.247	0.257	0.000136775	3	0.961
ARID1B	4.97522e-09	0.135689	0.344	0.33	0.000166859	3	1.042
ATP6V0E1	5.45336e-09	0.0914516	0.598	0.584	0.000182895	3	1.024
NDRG1	5.46851e-09	0.0376004	0.244	0.264	0.000183403	3	0.924
AC245297.3	5.49317e-09	0.0848766	0.265	0.277	0.00018423	3	0.957
HP1BP3	5.85241e-09	0.020257	0.379	0.411	0.000196278	3	0.922
ARL6IP1	6.04373e-09	0.00222436	0.453	0.504	0.000202695	3	0.899
SPTAN1	6.30496e-09	0.044327	0.441	0.445	0.000211456	3	0.991
SLBP	6.66058e-09	0.0284371	0.22	0.258	0.000223382	3	0.853
EVI2A	6.9502e-09	0.00151795	0.245	0.295	0.000233096	3	0.831
PSMA3-AS1	7.37187e-09	0.126795	0.295	0.277	0.000247238	3	1.065
G3BP1	7.73281e-09	0.0695814	0.285	0.297	0.000259343	3	0.96
TTC14	8.77472e-09	0.00665679	0.22	0.251	0.000294287	3	0.876
ATXN1	8.87007e-09	0.127661	0.267	0.248	0.000297485	3	1.077
RWDD1	9.71097e-09	0.0448423	0.348	0.37	0.000325686	3	0.941
PARP8	9.71882e-09	0.0622557	0.317	0.331	0.00032595	3	0.958
HIPK1	1.0474e-08	0.0630798	0.25	0.257	0.000351278	3	0.973
TPM3	1.13634e-08	0.0950294	0.623	0.654	0.000381107	3	0.953
RPLP2	1.19864e-08	0.105936	0.992	0.979	0.000402	3	1.013
ORMDL1	1.29794e-08	0.0540343	0.314	0.336	0.000435302	3	0.935
MZT2A	1.35884e-08	0.0483795	0.48	0.502	0.000455726	3	0.956
CD8A	1.5873e-08	0.194221	0.338	0.317	0.000532349	3	1.066
NFAT5	1.6575e-08	0.081887	0.261	0.257	0.000555894	3	1.016
NAA50	1.7552e-08	0.0852689	0.323	0.326	0.000588658	3	0.991
CD3D	2.06214e-08	0.191548	0.832	0.775	0.000691599	3	1.074
CAMLG	3.00842e-08	0.00448407	0.279	0.326	0.00100896	3	0.856
KIF2A	3.13426e-08	0.0783086	0.264	0.26	0.00105117	3	1.015
SYF2	3.4126e-08	0.0743762	0.485	0.477	0.00114452	3	1.017
BRD4	3.62991e-08	0.0701215	0.262	0.275	0.0012174	3	0.953
TNFAIP8	3.65925e-08	0.0747486	0.417	0.432	0.00122724	3	0.965
MORF4L1	3.73221e-08	0.0826299	0.583	0.599	0.00125171	3	0.973
C12orf57	3.85227e-08	0.0522544	0.523	0.573	0.00129198	3	0.913
SSR4	4.13073e-08	0.0289588	0.623	0.682	0.00138536	3	0.913
DNAJC8	4.18442e-08	0.0309877	0.32	0.364	0.00140337	3	0.879
COX7B	4.74442e-08	0.110597	0.565	0.568	0.00159118	3	0.995
KLF2	5.22399e-08	0.105222	0.53	0.466	0.00175202	3	1.137
YIPF5	5.92143e-08	0.0739828	0.258	0.269	0.00198593	3	0.959
ANKRD11	7.38031e-08	0.0301113	0.459	0.477	0.00247521	3	0.962
NDUFB2	7.42269e-08	0.0592488	0.539	0.557	0.00248942	3	0.968
EIF3A	7.57198e-08	0.0237598	0.42	0.464	0.00253949	3	0.905
AC025164.1	8.26859e-08	0.174983	0.283	0.256	0.00277312	3	1.105
SRP9	9.32794e-08	0.0452893	0.282	0.303	0.0031284	3	0.931
IGFBP7	9.88075e-08	0.053963	0.267	0.29	0.00331381	3	0.921
LITAF	1.01004e-07	0.171168	0.441	0.38	0.00338747	3	1.161
HLA-DRB1	1.31838e-07	0.040767	0.233	0.298	0.00442159	3	0.782
ARID5A	1.36299e-07	0.104104	0.37	0.366	0.00457118	3	1.011
CEMIP2	1.51309e-07	0.0762429	0.459	0.531	0.0050746	3	0.864
MECP2	2.07992e-07	0.0640575	0.286	0.296	0.00697563	3	0.966
XRN2	2.08286e-07	0.0140628	0.242	0.27	0.00698551	3	0.896
RNF7	2.68728e-07	0.0931508	0.445	0.449	0.00901259	3	0.991
HNRNPM	2.79371e-07	0.0658449	0.505	0.525	0.00936955	3	0.962
HERPUD2	3.41356e-07	0.068231	0.279	0.283	0.0114484	3	0.986
CYTIP	3.51826e-07	0.0882792	0.652	0.59	0.0117995	3	1.105
TAF1D	3.91511e-07	0.0590224	0.518	0.537	0.0131305	3	0.965
JMJD1C	5.23379e-07	0.0157259	0.441	0.458	0.0175531	3	0.963
PNP	6.26217e-07	0.0192971	0.308	0.334	0.0210021	3	0.922
SKIL	8.48834e-07	0.0331345	0.411	0.438	0.0284682	3	0.938
SNU13	9.05243e-07	0.0461479	0.556	0.577	0.0303601	3	0.964
PAPOLA	9.82416e-07	0.0292741	0.482	0.522	0.0329483	3	0.923
UBL5	1.31376e-06	0.0278732	0.626	0.676	0.044061	3	0.926
EML4	1.35211e-06	0.0174279	0.532	0.574	0.0453472	3	0.927
BCLAF1	1.35881e-06	0.030301	0.414	0.44	0.0455719	3	0.941
EIF4B	1.39838e-06	0.0661398	0.445	0.45	0.0468989	3	0.989
SNRPD2	1.40888e-06	0.00392157	0.459	0.51	0.0472509	3	0.9
CYBA	1.49428e-06	0.132929	0.852	0.855	0.0501151	3	0.996
SYTL3	1.63784e-06	0.100344	0.262	0.246	0.0549298	3	1.065
H3F3A	1.70808e-06	0.123424	0.968	0.934	0.0572856	3	1.036
MZT2B	2.09033e-06	0.00777587	0.602	0.654	0.0701056	3	0.92
NR3C1	2.12173e-06	0.00203484	0.435	0.462	0.0711586	3	0.942
EIF5B	2.2101e-06	0.0421951	0.383	0.4	0.0741224	3	0.958
PRDX1	2.21505e-06	0.144146	0.632	0.592	0.0742883	3	1.068
CENPC	2.32849e-06	0.0164986	0.302	0.337	0.078093	3	0.896
TUBB2A	2.65137e-06	0.0606505	0.303	0.312	0.0889215	3	0.971
ILF3	2.895e-06	0.0735244	0.265	0.262	0.0970924	3	1.011
NFKB1	2.93762e-06	0.126479	0.385	0.351	0.0985218	3	1.097
RPS28	3.06551e-06	0.0998681	0.988	0.973	0.102811	3	1.015
S100A6	3.08029e-06	0.169058	0.873	0.849	0.103307	3	1.028
AKAP13	3.6819e-06	0.0943861	0.574	0.577	0.123484	3	0.995
ATP6V1G1	4.52783e-06	0.0581355	0.582	0.616	0.151854	3	0.945
PCSK7	5.12674e-06	0.135811	0.252	0.208	0.171941	3	1.212
AHNAK	5.55732e-06	0.0828784	0.573	0.541	0.186381	3	1.059
SLC25A3	5.80861e-06	0.0395023	0.715	0.726	0.194809	3	0.985
SMCHD1	6.37607e-06	0.0454633	0.518	0.554	0.213841	3	0.935
YWHAB	6.61823e-06	0.136903	0.718	0.715	0.221962	3	1.004
KPNB1	6.8939e-06	0.069464	0.271	0.267	0.231207	3	1.015
HLA-A	7.07868e-06	0.108088	0.995	0.983	0.237405	3	1.012
BIRC3	7.81117e-06	0.117383	0.417	0.39	0.261971	3	1.069
SERBP1	1.00932e-05	0.0654329	0.661	0.676	0.338504	3	0.978
TSC22D3	1.11202e-05	0.09807	0.753	0.681	0.37295	3	1.106
LAPTM5	1.12121e-05	0.00829562	0.6	0.633	0.376033	3	0.948
RALGAPA1	1.13008e-05	0.0214735	0.333	0.366	0.379008	3	0.91
CTSW	1.18602e-05	0.035409	0.289	0.294	0.397767	3	0.983
HNRNPK	1.24066e-05	0.0558172	0.665	0.691	0.416091	3	0.962
SLC5A3	1.28575e-05	0.0896207	0.315	0.314	0.431216	3	1.003
NPM1	1.64689e-05	0.00827851	0.955	0.912	0.552335	3	1.047
HSP90B1	1.90833e-05	0.0497868	0.571	0.577	0.640015	3	0.99
FNBP1	2.73557e-05	0.0629593	0.585	0.581	0.917455	3	1.007
HNRNPC	2.87944e-05	0.0216486	0.724	0.751	0.965707	3	0.964
PPIA	3.4598e-05	0.103299	0.892	0.862	1	3	1.035
PABPC1	3.76977e-05	0.105527	0.935	0.909	1	3	1.029
ISG15	3.78113e-05	0.10177	0.565	0.534	1	3	1.058
RPL23	9.46407e-05	0.115401	0.924	0.91	1	3	1.015
TRGC2	0.000113269	0.047948	0.232	0.262	1	3	0.885
JUN	0.00012909	0.00942872	0.955	0.944	1	3	1.012
ID3	0.000170715	0.156577	0.274	0.25	1	3	1.096
EZR	0.000170831	0.0264382	0.856	0.793	1	3	1.079
TSPYL2	0.000204815	0.0551922	0.577	0.578	1	3	0.998
RPL17	0.000240827	0.0231868	0.633	0.668	1	3	0.948
SRRM2	0.000255209	0.0287939	0.733	0.731	1	3	1.003
MAP1LC3B	0.000449266	0.0489287	0.735	0.755	1	3	0.974
RPL37	0.000875923	0.0798233	0.991	0.978	1	3	1.013
RAN	0.00124409	0.0877285	0.724	0.706	1	3	1.025
STMN1	0.00132138	0.0762249	0.317	0.31	1	3	1.023
CLIC1	0.00171661	0.0505354	0.712	0.739	1	3	0.963
HNRNPA1	0.00318801	0.0828049	0.903	0.896	1	3	1.008
SRP14	0.00436064	0.0896528	0.839	0.835	1	3	1.005
RPL37A	0.0081972	0.0248236	0.992	0.974	1	3	1.018
CCL4	0	2.00797	0.82	0.258	0	1	3.178
NKG7	0	1.14268	0.886	0.35	0	1	2.531
GZMK	0	1.02824	0.839	0.344	0	1	2.439
DUSP2	0	0.982004	0.956	0.674	0	1	1.418
CCL5	0	0.850755	0.991	0.672	0	1	1.475
HSP90AA1	0	0.48715	1	0.987	0	1	1.013
CCL4L2	3.23118932380175e-321	2.08382	0.596	0.131	1.08367627541663e-316	1	4.55
HSP90AB1	3.92293063454408e-319	0.576562	0.998	0.954	1.31567247621339e-314	1	1.046
UBE2S	1.25423905614262e-311	0.858891	0.969	0.703	4.20647e-307	1	1.378
HSPA1A	2.24963e-302	0.609204	0.994	0.918	7.54481e-298	1	1.083
UBB	8.85417e-287	0.525959	0.998	0.93	2.96951e-282	1	1.073
DNAJA1	7.93667e-271	0.559617	0.992	0.856	2.6618e-266	1	1.159
H3F3B	7.8296e-266	0.457991	1	0.979	2.62589e-261	1	1.021
CST7	6.17596e-257	0.751238	0.846	0.44	2.07129e-252	1	1.923
DNAJB1	4.06635e-253	0.505532	0.995	0.863	1.36377e-248	1	1.153
GZMH	2.17487e-243	0.881901	0.565	0.143	7.29409e-239	1	3.951
GZMA	6.23059e-239	0.747676	0.86	0.457	2.08962e-234	1	1.882
IFNG	2.14256e-235	1.25653	0.629	0.205	7.18573e-231	1	3.068
HSPA8	3.48304e-197	0.398349	0.998	0.944	1.16814e-192	1	1.057
SRSF7	1.95994e-195	0.584091	0.987	0.896	6.57325e-191	1	1.102
UBC	2.20059e-188	0.420652	1	0.976	7.38035e-184	1	1.025
DYNLL1	1.66332e-181	0.613422	0.949	0.789	5.57844e-177	1	1.203
EIF1	2.52906e-176	0.283003	0.999	0.98	8.48197e-172	1	1.019
TUBA4A	6.83968e-175	0.697318	0.861	0.59	2.29389e-170	1	1.459
NR4A2	1.06861e-171	0.68641	0.879	0.594	3.58389e-167	1	1.48
TUBB4B	1.15568e-170	0.654567	0.933	0.798	3.87593e-166	1	1.169
HLA-DRB1	2.0066e-170	0.677901	0.537	0.178	6.72973e-166	1	3.017
TNFSF9	5.29444e-170	0.894301	0.399	0.107	1.77565e-165	1	3.729
HLA-DPB1	8.07133e-167	0.687354	0.576	0.221	2.70696e-162	1	2.606
HSPE1	4.95495e-164	0.426735	0.987	0.861	1.66179e-159	1	1.146
SERTAD1	9.37412e-164	0.663994	0.794	0.501	3.14389e-159	1	1.585
FABP5	1.57411e-163	0.852773	0.514	0.191	5.27924e-159	1	2.691
HSPA1B	5.25334e-151	0.490705	0.966	0.783	1.76187e-146	1	1.234
CRTAM	2.02192e-149	0.83248	0.336	0.068	6.7811e-145	1	4.941
CKS2	2.59344e-149	0.695443	0.708	0.427	8.69789e-145	1	1.658
IER5L	5.5208e-149	0.746313	0.666	0.33	1.85157e-144	1	2.018
GZMM	1.0081e-146	0.561959	0.771	0.457	3.38098e-142	1	1.687
XCL2	3.34089e-145	1.17709	0.515	0.199	1.12047e-140	1	2.588
SRSF3	2.45668e-131	0.491073	0.938	0.804	8.23921e-127	1	1.167
EIF4A3	4.21685e-130	0.605726	0.824	0.593	1.41425e-125	1	1.39
H2AFX	4.98739e-120	0.578731	0.7	0.441	1.67267e-115	1	1.587
CD8A	5.66014e-119	0.452565	0.526	0.225	1.8983e-114	1	2.338
JMJD6	1.57231e-117	0.54916	0.668	0.429	5.27321e-113	1	1.557
CCL3L1	4.71172e-117	0.646174	0.418	0.141	1.58022e-112	1	2.965
B2M	1.77404e-115	0.0538861	1	0.994	5.94977e-111	1	1.006
HCST	2.74819e-108	0.464476	0.858	0.659	9.21687e-104	1	1.302
HLA-DPA1	9.16315e-108	0.542242	0.457	0.184	3.07314e-103	1	2.484
SRSF2	3.70848e-105	0.424015	0.928	0.783	1.24375e-100	1	1.185
H2AFZ	1.79534e-104	0.551923	0.911	0.799	6.02123e-100	1	1.14
RPS27	2.60704e-103	0.0104463	0.999	0.988	8.74349e-99	1	1.011
BRD2	3.45629e-99	0.440197	0.85	0.66	1.15917e-94	1	1.288
DNAJB6	5.28736e-97	0.380288	0.937	0.788	1.77327e-92	1	1.189
CD8B	1.82325e-91	0.447842	0.396	0.151	6.11481e-87	1	2.623
ZFAND2A	4.435e-91	0.513341	0.66	0.435	1.48741e-86	1	1.517
APOBEC3G	2.82603e-90	0.498558	0.576	0.327	9.47794e-86	1	1.761
CCL3	1.08827e-89	1.02342	0.253	0.062	3.64983e-85	1	4.081
HSPH1	1.31991e-89	0.334098	0.943	0.789	4.4267e-85	1	1.195
CTSW	1.07272e-88	0.515572	0.464	0.215	3.59769e-84	1	2.158
CMC1	2.61903e-88	0.589085	0.373	0.214	8.7837e-84	1	1.743
RGCC	4.57031e-88	0.566447	0.782	0.57	1.53279e-83	1	1.372
DEDD2	2.39591e-85	0.437857	0.718	0.501	8.0354e-81	1	1.433
TMSB10	1.58777e-83	0.240053	0.996	0.973	5.32505e-79	1	1.024
HSPA6	6.24097e-83	0.818999	0.595	0.366	2.0931e-78	1	1.626
YPEL5	3.62381e-82	0.384263	0.906	0.737	1.21535e-77	1	1.229
IL32	3.32646e-81	0.22512	0.962	0.815	1.11563e-76	1	1.18
HLA-B	1.2795e-80	0.166035	1	0.984	4.29118e-76	1	1.016
SAP18	2.92886e-79	0.413654	0.893	0.768	9.82281e-75	1	1.163
IER2	1.41128e-78	0.405587	0.91	0.781	4.73317e-74	1	1.165
JUND	1.32149e-77	0.218146	0.998	0.974	4.43202e-73	1	1.025
NASP	9.82198e-76	0.411661	0.787	0.605	3.29409e-71	1	1.301
RUNX3	1.1715e-75	0.427367	0.799	0.626	3.92899e-71	1	1.276
KLRD1	5.08761e-75	0.470528	0.276	0.089	1.70628e-70	1	3.101
HLA-DRA	6.26658e-75	0.495881	0.347	0.136	2.10169e-70	1	2.551
JUNB	2.04459e-72	0.430618	0.95	0.846	6.85715e-68	1	1.123
ZFAS1	2.22522e-72	0.391811	0.878	0.778	7.46294e-68	1	1.129
IDI1	1.70912e-71	0.424937	0.754	0.559	5.73204e-67	1	1.349
CALM1	1.57672e-70	0.285548	0.988	0.945	5.28799e-66	1	1.046
COTL1	1.12815e-69	0.418586	0.659	0.468	3.7836e-65	1	1.408
ZNF331	1.2382e-69	0.427116	0.785	0.58	4.15267e-65	1	1.353
HSPD1	5.08203e-69	0.300213	0.96	0.851	1.70441e-64	1	1.128
CFL1	1.27131e-68	0.303225	0.948	0.871	4.26372e-64	1	1.088
SNHG12	4.41181e-67	0.499442	0.557	0.37	1.47963e-62	1	1.505
SH2D1A	7.95955e-67	0.449061	0.38	0.181	2.66947e-62	1	2.099
OASL	6.40302e-66	0.439602	0.371	0.165	2.14744e-61	1	2.248
IFRD1	1.3865e-65	0.418983	0.693	0.513	4.65005e-61	1	1.351
CEMIP2	1.57305e-64	0.420327	0.656	0.462	5.27571e-60	1	1.42
DUSP4	1.92402e-64	0.555029	0.469	0.257	6.45277e-60	1	1.825
TMSB4X	1.65495e-62	0.0528191	0.999	0.987	5.55036e-58	1	1.012
GTF2B	1.45659e-60	0.397981	0.603	0.431	4.88511e-56	1	1.399
MATK	2.15578e-60	0.356668	0.394	0.206	7.23006e-56	1	1.913
DOK2	1.71706e-59	0.391294	0.63	0.478	5.75866e-55	1	1.318
CALM2	3.22203e-59	0.327285	0.885	0.779	1.08061e-54	1	1.136
DDX5	7.35922e-59	0.231103	0.99	0.96	2.46814e-54	1	1.031
KPNA2	1.10969e-58	0.423693	0.508	0.328	3.72168e-54	1	1.549
FUS	2.53811e-58	0.289185	0.901	0.792	8.5123e-54	1	1.138
NR4A3	4.24113e-57	0.42701	0.54	0.343	1.42239e-52	1	1.574
ANKRD37	5.12731e-56	0.419445	0.563	0.367	1.7196e-51	1	1.534
EGR1	1.47631e-55	0.0774357	0.414	0.266	4.95125e-51	1	1.556
MRPL18	2.88109e-55	0.344325	0.777	0.59	9.66261e-51	1	1.317
HLA-A	1.21796e-54	0.096964	0.999	0.978	4.0848e-50	1	1.021
SAMD3	1.92649e-54	0.267124	0.373	0.202	6.46107e-50	1	1.847
PTMA	2.62486e-54	0.179594	0.999	0.988	8.80326e-50	1	1.011
JPT1	8.04959e-54	0.354894	0.628	0.455	2.69967e-49	1	1.38
SRSF5	3.22454e-53	0.296555	0.936	0.852	1.08145e-48	1	1.099
CD74	1.88119e-52	0.352114	0.601	0.41	6.30914e-48	1	1.466
ZEB2	3.30923e-52	0.300248	0.317	0.148	1.10985e-47	1	2.142
EIF5	3.81673e-52	0.257262	0.911	0.786	1.28005e-47	1	1.159
TAGAP	9.06347e-52	0.418537	0.531	0.37	3.03971e-47	1	1.435
SRGN	3.30809e-49	0.134164	0.987	0.91	1.10947e-44	1	1.085
SELENOK	4.34398e-48	0.316008	0.879	0.763	1.45689e-43	1	1.152
SLC1A5	1.50806e-47	0.345784	0.37	0.207	5.05772e-43	1	1.787
TIGIT	1.61696e-46	0.00899466	0.292	0.193	5.42297e-42	1	1.513
CBX4	3.55669e-45	0.341387	0.354	0.194	1.19284e-40	1	1.825
MARCKSL1	1.2082e-44	0.381919	0.477	0.317	4.05207e-40	1	1.505
XCL1	1.97301e-44	0.762557	0.275	0.132	6.61709e-40	1	2.083
CD81	3.55777e-44	0.246616	0.808	0.651	1.1932e-39	1	1.241
NEU1	4.36545e-44	0.289794	0.566	0.384	1.46408e-39	1	1.474
TRGC2	4.63055e-44	0.332623	0.377	0.204	1.553e-39	1	1.848
LGALS1	3.18113e-42	0.314335	0.775	0.635	1.06689e-37	1	1.22
CALR	7.22777e-42	0.304688	0.751	0.624	2.42405e-37	1	1.204
ITM2C	7.33199e-42	0.340311	0.452	0.294	2.459e-37	1	1.537
ARL6IP1	1.75613e-41	0.336247	0.586	0.458	5.88971e-37	1	1.279
TUBB2A	2.50184e-41	0.368985	0.417	0.262	8.39068e-37	1	1.592
PTMS	1.45413e-40	0.317718	0.441	0.268	4.87686e-36	1	1.646
MIDN	3.82437e-40	0.33691	0.582	0.419	1.28262e-35	1	1.389
ITGA1	9.24869e-40	0.219357	0.272	0.14	3.10183e-35	1	1.943
ODC1	1.00143e-39	0.367763	0.523	0.382	3.35858e-35	1	1.369
AMD1	1.12384e-39	0.298784	0.697	0.547	3.76913e-35	1	1.274
AHSA1	1.22299e-39	0.277661	0.727	0.58	4.10167e-35	1	1.253
HEXIM1	3.09297e-38	0.133831	0.577	0.442	1.03732e-33	1	1.305
CYCS	4.22191e-38	0.19632	0.835	0.688	1.41594e-33	1	1.214
CTSC	2.97525e-37	0.230442	0.562	0.416	9.97838e-33	1	1.351
NPM1	3.51069e-37	0.226223	0.96	0.897	1.17741e-32	1	1.07
STMN1	5.39029e-37	0.358552	0.408	0.266	1.8078e-32	1	1.534
TUBA1C	3.08614e-36	0.307056	0.527	0.379	1.03503e-31	1	1.391
ATF4	1.1575e-35	0.268931	0.726	0.584	3.88204e-31	1	1.243
HERPUD1	1.42121e-35	0.290852	0.698	0.556	4.76647e-31	1	1.255
HOPX	1.552e-35	0.354114	0.396	0.25	5.20511e-31	1	1.584
RBM8A	2.99592e-35	0.254858	0.78	0.683	1.00477e-30	1	1.142
ATF3	5.22912e-35	0.408394	0.419	0.278	1.75374e-30	1	1.507
MYLIP	1.61544e-34	0.31491	0.5	0.357	5.41787e-30	1	1.401
RASGEF1B	2.14163e-34	0.336548	0.293	0.172	7.1826e-30	1	1.703
RPL23A	2.87822e-34	0.0240729	0.998	0.97	9.65298e-30	1	1.029
NR4A1	6.22631e-34	0.316294	0.615	0.474	2.08818e-29	1	1.297
PITHD1	2.07038e-33	0.288176	0.442	0.323	6.94366e-29	1	1.368
DDIT3	3.55034e-33	0.298481	0.46	0.309	1.19071e-28	1	1.489
DDX3X	1.34819e-32	0.221661	0.911	0.839	4.52154e-28	1	1.086
KLRG1	1.48599e-32	0.266366	0.252	0.126	4.98371e-28	1	2
LITAF	3.17552e-32	0.315752	0.494	0.338	1.06501e-27	1	1.462
ISG20L2	3.59448e-32	0.293531	0.329	0.196	1.20552e-27	1	1.679
MAT2A	4.19671e-32	0.252019	0.492	0.347	1.40749e-27	1	1.418
CMC2	4.76931e-32	0.275069	0.483	0.371	1.59953e-27	1	1.302
UBE2A	5.04672e-32	0.27282	0.537	0.423	1.69257e-27	1	1.27
SLC9A3R1	5.76883e-32	0.279522	0.42	0.284	1.93475e-27	1	1.479
REL	6.64012e-32	0.253404	0.801	0.683	2.22696e-27	1	1.173
RBM38	2.11735e-31	0.288586	0.426	0.291	7.10118e-27	1	1.464
DUSP1	5.20157e-31	0.273179	0.839	0.736	1.7445e-26	1	1.14
PLA2G16	7.01104e-31	0.249088	0.3	0.174	2.35136e-26	1	1.724
PSMB9	1.72192e-30	0.237461	0.58	0.441	5.77497e-26	1	1.315
CLK1	2.1306e-30	0.226032	0.738	0.632	7.14562e-26	1	1.168
BTG1	2.16347e-30	0.0438793	0.997	0.973	7.25585e-26	1	1.025
ID2	4.11831e-30	0.271062	0.777	0.657	1.3812e-25	1	1.183
GADD45B	7.41587e-30	0.351462	0.754	0.646	2.48713e-25	1	1.167
PTTG1	1.30814e-29	0.261351	0.342	0.211	4.38725e-25	1	1.621
C12orf75	1.62713e-29	0.267922	0.391	0.251	5.45707e-25	1	1.558
ARAP2	1.70125e-29	0.0880554	0.399	0.302	5.70566e-25	1	1.321
APMAP	2.29298e-29	0.194876	0.295	0.18	7.69021e-25	1	1.639
ZC3HAV1	8.95405e-29	0.259573	0.685	0.557	3.00301e-24	1	1.23
TUBA1A	1.32382e-28	0.250246	0.774	0.657	4.43983e-24	1	1.178
TENT5C	1.52479e-28	0.261861	0.474	0.335	5.11385e-24	1	1.415
ITGAL	2.52161e-28	0.171005	0.352	0.236	8.45697e-24	1	1.492
BTG2	3.13625e-28	0.116759	0.777	0.663	1.05184e-23	1	1.172
ZFP36	6.45402e-28	0.188106	0.832	0.711	2.16455e-23	1	1.17
RARRES3	6.54636e-28	0.224753	0.708	0.58	2.19552e-23	1	1.221
HNRNPAB	6.92578e-28	0.224901	0.641	0.522	2.32277e-23	1	1.228
CD99	1.09344e-27	0.222259	0.685	0.556	3.66718e-23	1	1.232
KIAA1551	1.7296e-27	0.021722	0.48	0.409	5.80074e-23	1	1.174
CCT4	3.08318e-27	0.236225	0.631	0.526	1.03404e-22	1	1.2
SFRP4	1.05711e-26	0.164749	0.569	0.444	3.54534e-22	1	1.282
EHD1	1.27651e-26	0.279216	0.449	0.337	4.28117e-22	1	1.332
GSTP1	1.73938e-26	0.218041	0.558	0.433	5.83352e-22	1	1.289
NAA50	1.75627e-26	0.26539	0.41	0.287	5.89017e-22	1	1.429
SLA	2.59115e-26	0.334876	0.389	0.287	8.69019e-22	1	1.355
HSPA5	5.89759e-26	0.227175	0.781	0.662	1.97793e-21	1	1.18
LBH	1.35015e-25	0.231787	0.524	0.391	4.52814e-21	1	1.34
SOCS1	1.84548e-25	0.218038	0.548	0.424	6.18937e-21	1	1.292
CHORDC1	2.38259e-25	0.243764	0.687	0.577	7.99075e-21	1	1.191
OAZ1	3.20186e-25	0.125793	0.97	0.911	1.07384e-20	1	1.065
EIF4A1	5.43832e-25	0.184916	0.592	0.475	1.8239e-20	1	1.246
FAM53C	8.15609e-25	0.262525	0.283	0.176	2.73539e-20	1	1.608
CNN2	1.01481e-24	0.216248	0.436	0.312	3.40347e-20	1	1.397
MAP1LC3B	1.77135e-24	0.207738	0.819	0.722	5.94074e-20	1	1.134
ARIH1	9.22496e-24	0.21606	0.541	0.42	3.09387e-19	1	1.288
EIF4A2	1.03813e-23	0.191588	0.817	0.764	3.48168e-19	1	1.069
TRMT112	1.61635e-23	0.210206	0.68	0.584	5.42092e-19	1	1.164
CXCR4	1.71999e-23	0.257292	0.867	0.784	5.7685e-19	1	1.106
TCP1	2.05526e-23	0.203548	0.733	0.618	6.89295e-19	1	1.186
RPS24	3.43512e-23	0.000588388	0.998	0.977	1.15207e-18	1	1.021
ACTB	4.30835e-23	0.0847405	0.973	0.923	1.44493e-18	1	1.054
ERO1B	7.62831e-23	0.153993	0.26	0.172	2.55838e-18	1	1.512
PIK3R1	1.59096e-22	0.289277	0.563	0.477	5.33577e-18	1	1.18
CD3D	1.62256e-22	0.107776	0.859	0.745	5.44175e-18	1	1.153
IDH2	2.8159e-22	0.199939	0.268	0.18	9.44397e-18	1	1.489
C16orf72	3.97719e-22	0.183046	0.419	0.308	1.33387e-17	1	1.36
TUBA1B	5.01208e-22	0.176417	0.847	0.759	1.68095e-17	1	1.116
ACTG1	5.57629e-22	0.199191	0.919	0.878	1.87018e-17	1	1.047
DDIT4	6.11537e-22	0.253516	0.671	0.553	2.05097e-17	1	1.213
NOP56	1.04778e-21	0.18073	0.541	0.424	3.51404e-17	1	1.276
OSER1	1.71853e-21	0.216165	0.38	0.293	5.76359e-17	1	1.297
FAU	3.02568e-21	0.0474725	0.997	0.963	1.01475e-16	1	1.035
POLR2A	5.97705e-21	0.101014	0.406	0.324	2.00458e-16	1	1.253
PPP1R10	9.0391e-21	0.0726477	0.642	0.559	3.03154e-16	1	1.148
ITGB2	1.02695e-20	0.157157	0.432	0.327	3.4442e-16	1	1.321
PSTPIP1	1.12116e-20	0.193559	0.306	0.206	3.76015e-16	1	1.485
HIST1H4C	1.18907e-20	0.231227	0.678	0.569	3.98791e-16	1	1.192
CNOT2	1.51876e-20	0.226824	0.478	0.386	5.09361e-16	1	1.238
HMGB2	1.82627e-20	0.236942	0.621	0.523	6.12494e-16	1	1.187
TRA2B	2.67564e-20	0.137172	0.77	0.679	8.97355e-16	1	1.134
EIF1AX	5.94624e-20	0.21159	0.734	0.636	1.99425e-15	1	1.154
PHYH	6.6276e-20	0.0882892	0.264	0.198	2.22276e-15	1	1.333
NXF1	8.59793e-20	0.0808312	0.303	0.239	2.88357e-15	1	1.268
PCNA	1.05319e-19	0.204923	0.264	0.175	3.53218e-15	1	1.509
EVL	1.43985e-19	0.0685194	0.563	0.493	4.82896e-15	1	1.142
DUSP5	1.52862e-19	0.253208	0.384	0.274	5.12667e-15	1	1.401
IER5	1.8335e-19	0.178795	0.711	0.602	6.1492e-15	1	1.181
DYNLL2	2.80115e-19	0.219674	0.383	0.298	9.39448e-15	1	1.285
COL3A1	3.58946e-19	0.138923	0.42	0.34	1.20383e-14	1	1.235
MEF2D	3.73504e-19	0.208623	0.302	0.214	1.25266e-14	1	1.411
HERPUD2	4.22085e-19	0.221553	0.348	0.253	1.41559e-14	1	1.375
RSRC2	6.57515e-19	0.197945	0.666	0.584	2.20517e-14	1	1.14
MYADM	7.63064e-19	0.263041	0.495	0.386	2.55916e-14	1	1.282
SUB1	8.44091e-19	0.176756	0.861	0.792	2.83091e-14	1	1.087
TBC1D10C	9.62267e-19	0.0977676	0.382	0.318	3.22725e-14	1	1.201
SH3BGRL3	1.10285e-18	0.145517	0.921	0.849	3.69875e-14	1	1.085
VPS37B	1.26411e-18	0.211619	0.455	0.358	4.23959e-14	1	1.271
SFPQ	2.57976e-18	0.141853	0.848	0.779	8.65199e-14	1	1.089
BCAS2	4.49343e-18	0.215303	0.67	0.554	1.50701e-13	1	1.209
ABHD5	4.9836e-18	0.219302	0.325	0.235	1.6714e-13	1	1.383
RHOH	7.19431e-18	0.232934	0.531	0.431	2.41283e-13	1	1.232
ARHGAP26	7.22743e-18	0.122858	0.268	0.185	2.42394e-13	1	1.449
IKZF3	7.96112e-18	0.000105092	0.305	0.267	2.67e-13	1	1.142
OAT	8.75821e-18	0.187693	0.288	0.198	2.93733e-13	1	1.455
MT-ATP8	1.02061e-17	0.0147342	0.339	0.295	3.42294e-13	1	1.149
ZFAND5	1.05147e-17	0.147547	0.6	0.498	3.52643e-13	1	1.205
H3F3A	1.06748e-17	0.12199	0.971	0.923	3.58011e-13	1	1.052
CHCHD7	1.11665e-17	0.138955	0.275	0.21	3.74502e-13	1	1.31
HSPB11	1.78807e-17	0.181738	0.287	0.199	5.99683e-13	1	1.442
KCNQ1OT1	1.94947e-17	0.152589	0.313	0.217	6.53815e-13	1	1.442
PNRC1	1.97156e-17	0.144992	0.928	0.863	6.61221e-13	1	1.075
TERF2IP	2.09893e-17	0.184206	0.572	0.504	7.03938e-13	1	1.135
FKBP4	2.50436e-17	0.142611	0.421	0.333	8.39912e-13	1	1.264
SEMA4D	3.0896e-17	0.078394	0.276	0.215	1.03619e-12	1	1.284
C12orf65	3.55892e-17	0.202735	0.279	0.193	1.19359e-12	1	1.446
AKNA	5.96636e-17	0.109616	0.444	0.349	2.001e-12	1	1.272
TFRC	6.01929e-17	0.176093	0.262	0.18	2.01875e-12	1	1.456
RBM39	9.31384e-17	0.147635	0.911	0.865	3.12368e-12	1	1.053
EZR	2.05793e-16	0.111624	0.858	0.773	6.90188e-12	1	1.11
DDX18	2.27051e-16	0.218757	0.59	0.501	7.61483e-12	1	1.178
SLC38A2	2.56038e-16	0.150139	0.609	0.518	8.58699e-12	1	1.176
TOP1	2.56957e-16	0.184857	0.63	0.537	8.61781e-12	1	1.173
PFN1	2.67501e-16	0.12425	0.882	0.801	8.97144e-12	1	1.101
GRPEL1	2.81327e-16	0.178526	0.342	0.273	9.43513e-12	1	1.253
UAP1	2.89142e-16	0.205125	0.304	0.226	9.69723e-12	1	1.345
LYST	2.96517e-16	0.175852	0.274	0.184	9.94458e-12	1	1.489
CSRNP1	3.3226e-16	0.194857	0.519	0.43	1.11433e-11	1	1.207
C6orf62	3.55151e-16	0.00825711	0.42	0.388	1.1911e-11	1	1.082
BTN3A2	3.99519e-16	0.119251	0.32	0.248	1.33991e-11	1	1.29
IRF1	4.43482e-16	0.174057	0.667	0.583	1.48735e-11	1	1.144
PSMB8	4.60837e-16	0.17021	0.474	0.39	1.54555e-11	1	1.215
HLA-C	5.71414e-16	0.124837	0.978	0.939	1.91641e-11	1	1.042
CITED2	5.98358e-16	0.205286	0.503	0.398	2.00677e-11	1	1.264
DBI	7.10003e-16	0.205987	0.53	0.467	2.38121e-11	1	1.135
DNAJA4	7.93568e-16	0.154025	0.322	0.243	2.66147e-11	1	1.325
ATXN1	1.213e-15	0.0522785	0.284	0.234	4.06817e-11	1	1.214
LYAR	1.28364e-15	0.19604	0.405	0.303	4.30506e-11	1	1.337
ZBTB7A	1.6455e-15	0.0814094	0.297	0.239	5.51868e-11	1	1.243
MKNK2	1.84794e-15	0.164966	0.451	0.37	6.19761e-11	1	1.219
RPL27A	2.17462e-15	0.0274971	0.996	0.975	7.29324e-11	1	1.022
TOB2	2.29211e-15	0.100617	0.337	0.268	7.68728e-11	1	1.257
NUFIP2	2.71745e-15	0.124808	0.542	0.46	9.11379e-11	1	1.178
NCL	3.06557e-15	0.169109	0.822	0.766	1.02813e-10	1	1.073
ARF4	3.2436e-15	0.179805	0.585	0.511	1.08784e-10	1	1.145
PTGES3	3.29454e-15	0.167831	0.819	0.763	1.10492e-10	1	1.073
PPIA	3.95181e-15	0.133068	0.911	0.844	1.32536e-10	1	1.079
SS18L2	5.02192e-15	0.183912	0.437	0.369	1.68425e-10	1	1.184
LDHA	5.09337e-15	0.139757	0.777	0.692	1.70821e-10	1	1.123
GLIPR2	1.17508e-14	0.158958	0.271	0.199	3.941e-10	1	1.362
MRFAP1	1.62148e-14	0.174734	0.569	0.496	5.43813e-10	1	1.147
PTPN7	2.18906e-14	0.160931	0.44	0.358	7.34168e-10	1	1.229
ABHD17A	2.2105e-14	0.124145	0.498	0.416	7.41358e-10	1	1.197
CD69	2.21702e-14	0.187382	0.801	0.727	7.43544e-10	1	1.102
ANXA5	2.95632e-14	0.113087	0.434	0.355	9.9149e-10	1	1.223
PTPN22	3.88668e-14	0.184469	0.506	0.423	1.30351e-09	1	1.196
STK10	4.02393e-14	0.00337617	0.263	0.241	1.34955e-09	1	1.091
GADD45A	4.23332e-14	0.021675	0.484	0.419	1.41977e-09	1	1.155
GUK1	5.26238e-14	0.135435	0.731	0.653	1.7649e-09	1	1.119
HSPB1	5.76208e-14	0.0318115	0.591	0.528	1.93249e-09	1	1.119
STK17A	1.45723e-13	0.146295	0.804	0.735	4.88724e-09	1	1.094
ID1	2.03759e-13	0.210572	0.266	0.182	6.83365e-09	1	1.462
SMC4	2.0575e-13	0.0818471	0.28	0.217	6.90043e-09	1	1.29
RAB5IF	2.75273e-13	0.167981	0.424	0.353	9.23211e-09	1	1.201
PGRMC1	3.72498e-13	0.129905	0.298	0.234	1.24928e-08	1	1.274
EWSR1	6.48758e-13	0.0865633	0.339	0.296	2.17581e-08	1	1.145
CACYBP	8.09542e-13	0.108588	0.774	0.678	2.71504e-08	1	1.142
MRPS6	8.71354e-13	0.168042	0.514	0.431	2.92235e-08	1	1.193
FAM49B	1.01746e-12	0.145699	0.438	0.368	3.41237e-08	1	1.19
HLA-E	1.14841e-12	0.089785	0.955	0.914	3.85153e-08	1	1.045
SOD1	1.24949e-12	0.0738758	0.893	0.828	4.19053e-08	1	1.079
RALGAPA1	1.42478e-12	0.0819081	0.403	0.343	4.77844e-08	1	1.175
METRNL	1.8829e-12	0.205672	0.536	0.441	6.31486e-08	1	1.215
PRDX1	1.91296e-12	0.176561	0.627	0.583	6.41568e-08	1	1.075
IRF3	2.29969e-12	0.0274956	0.255	0.225	7.71269e-08	1	1.133
CD48	3.53147e-12	0.140889	0.779	0.691	1.18438e-07	1	1.127
CTSD	3.63681e-12	0.0358655	0.364	0.336	1.21971e-07	1	1.083
AIP	4.24004e-12	0.119632	0.291	0.239	1.42202e-07	1	1.218
TRA2A	4.37309e-12	0.139278	0.51	0.432	1.46665e-07	1	1.181
TNF	5.37665e-12	0.32596	0.309	0.243	1.80322e-07	1	1.272
TC2N	5.64933e-12	0.0741644	0.331	0.275	1.89467e-07	1	1.204
CCT2	6.48336e-12	0.152009	0.44	0.393	2.17439e-07	1	1.12
PREX1	7.4359e-12	0.0299897	0.318	0.295	2.49385e-07	1	1.078
ZFP36L2	7.6371e-12	0.106544	0.901	0.848	2.56133e-07	1	1.062
RAN	7.99344e-12	0.146897	0.739	0.694	2.68084e-07	1	1.065
EIF4G2	8.16456e-12	0.103246	0.784	0.704	2.73823e-07	1	1.114
RNF139	8.56631e-12	0.132541	0.266	0.209	2.87297e-07	1	1.273
SKI	8.66436e-12	0.0635049	0.328	0.275	2.90585e-07	1	1.193
NDRG1	9.11113e-12	0.0234023	0.286	0.251	3.05569e-07	1	1.139
NCOR1	1.11468e-11	0.0308412	0.399	0.365	3.73841e-07	1	1.093
PDLIM2	1.25572e-11	0.116677	0.273	0.225	4.21142e-07	1	1.213
DHX36	1.4251e-11	0.150362	0.575	0.508	4.77951e-07	1	1.132
BUD31	1.6515e-11	0.139156	0.499	0.452	5.53879e-07	1	1.104
USP8	1.79544e-11	0.0121915	0.261	0.241	6.02156e-07	1	1.083
ATP5F1E	1.8355e-11	0.104884	0.936	0.884	6.15591e-07	1	1.059
CCDC59	1.85698e-11	0.162484	0.542	0.48	6.22795e-07	1	1.129
GAPDH	1.951e-11	0.063034	0.921	0.87	6.54326e-07	1	1.059
BLOC1S1	2.44633e-11	0.122089	0.416	0.362	8.20451e-07	1	1.149
SLC7A5	2.55402e-11	0.144499	0.419	0.34	8.56567e-07	1	1.232
CYBA	2.80566e-11	0.0605938	0.896	0.835	9.40963e-07	1	1.073
ARHGEF1	3.40866e-11	0.0521562	0.422	0.375	1.1432e-06	1	1.125
RASAL3	3.6585e-11	0.131055	0.337	0.27	1.22699e-06	1	1.248
DOCK8	3.98291e-11	0.0320815	0.349	0.323	1.33579e-06	1	1.08
WIPF1	4.08984e-11	0.0216883	0.557	0.525	1.37165e-06	1	1.061
GABARAPL1	4.09609e-11	0.0850423	0.499	0.434	1.37375e-06	1	1.15
ATP1B3	4.53216e-11	0.0894668	0.76	0.677	1.52e-06	1	1.123
CORO1A	5.22721e-11	0.10624	0.725	0.672	1.7531e-06	1	1.079
WSB1	6.46182e-11	0.137093	0.599	0.529	2.16717e-06	1	1.132
PYCARD	8.62703e-11	0.141067	0.266	0.206	2.89333e-06	1	1.291
PRDM2	8.77847e-11	0.0428445	0.366	0.335	2.94412e-06	1	1.093
SMAD7	8.96596e-11	0.134645	0.327	0.268	3.007e-06	1	1.22
ANXA6	9.59887e-11	0.0140026	0.254	0.24	3.21927e-06	1	1.058
SYNRG	9.78202e-11	0.0200754	0.302	0.272	3.28069e-06	1	1.11
CYFIP2	1.17799e-10	0.0130019	0.254	0.237	3.95075e-06	1	1.072
ACAP1	1.72398e-10	0.00250301	0.561	0.539	5.78189e-06	1	1.041
ELOC	1.7761e-10	0.155097	0.455	0.387	5.95667e-06	1	1.176
CD3G	1.8888e-10	0.100195	0.61	0.533	6.33466e-06	1	1.144
TMEM259	1.9086e-10	0.0314704	0.29	0.265	6.40106e-06	1	1.094
MT-ND4L	1.93282e-10	0.00459393	0.764	0.72	6.48228e-06	1	1.061
PTBP1	1.96355e-10	0.10025	0.369	0.311	6.58536e-06	1	1.186
NUCB2	1.99254e-10	0.0985394	0.296	0.244	6.68258e-06	1	1.213
TRIR	2.1859e-10	0.138253	0.712	0.648	7.33107e-06	1	1.099
2020-09-01	2.24738e-10	0.0124873	0.306	0.289	7.53725e-06	1	1.059
TBCC	2.33043e-10	0.140147	0.304	0.241	7.81578e-06	1	1.261
CCNL1	2.39382e-10	0.10892	0.819	0.76	8.0284e-06	1	1.078
ZC3H12A	2.51976e-10	0.165956	0.302	0.243	8.45077e-06	1	1.243
LCP1	2.5228e-10	0.103145	0.709	0.652	8.46096e-06	1	1.087
DBF4	2.94903e-10	0.139535	0.302	0.241	9.89046e-06	1	1.253
FKBP8	2.97664e-10	0.0948706	0.323	0.279	9.98305e-06	1	1.158
IFI27L2	3.12114e-10	0.119001	0.298	0.256	1.04677e-05	1	1.164
CCT5	3.17836e-10	0.112641	0.413	0.385	1.06596e-05	1	1.073
CWC25	3.45519e-10	0.0506296	0.29	0.255	1.1588e-05	1	1.137
FTL	3.67966e-10	0.0979627	0.973	0.94	1.23409e-05	1	1.035
NAF1	3.96303e-10	0.166291	0.296	0.239	1.32912e-05	1	1.238
PPP2R5C	4.13414e-10	0.000484543	0.729	0.674	1.38651e-05	1	1.082
NAMPT	4.15538e-10	0.0222947	0.466	0.428	1.39363e-05	1	1.089
INSIG1	6.54824e-10	0.148022	0.275	0.211	2.19615e-05	1	1.303
SLC25A5	6.85314e-10	0.134938	0.626	0.561	2.29841e-05	1	1.116
PDCD7	6.94965e-10	0.0859114	0.293	0.254	2.33077e-05	1	1.154
NARF	7.01914e-10	0.0571011	0.278	0.243	2.35408e-05	1	1.144
SNHG8	7.39216e-10	0.141598	0.664	0.631	2.47918e-05	1	1.052
MAP2K3	7.6601e-10	0.0623886	0.258	0.225	2.56904e-05	1	1.147
SSBP4	7.79973e-10	0.106873	0.318	0.284	2.61587e-05	1	1.12
COQ10B	7.91782e-10	0.091716	0.334	0.296	2.65548e-05	1	1.128
NDUFB10	8.01455e-10	0.0285354	0.346	0.338	2.68792e-05	1	1.024
CD27	1.12001e-09	0.0887668	0.267	0.219	3.7563e-05	1	1.219
PRKCH	1.14635e-09	0.0995343	0.328	0.271	3.84464e-05	1	1.21
RAB8B	1.22229e-09	0.154317	0.469	0.416	4.09931e-05	1	1.127
SKAP1	1.23385e-09	0.0888901	0.357	0.311	4.13809e-05	1	1.148
NDUFB7	1.37336e-09	0.0220949	0.323	0.316	4.60596e-05	1	1.022
ELF1	1.45941e-09	0.139807	0.673	0.591	4.89456e-05	1	1.139
UBALD2	2.16114e-09	0.128224	0.54	0.475	7.24803e-05	1	1.137
MXD4	2.32266e-09	0.111051	0.413	0.359	7.78973e-05	1	1.15
TLN1	2.34297e-09	0.00634579	0.399	0.382	7.85784e-05	1	1.045
TOPORS	2.47301e-09	0.144784	0.275	0.225	8.29398e-05	1	1.222
PARP8	4.08281e-09	1.60445e-05	0.341	0.323	0.000136929	1	1.056
PDE7A	4.25966e-09	0.0853617	0.341	0.291	0.000142861	1	1.172
HNRNPH1	4.31272e-09	0.0744144	0.697	0.638	0.00014464	1	1.092
RBBP6	4.43382e-09	0.103402	0.459	0.395	0.000148701	1	1.162
ZNF394	4.68046e-09	0.0940754	0.336	0.293	0.000156973	1	1.147
LCP2	4.77398e-09	0.0097192	0.254	0.245	0.00016011	1	1.037
MRPL54	4.9865e-09	0.104621	0.354	0.325	0.000167237	1	1.089
SNHG15	5.00707e-09	0.112869	0.403	0.348	0.000167927	1	1.158
PPDPF	5.35165e-09	0.120742	0.456	0.415	0.000179484	1	1.099
TRIM28	5.44054e-09	0.0487064	0.305	0.282	0.000182465	1	1.082
CEBPB	5.92451e-09	0.167476	0.471	0.431	0.000198696	1	1.093
PSMD13	7.20971e-09	0.0848169	0.281	0.246	0.000241799	1	1.142
MYL12A	7.39712e-09	0.0280161	0.841	0.782	0.000248084	1	1.075
HSPA9	7.74105e-09	0.0481804	0.511	0.468	0.000259619	1	1.092
CSNK1D	7.91148e-09	0.0584997	0.36	0.327	0.000265335	1	1.101
MAGOH	8.32512e-09	0.0884862	0.477	0.464	0.000279208	1	1.028
HBP1	8.56978e-09	0.136488	0.468	0.421	0.000287413	1	1.112
LCK	8.90236e-09	0.10606	0.51	0.457	0.000298567	1	1.116
MRPL47	1.16089e-08	0.0808286	0.32	0.305	0.000389338	1	1.049
TOB1	1.19405e-08	0.118467	0.417	0.352	0.000400459	1	1.185
TSPYL2	1.23532e-08	0.0683018	0.617	0.56	0.000414302	1	1.102
RAB27A	1.45551e-08	0.0852859	0.301	0.249	0.000488148	1	1.209
NUDT4	1.49252e-08	0.094359	0.343	0.289	0.00050056	1	1.187
ARPC5L	1.91854e-08	0.1208	0.345	0.289	0.00064344	1	1.194
ATXN2L	2.03418e-08	0.086122	0.265	0.224	0.000682224	1	1.183
DNTTIP2	2.44245e-08	0.134522	0.434	0.388	0.00081915	1	1.119
YTHDC1	3.50203e-08	0.0867253	0.528	0.469	0.00117451	1	1.126
RAB1A	3.57612e-08	0.0892124	0.252	0.229	0.00119936	1	1.1
SMARCA5	3.64859e-08	0.108072	0.489	0.431	0.00122367	1	1.135
GNAI3	4.24976e-08	0.00277465	0.369	0.357	0.00142528	1	1.034
PET100	4.42547e-08	0.0650248	0.337	0.302	0.00148421	1	1.116
PPP1R15B	5.43864e-08	0.00775689	0.318	0.307	0.00182401	1	1.036
HLA-F	5.44761e-08	0.0954297	0.572	0.526	0.00182702	1	1.087
LSP1	6.86008e-08	0.0975089	0.439	0.395	0.00230074	1	1.111
CASP4	7.10538e-08	0.0847665	0.32	0.279	0.002383	1	1.147
PPP1R2	7.43929e-08	0.145801	0.619	0.569	0.00249499	1	1.088
PRDX6	7.48394e-08	0.085564	0.45	0.406	0.00250997	1	1.108
RNMT	7.5856e-08	0.0753008	0.439	0.412	0.00254406	1	1.066
DCTN6	8.12216e-08	0.132414	0.315	0.275	0.00272401	1	1.145
ALG13	8.16219e-08	0.120591	0.423	0.368	0.00273744	1	1.149
TXLNG	9.6388e-08	0.100503	0.317	0.279	0.00323266	1	1.136
SRSF6	1.02757e-07	0.0765565	0.399	0.344	0.00344627	1	1.16
SIGIRR	1.03302e-07	0.0320415	0.345	0.32	0.00346455	1	1.078
MOB1A	1.07351e-07	0.0405075	0.401	0.388	0.00360033	1	1.034
NOP58	1.08337e-07	0.107678	0.463	0.414	0.0036334	1	1.118
ZFAND6	1.10038e-07	0.0600632	0.262	0.243	0.00369046	1	1.078
COL1A2	1.20298e-07	0.0194985	0.271	0.242	0.00403454	1	1.12
ZNF644	1.22002e-07	0.0601194	0.326	0.295	0.00409169	1	1.105
BUB3	1.23377e-07	0.104257	0.405	0.359	0.00413781	1	1.128
DCTN3	1.30072e-07	0.0771376	0.294	0.264	0.00436237	1	1.114
WAC	1.32557e-07	0.0408035	0.392	0.383	0.0044457	1	1.023
PSMA3	1.38868e-07	0.0601122	0.346	0.323	0.00465736	1	1.071
MAP2K2	1.39706e-07	0.0840065	0.421	0.374	0.00468546	1	1.126
ATG12	1.41364e-07	0.0630374	0.275	0.258	0.00474108	1	1.066
SERF2	1.45697e-07	0.0469722	0.938	0.892	0.00488637	1	1.052
VASP	1.61624e-07	0.0790685	0.302	0.269	0.00542056	1	1.123
HAX1	1.65605e-07	0.00996654	0.28	0.274	0.00555406	1	1.022
ARHGAP9	1.66831e-07	0.0402214	0.322	0.296	0.00559518	1	1.088
SNRPN	1.82929e-07	0.0906852	0.37	0.333	0.00613508	1	1.111
RAC2	2.06577e-07	0.0842911	0.608	0.56	0.00692819	1	1.086
GNLY	2.12098e-07	0.362289	0.279	0.213	0.00711334	1	1.31
RGS2	2.15942e-07	0.151607	0.561	0.504	0.00724228	1	1.113
CAMLG	2.4397e-07	0.0899274	0.331	0.316	0.00818227	1	1.047
TBCB	2.46437e-07	0.0305604	0.271	0.257	0.00826499	1	1.054
PITPNC1	2.49348e-07	0.0271972	0.278	0.254	0.00836265	1	1.094
PPP2R2A	2.80953e-07	0.0907261	0.297	0.255	0.00942261	1	1.165
PPP1R18	2.85864e-07	0.0701112	0.263	0.228	0.00958731	1	1.154
CD63	2.91545e-07	0.00393854	0.638	0.632	0.00977784	1	1.009
BANF1	2.92346e-07	0.0946264	0.286	0.259	0.00980471	1	1.104
LMO4	2.93607e-07	0.0900693	0.37	0.316	0.00984699	1	1.171
GABPB1-AS1	3.14208e-07	0.0329805	0.266	0.235	0.0105379	1	1.132
PTP4A1	3.1974e-07	0.0510158	0.365	0.342	0.0107234	1	1.067
AZIN1	3.24635e-07	0.0626493	0.277	0.247	0.0108876	1	1.121
TRBC2	3.33811e-07	0.0235793	0.695	0.65	0.0111954	1	1.069
SYAP1	3.34189e-07	0.131227	0.485	0.425	0.011208	1	1.141
NSMCE3	3.41755e-07	0.124309	0.506	0.443	0.0114618	1	1.142
TPI1	3.61949e-07	0.0702601	0.619	0.585	0.012139	1	1.058
SEM1	3.8101e-07	0.0478989	0.411	0.389	0.0127783	1	1.057
SAFB2	3.86288e-07	0.105122	0.392	0.36	0.0129553	1	1.089
NEDD8	3.90519e-07	0.0773804	0.448	0.418	0.0130972	1	1.072
HIST2H2AC	4.14204e-07	0.0645002	0.287	0.252	0.0138916	1	1.139
BZW1	4.19175e-07	0.115096	0.645	0.591	0.0140583	1	1.091
PAFAH1B1	4.24704e-07	0.0641301	0.385	0.365	0.0142437	1	1.055
PIN1	4.25234e-07	0.0904296	0.251	0.217	0.0142615	1	1.157
APBB1IP	4.97022e-07	0.0418501	0.416	0.387	0.0166691	1	1.075
TOX4	4.97314e-07	0.0706132	0.27	0.254	0.0166789	1	1.063
STUB1	5.0079e-07	0.0107423	0.318	0.318	0.0167955	1	1
RPL13A	5.36134e-07	0.0263609	0.997	0.984	0.0179808	1	1.013
ATG101	5.96325e-07	0.104383	0.263	0.221	0.0199996	1	1.19
LY6E	6.03662e-07	0.101397	0.43	0.379	0.0202456	1	1.135
VPS28	7.41088e-07	0.0698531	0.418	0.398	0.0248546	1	1.05
PABPC4	7.74229e-07	0.000802609	0.304	0.3	0.0259661	1	1.013
SDF2L1	8.91628e-07	0.0578109	0.251	0.222	0.0299034	1	1.131
LSM3	9.6176e-07	0.0577869	0.305	0.284	0.0322555	1	1.074
PIP4K2A	9.92113e-07	0.0474469	0.324	0.303	0.0332735	1	1.069
GRB2	1.02496e-06	0.0102335	0.321	0.314	0.034375	1	1.022
GNAI2	1.04403e-06	0.0563323	0.59	0.55	0.0350147	1	1.073
CRIP1	1.05135e-06	0.00538705	0.501	0.464	0.0352601	1	1.08
BCLAF1	1.07692e-06	0.0103753	0.45	0.431	0.0361179	1	1.044
RALY	1.13796e-06	0.0627731	0.295	0.263	0.038165	1	1.122
NDUFB11	1.14691e-06	0.00973158	0.516	0.512	0.038465	1	1.008
GRK2	1.16442e-06	0.072132	0.302	0.267	0.0390522	1	1.131
DPM1	1.20903e-06	0.0684751	0.252	0.224	0.0405483	1	1.125
TMA7	1.34265e-06	0.0368587	0.82	0.773	0.0450299	1	1.061
BAX	1.355e-06	0.0637922	0.333	0.294	0.045444	1	1.133
TSC22D2	1.38487e-06	0.0985149	0.287	0.245	0.0464457	1	1.171
YWHAE	1.43221e-06	0.00673828	0.362	0.36	0.0480336	1	1.006
VPS29	1.5167e-06	0.0533182	0.32	0.313	0.0508671	1	1.022
SPAG9	1.52237e-06	0.0137824	0.315	0.293	0.0510571	1	1.075
PNPLA8	1.6791e-06	0.091541	0.358	0.337	0.0563136	1	1.062
TMEM160	1.80382e-06	0.00306358	0.264	0.283	0.0604965	1	0.933
BTG3	1.85243e-06	0.10179	0.348	0.307	0.0621267	1	1.134
VAMP2	1.96717e-06	0.0390862	0.458	0.435	0.065975	1	1.053
PPP1R12A	2.01027e-06	0.0801426	0.437	0.404	0.0674204	1	1.082
SDCBP	2.01091e-06	0.115353	0.479	0.463	0.067442	1	1.035
SUN2	2.13241e-06	0.0329036	0.32	0.297	0.0715169	1	1.077
HNRNPA1	2.30997e-06	0.0655294	0.926	0.883	0.0774719	1	1.049
UPP1	2.38999e-06	0.112027	0.407	0.35	0.0801556	1	1.163
SIAH2	2.68398e-06	0.0797428	0.295	0.262	0.0900154	1	1.126
RBM22	2.82723e-06	0.0902695	0.273	0.244	0.0948197	1	1.119
BSG	3.14724e-06	0.0234329	0.316	0.305	0.105552	1	1.036
TBCA	3.3032e-06	0.0268896	0.424	0.413	0.110783	1	1.027
MORF4L2	3.3708e-06	0.0903936	0.495	0.456	0.11305	1	1.086
VDAC2	3.42068e-06	0.0599241	0.437	0.42	0.114723	1	1.04
ETF1	3.50112e-06	0.0989171	0.408	0.379	0.11742	1	1.077
HSPA4	3.51013e-06	0.0652596	0.334	0.3	0.117723	1	1.113
WNK1	3.53542e-06	0.0657664	0.455	0.418	0.118571	1	1.089
RSL24D1	3.69838e-06	0.117497	0.605	0.554	0.124036	1	1.092
HNRNPC	3.79838e-06	0.0294665	0.772	0.737	0.12739	1	1.047
DAD1	4.05847e-06	0.00528685	0.463	0.453	0.136113	1	1.022
TMF1	4.2219e-06	0.00798872	0.322	0.323	0.141594	1	0.997
ATP5IF1	4.42861e-06	0.094854	0.539	0.491	0.148527	1	1.098
RBM25	4.56024e-06	0.0551698	0.618	0.588	0.152941	1	1.051
TARS	4.88543e-06	0.0159688	0.249	0.261	0.163848	1	0.954
PSMC6	4.95894e-06	0.00918124	0.262	0.265	0.166313	1	0.989
COPS9	5.1876e-06	0.00977704	0.396	0.401	0.173982	1	0.988
SNHG7	5.54087e-06	0.103444	0.37	0.329	0.18583	1	1.125
KPNA4	5.85604e-06	0.0245707	0.328	0.307	0.1964	1	1.068
WTAP	5.99346e-06	0.0535946	0.457	0.433	0.201009	1	1.055
COX6B1	6.01344e-06	0.0302457	0.532	0.519	0.201679	1	1.025
SH3KBP1	6.21681e-06	0.00394292	0.332	0.327	0.208499	1	1.015
SBDS	6.56152e-06	0.117336	0.566	0.504	0.22006	1	1.123
RNPS1	7.1529e-06	0.00016586	0.329	0.326	0.239894	1	1.009
OCIAD1	9.04038e-06	0.0473501	0.318	0.31	0.303196	1	1.026
TMEM14B	9.05819e-06	0.00218146	0.263	0.28	0.303794	1	0.939
DYNLRB1	9.44435e-06	0.0776683	0.38	0.359	0.316745	1	1.058
CDC26	9.49851e-06	0.0334839	0.284	0.274	0.318561	1	1.036
KIF5B	9.61733e-06	0.048763	0.443	0.427	0.322546	1	1.037
RIOK3	9.61987e-06	0.00129474	0.25	0.258	0.322631	1	0.969
FAM133B	9.91762e-06	0.0709865	0.542	0.512	0.332617	1	1.059
YTHDF2	9.96202e-06	0.0851835	0.276	0.249	0.334106	1	1.108
CHMP4A	9.99171e-06	0.0639408	0.371	0.346	0.335102	1	1.072
EPC1	1.00161e-05	0.0333959	0.514	0.501	0.335919	1	1.026
NDUFA12	1.02937e-05	0.00785434	0.311	0.317	0.34523	1	0.981
BRAF	1.04654e-05	0.0416933	0.306	0.289	0.350989	1	1.059
PKM	1.05297e-05	0.0021656	0.294	0.287	0.353145	1	1.024
CAP1	1.11441e-05	0.0292831	0.337	0.32	0.373752	1	1.053
BAG3	1.12145e-05	0.00246589	0.31	0.301	0.376113	1	1.03
RSF1	1.1339e-05	0.0292772	0.314	0.292	0.380289	1	1.075
SELENOF	1.15036e-05	0.0541776	0.367	0.366	0.385809	1	1.003
TIPARP	1.1504e-05	0.000262535	0.511	0.476	0.385822	1	1.074
MED10	1.25096e-05	0.00198204	0.394	0.422	0.419547	1	0.934
REX1BD	1.25862e-05	0.0790635	0.459	0.425	0.422116	1	1.08
REEP5	1.27434e-05	0.0481931	0.406	0.385	0.427388	1	1.055
2020-09-09	1.27571e-05	0.0345748	0.439	0.418	0.427846	1	1.05
CCDC12	1.39104e-05	0.0468959	0.314	0.294	0.466525	1	1.068
MANF	1.45693e-05	0.0754246	0.365	0.339	0.488626	1	1.077
FGFR1OP2	1.45827e-05	0.0422096	0.51	0.489	0.489074	1	1.043
ATP5F1C	1.46645e-05	0.00492139	0.335	0.351	0.491817	1	0.954
NDUFB8	1.47117e-05	0.016263	0.495	0.503	0.493401	1	0.984
PSME2	1.50595e-05	0.0470868	0.481	0.471	0.505066	1	1.021
PDIA3	1.53278e-05	0.0341222	0.498	0.493	0.514062	1	1.01
NDUFS6	1.77077e-05	0.00587922	0.369	0.391	0.593881	1	0.944
CD3E	1.788e-05	0.0744999	0.678	0.614	0.599659	1	1.104
SRRM1	1.89869e-05	0.1066	0.687	0.649	0.636783	1	1.059
UBE2H	2.08321e-05	0.0224874	0.252	0.24	0.698666	1	1.05
AC026979.2	2.11743e-05	0.0544707	0.282	0.275	0.710142	1	1.025
KRR1	2.19164e-05	0.0468647	0.326	0.32	0.735031	1	1.019
UQCRC2	2.24502e-05	0.0212305	0.264	0.265	0.752935	1	0.996
DR1	2.32207e-05	0.0845747	0.261	0.225	0.778775	1	1.16
CHMP1B	2.34149e-05	0.0860609	0.549	0.5	0.78529	1	1.098
SLBP	2.39671e-05	0.0940856	0.276	0.243	0.80381	1	1.136
HMGN2	2.40849e-05	0.0535038	0.472	0.457	0.807759	1	1.033
RER1	2.42322e-05	0.0446983	0.26	0.24	0.8127	1	1.083
CBX3	2.44684e-05	0.0633145	0.466	0.446	0.820621	1	1.045
FRG1	2.55634e-05	0.0504769	0.254	0.236	0.857345	1	1.076
SLC25A3	2.66732e-05	0.0982738	0.755	0.711	0.894567	1	1.062
HNRNPA0	2.72111e-05	0.0566512	0.493	0.467	0.912606	1	1.056
PPP2CA	2.81444e-05	0.0802451	0.386	0.349	0.943906	1	1.106
MAZ	2.91841e-05	0.0860832	0.3	0.263	0.978775	1	1.141
POMP	2.9353e-05	0.0593364	0.52	0.503	0.98444	1	1.034
RYBP	3.12471e-05	0.0716675	0.297	0.269	1	1	1.104
DDX39A	3.20402e-05	0.0612957	0.259	0.238	1	1	1.088
CHCHD10	3.39986e-05	0.074364	0.297	0.263	1	1	1.129
KDM6B	3.41943e-05	0.00829556	0.5	0.491	1	1	1.018
CUL3	3.55492e-05	0.00723755	0.247	0.255	1	1	0.969
PRPF38B	3.73396e-05	0.0797517	0.579	0.543	1	1	1.066
LSM8	3.78771e-05	0.063116	0.363	0.343	1	1	1.058
IFITM2	3.79061e-05	0.0282695	0.601	0.609	1	1	0.987
BUD23	4.40322e-05	0.0507224	0.283	0.271	1	1	1.044
COX8A	4.43298e-05	0.0545242	0.549	0.546	1	1	1.005
STOM	4.45512e-05	0.102121	0.277	0.24	1	1	1.154
NXT1	4.45854e-05	0.0418109	0.275	0.283	1	1	0.972
RAB8A	4.70483e-05	0.00186992	0.242	0.256	1	1	0.945
YWHAQ	4.98222e-05	0.000546842	0.44	0.448	1	1	0.982
SERINC1	4.98764e-05	0.00165738	0.3	0.305	1	1	0.984
GABARAPL2	5.52042e-05	0.00931854	0.418	0.42	1	1	0.995
TRAPPC1	5.91209e-05	0.0159334	0.269	0.272	1	1	0.989
TSTD1	5.92149e-05	0.01603	0.379	0.383	1	1	0.99
COPS2	5.96419e-05	0.0399651	0.271	0.263	1	1	1.03
DDX27	6.12555e-05	0.0518088	0.284	0.265	1	1	1.072
RBM3	6.27649e-05	0.0163623	0.459	0.46	1	1	0.998
TRBC1	6.44551e-05	0.110474	0.619	0.557	1	1	1.111
MPC2	6.87611e-05	0.0453445	0.36	0.34	1	1	1.059
CCND3	6.90179e-05	0.0684155	0.252	0.233	1	1	1.082
C6orf48	7.12298e-05	0.0666102	0.488	0.449	1	1	1.087
ARID4A	7.77883e-05	0.0352199	0.285	0.267	1	1	1.067
ATP5PF	8.08723e-05	0.0583133	0.495	0.459	1	1	1.078
AC044849.1	8.15905e-05	0.0170963	0.475	0.459	1	1	1.035
SF3B6	8.53634e-05	0.00790684	0.408	0.431	1	1	0.947
HNRNPDL	8.78935e-05	0.0379883	0.823	0.786	1	1	1.047
RBX1	8.84366e-05	0.0252175	0.372	0.372	1	1	1
MOB4	9.02888e-05	0.100679	0.408	0.38	1	1	1.074
PNRC2	9.0566e-05	0.0353502	0.358	0.357	1	1	1.003
CCNH	9.14389e-05	0.0912622	0.494	0.447	1	1	1.105
SAR1A	9.87566e-05	0.0747536	0.261	0.232	1	1	1.125
ARF6	0.000100065	0.0364546	0.562	0.53	1	1	1.06
FOSB	0.000101943	0.0474073	0.733	0.691	1	1	1.061
H2AFJ	0.000102856	0.0735164	0.321	0.284	1	1	1.13
RNF125	0.000103117	0.0395806	0.3	0.28	1	1	1.071
FOSL2	0.000103807	0.0590571	0.446	0.4	1	1	1.115
PDE4B	0.000113372	0.108165	0.51	0.461	1	1	1.106
PPIG	0.000114092	0.0264832	0.446	0.458	1	1	0.974
CKLF	0.000116671	0.0578885	0.507	0.466	1	1	1.088
PSMB6	0.000118232	0.0194621	0.368	0.378	1	1	0.974
ZNHIT1	0.00011881	0.0258895	0.279	0.269	1	1	1.037
ATP5MPL	0.000120273	0.0234738	0.375	0.365	1	1	1.027
RHEB	0.000124292	0.057558	0.396	0.396	1	1	1
MRPL51	0.000126166	0.0075038	0.306	0.319	1	1	0.959
LAMTOR5	0.000126721	0.0407913	0.309	0.306	1	1	1.01
SF3B5	0.000127365	0.0366046	0.535	0.505	1	1	1.059
PMAIP1	0.000130417	0.060383	0.523	0.486	1	1	1.076
SNRPG	0.000131755	0.0766366	0.541	0.515	1	1	1.05
LSM7	0.000132896	0.0205111	0.405	0.411	1	1	0.985
BBX	0.000133255	0.0143382	0.293	0.283	1	1	1.035
CDC42EP3	0.000141115	0.0701373	0.349	0.317	1	1	1.101
BIN2	0.000149789	0.0388696	0.288	0.279	1	1	1.032
ADGRE5	0.000156491	0.00539135	0.432	0.419	1	1	1.031
UQCRQ	0.00015871	0.0337984	0.334	0.328	1	1	1.018
TXNL1	0.000159412	0.0520539	0.329	0.311	1	1	1.058
RTRAF	0.000160565	0.0140842	0.427	0.443	1	1	0.964
CLIC1	0.000165431	0.0704069	0.763	0.724	1	1	1.054
CCT6A	0.000179845	0.0517793	0.374	0.357	1	1	1.048
RAB2A	0.000180902	0.0699107	0.416	0.398	1	1	1.045
GNG2	0.000186533	0.0167578	0.419	0.397	1	1	1.055
OFD1	0.000186851	0.0327187	0.389	0.361	1	1	1.078
TAF1D	0.000189034	0.00600965	0.537	0.533	1	1	1.008
SH3BGRL	0.000214349	0.000959638	0.352	0.355	1	1	0.992
YME1L1	0.000215357	0.0605587	0.606	0.587	1	1	1.032
2020-09-07	0.000230295	0.0108089	0.691	0.676	1	1	1.022
CSTB	0.000230532	0.0457595	0.411	0.393	1	1	1.046
NDUFA1	0.000246074	0.0413157	0.519	0.509	1	1	1.02
PSME1	0.000261152	0.0669156	0.566	0.544	1	1	1.04
CAPZA1	0.00027325	0.02251	0.351	0.348	1	1	1.009
SPTY2D1	0.000279291	0.0126716	0.395	0.378	1	1	1.045
NDUFB4	0.000318731	0.0160459	0.414	0.415	1	1	0.998
MRPL41	0.000333774	0.00525254	0.336	0.333	1	1	1.009
RNF19A	0.000334793	0.0639918	0.405	0.385	1	1	1.052
HNRNPH3	0.000342904	0.0607141	0.487	0.462	1	1	1.054
RGS1	0.000347158	0.106333	0.579	0.527	1	1	1.099
RPL22L1	0.000358843	0.0548638	0.471	0.467	1	1	1.009
POLR2L	0.00040096	0.0524588	0.563	0.533	1	1	1.056
CCT3	0.000412891	0.0237605	0.437	0.435	1	1	1.005
TCEA1	0.00041333	0.00317032	0.335	0.341	1	1	0.982
KRTCAP2	0.000420635	0.0450126	0.293	0.28	1	1	1.046
C8orf59	0.000429476	0.00888225	0.305	0.319	1	1	0.956
SSU72	0.000432977	0.0437715	0.3	0.287	1	1	1.045
RPS19BP1	0.000447308	0.044428	0.347	0.337	1	1	1.03
PNP	0.000462433	0.0020127	0.335	0.33	1	1	1.015
YBX1	0.000464939	0.0586402	0.843	0.803	1	1	1.05
DNAJB9	0.00047341	0.0418142	0.373	0.356	1	1	1.048
[truncated: 5,530 more rows]
