# Supplementary material for: Single-cell transcriptomic analysis of endometriosis provides insights into fibroblast fates and immune cell heterogeneity
Source: Cell Biosci. 2021 Jul 7;11:125. doi: 10.1186/s13578-021-00637-x (PMC8261960; doi:10.1186/s13578-021-00637-x)
Supplement: Supplementary file 8 — Additional file 8. The relative ratio of T cells subclusters in endometriosis lesions, eutopic endometrium, and normal endometrium. [file 13578_2021_637_MOESM8_ESM.xlsx]

## Sheet: freq_info_in_group_by_new_clust
group	new_clusters	count	freq
Ectopic	2	302	20.6143
Ectopic	5_1	107	7.30375
Ectopic	8	57	3.89078
Ectopic	1	215	14.6758
Ectopic	3	637	43.4812
Ectopic	4	65	4.43686
Ectopic	5_2	82	5.59727
Eutopic	2	488	28.0299
Eutopic	5_1	39	2.24009
Eutopic	8	127	7.29466
Eutopic	1	811	46.5824
Eutopic	3	16	0.919012
Eutopic	4	176	10.1091
Eutopic	5_2	84	4.82481
Normal	2	667	32.1756
Normal	5_1	29	1.39894
Normal	8	101	4.87217
Normal	1	857	41.3411
Normal	3	7	0.337675
Normal	4	304	14.6647
Normal	5_2	108	5.20984
