# Supplementary material for: Single-cell transcriptomic analysis of endometriosis provides insights into fibroblast fates and immune cell heterogeneity
Source: Cell Biosci. 2021 Jul 7;11:125. doi: 10.1186/s13578-021-00637-x (PMC8261960; doi:10.1186/s13578-021-00637-x)
Supplement: Supplementary file 9 — Additional file 9. Differentially expressed genes of all NK cells subclusters. [file 13578_2021_637_MOESM9_ESM.xlsx]

## Sheet: Table S8
gene	p_val	avg_logFC	pct.1	pct.2	p_val_adj	cluster	gene_diff	ensemble_id	Dbxref_GeneID	gene_type	gene_description	GO_id	GO_term	pathway	pathway_description
HSPE1	1.48211e-252	0.518594	0.999	0.93	4.97069e-248	1	1.074	ENSG00000115541	3336	protein_coding	heat shock protein family E (Hsp10) member 1 [Source:HGNC Symbol;Acc:HGNC:5269]	GO:0003723,GO:0016020,GO:0005524,GO:0005739,GO:0005759,GO:0006457,GO:0051082,GO:0005515,GO:0070062,GO:0051087,GO:0006986,GO:0006919,GO:0001649,GO:0051085,GO:0046872,GO:0005737	RNA binding|membrane|ATP binding|mitochondrion|mitochondrial matrix|protein folding|unfolded protein binding|protein binding|extracellular exosome|chaperone binding|response to unfolded protein|activation of cysteine-type endopeptidase activity involved in apoptotic process|osteoblast differentiation|chaperone cofactor-dependent protein refolding|metal ion binding|cytoplasm
HSPD1	1.30496e-227	0.53442	0.997	0.9	4.37659e-223	1	1.108	ENSG00000144381	3329	protein_coding	heat shock protein family D (Hsp60) member 1 [Source:HGNC Symbol;Acc:HGNC:5261]	GO:0005615,GO:0043065,GO:0050821,GO:0043066,GO:0006919,GO:0043032,GO:0050870,GO:0032755,GO:0003723,GO:0005737,GO:0016020,GO:0000166,GO:0005524,GO:0016853,GO:0005739,GO:0005759,GO:0005829,GO:0006457,GO:0005515,GO:0009409,GO:0042026,GO:0009986,GO:0051082,GO:0070062,GO:0032991,GO:0016032,GO:0001530,GO:0032727,GO:0032729,GO:0032733,GO:0032735,GO:0008637,GO:0005886,GO:0051087,GO:0002039,GO:0005769,GO:…	extracellular space|positive regulation of apoptotic process|protein stabilization|negative regulation of apoptotic process|activation of cysteine-type endopeptidase activity involved in apoptotic process|positive regulation of macrophage activation|positive regulation of T cell activation|positive regulation of interleukin-6 production|RNA binding|cytoplasm|membrane|nucleotide binding|ATP bindin…	path:hsa03018,path:hsa04940,path:hsa05134,path:hsa05152	RNA degradation|Type I diabetes mellitus|Legionellosis|Tuberculosis
HSP90AA1	9.16076e-207	0.137775	1	0.982	3.07234e-202	1	1.018	ENSG00000080824	3320	protein_coding	heat shock protein 90 alpha family class A member 1 [Source:HGNC Symbol;Acc:HGNC:5253]	GO:0051897,GO:0001934,GO:1902949,GO:0043025,GO:0003723,GO:0005634,GO:0005737,GO:0016020,GO:0000166,GO:0005524,GO:0005829,GO:0006457,GO:0042803,GO:0005886,GO:0005515,GO:0007165,GO:0042470,GO:0009409,GO:0051082,GO:0009408,GO:0006898,GO:0038096,GO:0005576,GO:0042802,GO:0009986,GO:0034605,GO:0006986,GO:0005654,GO:0070062,GO:0050821,GO:0016887,GO:0032991,GO:1900034,GO:0000086,GO:0010389,GO:0097711,GO:…	positive regulation of protein kinase B signaling|positive regulation of protein phosphorylation|positive regulation of tau-protein kinase activity|neuronal cell body|RNA binding|nucleus|cytoplasm|membrane|nucleotide binding|ATP binding|cytosol|protein folding|protein homodimerization activity|plasma membrane|protein binding|signal transduction|melanosome|response to cold|unfolded protein binding…	path:hsa04141,path:hsa04151,path:hsa04217,path:hsa04612,path:hsa04621,path:hsa04657,path:hsa04659,path:hsa04914,path:hsa04915,path:hsa05200,path:hsa05215,path:hsa05418	Protein processing in endoplasmic reticulum|PI3K-Akt signaling pathway|Necroptosis|Antigen processing and presentation|NOD-like receptor signaling pathway|IL-17 signaling pathway|Th17 cell differentiation|Progesterone-mediated oocyte maturation|Estrogen signaling pathway|Pathways in cancer|Prostate cancer|Fluid shear stress and atherosclerosis
COTL1	7.97023e-194	0.171494	0.973	0.713	2.67306e-189	1	1.365	ENSG00000103187	23406	protein_coding	coactosin like F-actin binding protein 1 [Source:HGNC Symbol;Acc:HGNC:18304]	GO:0005634,GO:0005737,GO:0003779,GO:0005856,GO:0005515,GO:0005576,GO:0005886,GO:0051015,GO:0019899,GO:0050832,GO:0070062,GO:0008150,GO:0030864,GO:0005884,GO:0043312,GO:0034774,GO:1904813,GO:0030833,GO:0030427,GO:0005622	nucleus|cytoplasm|actin binding|cytoskeleton|protein binding|extracellular region|plasma membrane|actin filament binding|enzyme binding|defense response to fungus|extracellular exosome|biological_process|cortical actin cytoskeleton|actin filament|neutrophil degranulation|secretory granule lumen|ficolin-1-rich granule lumen|regulation of actin filament polymerization|site of polarized growth|intra…
H3F3B	7.09404e-192	0.220711	1	0.983	2.3792e-187	1	1.017	ENSG00000132475	3021	protein_coding	H3 histone family member 3B [Source:HGNC Symbol;Acc:HGNC:4765]	GO:0005634,GO:0003677,GO:0046982,GO:0006334,GO:0000786,GO:0005694,GO:0005515,GO:0005576,GO:0005654,GO:0070062,GO:0044267,GO:0032991,GO:0000784,GO:0060964,GO:0001649,GO:0006997,GO:0007283,GO:0007286,GO:0007338,GO:0007420,GO:0007566,GO:0008283,GO:0008584,GO:0009725,GO:0031508,GO:0031509,GO:0035264,GO:0042692,GO:0048477,GO:0090230,GO:1902340,GO:0001740,GO:0000980,GO:0030307,GO:0045652,GO:0006336,GO:…	nucleus|DNA binding|protein heterodimerization activity|nucleosome assembly|nucleosome|chromosome|protein binding|extracellular region|nucleoplasm|extracellular exosome|cellular protein metabolic process|protein-containing complex|nuclear chromosome, telomeric region|regulation of gene silencing by miRNA|osteoblast differentiation|nucleus organization|spermatogenesis|spermatid development|single …	path:hsa05034,path:hsa05202,path:hsa05322	Alcoholism|Transcriptional misregulation in cancer|Systemic lupus erythematosus
TPT1	1.44134e-183	0.263017	1	0.993	4.83397e-179	1	1.007	ENSG00000133112	7178	protein_coding	tumor protein, translationally-controlled 1 [Source:HGNC Symbol;Acc:HGNC:12022]	GO:0003723,GO:0005737,GO:0043066,GO:0005829,GO:0005515,GO:0006816,GO:0005509,GO:0000922,GO:0070062,GO:0009615,GO:0042981,GO:0005615,GO:0005634,GO:0005881,GO:0006874,GO:1902230,GO:0005771	RNA binding|cytoplasm|negative regulation of apoptotic process|cytosol|protein binding|calcium ion transport|calcium ion binding|spindle pole|extracellular exosome|response to virus|regulation of apoptotic process|extracellular space|nucleus|cytoplasmic microtubule|cellular calcium ion homeostasis|negative regulation of intrinsic apoptotic signaling pathway in response to DNA damage|multivesicula…
FAM177A1	6.01504e-176	0.558728	0.945	0.711	2.01732e-171	1	1.329	ENSG00000151327	283635	protein_coding	family with sequence similarity 177 member A1 [Source:HGNC Symbol;Acc:HGNC:19829]
METRNL	1.12491e-172	0.485378	0.957	0.744	3.77272e-168	1	1.286	ENSG00000176845	284207	protein_coding	meteorin like, glial cell differentiation regulator [Source:HGNC Symbol;Acc:HGNC:27584]	GO:0007165,GO:0005615,GO:0005576,GO:0005179,GO:0070062,GO:0003674,GO:0045444,GO:0050728,GO:0009409,GO:0014850,GO:0090336,GO:0097009,GO:0050873	signal transduction|extracellular space|extracellular region|hormone activity|extracellular exosome|molecular_function|fat cell differentiation|negative regulation of inflammatory response|response to cold|response to muscle activity|positive regulation of brown fat cell differentiation|energy homeostasis|brown fat cell differentiation
MOB4	4.01129e-154	0.60109	0.781	0.477	1.34531e-149	1	1.637	ENSG00000115540	25843	protein_coding	MOB family member 4, phocein [Source:HGNC Symbol;Acc:HGNC:17261]	GO:0005737,GO:0016020,GO:0046872,GO:0005794,GO:0005515,GO:0048471,GO:0032580	cytoplasm|membrane|metal ion binding|Golgi apparatus|protein binding|perinuclear region of cytoplasm|Golgi cisterna membrane
RPS27	3.90197e-153	0.214808	1	0.991	1.30864e-148	1	1.009	ENSG00000177954	6232	protein_coding	ribosomal protein S27 [Source:HGNC Symbol;Acc:HGNC:10416]	GO:0003723,GO:0005634,GO:0006412,GO:0046872,GO:0008270,GO:0003677,GO:0003735,GO:0005840,GO:0005515,GO:0022627,GO:0006364,GO:0000028,GO:0005654,GO:0005829,GO:0008283,GO:0019083,GO:0006413,GO:0000184,GO:0006614,GO:0014069,GO:0005622	RNA binding|nucleus|translation|metal ion binding|zinc ion binding|DNA binding|structural constituent of ribosome|ribosome|protein binding|cytosolic small ribosomal subunit|rRNA processing|ribosomal small subunit assembly|nucleoplasm|cytosol|cell population proliferation|viral transcription|translational initiation|nuclear-transcribed mRNA catabolic process, nonsense-mediated decay|SRP-dependent …	path:hsa03010	Ribosome
XCL1	6.36556e-148	0.549401	0.916	0.617	2.13488e-143	1	1.485	ENSG00000143184	6375	protein_coding	X-C motif chemokine ligand 1 [Source:HGNC Symbol;Acc:HGNC:10645]	GO:0005615,GO:0043433,GO:0005623,GO:0005576,GO:0005515,GO:0007186,GO:0006955,GO:0005125,GO:0008009,GO:0006935,GO:0048020,GO:0002548,GO:0006954,GO:0030593,GO:0043547,GO:0048245,GO:0048247,GO:0070098,GO:0070374,GO:0071346,GO:0071347,GO:0071356,GO:0042803,GO:0032689,GO:0032733,GO:0045892,GO:0010820,GO:0051209,GO:0090023,GO:0002725,GO:0071560,GO:0051281,GO:0007267,GO:0007165,GO:0050727,GO:0009615,GO:…	extracellular space|negative regulation of DNA-binding transcription factor activity|cell|extracellular region|protein binding|G protein-coupled receptor signaling pathway|immune response|cytokine activity|chemokine activity|chemotaxis|CCR chemokine receptor binding|monocyte chemotaxis|inflammatory response|neutrophil chemotaxis|positive regulation of GTPase activity|eosinophil chemotaxis|lymphoc…	path:hsa04060,path:hsa04062	Cytokine-cytokine receptor interaction|Chemokine signaling pathway
CD300A	9.53272e-146	0.587573	0.744	0.394	3.19708e-141	1	1.888	ENSG00000167851	11314	protein_coding	CD300a molecule [Source:HGNC Symbol;Acc:HGNC:19319]	GO:0016020,GO:0016021,GO:0007155,GO:0005886,GO:0005515,GO:0002376,GO:0050776,GO:0008429,GO:0070062,GO:0038023,GO:0043312,GO:0070821,GO:0043305,GO:0001786,GO:0033007,GO:0101003,GO:0043407,GO:0030889,GO:0050859,GO:0048147,GO:0032516,GO:1902564,GO:0034125,GO:0050856,GO:0051134,GO:0060101,GO:1902567,GO:1902569,GO:2000417	membrane|integral component of membrane|cell adhesion|plasma membrane|protein binding|immune system process|regulation of immune response|phosphatidylethanolamine binding|extracellular exosome|signaling receptor activity|neutrophil degranulation|tertiary granule membrane|negative regulation of mast cell degranulation|phosphatidylserine binding|negative regulation of mast cell activation involved …
IFITM2	6.53832e-145	0.499043	0.955	0.827	2.19282e-140	1	1.155	ENSG00000185201	10581	protein_coding	interferon induced transmembrane protein 2 [Source:HGNC Symbol;Acc:HGNC:5413]	GO:0016020,GO:0016021,GO:0005886,GO:0002376,GO:0045087,GO:0051607,GO:0009615,GO:0045071,GO:0032991,GO:0006955,GO:0046597,GO:0060337,GO:0035456,GO:0034341,GO:0035455	membrane|integral component of membrane|plasma membrane|immune system process|innate immune response|defense response to virus|response to virus|negative regulation of viral genome replication|protein-containing complex|immune response|negative regulation of viral entry into host cell|type I interferon signaling pathway|response to interferon-beta|response to interferon-gamma|response to interfer…
JUND	1.35087e-144	0.0740481	1	0.974	4.53054e-140	1	1.027	ENSG00000130522	3727	protein_coding	JunD proto-oncogene, AP-1 transcription factor subunit [Source:HGNC Symbol;Acc:HGNC:6206]	GO:0005634,GO:0006355,GO:0003677,GO:0006357,GO:0003700,GO:0005515,GO:0000981,GO:0000790,GO:0000978,GO:0045944,GO:0000122,GO:0003713,GO:0008134,GO:0005667,GO:0051726,GO:0005654,GO:0032496,GO:0019899,GO:0044212,GO:0032870,GO:0000785,GO:0009314,GO:0010033,GO:0034097,GO:0035976,GO:0009612,GO:0042493,GO:0045597,GO:0051591,GO:0001228,GO:0003690,GO:0016922,GO:0043565,GO:0002076,GO:0006366,GO:0007568,GO:…	nucleus|regulation of transcription, DNA-templated|DNA binding|regulation of transcription by RNA polymerase II|DNA-binding transcription factor activity|protein binding|DNA-binding transcription factor activity, RNA polymerase II-specific|nuclear chromatin|RNA polymerase II proximal promoter sequence-specific DNA binding|positive regulation of transcription by RNA polymerase II|negative regulati…	path:hsa04010,path:hsa04380,path:hsa04657,path:hsa04928	MAPK signaling pathway|Osteoclast differentiation|IL-17 signaling pathway|Parathyroid hormone synthesis, secretion and action
HSP90AB1	2.38962e-144	0.165407	1	0.965	8.01432e-140	1	1.036	ENSG00000096384	3326	protein_coding	heat shock protein 90 alpha family class B member 1 [Source:HGNC Symbol;Acc:HGNC:5258]	GO:0051897,GO:1902949,GO:0043025,GO:0003723,GO:0005634,GO:0005737,GO:0016020,GO:0000166,GO:0005524,GO:0005829,GO:0005739,GO:0006457,GO:0005886,GO:0005515,GO:0005576,GO:0042470,GO:0051082,GO:0038096,GO:0042802,GO:0009986,GO:0034605,GO:0006986,GO:0005654,GO:0045296,GO:0070062,GO:0008180,GO:0071157,GO:0032991,GO:1900034,GO:0006805,GO:0043312,GO:0032435,GO:0034774,GO:1904813,GO:0045597,GO:0030511,GO:…	positive regulation of protein kinase B signaling|positive regulation of tau-protein kinase activity|neuronal cell body|RNA binding|nucleus|cytoplasm|membrane|nucleotide binding|ATP binding|cytosol|mitochondrion|protein folding|plasma membrane|protein binding|extracellular region|melanosome|unfolded protein binding|Fc-gamma receptor signaling pathway involved in phagocytosis|identical protein bin…	path:hsa04141,path:hsa04151,path:hsa04217,path:hsa04612,path:hsa04621,path:hsa04657,path:hsa04659,path:hsa04914,path:hsa04915,path:hsa05200,path:hsa05215,path:hsa05418	Protein processing in endoplasmic reticulum|PI3K-Akt signaling pathway|Necroptosis|Antigen processing and presentation|NOD-like receptor signaling pathway|IL-17 signaling pathway|Th17 cell differentiation|Progesterone-mediated oocyte maturation|Estrogen signaling pathway|Pathways in cancer|Prostate cancer|Fluid shear stress and atherosclerosis
AREG	1.39141e-139	0.759313	0.745	0.406	4.66651e-135	1	1.835	ENSG00000109321	374	protein_coding	amphiregulin [Source:HGNC Symbol;Acc:HGNC:651]	GO:0005615,GO:0008284,GO:0016020,GO:0016021,GO:0008083,GO:0005515,GO:0005125,GO:0005576,GO:0000139,GO:0005789,GO:0000165,GO:0009986,GO:0007267,GO:0061024,GO:0051897,GO:0006888,GO:0048208,GO:0012507,GO:0033116,GO:0005154,GO:0007165,GO:0007173,GO:0042059,GO:0030665,GO:0007186,GO:0010838,GO:0014009,GO:0014070,GO:0031175,GO:0032355,GO:0042327,GO:0042542,GO:0043434,GO:0045668,GO:0050731,GO:0051384,GO:…	extracellular space|positive regulation of cell population proliferation|membrane|integral component of membrane|growth factor activity|protein binding|cytokine activity|extracellular region|Golgi membrane|endoplasmic reticulum membrane|MAPK cascade|cell surface|cell-cell signaling|membrane organization|positive regulation of protein kinase B signaling|endoplasmic reticulum to Golgi vesicle-media…	path:hsa04010,path:hsa04012,path:hsa04151,path:hsa04390,path:hsa05210	MAPK signaling pathway|ErbB signaling pathway|PI3K-Akt signaling pathway|Hippo signaling pathway|Colorectal cancer
DUSP2	5.84983e-137	0.447801	0.97	0.802	1.96192e-132	1	1.209	ENSG00000158050	1844	protein_coding	dual specificity phosphatase 2 [Source:HGNC Symbol;Acc:HGNC:3068]	GO:0005634,GO:0016787,GO:0031965,GO:0004721,GO:0006470,GO:0004725,GO:0016311,GO:0035335,GO:0016791,GO:0008138,GO:0017017,GO:0005737,GO:0005515,GO:0000188,GO:0008330,GO:0051019	nucleus|hydrolase activity|nuclear membrane|phosphoprotein phosphatase activity|protein dephosphorylation|protein tyrosine phosphatase activity|dephosphorylation|peptidyl-tyrosine dephosphorylation|phosphatase activity|protein tyrosine/serine/threonine phosphatase activity|MAP kinase tyrosine/serine/threonine phosphatase activity|cytoplasm|protein binding|inactivation of MAPK activity|protein tyr…	path:hsa04010	MAPK signaling pathway
DNAJA1	1.59203e-136	0.243361	0.997	0.9	5.33936e-132	1	1.108	ENSG00000086061	3301	protein_coding	DnaJ heat shock protein family (Hsp40) member A1 [Source:HGNC Symbol;Acc:HGNC:5229]	GO:0005634,GO:0005737,GO:0016020,GO:0046872,GO:0005524,GO:0043066,GO:0005829,GO:0005783,GO:0043231,GO:0005739,GO:0006457,GO:0015630,GO:0005515,GO:0048471,GO:0032781,GO:0051082,GO:0031072,GO:0009408,GO:0070062,GO:0043065,GO:0051087,GO:0006986,GO:0031625,GO:0050750,GO:0001664,GO:0001671,GO:0030544,GO:0055131,GO:0031397,GO:1903748,GO:0098554,GO:0043508,GO:0030957,GO:0007283,GO:0030317,GO:0030521,GO:…	nucleus|cytoplasm|membrane|metal ion binding|ATP binding|negative regulation of apoptotic process|cytosol|endoplasmic reticulum|intracellular membrane-bounded organelle|mitochondrion|protein folding|microtubule cytoskeleton|protein binding|perinuclear region of cytoplasm|positive regulation of ATPase activity|unfolded protein binding|heat shock protein binding|response to heat|extracellular exoso…	path:hsa04141	Protein processing in endoplasmic reticulum
ITGAX	3.03659e-133	0.297387	0.678	0.349	1.01841e-128	1	1.943	ENSG00000140678	3687	protein_coding	integrin subunit alpha X [Source:HGNC Symbol;Acc:HGNC:6152]	GO:0045766,GO:0010628,GO:0030335,GO:0016020,GO:0016021,GO:0046872,GO:0007155,GO:0005515,GO:0009986,GO:0007229,GO:0008305,GO:0050900,GO:0005886,GO:0043312,GO:0070821,GO:0038023,GO:0046982,GO:0030667,GO:0019221,GO:0030198,GO:0009887,GO:0101003,GO:0032991,GO:0034113,GO:0008284,GO:0031643,GO:0030971,GO:1905956,GO:0051607,GO:0009897	positive regulation of angiogenesis|positive regulation of gene expression|positive regulation of cell migration|membrane|integral component of membrane|metal ion binding|cell adhesion|protein binding|cell surface|integrin-mediated signaling pathway|integrin complex|leukocyte migration|plasma membrane|neutrophil degranulation|tertiary granule membrane|signaling receptor activity|protein heterodim…	path:hsa04610,path:hsa04810,path:hsa05152	Complement and coagulation cascades|Regulation of actin cytoskeleton|Tuberculosis
B2M	3.67805e-131	0.103291	1	0.997	1.23354e-126	1	1.003	ENSG00000166710	567	protein_coding	beta-2-microglobulin [Source:HGNC Symbol;Acc:HGNC:914]	GO:0016020,GO:0005794,GO:0005829,GO:0005886,GO:0005615,GO:0005515,GO:0005576,GO:0006955,GO:0009986,GO:0002376,GO:0005925,GO:0050776,GO:0042802,GO:0002474,GO:0042612,GO:0070062,GO:0044267,GO:0001895,GO:0002479,GO:0045087,GO:0043312,GO:0030670,GO:1990712,GO:0005788,GO:0035580,GO:1904724,GO:0000139,GO:0048260,GO:0060333,GO:0042803,GO:0012507,GO:0032092,GO:0042824,GO:0050690,GO:0031901,GO:0007611,GO:…	membrane|Golgi apparatus|cytosol|plasma membrane|extracellular space|protein binding|extracellular region|immune response|cell surface|immune system process|focal adhesion|regulation of immune response|identical protein binding|antigen processing and presentation of peptide antigen via MHC class I|MHC class I protein complex|extracellular exosome|cellular protein metabolic process|retina homeosta…	path:hsa04612,path:hsa05163,path:hsa05169,path:hsa05170	Antigen processing and presentation|Human cytomegalovirus infection|Epstein-Barr virus infection|Human immunodeficiency virus 1 infection
SAMSN1	1.22269e-129	0.510882	0.924	0.705	4.10065e-125	1	1.311	ENSG00000155307	388813	protein_coding	SAM domain, SH3 domain and nuclear localization signals 1 [Source:HGNC Symbol;Acc:HGNC:10528]	GO:0003723,GO:0005634,GO:0005737,GO:0005886,GO:0042995,GO:0001726,GO:0002820,GO:0050732,GO:0001784,GO:0050869,GO:0005515,GO:0005829	RNA binding|nucleus|cytoplasm|plasma membrane|cell projection|ruffle|negative regulation of adaptive immune response|negative regulation of peptidyl-tyrosine phosphorylation|phosphotyrosine residue binding|negative regulation of B cell activation|protein binding|cytosol
B3GNT7	2.71836e-127	0.520289	0.681	0.342	9.11684e-123	1	1.991	ENSG00000156966	93010	protein_coding	UDP-GlcNAc:betaGal beta-1,3-N-acetylglucosaminyltransferase 7 [Source:HGNC Symbol;Acc:HGNC:18811]	GO:0016020,GO:0016021,GO:0016740,GO:0016757,GO:0006486,GO:0005794,GO:0000139,GO:0008378,GO:0005783,GO:0008375,GO:0008376,GO:0008532,GO:0006493,GO:0030311,GO:0016266,GO:0018146	membrane|integral component of membrane|transferase activity|transferase activity, transferring glycosyl groups|protein glycosylation|Golgi apparatus|Golgi membrane|galactosyltransferase activity|endoplasmic reticulum|acetylglucosaminyltransferase activity|acetylgalactosaminyltransferase activity|N-acetyllactosaminide beta-1,3-N-acetylglucosaminyltransferase activity|protein O-linked glycosylatio…	path:hsa00533	Glycosaminoglycan biosynthesis - keratan sulfate
GZMB	1.20207e-125	0.606047	0.88	0.598	4.03149e-121	1	1.472	ENSG00000100453	3002	protein_coding	granzyme B [Source:HGNC Symbol;Acc:HGNC:4709]	GO:0016787,GO:0008233,GO:0006508,GO:0004252,GO:0008236,GO:0005739,GO:0005634,GO:0016020,GO:0005515,GO:0006915,GO:0005737,GO:0019835,GO:0005829,GO:1900740,GO:0001772,GO:0042267,GO:0008626	hydrolase activity|peptidase activity|proteolysis|serine-type endopeptidase activity|serine-type peptidase activity|mitochondrion|nucleus|membrane|protein binding|apoptotic process|cytoplasm|cytolysis|cytosol|positive regulation of protein insertion into mitochondrial membrane involved in apoptotic signaling pathway|immunological synapse|natural killer cell mediated cytotoxicity|granzyme-mediated…	path:hsa04210,path:hsa04650,path:hsa04940,path:hsa05202,path:hsa05320,path:hsa05330,path:hsa05332	Apoptosis|Natural killer cell mediated cytotoxicity|Type I diabetes mellitus|Transcriptional misregulation in cancer|Autoimmune thyroid disease|Allograft rejection|Graft-versus-host disease
LAPTM4A	3.0672e-122	0.539306	0.775	0.5	1.02868e-117	1	1.55	ENSG00000068697	9741	protein_coding	lysosomal protein transmembrane 4 alpha [Source:HGNC Symbol;Acc:HGNC:6924]	GO:0016020,GO:0016021,GO:0005794,GO:0005765,GO:0031902,GO:0005515,GO:0012505	membrane|integral component of membrane|Golgi apparatus|lysosomal membrane|late endosome membrane|protein binding|endomembrane system	path:hsa04142	Lysosome
ZFP36L2	8.66303e-119	0.474189	0.97	0.847	2.90541e-114	1	1.145	ENSG00000152518	678	protein_coding	ZFP36 ring finger protein like 2 [Source:HGNC Symbol;Acc:HGNC:1108]	GO:0003723,GO:0005634,GO:0005737,GO:0046872,GO:0003677,GO:0007275,GO:0006357,GO:0005515,GO:0000981,GO:0061158,GO:1900153,GO:0071356,GO:0070371,GO:0045599,GO:0071560,GO:0030097,GO:0044344,GO:0035925,GO:0009611,GO:0071364,GO:0006402,GO:2000737,GO:0071385,GO:0043488,GO:0060216,GO:0033077,GO:0097011,GO:0000165,GO:0000288,GO:0035019,GO:0045577,GO:0048103,GO:1901991	RNA binding|nucleus|cytoplasm|metal ion binding|DNA binding|multicellular organism development|regulation of transcription by RNA polymerase II|protein binding|DNA-binding transcription factor activity, RNA polymerase II-specific|3'-UTR-mediated mRNA destabilization|positive regulation of nuclear-transcribed mRNA catabolic process, deadenylation-dependent decay|cellular response to tumor necrosis…	path:hsa04218	Cellular senescence
CASP3	3.12866e-118	0.621434	0.601	0.318	1.04929e-113	1	1.89	ENSG00000164305	836	protein_coding	caspase 3 [Source:HGNC Symbol;Acc:HGNC:1504]	GO:0008234,GO:0006508,GO:0004197,GO:0005634,GO:0005737,GO:0016787,GO:0005829,GO:0043085,GO:0005515,GO:0008233,GO:0006915,GO:0030218,GO:0030182,GO:0005654,GO:1902004,GO:0031647,GO:0006309,GO:0019221,GO:0097194,GO:0035329,GO:0034612,GO:0016241,GO:0097153,GO:0030220,GO:0030216,GO:0043066,GO:0002020,GO:0004190,GO:0004861,GO:0005123,GO:0016005,GO:0044877,GO:0097199,GO:0097200,GO:0001554,GO:0001666,GO:…	cysteine-type peptidase activity|proteolysis|cysteine-type endopeptidase activity|nucleus|cytoplasm|hydrolase activity|cytosol|positive regulation of catalytic activity|protein binding|peptidase activity|apoptotic process|erythrocyte differentiation|neuron differentiation|nucleoplasm|positive regulation of amyloid-beta formation|regulation of protein stability|apoptotic DNA fragmentation|cytokine…	path:hsa01524,path:hsa04010,path:hsa04115,path:hsa04210,path:hsa04215,path:hsa04650,path:hsa04657,path:hsa04668,path:hsa04726,path:hsa04932,path:hsa04933,path:hsa05010,path:hsa05012,path:hsa05014,path:hsa05016,path:hsa05120,path:hsa05133,path:hsa05134,path:hsa05145,path:hsa05146,path:hsa05152,path:hsa05161,path:hsa05163,path:hsa05165,path:hsa05167,path:hsa05168,path:hsa05169,path:hsa05170,path:hs…	Platinum drug resistance|MAPK signaling pathway|p53 signaling pathway|Apoptosis|Apoptosis - multiple species|Natural killer cell mediated cytotoxicity|IL-17 signaling pathway|TNF signaling pathway|Serotonergic synapse|Non-alcoholic fatty liver disease (NAFLD)|AGE-RAGE signaling pathway in diabetic complications|Alzheimer disease|Parkinson disease|Amyotrophic lateral sclerosis (ALS)|Huntington dis…
SRGN	9.29378e-118	0.33399	0.999	0.962	3.11695e-113	1	1.038	ENSG00000122862	5552	protein_coding	serglycin [Source:HGNC Symbol;Acc:HGNC:9361]	GO:0005794,GO:0005615,GO:0005515,GO:0005576,GO:0006915,GO:0031214,GO:0002576,GO:0031093,GO:0016485,GO:0050710,GO:0008626,GO:0030502,GO:0033364,GO:0033371,GO:0033373,GO:0033382,GO:0042629	Golgi apparatus|extracellular space|protein binding|extracellular region|apoptotic process|biomineral tissue development|platelet degranulation|platelet alpha granule lumen|protein processing|negative regulation of cytokine secretion|granzyme-mediated apoptotic signaling pathway|negative regulation of bone mineralization|mast cell secretory granule organization|T cell secretory granule organizati…
NKG7	4.6639e-117	0.149988	0.998	0.968	1.56418e-112	1	1.031	ENSG00000105374	4818	protein_coding	natural killer cell granule protein 7 [Source:HGNC Symbol;Acc:HGNC:7830]	GO:0016021,GO:0016020,GO:0005886,GO:0005515,GO:0005887	integral component of membrane|membrane|plasma membrane|protein binding|integral component of plasma membrane
HOPX	4.30401e-109	0.267926	0.92	0.671	1.44348e-104	1	1.371	ENSG00000171476	84525	protein_coding	HOP homeobox [Source:HGNC Symbol;Acc:HGNC:24961]	GO:0005634,GO:0005737,GO:0003677,GO:0005515,GO:0030154,GO:0007275,GO:0006357,GO:0000981,GO:0000790,GO:0051131,GO:0001829,GO:0045596	nucleus|cytoplasm|DNA binding|protein binding|cell differentiation|multicellular organism development|regulation of transcription by RNA polymerase II|DNA-binding transcription factor activity, RNA polymerase II-specific|nuclear chromatin|chaperone-mediated protein complex assembly|trophectodermal cell differentiation|negative regulation of cell differentiation
TYROBP	7.36931e-102	0.24065	0.993	0.906	2.47152e-97	1	1.096	ENSG00000011600	7305	protein_coding	TYRO protein tyrosine kinase binding protein [Source:HGNC Symbol;Acc:HGNC:12449]	GO:0016020,GO:0016021,GO:0010628,GO:0048678,GO:1900272,GO:0046872,GO:0005886,GO:0005515,GO:0009986,GO:0002376,GO:0050776,GO:0042802,GO:0050821,GO:0045087,GO:0043312,GO:0030036,GO:0005887,GO:0005102,GO:0007165,GO:0030667,GO:0043277,GO:0035556,GO:0006968,GO:0002274,GO:0002282,GO:0030316,GO:0030889,GO:0030900,GO:0032911,GO:0032930,GO:0034241,GO:0042535,GO:0045081,GO:0045410,GO:0050725,GO:0097190,GO:…	membrane|integral component of membrane|positive regulation of gene expression|response to axon injury|negative regulation of long-term synaptic potentiation|metal ion binding|plasma membrane|protein binding|cell surface|immune system process|regulation of immune response|identical protein binding|protein stabilization|innate immune response|neutrophil degranulation|actin cytoskeleton organizatio…	path:hsa04380,path:hsa04650	Osteoclast differentiation|Natural killer cell mediated cytotoxicity
MT-CO2	2.22722e-98	0.0323516	1	0.991	7.46965e-94	1	1.009	ENSG00000198712	4513	protein_coding	mitochondrially encoded cytochrome c oxidase II [Source:HGNC Symbol;Acc:HGNC:7421]	GO:0016020,GO:0016021,GO:0046872,GO:0055114,GO:0016491,GO:0022900,GO:0005743,GO:0005739,GO:0005515,GO:1902600,GO:0070469,GO:0004129,GO:0005507,GO:0006123,GO:0045277,GO:0007595,GO:0009409,GO:0010729,GO:0010940,GO:0042773,GO:2001171	membrane|integral component of membrane|metal ion binding|oxidation-reduction process|oxidoreductase activity|electron transport chain|mitochondrial inner membrane|mitochondrion|protein binding|proton transmembrane transport|respirasome|cytochrome-c oxidase activity|copper ion binding|mitochondrial electron transport, cytochrome c to oxygen|respiratory chain complex IV|lactation|response to cold|…
CMC1	6.62535e-98	0.3474	0.943	0.74	2.22201e-93	1	1.274	ENSG00000187118	152100	protein_coding	C-X9-C motif containing 1 [Source:HGNC Symbol;Acc:HGNC:28783]	GO:0046872,GO:0005739	metal ion binding|mitochondrion
MAP3K8	1.23483e-97	0.498571	0.758	0.509	4.14137e-93	1	1.489	ENSG00000107968	1326	protein_coding	mitogen-activated protein kinase kinase kinase 8 [Source:HGNC Symbol;Acc:HGNC:6860]	GO:0005737,GO:0046872,GO:0000166,GO:0004672,GO:0004674,GO:0005524,GO:0016301,GO:0016740,GO:0006468,GO:0016310,GO:0005829,GO:0000287,GO:0007165,GO:0005515,GO:0007049,GO:0004709,GO:0002376,GO:0000186,GO:0070498,GO:0023014,GO:0032147,GO:0051403,GO:0031295	cytoplasm|metal ion binding|nucleotide binding|protein kinase activity|protein serine/threonine kinase activity|ATP binding|kinase activity|transferase activity|protein phosphorylation|phosphorylation|cytosol|magnesium ion binding|signal transduction|protein binding|cell cycle|MAP kinase kinase kinase activity|immune system process|activation of MAPKK activity|interleukin-1-mediated signaling pat…	path:hsa04010,path:hsa04620,path:hsa04660,path:hsa04668	MAPK signaling pathway|Toll-like receptor signaling pathway|T cell receptor signaling pathway|TNF signaling pathway
HSPA1A	1.60132e-96	0.162524	0.996	0.936	5.37052e-92	1	1.064	ENSG00000204389	3303	protein_coding	heat shock protein family A (Hsp70) member 1A [Source:HGNC Symbol;Acc:HGNC:5232]	GO:0010628,GO:0048471,GO:0003723,GO:0005634,GO:0005737,GO:0016607,GO:0000166,GO:0005524,GO:0043066,GO:0005783,GO:0005739,GO:0005829,GO:0005856,GO:0005515,GO:0046718,GO:0005925,GO:0005813,GO:0005815,GO:0005576,GO:0051082,GO:0042026,GO:0016887,GO:0005886,GO:0016192,GO:0034605,GO:0031625,GO:0006986,GO:0003714,GO:0005654,GO:0045296,GO:0070062,GO:0050821,GO:0005814,GO:0008285,GO:0008180,GO:0072562,GO:…	positive regulation of gene expression|perinuclear region of cytoplasm|RNA binding|nucleus|cytoplasm|nuclear speck|nucleotide binding|ATP binding|negative regulation of apoptotic process|endoplasmic reticulum|mitochondrion|cytosol|cytoskeleton|protein binding|viral entry into host cell|focal adhesion|centrosome|microtubule organizing center|extracellular region|unfolded protein binding|protein re…	path:hsa03040,path:hsa04010,path:hsa04141,path:hsa04144,path:hsa04213,path:hsa04612,path:hsa04915,path:hsa05020,path:hsa05134,path:hsa05145,path:hsa05162,path:hsa05164	Spliceosome|MAPK signaling pathway|Protein processing in endoplasmic reticulum|Endocytosis|Longevity regulating pathway - multiple species|Antigen processing and presentation|Estrogen signaling pathway|Prion diseases|Legionellosis|Toxoplasmosis|Measles|Influenza A
DNAJB6	3.45461e-96	0.251832	0.983	0.864	1.15861e-91	1	1.138	ENSG00000105993	10049	protein_coding	DnaJ heat shock protein family (Hsp40) member B6 [Source:HGNC Symbol;Acc:HGNC:14888]	GO:0005634,GO:0005737,GO:0016020,GO:0005654,GO:0005829,GO:0005515,GO:0048471,GO:0032781,GO:1900034,GO:0006457,GO:0030018,GO:0043154,GO:0051082,GO:0051087,GO:0001671,GO:0031072,GO:0032880,GO:0045109,GO:0090084,GO:0003677,GO:0030036,GO:0030198,GO:0034504,GO:0045892,GO:0060710,GO:0060715,GO:0060717	nucleus|cytoplasm|membrane|nucleoplasm|cytosol|protein binding|perinuclear region of cytoplasm|positive regulation of ATPase activity|regulation of cellular response to heat|protein folding|Z disc|negative regulation of cysteine-type endopeptidase activity involved in apoptotic process|unfolded protein binding|chaperone binding|ATPase activator activity|heat shock protein binding|regulation of pr…
FOSL2	4.61842e-96	0.373363	0.868	0.625	1.54892e-91	1	1.389	ENSG00000075426	2355	protein_coding	FOS like 2, AP-1 transcription factor subunit [Source:HGNC Symbol;Acc:HGNC:3798]	GO:0005634,GO:0005654,GO:0006355,GO:0003677,GO:0006357,GO:0003700,GO:0005515,GO:0000978,GO:0000981,GO:0000790,GO:0001228,GO:0045944,GO:0000977,GO:0008219,GO:0003682,GO:0003334,GO:0045893,GO:0048146	nucleus|nucleoplasm|regulation of transcription, DNA-templated|DNA binding|regulation of transcription by RNA polymerase II|DNA-binding transcription factor activity|protein binding|RNA polymerase II proximal promoter sequence-specific DNA binding|DNA-binding transcription factor activity, RNA polymerase II-specific|nuclear chromatin|DNA-binding transcription activator activity, RNA polymerase II…	path:hsa04380	Osteoclast differentiation
RPL41	5.41693e-94	0.127861	1	0.99	1.81673e-89	1	1.01	ENSG00000229117	6171	protein_coding	ribosomal protein L41 [Source:HGNC Symbol;Acc:HGNC:10354]	GO:0006412,GO:0002181,GO:0003735,GO:0005840,GO:0005829,GO:0019083,GO:0006413,GO:0003723,GO:0000184,GO:0003730,GO:0048027,GO:0006614,GO:0022625,GO:0042788	translation|cytoplasmic translation|structural constituent of ribosome|ribosome|cytosol|viral transcription|translational initiation|RNA binding|nuclear-transcribed mRNA catabolic process, nonsense-mediated decay|mRNA 3'-UTR binding|mRNA 5'-UTR binding|SRP-dependent cotranslational protein targeting to membrane|cytosolic large ribosomal subunit|polysomal ribosome	path:hsa03010	Ribosome
SYTL3	1.30597e-93	0.448032	0.694	0.409	4.37996e-89	1	1.697	ENSG00000164674	94120	protein_coding	synaptotagmin like 3 [Source:HGNC Symbol;Acc:HGNC:15587]	GO:0016020,GO:0006886,GO:0006887,GO:0017137,GO:0005544,GO:0012505,GO:0070382,GO:0005543,GO:0042043,GO:0019897	membrane|intracellular protein transport|exocytosis|Rab GTPase binding|calcium-dependent phospholipid binding|endomembrane system|exocytic vesicle|phospholipid binding|neurexin family protein binding|extrinsic component of plasma membrane
ITGAD	2.16334e-91	0.275219	0.53	0.266	7.2554e-87	1	1.992	ENSG00000156886	3681	protein_coding	integrin subunit alpha D [Source:HGNC Symbol;Acc:HGNC:6146]	GO:0016020,GO:0016021,GO:0046872,GO:0007155,GO:0006955,GO:0009986,GO:0007229,GO:0008305,GO:0005886,GO:0030198,GO:0034113	membrane|integral component of membrane|metal ion binding|cell adhesion|immune response|cell surface|integrin-mediated signaling pathway|integrin complex|plasma membrane|extracellular matrix organization|heterotypic cell-cell adhesion	path:hsa04810	Regulation of actin cytoskeleton
REL	1.09012e-90	0.256993	0.98	0.851	3.65605e-86	1	1.152	ENSG00000162924	5966	protein_coding	REL proto-oncogene, NF-kB subunit [Source:HGNC Symbol;Acc:HGNC:9954]	GO:0005634,GO:0005737,GO:0006355,GO:0045893,GO:0003677,GO:0003700,GO:0005515,GO:0007249,GO:0000981,GO:0005829,GO:0006954,GO:0000977,GO:0045944,GO:0000122,GO:0000790,GO:0005654,GO:0001228,GO:0043123,GO:0003682,GO:0034097,GO:0000980,GO:0038061,GO:0010629,GO:0032688,GO:0043565,GO:1901215,GO:0005667	nucleus|cytoplasm|regulation of transcription, DNA-templated|positive regulation of transcription, DNA-templated|DNA binding|DNA-binding transcription factor activity|protein binding|I-kappaB kinase/NF-kappaB signaling|DNA-binding transcription factor activity, RNA polymerase II-specific|cytosol|inflammatory response|RNA polymerase II regulatory region sequence-specific DNA binding|positive regul…	path:hsa04014,path:hsa05202,path:hsa05203	Ras signaling pathway|Transcriptional misregulation in cancer|Viral carcinogenesis
CDHR1	1.20843e-90	0.29361	0.382	0.149	4.05284e-86	1	2.564	ENSG00000148600	92211	protein_coding	cadherin related family member 1 [Source:HGNC Symbol;Acc:HGNC:14550]	GO:0016020,GO:0016021,GO:0005509,GO:0007155,GO:0007156,GO:0005886,GO:0005887,GO:0003674,GO:0005575,GO:0009987,GO:0045494,GO:0042622,GO:0035845,GO:0008594,GO:0098609	membrane|integral component of membrane|calcium ion binding|cell adhesion|homophilic cell adhesion via plasma membrane adhesion molecules|plasma membrane|integral component of plasma membrane|molecular_function|cellular_component|cellular process|photoreceptor cell maintenance|photoreceptor outer segment membrane|photoreceptor cell outer segment organization|photoreceptor cell morphogenesis|cell-…
RPS29	1.49974e-90	0.189312	1	0.979	5.02982e-86	1	1.021	ENSG00000213741	6235	protein_coding	ribosomal protein S29 [Source:HGNC Symbol;Acc:HGNC:10419]	GO:0005737,GO:0006412,GO:0008270,GO:0046872,GO:0002181,GO:0005783,GO:0003735,GO:0005840,GO:0005829,GO:0022627,GO:0005925,GO:0005654,GO:0070062,GO:0019083,GO:0006413,GO:0000184,GO:0005791,GO:0006614,GO:0098556,GO:0015935,GO:0042788,GO:0005622,GO:0003723	cytoplasm|translation|zinc ion binding|metal ion binding|cytoplasmic translation|endoplasmic reticulum|structural constituent of ribosome|ribosome|cytosol|cytosolic small ribosomal subunit|focal adhesion|nucleoplasm|extracellular exosome|viral transcription|translational initiation|nuclear-transcribed mRNA catabolic process, nonsense-mediated decay|rough endoplasmic reticulum|SRP-dependent cotran…	path:hsa03010	Ribosome
GADD45A	1.89695e-90	0.707142	0.663	0.457	6.36199e-86	1	1.451	ENSG00000116717	1647	protein_coding	growth arrest and DNA damage inducible alpha [Source:HGNC Symbol;Acc:HGNC:4095]	GO:0005634,GO:0005737,GO:0016607,GO:0005515,GO:0006974,GO:0007049,GO:0051726,GO:0006977,GO:0005654,GO:0007050,GO:0043065,GO:0071260,GO:0006915,GO:0046982,GO:0046330,GO:0006281,GO:1900745,GO:0042803,GO:0000079,GO:0000185,GO:0019900,GO:2000379,GO:0047485,GO:0042770,GO:0071479,GO:0000979,GO:0006469,GO:0007098,GO:0071850	nucleus|cytoplasm|nuclear speck|protein binding|cellular response to DNA damage stimulus|cell cycle|regulation of cell cycle|DNA damage response, signal transduction by p53 class mediator resulting in cell cycle arrest|nucleoplasm|cell cycle arrest|positive regulation of apoptotic process|cellular response to mechanical stimulus|apoptotic process|protein heterodimerization activity|positive regul…	path:hsa04010,path:hsa04068,path:hsa04110,path:hsa04115,path:hsa04210,path:hsa04218,path:hsa05169,path:hsa05200,path:hsa05202,path:hsa05210,path:hsa05212,path:hsa05213,path:hsa05214,path:hsa05216,path:hsa05217,path:hsa05218,path:hsa05220,path:hsa05222,path:hsa05223,path:hsa05224,path:hsa05225,path:hsa05226	MAPK signaling pathway|FoxO signaling pathway|Cell cycle|p53 signaling pathway|Apoptosis|Cellular senescence|Epstein-Barr virus infection|Pathways in cancer|Transcriptional misregulation in cancer|Colorectal cancer|Pancreatic cancer|Endometrial cancer|Glioma|Thyroid cancer|Basal cell carcinoma|Melanoma|Chronic myeloid leukemia|Small cell lung cancer|Non-small cell lung cancer|Breast cancer|Hepato…
FCER1G	2.11413e-90	0.142699	0.949	0.756	7.09037e-86	1	1.255	ENSG00000158869	2207	protein_coding	Fc fragment of IgE receptor Ig [Source:HGNC Symbol;Acc:HGNC:3611]	GO:0016020,GO:0016021,GO:0007166,GO:0032998,GO:0019767,GO:0038095,GO:0005886,GO:0005515,GO:0004888,GO:0009986,GO:0002376,GO:0045087,GO:0009897,GO:0050900,GO:0042742,GO:0005887,GO:0030593,GO:0002223,GO:0043312,GO:0070821,GO:0032753,GO:0050766,GO:0030168,GO:0007596,GO:0101003,GO:0042803,GO:0051260,GO:0031623,GO:0010543,GO:0071404,GO:0019863,GO:0002431,GO:0019864,GO:0001798,GO:0001805,GO:0001812,GO:…	membrane|integral component of membrane|cell surface receptor signaling pathway|Fc-epsilon receptor I complex|IgE receptor activity|Fc-epsilon receptor signaling pathway|plasma membrane|protein binding|transmembrane signaling receptor activity|cell surface|immune system process|innate immune response|external side of plasma membrane|leukocyte migration|defense response to bacterium|integral compo…	path:hsa04071,path:hsa04072,path:hsa04611,path:hsa04625,path:hsa04650,path:hsa04664,path:hsa05152,path:hsa05310	Sphingolipid signaling pathway|Phospholipase D signaling pathway|Platelet activation|C-type lectin receptor signaling pathway|Natural killer cell mediated cytotoxicity|Fc epsilon RI signaling pathway|Tuberculosis|Asthma
SYAP1	1.05867e-87	0.399252	0.833	0.595	3.55058e-83	1	1.4	ENSG00000169895	94056	protein_coding	synapse associated protein 1 [Source:HGNC Symbol;Acc:HGNC:16273]	GO:0005737,GO:0016020,GO:0005794,GO:0005829,GO:0005654,GO:0005886,GO:0042995,GO:0005515,GO:0048471,GO:0030054,GO:0045202,GO:0045211,GO:0030154,GO:0030425,GO:0030424,GO:0031234,GO:0030426,GO:0043204,GO:0070062,GO:0071902,GO:0042734,GO:0032869,GO:0045600,GO:0071364,GO:0090073,GO:0036120,GO:0038203,GO:1990314,GO:0005634	cytoplasm|membrane|Golgi apparatus|cytosol|nucleoplasm|plasma membrane|cell projection|protein binding|perinuclear region of cytoplasm|cell junction|synapse|postsynaptic membrane|cell differentiation|dendrite|axon|extrinsic component of cytoplasmic side of plasma membrane|growth cone|perikaryon|extracellular exosome|positive regulation of protein serine/threonine kinase activity|presynaptic membr…
CTR9	6.7554e-87	0.461289	0.713	0.458	2.26562e-82	1	1.557	ENSG00000198730	9646	protein_coding	CTR9 homolog, Paf1/RNA polymerase II complex component [Source:HGNC Symbol;Acc:HGNC:16850]	GO:0005634,GO:0016607,GO:0005654,GO:0006355,GO:0016570,GO:0005515,GO:0016055,GO:0010390,GO:0000122,GO:0016567,GO:0045944,GO:0071222,GO:0032968,GO:0006366,GO:0006368,GO:1900364,GO:0045638,GO:0080182,GO:0019827,GO:0070102,GO:0033523,GO:2001168,GO:0035327,GO:0000993,GO:0051571,GO:0016593,GO:0007259,GO:0001711,GO:0042169,GO:0001826,GO:0001829,GO:0001832,GO:0001835,GO:0051569,GO:2000653,GO:2001162	nucleus|nuclear speck|nucleoplasm|regulation of transcription, DNA-templated|histone modification|protein binding|Wnt signaling pathway|histone monoubiquitination|negative regulation of transcription by RNA polymerase II|protein ubiquitination|positive regulation of transcription by RNA polymerase II|cellular response to lipopolysaccharide|positive regulation of transcription elongation from RNA …
BTG1	4.72601e-85	0.160627	0.998	0.964	1.58501e-80	1	1.035	ENSG00000133639	694	protein_coding	BTG anti-proliferation factor 1 [Source:HGNC Symbol;Acc:HGNC:1130]	GO:0005634,GO:0005737,GO:0005515,GO:0008285,GO:0005654,GO:0016477,GO:0019899,GO:0006355,GO:0030308,GO:0003712,GO:0045766,GO:0019900,GO:2000271,GO:0045930,GO:0045663,GO:0006979,GO:0007283,GO:0043434,GO:0045603	nucleus|cytoplasm|protein binding|negative regulation of cell population proliferation|nucleoplasm|cell migration|enzyme binding|regulation of transcription, DNA-templated|negative regulation of cell growth|transcription coregulator activity|positive regulation of angiogenesis|kinase binding|positive regulation of fibroblast apoptotic process|negative regulation of mitotic cell cycle|positive reg…	path:hsa03018	RNA degradation
MT-ND3	1.38225e-83	0.0388919	1	0.991	4.63579e-79	1	1.009	ENSG00000198840	4537	protein_coding	mitochondrially encoded NADH:ubiquinone oxidoreductase core subunit 3 [Source:HGNC Symbol;Acc:HGNC:7458]	GO:0016020,GO:0016021,GO:0055114,GO:0005739,GO:0005515,GO:0070469,GO:0008137,GO:0031966,GO:0005747,GO:0006120,GO:0032981,GO:0005743,GO:0006979,GO:0009642,GO:0009725,GO:0071385	membrane|integral component of membrane|oxidation-reduction process|mitochondrion|protein binding|respirasome|NADH dehydrogenase (ubiquinone) activity|mitochondrial membrane|mitochondrial respiratory chain complex I|mitochondrial electron transport, NADH to ubiquinone|mitochondrial respiratory chain complex I assembly|mitochondrial inner membrane|response to oxidative stress|response to light int…
DOK2	1.18241e-82	0.350595	0.919	0.734	3.96556e-78	1	1.252	ENSG00000147443	9046	protein_coding	docking protein 2 [Source:HGNC Symbol;Acc:HGNC:2991]	GO:0005515,GO:0050900,GO:0005829,GO:0007165,GO:0007166,GO:0007411,GO:0005068,GO:0007169,GO:0007265	protein binding|leukocyte migration|cytosol|signal transduction|cell surface receptor signaling pathway|axon guidance|transmembrane receptor protein tyrosine kinase adaptor activity|transmembrane receptor protein tyrosine kinase signaling pathway|Ras protein signal transduction
RUNX3	1.19264e-82	0.404394	0.902	0.728	3.99986e-78	1	1.239	ENSG00000020633	864	protein_coding	RUNX family transcription factor 3 [Source:HGNC Symbol;Acc:HGNC:10473]	GO:0005634,GO:0005737,GO:0043231,GO:0005524,GO:0005730,GO:0005829,GO:0006355,GO:0003677,GO:0003700,GO:0005515,GO:0045893,GO:0000981,GO:0030182,GO:0000790,GO:0005654,GO:0000977,GO:0000122,GO:0045786,GO:0006366,GO:0006468,GO:0050680,GO:0030097,GO:0043371,GO:0002062,GO:0048935,GO:0043378,GO:0016513,GO:0071559	nucleus|cytoplasm|intracellular membrane-bounded organelle|ATP binding|nucleolus|cytosol|regulation of transcription, DNA-templated|DNA binding|DNA-binding transcription factor activity|protein binding|positive regulation of transcription, DNA-templated|DNA-binding transcription factor activity, RNA polymerase II-specific|neuron differentiation|nuclear chromatin|nucleoplasm|RNA polymerase II regu…	path:hsa04658,path:hsa05169	Th1 and Th2 cell differentiation|Epstein-Barr virus infection
CREM	5.66921e-82	0.30687	0.929	0.742	1.90134e-77	1	1.252	ENSG00000095794	1390	protein_coding	cAMP responsive element modulator [Source:HGNC Symbol;Acc:HGNC:2352]	GO:0005634,GO:0006355,GO:0003677,GO:0003700,GO:0005515,GO:0005737,GO:0048511,GO:0007275,GO:0030154,GO:0007283,GO:0000981,GO:0000790,GO:0005667,GO:0001227,GO:0000122,GO:0007165,GO:0000977,GO:0008140,GO:0006006,GO:0006631,GO:0006687,GO:0042752,GO:0045944,GO:0048384	nucleus|regulation of transcription, DNA-templated|DNA binding|DNA-binding transcription factor activity|protein binding|cytoplasm|rhythmic process|multicellular organism development|cell differentiation|spermatogenesis|DNA-binding transcription factor activity, RNA polymerase II-specific|nuclear chromatin|transcription factor complex|DNA-binding transcription repressor activity, RNA polymerase I…	path:hsa04261,path:hsa05166	Adrenergic signaling in cardiomyocytes|Human T-cell leukemia virus 1 infection
RPL37	7.26653e-82	0.179773	0.999	0.98	2.43705e-77	1	1.019	ENSG00000145592	6167	protein_coding	ribosomal protein L37 [Source:HGNC Symbol;Acc:HGNC:10347]	GO:0003723,GO:0006412,GO:0046872,GO:0003735,GO:0005840,GO:0019843,GO:0022625,GO:0005829,GO:0019083,GO:0006413,GO:0000184,GO:0006614,GO:0005622	RNA binding|translation|metal ion binding|structural constituent of ribosome|ribosome|rRNA binding|cytosolic large ribosomal subunit|cytosol|viral transcription|translational initiation|nuclear-transcribed mRNA catabolic process, nonsense-mediated decay|SRP-dependent cotranslational protein targeting to membrane|intracellular	path:hsa03010	Ribosome
HLA-C	1.15515e-81	0.241874	0.999	0.958	3.87415e-77	1	1.043	ENSG00000204525	3107	protein_coding	major histocompatibility complex, class I, C [Source:HGNC Symbol;Acc:HGNC:4933]	GO:0016020,GO:0016021,GO:0005783,GO:0005794,GO:0005515,GO:0006955,GO:0009986,GO:0002376,GO:0050776,GO:0005886,GO:0042605,GO:0019882,GO:0002474,GO:0042612,GO:0070062,GO:0002479,GO:0043312,GO:0030670,GO:0030667,GO:0000139,GO:0060333,GO:0012507,GO:0060337,GO:0071556,GO:0031901,GO:0002480,GO:0055038	membrane|integral component of membrane|endoplasmic reticulum|Golgi apparatus|protein binding|immune response|cell surface|immune system process|regulation of immune response|plasma membrane|peptide antigen binding|antigen processing and presentation|antigen processing and presentation of peptide antigen via MHC class I|MHC class I protein complex|extracellular exosome|antigen processing and pres…	path:hsa04144,path:hsa04145,path:hsa04218,path:hsa04514,path:hsa04612,path:hsa04650,path:hsa04940,path:hsa05163,path:hsa05165,path:hsa05166,path:hsa05167,path:hsa05168,path:hsa05169,path:hsa05170,path:hsa05203,path:hsa05320,path:hsa05330,path:hsa05332,path:hsa05416	Endocytosis|Phagosome|Cellular senescence|Cell adhesion molecules (CAMs)|Antigen processing and presentation|Natural killer cell mediated cytotoxicity|Type I diabetes mellitus|Human cytomegalovirus infection|Human papillomavirus infection|Human T-cell leukemia virus 1 infection|Kaposi sarcoma-associated herpesvirus infection|Herpes simplex infection|Epstein-Barr virus infection|Human immunodefici…
SELENOK	4.50324e-80	0.278272	0.953	0.806	1.5103e-75	1	1.182	ENSG00000113811	58515	protein_coding	selenoprotein K [Source:HGNC Symbol;Acc:HGNC:30394]	GO:0016020,GO:0016021,GO:0005783,GO:0005789,GO:0006811,GO:0005886,GO:0006816,GO:0042802,GO:0005794,GO:0005515,GO:0006979,GO:0070059,GO:0018345,GO:0032469,GO:0002230,GO:0010742,GO:0030335,GO:0032760,GO:0042102,GO:0045728,GO:0050848,GO:0051223,GO:0071639,GO:0090197,GO:2000406,GO:2000778	membrane|integral component of membrane|endoplasmic reticulum|endoplasmic reticulum membrane|ion transport|plasma membrane|calcium ion transport|identical protein binding|Golgi apparatus|protein binding|response to oxidative stress|intrinsic apoptotic signaling pathway in response to endoplasmic reticulum stress|protein palmitoylation|endoplasmic reticulum calcium ion homeostasis|positive regulat…
XCL2	3.06333e-79	0.346332	0.948	0.774	1.02738e-74	1	1.225	ENSG00000143185	6846	protein_coding	X-C motif chemokine ligand 2 [Source:HGNC Symbol;Acc:HGNC:10646]	GO:0005576,GO:0005615,GO:0005515,GO:0007186,GO:0006955,GO:0005125,GO:0008009,GO:0006935,GO:0048020,GO:0002548,GO:0006954,GO:0030593,GO:0043547,GO:0048245,GO:0048247,GO:0070098,GO:0070374,GO:0071346,GO:0071347,GO:0071356,GO:0007165,GO:0008015,GO:0010820	extracellular region|extracellular space|protein binding|G protein-coupled receptor signaling pathway|immune response|cytokine activity|chemokine activity|chemotaxis|CCR chemokine receptor binding|monocyte chemotaxis|inflammatory response|neutrophil chemotaxis|positive regulation of GTPase activity|eosinophil chemotaxis|lymphocyte chemotaxis|chemokine-mediated signaling pathway|positive regulatio…	path:hsa04060,path:hsa04062	Cytokine-cytokine receptor interaction|Chemokine signaling pathway
CACYBP	3.4797e-79	0.322334	0.94	0.773	1.16702e-74	1	1.216	ENSG00000116161	27101	protein_coding	calcyclin binding protein [Source:HGNC Symbol;Acc:HGNC:30423]	GO:0005634,GO:0005737,GO:0005829,GO:0005654,GO:0042803,GO:0015631,GO:0031625,GO:0044548,GO:0005515,GO:0070062,GO:0007507,GO:0030877,GO:0019904,GO:0007568,GO:0045740,GO:0055007,GO:0060416,GO:0060548,GO:0071277,GO:1990830,GO:0005641,GO:0019005,GO:0043005,GO:0044297	nucleus|cytoplasm|cytosol|nucleoplasm|protein homodimerization activity|tubulin binding|ubiquitin protein ligase binding|S100 protein binding|protein binding|extracellular exosome|heart development|beta-catenin destruction complex|protein domain specific binding|aging|positive regulation of DNA replication|cardiac muscle cell differentiation|response to growth hormone|negative regulation of cell …	path:hsa04310	Wnt signaling pathway
CNOT2	2.29753e-78	0.412078	0.866	0.673	7.70544e-74	1	1.287	ENSG00000111596	4848	protein_coding	CCR4-NOT transcription complex subunit 2 [Source:HGNC Symbol;Acc:HGNC:7878]	GO:0005634,GO:0005829,GO:0005886,GO:0030015,GO:0005737,GO:0016020,GO:0006355,GO:0005515,GO:0007275,GO:0090503,GO:0031047,GO:0000932,GO:0010606,GO:0000122,GO:0006977,GO:0004535,GO:0000289,GO:0006417,GO:0017148,GO:0033147,GO:2000036,GO:0030014,GO:0006357,GO:0003712,GO:0001226,GO:0001829	nucleus|cytosol|plasma membrane|CCR4-NOT core complex|cytoplasm|membrane|regulation of transcription, DNA-templated|protein binding|multicellular organism development|RNA phosphodiester bond hydrolysis, exonucleolytic|gene silencing by RNA|P-body|positive regulation of cytoplasmic mRNA processing body assembly|negative regulation of transcription by RNA polymerase II|DNA damage response, signal t…	path:hsa03018	RNA degradation
CD55	6.17968e-78	0.363501	0.689	0.424	2.07254e-73	1	1.625	ENSG00000196352	1604	protein_coding	CD55 molecule (Cromer blood group) [Source:HGNC Symbol;Acc:HGNC:2665]	GO:0016020,GO:0005886,GO:0005576,GO:0045121,GO:0009986,GO:0046718,GO:0002376,GO:0045087,GO:0008289,GO:0030449,GO:0031225,GO:0005515,GO:0070062,GO:0016032,GO:0043312,GO:2000563,GO:0006958,GO:0030667,GO:0006888,GO:0000139,GO:0030133,GO:0007204,GO:0033116,GO:0001618,GO:0101003,GO:0031664,GO:0035743,GO:0045730,GO:0045916,GO:1903659,GO:2000516	membrane|plasma membrane|extracellular region|membrane raft|cell surface|viral entry into host cell|immune system process|innate immune response|lipid binding|regulation of complement activation|anchored component of membrane|protein binding|extracellular exosome|viral process|neutrophil degranulation|positive regulation of CD4-positive, alpha-beta T cell proliferation|complement activation, clas…	path:hsa04610,path:hsa04640,path:hsa05416	Complement and coagulation cascades|Hematopoietic cell lineage|Viral myocarditis
ZNF331	7.5047e-78	0.391598	0.881	0.689	2.51693e-73	1	1.279	ENSG00000130844	55422	protein_coding	zinc finger protein 331 [Source:HGNC Symbol;Acc:HGNC:15489]	GO:0003676,GO:0005634,GO:0046872,GO:0006355,GO:0008270,GO:0003677,GO:0005622	nucleic acid binding|nucleus|metal ion binding|regulation of transcription, DNA-templated|zinc ion binding|DNA binding|intracellular
SMAP2	1.15338e-77	0.436158	0.564	0.314	3.8682e-73	1	1.796	ENSG00000084070	64744	protein_coding	small ArfGAP2 [Source:HGNC Symbol;Acc:HGNC:25082]	GO:0005096,GO:0043547,GO:0005737,GO:0046872,GO:0005515	GTPase activator activity|positive regulation of GTPase activity|cytoplasm|metal ion binding|protein binding	path:hsa04144	Endocytosis
TNFRSF4	1.52255e-77	0.35204	0.446	0.2	5.10633e-73	1	2.23	ENSG00000186827	7293	protein_coding	TNF receptor superfamily member 4 [Source:HGNC Symbol;Acc:HGNC:11918]	GO:0043433,GO:0016020,GO:0016021,GO:0005515,GO:0046718,GO:0009897,GO:0005886,GO:0006954,GO:0033209,GO:0016032,GO:0009986,GO:0005887,GO:0006955,GO:0045892,GO:0001618,GO:0051024,GO:0030890,GO:0005031,GO:0042098,GO:0050710	negative regulation of DNA-binding transcription factor activity|membrane|integral component of membrane|protein binding|viral entry into host cell|external side of plasma membrane|plasma membrane|inflammatory response|tumor necrosis factor-mediated signaling pathway|viral process|cell surface|integral component of plasma membrane|immune response|negative regulation of transcription, DNA-template…	path:hsa04060	Cytokine-cytokine receptor interaction
RPS27A	2.31146e-77	0.108677	1	0.989	7.75219e-73	1	1.011	ENSG00000143947	6233	protein_coding	ribosomal protein S27a [Source:HGNC Symbol;Acc:HGNC:10417]	GO:0003723,GO:0005634,GO:0005737,GO:0016020,GO:0006412,GO:0046872,GO:0003735,GO:0005840,GO:0005615,GO:0005515,GO:0022627,GO:0005730,GO:0005886,GO:0031625,GO:0016567,GO:0005789,GO:0005654,GO:0005829,GO:0070062,GO:0044267,GO:0016197,GO:0019058,GO:0075733,GO:0010008,GO:0043657,GO:0000209,GO:0016579,GO:0031145,GO:0043488,GO:0055085,GO:0061418,GO:0070498,GO:0019083,GO:0036297,GO:0006625,GO:0002755,GO:…	RNA binding|nucleus|cytoplasm|membrane|translation|metal ion binding|structural constituent of ribosome|ribosome|extracellular space|protein binding|cytosolic small ribosomal subunit|nucleolus|plasma membrane|ubiquitin protein ligase binding|protein ubiquitination|endoplasmic reticulum membrane|nucleoplasm|cytosol|extracellular exosome|cellular protein metabolic process|endosomal transport|viral …	path:hsa03010	Ribosome
HSPA8	6.69557e-76	0.152169	0.999	0.947	2.24556e-71	1	1.055	ENSG00000109971	3312	protein_coding	heat shock protein family A (Hsp70) member 8 [Source:HGNC Symbol;Acc:HGNC:5241]	GO:0003723,GO:0006397,GO:0008380,GO:0005634,GO:0005737,GO:0016020,GO:0000166,GO:0005524,GO:0005615,GO:0005829,GO:0005886,GO:0005515,GO:0005681,GO:0042470,GO:0005730,GO:0005925,GO:0005576,GO:0051082,GO:0042026,GO:0016887,GO:0016192,GO:0034605,GO:0005764,GO:0006986,GO:0005654,GO:0045296,GO:0070062,GO:0072562,GO:0043488,GO:0005776,GO:0016032,GO:1900034,GO:0043312,GO:1990904,GO:0006457,GO:0030424,GO:…	RNA binding|mRNA processing|RNA splicing|nucleus|cytoplasm|membrane|nucleotide binding|ATP binding|extracellular space|cytosol|plasma membrane|protein binding|spliceosomal complex|melanosome|nucleolus|focal adhesion|extracellular region|unfolded protein binding|protein refolding|ATPase activity|vesicle-mediated transport|cellular response to heat|lysosome|response to unfolded protein|nucleoplasm|…	path:hsa03040,path:hsa04010,path:hsa04141,path:hsa04144,path:hsa04213,path:hsa04612,path:hsa04915,path:hsa05134,path:hsa05145,path:hsa05162,path:hsa05164	Spliceosome|MAPK signaling pathway|Protein processing in endoplasmic reticulum|Endocytosis|Longevity regulating pathway - multiple species|Antigen processing and presentation|Estrogen signaling pathway|Legionellosis|Toxoplasmosis|Measles|Influenza A
HVCN1	8.89142e-76	0.42249	0.393	0.166	2.98201e-71	1	2.367	ENSG00000122986	84329	protein_coding	hydrogen voltage gated channel 1 [Source:HGNC Symbol;Acc:HGNC:28240]	GO:0016020,GO:0016021,GO:0055085,GO:0005887,GO:0005216,GO:0006811,GO:1902600,GO:0005244,GO:0034765,GO:0005886,GO:0042802,GO:0035036,GO:0043312,GO:0035579,GO:0030171,GO:0030670,GO:0030667,GO:0071294,GO:0045454,GO:0071467,GO:0010043,GO:0022843,GO:0009268	membrane|integral component of membrane|transmembrane transport|integral component of plasma membrane|ion channel activity|ion transport|proton transmembrane transport|voltage-gated ion channel activity|regulation of ion transmembrane transport|plasma membrane|identical protein binding|sperm-egg recognition|neutrophil degranulation|specific granule membrane|voltage-gated proton channel activity|p…
OASL	2.7384e-75	0.423251	0.52	0.265	9.18404e-71	1	1.962	ENSG00000135114	8638	protein_coding	2'-5'-oligoadenylate synthetase like [Source:HGNC Symbol;Acc:HGNC:8090]	GO:0003723,GO:0005634,GO:0005737,GO:0016020,GO:0003725,GO:0005524,GO:0005829,GO:0005654,GO:0003677,GO:0005515,GO:0006955,GO:0016740,GO:0051607,GO:0002376,GO:0045087,GO:0005730,GO:0009615,GO:0045071,GO:0060333,GO:0060337,GO:0046966,GO:0060700	RNA binding|nucleus|cytoplasm|membrane|double-stranded RNA binding|ATP binding|cytosol|nucleoplasm|DNA binding|protein binding|immune response|transferase activity|defense response to virus|immune system process|innate immune response|nucleolus|response to virus|negative regulation of viral genome replication|interferon-gamma-mediated signaling pathway|type I interferon signaling pathway|thyroid …	path:hsa05165	Human papillomavirus infection
HSPH1	1.18833e-74	0.245469	0.972	0.837	3.98543e-70	1	1.161	ENSG00000120694	10808	protein_coding	heat shock protein family H (Hsp110) member 1 [Source:HGNC Symbol;Acc:HGNC:16969]	GO:0005737,GO:0000166,GO:0005524,GO:0005829,GO:0005654,GO:0050790,GO:0005515,GO:0006898,GO:0005576,GO:0005634,GO:0070062,GO:0032991,GO:1900034,GO:0006986,GO:0000774,GO:0071682,GO:0051135,GO:0045345,GO:0043014,GO:0051085,GO:0005874	cytoplasm|nucleotide binding|ATP binding|cytosol|nucleoplasm|regulation of catalytic activity|protein binding|receptor-mediated endocytosis|extracellular region|nucleus|extracellular exosome|protein-containing complex|regulation of cellular response to heat|response to unfolded protein|adenyl-nucleotide exchange factor activity|endocytic vesicle lumen|positive regulation of NK T cell activation|p…	path:hsa04141	Protein processing in endoplasmic reticulum
TESC	4.00471e-74	0.396698	0.665	0.402	1.3431e-69	1	1.654	ENSG00000088992	54997	protein_coding	tescalcin [Source:HGNC Symbol;Acc:HGNC:26065]	GO:0005634,GO:0005737,GO:0016020,GO:0015031,GO:0046872,GO:0005829,GO:0005509,GO:0042803,GO:0005886,GO:0042995,GO:0005515,GO:0000287,GO:0043086,GO:0030154,GO:0004860,GO:0045893,GO:0030027,GO:0050821,GO:0010628,GO:0008285,GO:0051604,GO:0032587,GO:0006469,GO:0001726,GO:0071300,GO:0033628,GO:0072659,GO:0032417,GO:0019212,GO:0045654,GO:0030854	nucleus|cytoplasm|membrane|protein transport|metal ion binding|cytosol|calcium ion binding|protein homodimerization activity|plasma membrane|cell projection|protein binding|magnesium ion binding|negative regulation of catalytic activity|cell differentiation|protein kinase inhibitor activity|positive regulation of transcription, DNA-templated|lamellipodium|protein stabilization|positive regulation…
KLRC1	9.39788e-74	0.169567	0.903	0.698	3.15186e-69	1	1.294	ENSG00000134545	3821	protein_coding	killer cell lectin like receptor C1 [Source:HGNC Symbol;Acc:HGNC:6374]	GO:0016020,GO:0016021,GO:0030246,GO:0005515,GO:0050776,GO:0005886,GO:0005887,GO:0043235,GO:0007166,GO:0004888,GO:0023024	membrane|integral component of membrane|carbohydrate binding|protein binding|regulation of immune response|plasma membrane|integral component of plasma membrane|receptor complex|cell surface receptor signaling pathway|transmembrane signaling receptor activity|MHC class I protein complex binding	path:hsa04612,path:hsa04650,path:hsa05332	Antigen processing and presentation|Natural killer cell mediated cytotoxicity|Graft-versus-host disease
PIK3R1	6.95724e-71	0.422844	0.891	0.746	2.33332e-66	1	1.194	ENSG00000145675	5295	protein_coding	phosphoinositide-3-kinase regulatory subunit 1 [Source:HGNC Symbol;Acc:HGNC:8979]	GO:0046326,GO:1903078,GO:0005634,GO:0005737,GO:0016020,GO:0015031,GO:0043066,GO:0007165,GO:0005515,GO:0038095,GO:0038096,GO:0050900,GO:0005886,GO:0050852,GO:0008134,GO:0036312,GO:0043560,GO:0046982,GO:0001678,GO:0001953,GO:0006468,GO:0006606,GO:0007162,GO:0008286,GO:0008625,GO:0008630,GO:0030183,GO:0030335,GO:0032760,GO:0032869,GO:0034644,GO:0034976,GO:0042307,GO:0045671,GO:0045944,GO:0046626,GO:…	positive regulation of glucose import|positive regulation of protein localization to plasma membrane|nucleus|cytoplasm|membrane|protein transport|negative regulation of apoptotic process|signal transduction|protein binding|Fc-epsilon receptor signaling pathway|Fc-gamma receptor signaling pathway involved in phagocytosis|leukocyte migration|plasma membrane|T cell receptor signaling pathway|transcr…	path:hsa01521,path:hsa01522,path:hsa01524,path:hsa04012,path:hsa04014,path:hsa04015,path:hsa04024,path:hsa04062,path:hsa04066,path:hsa04068,path:hsa04070,path:hsa04071,path:hsa04072,path:hsa04140,path:hsa04150,path:hsa04151,path:hsa04152,path:hsa04210,path:hsa04211,path:hsa04213,path:hsa04218,path:hsa04360,path:hsa04370,path:hsa04380,path:hsa04510,path:hsa04550,path:hsa04611,path:hsa04620,path:hs…	EGFR tyrosine kinase inhibitor resistance|Endocrine resistance|Platinum drug resistance|ErbB signaling pathway|Ras signaling pathway|Rap1 signaling pathway|cAMP signaling pathway|Chemokine signaling pathway|HIF-1 signaling pathway|FoxO signaling pathway|Phosphatidylinositol signaling system|Sphingolipid signaling pathway|Phospholipase D signaling pathway|Autophagy - animal|mTOR signaling pathway|…
ECI2	1.96007e-70	0.401893	0.511	0.276	6.57369e-66	1	1.851	ENSG00000198721	10455	protein_coding	enoyl-CoA delta isomerase 2 [Source:HGNC Symbol;Acc:HGNC:14601]	GO:0016020,GO:0043231,GO:0016853,GO:0005654,GO:0005739,GO:0003824,GO:0005777,GO:0000062,GO:0005829,GO:0006625,GO:0005782,GO:0033540,GO:0004165,GO:0016863,GO:0006635	membrane|intracellular membrane-bounded organelle|isomerase activity|nucleoplasm|mitochondrion|catalytic activity|peroxisome|fatty-acyl-CoA binding|cytosol|protein targeting to peroxisome|peroxisomal matrix|fatty acid beta-oxidation using acyl-CoA oxidase|dodecenoyl-CoA delta-isomerase activity|intramolecular oxidoreductase activity, transposing C=C bonds|fatty acid beta-oxidation	path:hsa00071,path:hsa04146	Fatty acid degradation|Peroxisome
NCAM1	2.12053e-69	0.183534	0.654	0.422	7.11183e-65	1	1.55	ENSG00000149294	4684	protein_coding	neural cell adhesion molecule 1 [Source:HGNC Symbol;Acc:HGNC:7656]	GO:0016020,GO:0016021,GO:0005829,GO:0007155,GO:0005886,GO:0005515,GO:0005576,GO:0046718,GO:0031225,GO:0000165,GO:0062023,GO:0016032,GO:0009986,GO:0007411,GO:0000139,GO:0060333,GO:0001618,GO:0009897,GO:0071679,GO:2001260	membrane|integral component of membrane|cytosol|cell adhesion|plasma membrane|protein binding|extracellular region|viral entry into host cell|anchored component of membrane|MAPK cascade|collagen-containing extracellular matrix|viral process|cell surface|axon guidance|Golgi membrane|interferon-gamma-mediated signaling pathway|virus receptor activity|external side of plasma membrane|commissural neu…	path:hsa04514,path:hsa05020	Cell adhesion molecules (CAMs)|Prion diseases
GPR65	2.80279e-69	0.405629	0.654	0.407	9.40001e-65	1	1.607	ENSG00000140030	8477	protein_coding	G protein-coupled receptor 65 [Source:HGNC Symbol;Acc:HGNC:4517]	GO:0016020,GO:0016021,GO:0004930,GO:0007186,GO:0005886,GO:0007165,GO:0006915,GO:0005887,GO:0006955,GO:0007275,GO:0035025,GO:0051482,GO:0090630,GO:0031532,GO:0051496,GO:0007189,GO:0010447	membrane|integral component of membrane|G protein-coupled receptor activity|G protein-coupled receptor signaling pathway|plasma membrane|signal transduction|apoptotic process|integral component of plasma membrane|immune response|multicellular organism development|positive regulation of Rho protein signal transduction|positive regulation of cytosolic calcium ion concentration involved in phospholi…
ARF6	6.16787e-69	0.329868	0.872	0.682	2.06858e-64	1	1.279	ENSG00000165527	382	protein_coding	ADP ribosylation factor 6 [Source:HGNC Symbol;Acc:HGNC:659]	GO:1903078,GO:0005737,GO:0016020,GO:0015031,GO:0000166,GO:0098793,GO:0003924,GO:0005525,GO:0007155,GO:0005794,GO:0051301,GO:0005829,GO:0005886,GO:0042995,GO:0005515,GO:0007049,GO:0030154,GO:0005925,GO:0006886,GO:0016192,GO:0005768,GO:0007399,GO:0070062,GO:0031901,GO:0005938,GO:0032154,GO:0010008,GO:0055038,GO:0090543,GO:0001726,GO:0050714,GO:0031996,GO:0030838,GO:0030866,GO:0032456,GO:0035020,GO:…	positive regulation of protein localization to plasma membrane|cytoplasm|membrane|protein transport|nucleotide binding|presynapse|GTPase activity|GTP binding|cell adhesion|Golgi apparatus|cell division|cytosol|plasma membrane|cell projection|protein binding|cell cycle|cell differentiation|focal adhesion|intracellular protein transport|vesicle-mediated transport|endosome|nervous system development…	path:hsa04014,path:hsa04072,path:hsa04144,path:hsa04666	Ras signaling pathway|Phospholipase D signaling pathway|Endocytosis|Fc gamma R-mediated phagocytosis
JMJD6	1.61579e-68	0.270692	0.829	0.61	5.41904e-64	1	1.359	ENSG00000070495	23210	protein_coding	jumonji domain containing 6, arginine demethylase and lysine hydroxylase [Source:HGNC Symbol;Acc:HGNC:19355]	GO:0005634,GO:0003723,GO:0006397,GO:0008380,GO:0005737,GO:0046872,GO:0005654,GO:0016491,GO:0055114,GO:0006325,GO:0005515,GO:0007275,GO:0051213,GO:0030154,GO:0003713,GO:0045893,GO:0005730,GO:0005506,GO:0042802,GO:0002040,GO:0045944,GO:0051260,GO:0032452,GO:0106140,GO:0006482,GO:0048024,GO:0003727,GO:0032451,GO:0033746,GO:0033749,GO:0035515,GO:0038023,GO:0042803,GO:0070815,GO:0001568,GO:0001822,GO:…	nucleus|RNA binding|mRNA processing|RNA splicing|cytoplasm|metal ion binding|nucleoplasm|oxidoreductase activity|oxidation-reduction process|chromatin organization|protein binding|multicellular organism development|dioxygenase activity|cell differentiation|transcription coactivator activity|positive regulation of transcription, DNA-templated|nucleolus|iron ion binding|identical protein binding|sp…
IL2RB	4.00461e-68	0.184361	0.978	0.874	1.34307e-63	1	1.119	ENSG00000100385	3560	protein_coding	interleukin 2 receptor subunit beta [Source:HGNC Symbol;Acc:HGNC:6009]	GO:0016020,GO:0016021,GO:0005886,GO:0005515,GO:0004896,GO:0009986,GO:0005829,GO:0000165,GO:0016032,GO:0005887,GO:0007165,GO:0050766,GO:0019221,GO:0065003,GO:0009897,GO:0004911,GO:0038110,GO:0005893,GO:0005768,GO:0043066,GO:0019976,GO:0042010,GO:0035723	membrane|integral component of membrane|plasma membrane|protein binding|cytokine receptor activity|cell surface|cytosol|MAPK cascade|viral process|integral component of plasma membrane|signal transduction|positive regulation of phagocytosis|cytokine-mediated signaling pathway|protein-containing complex assembly|external side of plasma membrane|interleukin-2 receptor activity|interleukin-2-mediate…	path:hsa04060,path:hsa04144,path:hsa04151,path:hsa04630,path:hsa04658,path:hsa04659,path:hsa05162,path:hsa05166,path:hsa05200,path:hsa05202	Cytokine-cytokine receptor interaction|Endocytosis|PI3K-Akt signaling pathway|Jak-STAT signaling pathway|Th1 and Th2 cell differentiation|Th17 cell differentiation|Measles|Human T-cell leukemia virus 1 infection|Pathways in cancer|Transcriptional misregulation in cancer
KIR2DL4	2.50281e-67	0.396556	0.508	0.264	8.39393e-63	1	1.924	ENSG00000189013	112268354	protein_coding	killer cell immunoglobulin like receptor, two Ig domains and long cytoplasmic tail 4 [Source:HGNC Symbol;Acc:HGNC:6332]	GO:0016020,GO:0016021,GO:0005886,GO:0005515,GO:0050776,GO:0005768,GO:0031901,GO:0005887,GO:0007165,GO:0045953,GO:0004888,GO:0006968,GO:0032394,GO:0002729,GO:2000774	membrane|integral component of membrane|plasma membrane|protein binding|regulation of immune response|endosome|early endosome membrane|integral component of plasma membrane|signal transduction|negative regulation of natural killer cell mediated cytotoxicity|transmembrane signaling receptor activity|cellular defense response|MHC class Ib receptor activity|positive regulation of natural killer cell…	path:hsa04218,path:hsa04612,path:hsa04650	Cellular senescence|Antigen processing and presentation|Natural killer cell mediated cytotoxicity
PABPC1	2.54777e-67	0.26104	0.983	0.908	8.5447e-63	1	1.083	ENSG00000070756	26986	protein_coding	poly(A) binding protein cytoplasmic 1 [Source:HGNC Symbol;Acc:HGNC:8554]	GO:0003723,GO:0003676,GO:0006397,GO:0008380,GO:0005634,GO:0005737,GO:0016020,GO:0005829,GO:0005515,GO:0005681,GO:0000398,GO:0071013,GO:0005925,GO:0031047,GO:0045727,GO:0070062,GO:2000623,GO:0043488,GO:0060213,GO:1900153,GO:1990904,GO:0008022,GO:0010494,GO:0003730,GO:0006413,GO:0008143,GO:0036464,GO:0000184,GO:0045070,GO:0006378,GO:0008266,GO:0008494,GO:0048255	RNA binding|nucleic acid binding|mRNA processing|RNA splicing|nucleus|cytoplasm|membrane|cytosol|protein binding|spliceosomal complex|mRNA splicing, via spliceosome|catalytic step 2 spliceosome|focal adhesion|gene silencing by RNA|positive regulation of translation|extracellular exosome|negative regulation of nuclear-transcribed mRNA catabolic process, nonsense-mediated decay|regulation of mRNA s…	path:hsa03013,path:hsa03015,path:hsa03018	RNA transport|mRNA surveillance pathway|RNA degradation
FOS	2.90116e-67	0.234784	0.893	0.717	9.72989e-63	1	1.245	ENSG00000170345	2353	protein_coding	Fos proto-oncogene, AP-1 transcription factor subunit [Source:HGNC Symbol;Acc:HGNC:3796]	GO:0007179,GO:0005634,GO:0034614,GO:0044212,GO:0045893,GO:0005737,GO:0005654,GO:0005783,GO:0006355,GO:0003677,GO:0006357,GO:0003700,GO:0005829,GO:0005515,GO:0005667,GO:0038095,GO:0000978,GO:0000981,GO:0000790,GO:0006954,GO:0070412,GO:0006366,GO:0019221,GO:1902895,GO:0045944,GO:0046982,GO:0008134,GO:0071276,GO:0060395,GO:1901216,GO:0032993,GO:0000979,GO:0001102,GO:0001228,GO:0003682,GO:0003690,GO:…	transforming growth factor beta receptor signaling pathway|nucleus|cellular response to reactive oxygen species|transcription regulatory region DNA binding|positive regulation of transcription, DNA-templated|cytoplasm|nucleoplasm|endoplasmic reticulum|regulation of transcription, DNA-templated|DNA binding|regulation of transcription by RNA polymerase II|DNA-binding transcription factor activity|c…	path:hsa01522,path:hsa04010,path:hsa04024,path:hsa04210,path:hsa04380,path:hsa04620,path:hsa04657,path:hsa04658,path:hsa04659,path:hsa04660,path:hsa04662,path:hsa04668,path:hsa04713,path:hsa04725,path:hsa04728,path:hsa04915,path:hsa04917,path:hsa04921,path:hsa04926,path:hsa04928,path:hsa05031,path:hsa05132,path:hsa05133,path:hsa05140,path:hsa05142,path:hsa05161,path:hsa05166,path:hsa05167,path:hs…	Endocrine resistance|MAPK signaling pathway|cAMP signaling pathway|Apoptosis|Osteoclast differentiation|Toll-like receptor signaling pathway|IL-17 signaling pathway|Th1 and Th2 cell differentiation|Th17 cell differentiation|T cell receptor signaling pathway|B cell receptor signaling pathway|TNF signaling pathway|Circadian entrainment|Cholinergic synapse|Dopaminergic synapse|Estrogen signaling pat…
ZFHX3	3.62825e-67	0.308814	0.556	0.326	1.21684e-62	1	1.706	ENSG00000140836	388289	protein_coding	zinc finger homeobox 3 [Source:HGNC Symbol;Acc:HGNC:777]	GO:0003676,GO:0005634,GO:0005737,GO:0008270,GO:0046872,GO:0006355,GO:0003677,GO:0003700,GO:0043565,GO:0032922,GO:0045893,GO:0005515,GO:0007517,GO:0000978,GO:0000122,GO:0000981,GO:0000790,GO:0001227,GO:0005654,GO:0044212,GO:0045664,GO:0019899,GO:0006366,GO:0005667,GO:0007420,GO:0016604,GO:0045944,GO:1904059,GO:0045785,GO:0071559,GO:0007050	nucleic acid binding|nucleus|cytoplasm|zinc ion binding|metal ion binding|regulation of transcription, DNA-templated|DNA binding|DNA-binding transcription factor activity|sequence-specific DNA binding|circadian regulation of gene expression|positive regulation of transcription, DNA-templated|protein binding|muscle organ development|RNA polymerase II proximal promoter sequence-specific DNA binding…	path:hsa04550	Signaling pathways regulating pluripotency of stem cells
SLFN13	8.22396e-67	0.357169	0.513	0.281	2.75815e-62	1	1.826	ENSG00000154760	146857	protein_coding	schlafen family member 13 [Source:HGNC Symbol;Acc:HGNC:26481]	GO:0005737,GO:0046872,GO:0000166,GO:0005524,GO:0016787,GO:0008270,GO:0090305,GO:0004519,GO:0090502,GO:0004518,GO:0051607,GO:0004521,GO:0000049,GO:0005622,GO:0016075,GO:0016078	cytoplasm|metal ion binding|nucleotide binding|ATP binding|hydrolase activity|zinc ion binding|nucleic acid phosphodiester bond hydrolysis|endonuclease activity|RNA phosphodiester bond hydrolysis, endonucleolytic|nuclease activity|defense response to virus|endoribonuclease activity|tRNA binding|intracellular|rRNA catabolic process|tRNA catabolic process
DDIT4	1.14561e-65	0.320686	0.835	0.618	3.84213e-61	1	1.351	ENSG00000168209	54541	protein_coding	DNA damage inducible transcript 4 [Source:HGNC Symbol;Acc:HGNC:24944]	GO:0005737,GO:0005829,GO:0005739,GO:0071889,GO:0001666,GO:0009968,GO:0032007,GO:0032984,GO:0042771,GO:0045820,GO:0071549,GO:0072593,GO:0006915,GO:0051607,GO:0008283,GO:0007420,GO:0030182,GO:0005622,GO:0032006,GO:0001764,GO:0048011,GO:1902532,GO:0033137,GO:0010801,GO:1901216	cytoplasm|cytosol|mitochondrion|14-3-3 protein binding|response to hypoxia|negative regulation of signal transduction|negative regulation of TOR signaling|protein-containing complex disassembly|intrinsic apoptotic signaling pathway in response to DNA damage by p53 class mediator|negative regulation of glycolytic process|cellular response to dexamethasone stimulus|reactive oxygen species metabolic…	path:hsa04140,path:hsa04150,path:hsa04151,path:hsa05206	Autophagy - animal|mTOR signaling pathway|PI3K-Akt signaling pathway|MicroRNAs in cancer
TENT5C	1.2095e-65	0.346786	0.68	0.434	4.05643e-61	1	1.567	ENSG00000183508	54855	protein_coding	terminal nucleotidyltransferase 5C [Source:HGNC Symbol;Acc:HGNC:24712]	GO:0003723,GO:0005634,GO:0005737,GO:0016740,GO:0005515,GO:0016779,GO:1990817,GO:0048255,GO:0004652,GO:0001701	RNA binding|nucleus|cytoplasm|transferase activity|protein binding|nucleotidyltransferase activity|RNA adenylyltransferase activity|mRNA stabilization|polynucleotide adenylyltransferase activity|in utero embryonic development
RPS19	2.84533e-65	0.0862504	1	0.991	9.54268e-61	1	1.009	ENSG00000105372	6223	protein_coding	ribosomal protein S19 [Source:HGNC Symbol;Acc:HGNC:10402]	GO:0003723,GO:0005634,GO:0005737,GO:0016020,GO:0006412,GO:0005654,GO:0003735,GO:0005840,GO:0005829,GO:0042803,GO:0005515,GO:0000028,GO:0022627,GO:0005730,GO:0005925,GO:0006364,GO:0042274,GO:0070062,GO:0019901,GO:0050829,GO:0019083,GO:0007219,GO:0045202,GO:0061844,GO:0006413,GO:0030490,GO:0000184,GO:0031640,GO:0051262,GO:0017134,GO:0006614,GO:0002548,GO:0014069,GO:0060266,GO:0000462,GO:0007000,GO:…	RNA binding|nucleus|cytoplasm|membrane|translation|nucleoplasm|structural constituent of ribosome|ribosome|cytosol|protein homodimerization activity|protein binding|ribosomal small subunit assembly|cytosolic small ribosomal subunit|nucleolus|focal adhesion|rRNA processing|ribosomal small subunit biogenesis|extracellular exosome|protein kinase binding|defense response to Gram-negative bacterium|vi…	path:hsa03010	Ribosome
RAB8B	7.88959e-65	0.313439	0.868	0.672	2.64601e-60	1	1.292	ENSG00000166128	51762	protein_coding	RAB8B, member RAS oncogene family [Source:HGNC Symbol;Acc:HGNC:30273]	GO:0016020,GO:0015031,GO:0043231,GO:0000166,GO:0005654,GO:0003924,GO:0005525,GO:0005886,GO:0016604,GO:0031410,GO:0005778,GO:0006886,GO:0005515,GO:0070062,GO:0030670,GO:0032482,GO:0009306,GO:0005768,GO:0008021,GO:0005102,GO:0019003,GO:0072659,GO:0017157,GO:0030140,GO:0045335,GO:0006904,GO:0019882,GO:0055038,GO:0034332,GO:0032869,GO:0045046,GO:0048210,GO:0030911,GO:0031346,GO:0051461,GO:0048471,GO:…	membrane|protein transport|intracellular membrane-bounded organelle|nucleotide binding|nucleoplasm|GTPase activity|GTP binding|plasma membrane|nuclear body|cytoplasmic vesicle|peroxisomal membrane|intracellular protein transport|protein binding|extracellular exosome|phagocytic vesicle membrane|Rab protein signal transduction|protein secretion|endosome|synaptic vesicle|signaling receptor binding|G…	path:hsa04530	Tight junction
NR4A2	1.42971e-64	0.273095	0.95	0.795	4.79496e-60	1	1.195	ENSG00000153234	4929	protein_coding	nuclear receptor subfamily 4 group A member 2 [Source:HGNC Symbol;Acc:HGNC:7981]	GO:0005634,GO:0005737,GO:0016607,GO:0008270,GO:0046872,GO:0006355,GO:0003677,GO:0003700,GO:0043565,GO:0005515,GO:0003707,GO:0004879,GO:0030522,GO:0043401,GO:0006351,GO:0000977,GO:0000978,GO:0000981,GO:0000790,GO:0005667,GO:0045944,GO:0005654,GO:0045444,GO:0001228,GO:0035259,GO:0046982,GO:0001666,GO:0001764,GO:0001975,GO:0007399,GO:0008344,GO:0009791,GO:0010467,GO:0010468,GO:0021952,GO:0021953,GO:…	nucleus|cytoplasm|nuclear speck|zinc ion binding|metal ion binding|regulation of transcription, DNA-templated|DNA binding|DNA-binding transcription factor activity|sequence-specific DNA binding|protein binding|steroid hormone receptor activity|nuclear receptor activity|intracellular receptor signaling pathway|steroid hormone mediated signaling pathway|transcription, DNA-templated|RNA polymerase I…	path:hsa04925,path:hsa04928	Aldosterone synthesis and secretion|Parathyroid hormone synthesis, secretion and action
PTPRE	4.42232e-64	0.459467	0.537	0.316	1.48316e-59	1	1.699	ENSG00000132334	5791	protein_coding	protein tyrosine phosphatase receptor type E [Source:HGNC Symbol;Acc:HGNC:9669]	GO:0005634,GO:0005737,GO:0016020,GO:0016021,GO:0016787,GO:0005886,GO:0004721,GO:0006470,GO:0004725,GO:0016311,GO:0035335,GO:0016791,GO:0005515,GO:0046627,GO:0005001	nucleus|cytoplasm|membrane|integral component of membrane|hydrolase activity|plasma membrane|phosphoprotein phosphatase activity|protein dephosphorylation|protein tyrosine phosphatase activity|dephosphorylation|peptidyl-tyrosine dephosphorylation|phosphatase activity|protein binding|negative regulation of insulin receptor signaling pathway|transmembrane receptor protein tyrosine phosphatase activ…
IFITM3	1.0041e-63	0.391004	0.63	0.39	3.36755e-59	1	1.615	ENSG00000142089	10410	protein_coding	interferon induced transmembrane protein 3 [Source:HGNC Symbol;Acc:HGNC:5414]	GO:0016020,GO:0016021,GO:0005765,GO:0005886,GO:0005515,GO:0002376,GO:0045087,GO:0005764,GO:0051607,GO:0005768,GO:0031902,GO:0009615,GO:0045071,GO:0032991,GO:0006955,GO:0046597,GO:0060337,GO:0035456,GO:0034341,GO:0032897,GO:0035455	membrane|integral component of membrane|lysosomal membrane|plasma membrane|protein binding|immune system process|innate immune response|lysosome|defense response to virus|endosome|late endosome membrane|response to virus|negative regulation of viral genome replication|protein-containing complex|immune response|negative regulation of viral entry into host cell|type I interferon signaling pathway|r…
COX6A2	5.44135e-63	0.330939	0.267	0.095	1.82492e-58	1	2.811	ENSG00000156885	1339	protein_coding	cytochrome c oxidase subunit 6A2 [Source:HGNC Symbol;Acc:HGNC:2279]	GO:0016020,GO:0005743,GO:0005739,GO:0050790,GO:1902600,GO:0005751,GO:0004129,GO:0009060,GO:0006091,GO:0030234,GO:0006123	membrane|mitochondrial inner membrane|mitochondrion|regulation of catalytic activity|proton transmembrane transport|mitochondrial respiratory chain complex IV|cytochrome-c oxidase activity|aerobic respiration|generation of precursor metabolites and energy|enzyme regulator activity|mitochondrial electron transport, cytochrome c to oxygen	path:hsa00190,path:hsa04260,path:hsa04714,path:hsa04932,path:hsa05010,path:hsa05012,path:hsa05016	Oxidative phosphorylation|Cardiac muscle contraction|Thermogenesis|Non-alcoholic fatty liver disease (NAFLD)|Alzheimer disease|Parkinson disease|Huntington disease
ARHGDIB	1.64777e-62	0.29532	0.928	0.793	5.52628e-58	1	1.17	ENSG00000111348	397	protein_coding	Rho GDP dissociation inhibitor beta [Source:HGNC Symbol;Acc:HGNC:679]	GO:0005737,GO:0005829,GO:0050790,GO:0043547,GO:0005856,GO:0005096,GO:0005094,GO:0071461,GO:0016020,GO:0005515,GO:0070062,GO:0051056,GO:0007266,GO:0007275,GO:2000249,GO:0048365,GO:0031410,GO:0035023,GO:0007162,GO:0003924,GO:1901164	cytoplasm|cytosol|regulation of catalytic activity|positive regulation of GTPase activity|cytoskeleton|GTPase activator activity|Rho GDP-dissociation inhibitor activity|cellular response to redox state|membrane|protein binding|extracellular exosome|regulation of small GTPase mediated signal transduction|Rho protein signal transduction|multicellular organism development|regulation of actin cytoske…	path:hsa04722,path:hsa04962	Neurotrophin signaling pathway|Vasopressin-regulated water reabsorption
DTHD1	6.07461e-62	0.231784	0.318	0.145	2.0373e-57	1	2.193	ENSG00000197057	401124	protein_coding	death domain containing 1 [Source:HGNC Symbol;Acc:HGNC:37261]	GO:0007165,GO:0005515	signal transduction|protein binding
RPL27	3.12652e-61	0.187605	0.993	0.947	1.04857e-56	1	1.049	ENSG00000131469	6155	protein_coding	ribosomal protein L27 [Source:HGNC Symbol;Acc:HGNC:10328]	GO:0003723,GO:0005634,GO:0005737,GO:0016020,GO:0006412,GO:0005783,GO:0003735,GO:0005840,GO:0005829,GO:0005515,GO:0005925,GO:0006364,GO:0022625,GO:0070062,GO:0019083,GO:0006413,GO:1990904,GO:0000184,GO:0005791,GO:0006614,GO:0098556,GO:0005622	RNA binding|nucleus|cytoplasm|membrane|translation|endoplasmic reticulum|structural constituent of ribosome|ribosome|cytosol|protein binding|focal adhesion|rRNA processing|cytosolic large ribosomal subunit|extracellular exosome|viral transcription|translational initiation|ribonucleoprotein complex|nuclear-transcribed mRNA catabolic process, nonsense-mediated decay|rough endoplasmic reticulum|SRP-…	path:hsa03010	Ribosome
ANKRD37	5.94132e-61	0.303475	0.615	0.383	1.9926e-56	1	1.606	ENSG00000186352	353322	protein_coding	ankyrin repeat domain 37 [Source:HGNC Symbol;Acc:HGNC:29593]	GO:0005634,GO:0005737,GO:0005829,GO:0005739,GO:0005515	nucleus|cytoplasm|cytosol|mitochondrion|protein binding
GNAI2	2.92414e-60	0.365426	0.767	0.638	9.80699e-56	1	1.202	ENSG00000114353	2771	protein_coding	G protein subunit alpha i2 [Source:HGNC Symbol;Acc:HGNC:4385]	GO:0008284,GO:0005737,GO:0016020,GO:0046872,GO:0000166,GO:0007186,GO:0005829,GO:0005654,GO:0007165,GO:0003924,GO:0005525,GO:0005886,GO:0051301,GO:0005856,GO:0005515,GO:0005834,GO:0007049,GO:0019001,GO:0031683,GO:0007188,GO:0005813,GO:0005815,GO:0030496,GO:0070062,GO:0001664,GO:0006457,GO:0007193,GO:1903561,GO:0007584,GO:0007194,GO:0007214,GO:0001973,GO:0007189,GO:0007213,GO:0008283,GO:0030335,GO:…	positive regulation of cell population proliferation|cytoplasm|membrane|metal ion binding|nucleotide binding|G protein-coupled receptor signaling pathway|cytosol|nucleoplasm|signal transduction|GTPase activity|GTP binding|plasma membrane|cell division|cytoskeleton|protein binding|heterotrimeric G-protein complex|cell cycle|guanyl nucleotide binding|G-protein beta/gamma-subunit complex binding|ade…	path:hsa04015,path:hsa04022,path:hsa04024,path:hsa04062,path:hsa04071,path:hsa04261,path:hsa04360,path:hsa04371,path:hsa04540,path:hsa04611,path:hsa04670,path:hsa04713,path:hsa04723,path:hsa04724,path:hsa04725,path:hsa04726,path:hsa04727,path:hsa04728,path:hsa04730,path:hsa04914,path:hsa04915,path:hsa04916,path:hsa04921,path:hsa04923,path:hsa04924,path:hsa04926,path:hsa04928,path:hsa04934,path:hs…	Rap1 signaling pathway|cGMP-PKG signaling pathway|cAMP signaling pathway|Chemokine signaling pathway|Sphingolipid signaling pathway|Adrenergic signaling in cardiomyocytes|Axon guidance|Apelin signaling pathway|Gap junction|Platelet activation|Leukocyte transendothelial migration|Circadian entrainment|Retrograde endocannabinoid signaling|Glutamatergic synapse|Cholinergic synapse|Serotonergic synap…
KLHL23	3.96973e-60	0.373363	0.347	0.157	1.33137e-55	1	2.21	ENSG00000213160	100526832	protein_coding	kelch like family member 23 [Source:HGNC Symbol;Acc:HGNC:27506]	GO:0005515	protein binding
YPEL5	4.36641e-60	0.251401	0.921	0.774	1.46441e-55	1	1.19	ENSG00000119801	51646	protein_coding	yippee like 5 [Source:HGNC Symbol;Acc:HGNC:18329]	GO:0005634,GO:0005737,GO:0046872,GO:0005856,GO:0000922,GO:0005813,GO:0005815,GO:0030496,GO:0005576,GO:0005515,GO:0000151,GO:0008283,GO:0043312,GO:1904813,GO:1904724,GO:0097431	nucleus|cytoplasm|metal ion binding|cytoskeleton|spindle pole|centrosome|microtubule organizing center|midbody|extracellular region|protein binding|ubiquitin ligase complex|cell population proliferation|neutrophil degranulation|ficolin-1-rich granule lumen|tertiary granule lumen|mitotic spindle pole
VAPA	7.29711e-60	0.310572	0.802	0.596	2.4473e-55	1	1.346	ENSG00000101558	9218	protein_coding	VAMP associated protein A [Source:HGNC Symbol;Acc:HGNC:12648]	GO:0005634,GO:0016020,GO:0016021,GO:0005783,GO:0005789,GO:0005886,GO:0005515,GO:0048471,GO:0030054,GO:0008017,GO:0000139,GO:0005923,GO:0006888,GO:0045296,GO:0031965,GO:0043312,GO:0043123,GO:0031175,GO:0061025,GO:0019904,GO:0046982,GO:0031982,GO:0035577,GO:0008219,GO:0030148,GO:0044828,GO:0033149,GO:0090114,GO:0044791,GO:0044829,GO:0070972,GO:0015630	nucleus|membrane|integral component of membrane|endoplasmic reticulum|endoplasmic reticulum membrane|plasma membrane|protein binding|perinuclear region of cytoplasm|cell junction|microtubule binding|Golgi membrane|bicellular tight junction|endoplasmic reticulum to Golgi vesicle-mediated transport|cadherin binding|nuclear membrane|neutrophil degranulation|positive regulation of I-kappaB kinase/NF-…	path:hsa04979	Cholesterol metabolism
MT-ND2	7.9814e-60	0.0999967	1	0.989	2.6768e-55	1	1.011	ENSG00000198763	4536	protein_coding	mitochondrially encoded NADH:ubiquinone oxidoreductase core subunit 2 [Source:HGNC Symbol;Acc:HGNC:7456]	GO:0016020,GO:0016021,GO:0016491,GO:0055114,GO:0005743,GO:0005739,GO:0006120,GO:0070469,GO:0008137,GO:0032981,GO:0005747,GO:0019901,GO:0035255,GO:0072593,GO:0014069	membrane|integral component of membrane|oxidoreductase activity|oxidation-reduction process|mitochondrial inner membrane|mitochondrion|mitochondrial electron transport, NADH to ubiquinone|respirasome|NADH dehydrogenase (ubiquinone) activity|mitochondrial respiratory chain complex I assembly|mitochondrial respiratory chain complex I|protein kinase binding|ionotropic glutamate receptor binding|reac…
SLC38A1	8.81849e-60	0.298155	0.825	0.625	2.95754e-55	1	1.32	ENSG00000111371	81539	protein_coding	solute carrier family 38 member 1 [Source:HGNC Symbol;Acc:HGNC:13447]	GO:0016020,GO:0016021,GO:0015293,GO:0006811,GO:0005886,GO:0005515,GO:0006814,GO:0005887,GO:0070062,GO:0015171,GO:0003333,GO:0006865,GO:1902475,GO:0015175,GO:0015804,GO:0001504,GO:0005283,GO:0015179,GO:0015186,GO:0006868,GO:0007565,GO:0030424	membrane|integral component of membrane|symporter activity|ion transport|plasma membrane|protein binding|sodium ion transport|integral component of plasma membrane|extracellular exosome|amino acid transmembrane transporter activity|amino acid transmembrane transport|amino acid transport|L-alpha-amino acid transmembrane transport|neutral amino acid transmembrane transporter activity|neutral amino …	path:hsa04724,path:hsa04727	Glutamatergic synapse|GABAergic synapse
GATA3	1.12352e-59	0.391712	0.632	0.402	3.76807e-55	1	1.572	ENSG00000107485	2625	protein_coding	GATA binding protein 3 [Source:HGNC Symbol;Acc:HGNC:4172]	GO:0005634,GO:0008270,GO:0003700,GO:0006355,GO:0000976,GO:0045582,GO:0045944,GO:0046872,GO:0005654,GO:0003677,GO:0043565,GO:0005515,GO:0007165,GO:0001822,GO:0003713,GO:0045893,GO:0002376,GO:0045087,GO:0000981,GO:0000978,GO:0000790,GO:0000987,GO:0008285,GO:0016579,GO:1902036,GO:0008584,GO:0009615,GO:0050728,GO:0071356,GO:0032753,GO:2000667,GO:0044212,GO:0045786,GO:0045892,GO:0006366,GO:0045599,GO:…	nucleus|zinc ion binding|DNA-binding transcription factor activity|regulation of transcription, DNA-templated|transcription regulatory region sequence-specific DNA binding|positive regulation of T cell differentiation|positive regulation of transcription by RNA polymerase II|metal ion binding|nucleoplasm|DNA binding|sequence-specific DNA binding|protein binding|signal transduction|kidney developm…	path:hsa04658,path:hsa04659,path:hsa04928,path:hsa05321	Th1 and Th2 cell differentiation|Th17 cell differentiation|Parathyroid hormone synthesis, secretion and action|Inflammatory bowel disease (IBD)
ANXA1	9.72149e-59	0.215083	0.836	0.637	3.26039e-54	1	1.312	ENSG00000135046	301	protein_coding	annexin A1 [Source:HGNC Symbol;Acc:HGNC:533]	GO:0035924,GO:0090050,GO:0005737,GO:0005634,GO:0016020,GO:0046872,GO:0043066,GO:0005829,GO:0005654,GO:0031514,GO:0005509,GO:0005886,GO:0005615,GO:0042995,GO:0005515,GO:0007165,GO:0005576,GO:0031410,GO:0006954,GO:0030659,GO:0004859,GO:0005544,GO:0002376,GO:0045087,GO:0005925,GO:0002250,GO:0005768,GO:0005769,GO:0007166,GO:0042102,GO:0005929,GO:0070062,GO:0001891,GO:0031313,GO:0031901,GO:0016323,GO:…	cellular response to vascular endothelial growth factor stimulus|positive regulation of cell migration involved in sprouting angiogenesis|cytoplasm|nucleus|membrane|metal ion binding|negative regulation of apoptotic process|cytosol|nucleoplasm|motile cilium|calcium ion binding|plasma membrane|extracellular space|cell projection|protein binding|signal transduction|extracellular region|cytoplasmic …
USP36	1.38599e-58	0.362698	0.541	0.319	4.64832e-54	1	1.696	ENSG00000055483	57602	protein_coding	ubiquitin specific peptidase 36 [Source:HGNC Symbol;Acc:HGNC:20062]	GO:0003723,GO:0005634,GO:0005737,GO:0016607,GO:0005730,GO:0016579,GO:0016787,GO:0008233,GO:0008234,GO:0006508,GO:0006511,GO:0036459,GO:0016578,GO:0005515,GO:0050821,GO:0004197,GO:0004843,GO:0042981,GO:0031647,GO:1903146,GO:1903955,GO:0007000,GO:0016242,GO:2000232	RNA binding|nucleus|cytoplasm|nuclear speck|nucleolus|protein deubiquitination|hydrolase activity|peptidase activity|cysteine-type peptidase activity|proteolysis|ubiquitin-dependent protein catabolic process|thiol-dependent ubiquitinyl hydrolase activity|histone deubiquitination|protein binding|protein stabilization|cysteine-type endopeptidase activity|thiol-dependent ubiquitin-specific protease …
RPL30	2.57523e-58	0.107462	0.999	0.984	8.63682e-54	1	1.015	ENSG00000156482	6156	protein_coding	ribosomal protein L30 [Source:HGNC Symbol;Acc:HGNC:10333]	GO:0003723,GO:0005634,GO:0016020,GO:0006412,GO:0002181,GO:0003735,GO:0005840,GO:0005515,GO:0014069,GO:0022625,GO:0005925,GO:0005829,GO:0070062,GO:0050829,GO:0019083,GO:0061844,GO:0006413,GO:0000184,GO:0031640,GO:0006614,GO:0042788,GO:0005622	RNA binding|nucleus|membrane|translation|cytoplasmic translation|structural constituent of ribosome|ribosome|protein binding|postsynaptic density|cytosolic large ribosomal subunit|focal adhesion|cytosol|extracellular exosome|defense response to Gram-negative bacterium|viral transcription|antimicrobial humoral immune response mediated by antimicrobial peptide|translational initiation|nuclear-trans…	path:hsa03010	Ribosome
DNAJB1	1.30471e-57	0.0732096	0.97	0.876	4.37575e-53	1	1.107	ENSG00000132002	3337	protein_coding	DnaJ heat shock protein family (Hsp40) member B1 [Source:HGNC Symbol;Acc:HGNC:5270]	GO:0005737,GO:0005634,GO:0005829,GO:0006457,GO:0005515,GO:0051082,GO:0005730,GO:0003714,GO:0005654,GO:0045296,GO:0070062,GO:1900034,GO:0051117,GO:0051087,GO:0006986,GO:0030544,GO:0001671,GO:0090084,GO:0051085,GO:0097201,GO:0032781,GO:0044183,GO:0030900,GO:0014069,GO:0043025,GO:0043197,GO:0061827,GO:0098794,GO:0098978	cytoplasm|nucleus|cytosol|protein folding|protein binding|unfolded protein binding|nucleolus|transcription corepressor activity|nucleoplasm|cadherin binding|extracellular exosome|regulation of cellular response to heat|ATPase binding|chaperone binding|response to unfolded protein|Hsp70 protein binding|ATPase activator activity|negative regulation of inclusion body assembly|chaperone cofactor-depe…	path:hsa04141,path:hsa05164	Protein processing in endoplasmic reticulum|Influenza A
RASSF8	2.28295e-57	0.331684	0.27	0.104	7.65654e-53	1	2.596	ENSG00000123094	11228	protein_coding	Ras association domain family member 8 [Source:HGNC Symbol;Acc:HGNC:13232]	GO:0007165,GO:0034334,GO:0070507	signal transduction|adherens junction maintenance|regulation of microtubule cytoskeleton organization
CNOT6L	3.95041e-57	0.2731	0.843	0.66	1.32489e-52	1	1.277	ENSG00000138767	246175	protein_coding	CCR4-NOT transcription complex subunit 6 like [Source:HGNC Symbol;Acc:HGNC:18042]	GO:0005829,GO:0090503,GO:0004535,GO:0005515,GO:0006397,GO:0005634,GO:0005737,GO:0046872,GO:0016787,GO:0090305,GO:0004527,GO:0004518,GO:0031047,GO:0010606,GO:0006977,GO:0000289,GO:0006417,GO:0030014,GO:0000175,GO:0008284,GO:0000288,GO:0061157	cytosol|RNA phosphodiester bond hydrolysis, exonucleolytic|poly(A)-specific ribonuclease activity|protein binding|mRNA processing|nucleus|cytoplasm|metal ion binding|hydrolase activity|nucleic acid phosphodiester bond hydrolysis|exonuclease activity|nuclease activity|gene silencing by RNA|positive regulation of cytoplasmic mRNA processing body assembly|DNA damage response, signal transduction by …	path:hsa03018	RNA degradation
PPIG	9.8821e-57	0.343089	0.732	0.522	3.31426e-52	1	1.402	ENSG00000138398	9360	protein_coding	peptidylprolyl isomerase G [Source:HGNC Symbol;Acc:HGNC:14650]	GO:0003723,GO:0005634,GO:0016607,GO:0016853,GO:0005829,GO:0003755,GO:0000413,GO:0006457,GO:0005515,GO:0016018,GO:0051082,GO:0042026,GO:0016363,GO:0005654,GO:0008380	RNA binding|nucleus|nuclear speck|isomerase activity|cytosol|peptidyl-prolyl cis-trans isomerase activity|protein peptidyl-prolyl isomerization|protein folding|protein binding|cyclosporin A binding|unfolded protein binding|protein refolding|nuclear matrix|nucleoplasm|RNA splicing
IFITM1	1.08067e-55	0.338898	0.698	0.481	3.62437e-51	1	1.451	ENSG00000185885	8519	protein_coding	interferon induced transmembrane protein 1 [Source:HGNC Symbol;Acc:HGNC:5412]	GO:0016020,GO:0016021,GO:0005886,GO:0002376,GO:0045087,GO:0050776,GO:0051607,GO:0005515,GO:0008285,GO:0009615,GO:0045071,GO:0032991,GO:0001503,GO:0007166,GO:0046597,GO:0060337,GO:0035456,GO:0030336,GO:0034341,GO:0045669,GO:0035455	membrane|integral component of membrane|plasma membrane|immune system process|innate immune response|regulation of immune response|defense response to virus|protein binding|negative regulation of cell population proliferation|response to virus|negative regulation of viral genome replication|protein-containing complex|ossification|cell surface receptor signaling pathway|negative regulation of vira…	path:hsa04662	B cell receptor signaling pathway
HCST	1.36939e-55	0.203248	0.974	0.901	4.59267e-51	1	1.081	ENSG00000126264	10870	protein_coding	hematopoietic cell signal transducer [Source:HGNC Symbol;Acc:HGNC:16977]	GO:0005102,GO:0016020,GO:0016021,GO:0009986,GO:0050776,GO:0005886,GO:0005515,GO:0043548,GO:0014068,GO:0006468	signaling receptor binding|membrane|integral component of membrane|cell surface|regulation of immune response|plasma membrane|protein binding|phosphatidylinositol 3-kinase binding|positive regulation of phosphatidylinositol 3-kinase signaling|protein phosphorylation	path:hsa04650	Natural killer cell mediated cytotoxicity
ZFP36	2.0453e-55	0.251538	0.898	0.735	6.85952e-51	1	1.222	ENSG00000128016	7538	protein_coding	ZFP36 ring finger protein [Source:HGNC Symbol;Acc:HGNC:12862]	GO:0005737,GO:0003723,GO:0051028,GO:0005634,GO:0046872,GO:0003677,GO:0005515,GO:0031047,GO:0003729,GO:0000288,GO:0000932,GO:0000122,GO:0005829,GO:0019901,GO:0071222,GO:0061158,GO:0043488,GO:0060213,GO:1900153,GO:0030014,GO:2000637,GO:0071356,GO:1990904,GO:0010494,GO:0038066,GO:0000165,GO:0019899,GO:0044344,GO:0071889,GO:0042594,GO:0035925,GO:0009611,GO:0045600,GO:0070063,GO:0071364,GO:0032897,GO:…	cytoplasm|RNA binding|mRNA transport|nucleus|metal ion binding|DNA binding|protein binding|gene silencing by RNA|mRNA binding|nuclear-transcribed mRNA catabolic process, deadenylation-dependent decay|P-body|negative regulation of transcription by RNA polymerase II|cytosol|protein kinase binding|cellular response to lipopolysaccharide|3'-UTR-mediated mRNA destabilization|regulation of mRNA stabili…	path:hsa05166,path:hsa05167	Human T-cell leukemia virus 1 infection|Kaposi sarcoma-associated herpesvirus infection
CEMIP2	3.97386e-55	0.317196	0.849	0.668	1.33275e-50	1	1.271	ENSG00000135048	23670	protein_coding	cell migration inducing hyaluronidase 2 [Source:HGNC Symbol;Acc:HGNC:11869]	GO:0016020,GO:0016021,GO:0016787,GO:0005886,GO:0008152,GO:0016798,GO:0004415,GO:0007275,GO:0005509,GO:0005887,GO:0045296,GO:0070062,GO:0001525,GO:0030214,GO:1903670	membrane|integral component of membrane|hydrolase activity|plasma membrane|metabolic process|hydrolase activity, acting on glycosyl bonds|hyalurononglucosaminidase activity|multicellular organism development|calcium ion binding|integral component of plasma membrane|cadherin binding|extracellular exosome|angiogenesis|hyaluronan catabolic process|regulation of sprouting angiogenesis
RPS3	4.17618e-55	0.0549109	0.999	0.986	1.40061e-50	1	1.013	ENSG00000149273	6188	protein_coding	ribosomal protein S3 [Source:HGNC Symbol;Acc:HGNC:10420]	GO:0003723,GO:0005634,GO:0005737,GO:0016020,GO:0006412,GO:0006413,GO:0005783,GO:0005829,GO:0005743,GO:0016829,GO:0003677,GO:0005739,GO:0005759,GO:0003735,GO:0005840,GO:0051301,GO:0005886,GO:0015935,GO:0005856,GO:0005515,GO:0006281,GO:0006974,GO:0007049,GO:0006915,GO:0022627,GO:0051536,GO:0005730,GO:0005925,GO:0008017,GO:0005819,GO:0007059,GO:0003729,GO:0140078,GO:0005654,GO:0070062,GO:0019901,GO:…	RNA binding|nucleus|cytoplasm|membrane|translation|translational initiation|endoplasmic reticulum|cytosol|mitochondrial inner membrane|lyase activity|DNA binding|mitochondrion|mitochondrial matrix|structural constituent of ribosome|ribosome|cell division|plasma membrane|small ribosomal subunit|cytoskeleton|protein binding|DNA repair|cellular response to DNA damage stimulus|cell cycle|apoptotic pr…	path:hsa03010	Ribosome
RPS23	2.08043e-54	0.106517	0.999	0.985	6.97735e-50	1	1.014	ENSG00000186468	6228	protein_coding	ribosomal protein S23 [Source:HGNC Symbol;Acc:HGNC:10410]	GO:0003723,GO:0005737,GO:0016020,GO:0006412,GO:0005783,GO:0005829,GO:0002181,GO:0003735,GO:0005840,GO:0015935,GO:0005515,GO:0022627,GO:0005654,GO:0019083,GO:0006413,GO:0034063,GO:0000184,GO:0005791,GO:0006614,GO:1990145,GO:0042788,GO:0045202	RNA binding|cytoplasm|membrane|translation|endoplasmic reticulum|cytosol|cytoplasmic translation|structural constituent of ribosome|ribosome|small ribosomal subunit|protein binding|cytosolic small ribosomal subunit|nucleoplasm|viral transcription|translational initiation|stress granule assembly|nuclear-transcribed mRNA catabolic process, nonsense-mediated decay|rough endoplasmic reticulum|SRP-dep…	path:hsa03010	Ribosome
MATK	2.11933e-54	0.109003	0.775	0.581	7.1078e-50	1	1.334	ENSG00000007264	4145	protein_coding	megakaryocyte-associated tyrosine kinase [Source:HGNC Symbol;Acc:HGNC:6906]	GO:0005737,GO:0016020,GO:0000166,GO:0004672,GO:0005524,GO:0016301,GO:0016740,GO:0006468,GO:0016310,GO:0004713,GO:0018108,GO:0005515,GO:0004715,GO:0005829,GO:0038128,GO:0008284	cytoplasm|membrane|nucleotide binding|protein kinase activity|ATP binding|kinase activity|transferase activity|protein phosphorylation|phosphorylation|protein tyrosine kinase activity|peptidyl-tyrosine phosphorylation|protein binding|non-membrane spanning protein tyrosine kinase activity|cytosol|ERBB2 signaling pathway|positive regulation of cell population proliferation	path:hsa04722	Neurotrophin signaling pathway
MRPL18	1.007e-53	0.279109	0.86	0.675	3.37727e-49	1	1.274	ENSG00000112110	29074	protein_coding	mitochondrial ribosomal protein L18 [Source:HGNC Symbol;Acc:HGNC:14477]	GO:0003723,GO:0006412,GO:0005739,GO:0003735,GO:0005840,GO:0005615,GO:0005762,GO:0005743,GO:0070125,GO:0070126,GO:0005761,GO:0008097,GO:0035928,GO:0005622	RNA binding|translation|mitochondrion|structural constituent of ribosome|ribosome|extracellular space|mitochondrial large ribosomal subunit|mitochondrial inner membrane|mitochondrial translational elongation|mitochondrial translational termination|mitochondrial ribosome|5S rRNA binding|rRNA import into mitochondrion|intracellular	path:hsa03010	Ribosome
HSH2D	5.67769e-53	0.297851	0.354	0.177	1.90419e-48	1	2	ENSG00000196684	84941	protein_coding	hematopoietic SH2 domain containing [Source:HGNC Symbol;Acc:HGNC:24920]	GO:0005634,GO:0005737,GO:0007165,GO:0005515	nucleus|cytoplasm|signal transduction|protein binding
NUCB2	1.47808e-52	0.160312	0.669	0.467	4.95717e-48	1	1.433	ENSG00000070081	4925	protein_coding	nucleobindin 2 [Source:HGNC Symbol;Acc:HGNC:8044]	GO:0005509,GO:0032099,GO:0005634,GO:0005737,GO:0016020,GO:0046872,GO:0005783,GO:0003677,GO:0005794,GO:0005615,GO:0005515,GO:0005576,GO:0005793,GO:0070062,GO:0005886,GO:0005635,GO:0005829,GO:0005640	calcium ion binding|negative regulation of appetite|nucleus|cytoplasm|membrane|metal ion binding|endoplasmic reticulum|DNA binding|Golgi apparatus|extracellular space|protein binding|extracellular region|endoplasmic reticulum-Golgi intermediate compartment|extracellular exosome|plasma membrane|nuclear envelope|cytosol|nuclear outer membrane
SLC7A5	3.05474e-52	0.0753799	0.632	0.453	1.0245e-47	1	1.395	ENSG00000103257	8140	protein_coding	solute carrier family 7 member 5 [Source:HGNC Symbol;Acc:HGNC:11063]	GO:0016020,GO:0016021,GO:0043231,GO:0022857,GO:0055085,GO:0005829,GO:0005886,GO:0005765,GO:0005515,GO:0005764,GO:0006865,GO:0050900,GO:0042605,GO:0070062,GO:0016324,GO:0009986,GO:0016323,GO:0098591,GO:0015179,GO:0015804,GO:1902475,GO:1990184,GO:0009925,GO:0015171,GO:0015190,GO:0015196,GO:0015803,GO:0015807,GO:1904556	membrane|integral component of membrane|intracellular membrane-bounded organelle|transmembrane transporter activity|transmembrane transport|cytosol|plasma membrane|lysosomal membrane|protein binding|lysosome|amino acid transport|leukocyte migration|peptide antigen binding|extracellular exosome|apical plasma membrane|cell surface|basolateral plasma membrane|external side of apical plasma membrane|…	path:hsa04150,path:hsa05230	mTOR signaling pathway|Central carbon metabolism in cancer
ISCA1	6.97502e-52	0.290298	0.645	0.426	2.33928e-47	1	1.514	ENSG00000135070	81689	protein_coding	iron-sulfur cluster assembly 1 [Source:HGNC Symbol;Acc:HGNC:28660]	GO:0046872,GO:0005739,GO:0005198,GO:0051536,GO:0097428,GO:0005759,GO:0016226,GO:0044281,GO:0051537	metal ion binding|mitochondrion|structural molecule activity|iron-sulfur cluster binding|protein maturation by iron-sulfur cluster transfer|mitochondrial matrix|iron-sulfur cluster assembly|small molecule metabolic process|2 iron, 2 sulfur cluster binding
MT-ND1	1.18027e-51	0.0466017	1	0.989	3.95838e-47	1	1.011	ENSG00000198888	4535	protein_coding	mitochondrially encoded NADH:ubiquinone oxidoreductase core subunit 1 [Source:HGNC Symbol;Acc:HGNC:7455]	GO:0016020,GO:0016021,GO:0055114,GO:0005743,GO:0005739,GO:0005515,GO:0070469,GO:0009060,GO:0031966,GO:0008137,GO:0005747,GO:0003954,GO:0006120,GO:0032981,GO:0014070,GO:0033194,GO:0042493,GO:0030425,GO:0043025	membrane|integral component of membrane|oxidation-reduction process|mitochondrial inner membrane|mitochondrion|protein binding|respirasome|aerobic respiration|mitochondrial membrane|NADH dehydrogenase (ubiquinone) activity|mitochondrial respiratory chain complex I|NADH dehydrogenase activity|mitochondrial electron transport, NADH to ubiquinone|mitochondrial respiratory chain complex I assembly|re…
UBE2B	1.89626e-51	0.222723	0.808	0.617	6.35968e-47	1	1.31	ENSG00000119048	7320	protein_coding	ubiquitin conjugating enzyme E2 B [Source:HGNC Symbol;Acc:HGNC:12473]	GO:0005634,GO:0005737,GO:0016020,GO:0000166,GO:0005524,GO:0016740,GO:0016567,GO:0005886,GO:0005515,GO:0004842,GO:0006281,GO:0006974,GO:0051865,GO:0006511,GO:0007283,GO:0000790,GO:0061631,GO:0070936,GO:0005654,GO:0050821,GO:0043161,GO:0031625,GO:0090263,GO:0009411,GO:0000785,GO:0000209,GO:0070534,GO:0043951,GO:0070979,GO:0005657,GO:0006513,GO:0033503,GO:0033522,GO:0042493,GO:0042769,GO:0006301,GO:…	nucleus|cytoplasm|membrane|nucleotide binding|ATP binding|transferase activity|protein ubiquitination|plasma membrane|protein binding|ubiquitin-protein transferase activity|DNA repair|cellular response to DNA damage stimulus|protein autoubiquitination|ubiquitin-dependent protein catabolic process|spermatogenesis|nuclear chromatin|ubiquitin conjugating enzyme activity|protein K48-linked ubiquitina…	path:hsa04120	Ubiquitin mediated proteolysis
EIF1	4.47193e-51	0.00508511	0.999	0.99	1.4998e-46	1	1.009	ENSG00000173812	10209	protein_coding	eukaryotic translation initiation factor 1 [Source:HGNC Symbol;Acc:HGNC:3249]	GO:0003743,GO:0006413,GO:0003723,GO:0005634,GO:0005737,GO:0006412,GO:0005515,GO:0008135,GO:0016282,GO:0006446,GO:0043024	translation initiation factor activity|translational initiation|RNA binding|nucleus|cytoplasm|translation|protein binding|translation factor activity, RNA binding|eukaryotic 43S preinitiation complex|regulation of translational initiation|ribosomal small subunit binding	path:hsa03013	RNA transport
CD2	4.87803e-51	0.173395	0.52	0.33	1.63599e-46	1	1.576	ENSG00000116824	914	protein_coding	CD2 molecule [Source:HGNC Symbol;Acc:HGNC:1639]	GO:0016020,GO:0016021,GO:0007155,GO:0005886,GO:0005515,GO:0006915,GO:0009986,GO:0050900,GO:0005887,GO:0038023,GO:0005102,GO:1902715,GO:2000484,GO:0030101,GO:0042110,GO:0098609,GO:0009897,GO:0032760,GO:0007166,GO:0045580,GO:0034113,GO:0019901,GO:0030971,GO:0042803,GO:0043621,GO:0001766,GO:0030887,GO:0005576,GO:0005911,GO:0009898,GO:0032991,GO:0045121,GO:0046658	membrane|integral component of membrane|cell adhesion|plasma membrane|protein binding|apoptotic process|cell surface|leukocyte migration|integral component of plasma membrane|signaling receptor activity|signaling receptor binding|positive regulation of interferon-gamma secretion|positive regulation of interleukin-8 secretion|natural killer cell activation|T cell activation|cell-cell adhesion|exte…	path:hsa04514,path:hsa04640	Cell adhesion molecules (CAMs)|Hematopoietic cell lineage
HLA-A	6.35033e-51	0.113987	0.999	0.982	2.12977e-46	1	1.017	ENSG00000206503	3105	protein_coding	major histocompatibility complex, class I, A [Source:HGNC Symbol;Acc:HGNC:4931]	GO:0016020,GO:0016021,GO:0005783,GO:0005789,GO:0005794,GO:0005886,GO:0006955,GO:0009986,GO:0002376,GO:0050776,GO:0005887,GO:0042605,GO:0019882,GO:0002474,GO:0042612,GO:0016567,GO:0070062,GO:0002479,GO:0030670,GO:0000139,GO:0060333,GO:0012507,GO:0060337,GO:0071556,GO:0031901,GO:0002480,GO:0042270,GO:0055038,GO:0030881,GO:0046977,GO:0036037,GO:0042590,GO:0001913	membrane|integral component of membrane|endoplasmic reticulum|endoplasmic reticulum membrane|Golgi apparatus|plasma membrane|immune response|cell surface|immune system process|regulation of immune response|integral component of plasma membrane|peptide antigen binding|antigen processing and presentation|antigen processing and presentation of peptide antigen via MHC class I|MHC class I protein comp…	path:hsa04144,path:hsa04145,path:hsa04218,path:hsa04514,path:hsa04612,path:hsa04650,path:hsa04940,path:hsa05163,path:hsa05165,path:hsa05166,path:hsa05167,path:hsa05168,path:hsa05169,path:hsa05170,path:hsa05203,path:hsa05320,path:hsa05330,path:hsa05332,path:hsa05416	Endocytosis|Phagosome|Cellular senescence|Cell adhesion molecules (CAMs)|Antigen processing and presentation|Natural killer cell mediated cytotoxicity|Type I diabetes mellitus|Human cytomegalovirus infection|Human papillomavirus infection|Human T-cell leukemia virus 1 infection|Kaposi sarcoma-associated herpesvirus infection|Herpes simplex infection|Epstein-Barr virus infection|Human immunodefici…
FXYD5	1.36287e-50	0.293329	0.653	0.448	4.57079e-46	1	1.458	ENSG00000089327	53827	protein_coding	FXYD domain containing ion transport regulator 5 [Source:HGNC Symbol;Acc:HGNC:4029]	GO:0016020,GO:0006811,GO:0099106,GO:0043269,GO:0016021,GO:0003779,GO:0017080,GO:2000649,GO:0005515,GO:0045296,GO:0030033,GO:0046588	membrane|ion transport|ion channel regulator activity|regulation of ion transport|integral component of membrane|actin binding|sodium channel regulator activity|regulation of sodium ion transmembrane transporter activity|protein binding|cadherin binding|microvillus assembly|negative regulation of calcium-dependent cell-cell adhesion
RPL26	1.66904e-50	0.085105	1	0.984	5.59763e-46	1	1.016	ENSG00000161970	6154	protein_coding	ribosomal protein L26 [Source:HGNC Symbol;Acc:HGNC:10327]	GO:0003723,GO:0016020,GO:0006412,GO:0003735,GO:0005840,GO:0002181,GO:0015934,GO:0006364,GO:0022625,GO:0005515,GO:0005829,GO:0070062,GO:0019083,GO:0042273,GO:0006413,GO:0005737,GO:0000184,GO:0048027,GO:0006614,GO:0071480,GO:0005654,GO:0006977,GO:0034644,GO:0005730,GO:0045727,GO:1902164,GO:1902167,GO:1904803,GO:0022626,GO:1990904,GO:0005622	RNA binding|membrane|translation|structural constituent of ribosome|ribosome|cytoplasmic translation|large ribosomal subunit|rRNA processing|cytosolic large ribosomal subunit|protein binding|cytosol|extracellular exosome|viral transcription|ribosomal large subunit biogenesis|translational initiation|cytoplasm|nuclear-transcribed mRNA catabolic process, nonsense-mediated decay|mRNA 5'-UTR binding|…	path:hsa03010	Ribosome
XBP1	6.96233e-50	0.302981	0.668	0.458	2.33502e-45	1	1.459	ENSG00000100219	7494	protein_coding	X-box binding protein 1 [Source:HGNC Symbol;Acc:HGNC:12801]	GO:0045766,GO:0008284,GO:0030335,GO:0035470,GO:0005623,GO:0005634,GO:0005737,GO:0016020,GO:0016021,GO:0015031,GO:0043066,GO:0005783,GO:0005789,GO:0006355,GO:0003677,GO:0003700,GO:0006629,GO:0005515,GO:0000978,GO:0000981,GO:0043565,GO:0001525,GO:0001889,GO:0001935,GO:0002070,GO:0006511,GO:0006990,GO:0010506,GO:0031017,GO:0031648,GO:0035356,GO:0042149,GO:0042632,GO:0045600,GO:0045944,GO:0055089,GO:…	positive regulation of angiogenesis|positive regulation of cell population proliferation|positive regulation of cell migration|positive regulation of vascular wound healing|cell|nucleus|cytoplasm|membrane|integral component of membrane|protein transport|negative regulation of apoptotic process|endoplasmic reticulum|endoplasmic reticulum membrane|regulation of transcription, DNA-templated|DNA bind…	path:hsa04141,path:hsa04932,path:hsa05166	Protein processing in endoplasmic reticulum|Non-alcoholic fatty liver disease (NAFLD)|Human T-cell leukemia virus 1 infection
CKLF	1.04081e-49	0.249373	0.788	0.586	3.49067e-45	1	1.345	ENSG00000217555	51192	protein_coding	chemokine like factor [Source:HGNC Symbol;Acc:HGNC:13253]	GO:0016020,GO:0016021,GO:0007165,GO:0005615,GO:0005576,GO:0005125,GO:0006935,GO:0030593,GO:0008283,GO:0008009,GO:0048246,GO:0048247,GO:0032940,GO:0030595	membrane|integral component of membrane|signal transduction|extracellular space|extracellular region|cytokine activity|chemotaxis|neutrophil chemotaxis|cell population proliferation|chemokine activity|macrophage chemotaxis|lymphocyte chemotaxis|secretion by cell|leukocyte chemotaxis
TNFSF14	1.5758e-49	0.298457	0.612	0.392	5.28492e-45	1	1.561	ENSG00000125735	8740	protein_coding	TNF superfamily member 14 [Source:HGNC Symbol;Acc:HGNC:11930]	GO:0005737,GO:0016020,GO:0016021,GO:0005615,GO:0005886,GO:0005515,GO:0007165,GO:0005576,GO:0006955,GO:0005125,GO:0005164,GO:0043154,GO:0033209,GO:0071260,GO:0005102,GO:1901224,GO:0042110,GO:0006915,GO:0043027,GO:0031295,GO:0042098,GO:0043029,GO:0010820,GO:0045663,GO:1901741	cytoplasm|membrane|integral component of membrane|extracellular space|plasma membrane|protein binding|signal transduction|extracellular region|immune response|cytokine activity|tumor necrosis factor receptor binding|negative regulation of cysteine-type endopeptidase activity involved in apoptotic process|tumor necrosis factor-mediated signaling pathway|cellular response to mechanical stimulus|sig…	path:hsa04060,path:hsa04064,path:hsa05168	Cytokine-cytokine receptor interaction|NF-kappa B signaling pathway|Herpes simplex infection
AHSA1	1.80105e-49	0.245911	0.868	0.696	6.04037e-45	1	1.247	ENSG00000100591	10598	protein_coding	activator of HSP90 ATPase activity 1 [Source:HGNC Symbol;Acc:HGNC:1189]	GO:0005829,GO:0032781,GO:0001671,GO:0051879,GO:0005737,GO:0005783,GO:0005515,GO:0051087,GO:0045296,GO:0070062	cytosol|positive regulation of ATPase activity|ATPase activator activity|Hsp90 protein binding|cytoplasm|endoplasmic reticulum|protein binding|chaperone binding|cadherin binding|extracellular exosome
RPL36	4.28882e-49	0.160756	0.991	0.963	1.43838e-44	1	1.029	ENSG00000130255	25873	protein_coding	ribosomal protein L36 [Source:HGNC Symbol;Acc:HGNC:13631]	GO:0003723,GO:0005737,GO:0016020,GO:0006412,GO:0002181,GO:0003735,GO:0005840,GO:0005829,GO:0005730,GO:0022625,GO:0019083,GO:0006413,GO:0000184,GO:0006614,GO:0042788,GO:0005622	RNA binding|cytoplasm|membrane|translation|cytoplasmic translation|structural constituent of ribosome|ribosome|cytosol|nucleolus|cytosolic large ribosomal subunit|viral transcription|translational initiation|nuclear-transcribed mRNA catabolic process, nonsense-mediated decay|SRP-dependent cotranslational protein targeting to membrane|polysomal ribosome|intracellular	path:hsa03010	Ribosome
ZNF571	4.89619e-49	0.335527	0.327	0.144	1.64208e-44	1	2.271	ENSG00000180479	51276	protein_coding	zinc finger protein 571 [Source:HGNC Symbol;Acc:HGNC:25000]	GO:0003676,GO:0006355,GO:0005622,GO:0005634,GO:0046872,GO:0003677	nucleic acid binding|regulation of transcription, DNA-templated|intracellular|nucleus|metal ion binding|DNA binding
EPAS1	9.87969e-49	0.137656	0.611	0.423	3.31345e-44	1	1.444	ENSG00000116016	2034	protein_coding	endothelial PAS domain protein 1 [Source:HGNC Symbol;Acc:HGNC:3374]	GO:0005634,GO:0005737,GO:0046983,GO:0006355,GO:0003700,GO:0005667,GO:0016607,GO:0003677,GO:0005515,GO:0007275,GO:0030154,GO:0000981,GO:0006357,GO:0045944,GO:0000790,GO:0016567,GO:0005654,GO:0005829,GO:0043687,GO:0061418,GO:0001525,GO:0046982,GO:0007165,GO:0006366,GO:0120162,GO:0071456,GO:0043565,GO:0008134,GO:0035035,GO:0001666,GO:0001228,GO:0001892,GO:0001974,GO:0002027,GO:0006979,GO:0007005,GO:…	nucleus|cytoplasm|protein dimerization activity|regulation of transcription, DNA-templated|DNA-binding transcription factor activity|transcription factor complex|nuclear speck|DNA binding|protein binding|multicellular organism development|cell differentiation|DNA-binding transcription factor activity, RNA polymerase II-specific|regulation of transcription by RNA polymerase II|positive regulation …	path:hsa05200,path:hsa05211	Pathways in cancer|Renal cell carcinoma
PGRMC2	1.03783e-48	0.298915	0.419	0.235	3.48066e-44	1	1.783	ENSG00000164040	10424	protein_coding	progesterone receptor membrane component 2 [Source:HGNC Symbol;Acc:HGNC:16089]	GO:0016020,GO:0016021,GO:0005515,GO:0043401,GO:0008289,GO:0005496,GO:0003707,GO:0005635	membrane|integral component of membrane|protein binding|steroid hormone mediated signaling pathway|lipid binding|steroid binding|steroid hormone receptor activity|nuclear envelope
RPS28	1.2678e-48	0.108541	0.998	0.979	4.25194e-44	1	1.019	ENSG00000233927	6234	protein_coding	ribosomal protein S28 [Source:HGNC Symbol;Acc:HGNC:10418]	GO:0003723,GO:0005737,GO:0006412,GO:0002181,GO:0005783,GO:0003735,GO:0005840,GO:0005829,GO:0005515,GO:0022627,GO:0042254,GO:0006364,GO:0042274,GO:0000028,GO:0005654,GO:0070062,GO:0019083,GO:0006413,GO:0030490,GO:0000184,GO:0005791,GO:0006614,GO:0098556,GO:0015935,GO:0042788,GO:0005622	RNA binding|cytoplasm|translation|cytoplasmic translation|endoplasmic reticulum|structural constituent of ribosome|ribosome|cytosol|protein binding|cytosolic small ribosomal subunit|ribosome biogenesis|rRNA processing|ribosomal small subunit biogenesis|ribosomal small subunit assembly|nucleoplasm|extracellular exosome|viral transcription|translational initiation|maturation of SSU-rRNA|nuclear-tra…	path:hsa03010	Ribosome
CCT4	3.28698e-48	0.255591	0.815	0.627	1.10239e-43	1	1.3	ENSG00000115484	10575	protein_coding	chaperonin containing TCP1 subunit 4 [Source:HGNC Symbol;Acc:HGNC:1617]	GO:0050821,GO:0003723,GO:0005737,GO:0000166,GO:0005524,GO:0005829,GO:0005654,GO:0006457,GO:0005856,GO:0042995,GO:0005515,GO:0042470,GO:0005874,GO:0051082,GO:0005815,GO:0070062,GO:0032212,GO:0051973,GO:0005813,GO:0090666,GO:1904851,GO:1904871,GO:1904874,GO:0005832,GO:0007339,GO:1901998,GO:0002199,GO:0044297	protein stabilization|RNA binding|cytoplasm|nucleotide binding|ATP binding|cytosol|nucleoplasm|protein folding|cytoskeleton|cell projection|protein binding|melanosome|microtubule|unfolded protein binding|microtubule organizing center|extracellular exosome|positive regulation of telomere maintenance via telomerase|positive regulation of telomerase activity|centrosome|scaRNA localization to Cajal b…
RPS15A	1.73517e-47	0.0524059	0.999	0.98	5.81942e-43	1	1.019	ENSG00000134419	6210	protein_coding	ribosomal protein S15a [Source:HGNC Symbol;Acc:HGNC:10389]	GO:0003723,GO:0005737,GO:0016020,GO:0006412,GO:0003735,GO:0005840,GO:0022627,GO:0005654,GO:0005829,GO:0070062,GO:0009615,GO:0019083,GO:0005515,GO:0008284,GO:0006413,GO:0045787,GO:0000184,GO:0006614	RNA binding|cytoplasm|membrane|translation|structural constituent of ribosome|ribosome|cytosolic small ribosomal subunit|nucleoplasm|cytosol|extracellular exosome|response to virus|viral transcription|protein binding|positive regulation of cell population proliferation|translational initiation|positive regulation of cell cycle|nuclear-transcribed mRNA catabolic process, nonsense-mediated decay|SR…	path:hsa03010	Ribosome
DDX5	1.85865e-47	0.0931851	0.997	0.962	6.23354e-43	1	1.036	ENSG00000108654	1655	protein_coding	DEAD-box helicase 5 [Source:HGNC Symbol;Acc:HGNC:2746]	GO:0030509,GO:0003676,GO:0003723,GO:0006397,GO:0008380,GO:0005634,GO:0016020,GO:0000166,GO:0005524,GO:0016787,GO:0005515,GO:0005681,GO:0048511,GO:0004386,GO:0000398,GO:0071013,GO:0005730,GO:0003724,GO:0005737,GO:0000956,GO:0000122,GO:0005654,GO:0070062,GO:1990904,GO:0006357,GO:0000381,GO:0043021,GO:0070412,GO:0003730,GO:0030521,GO:0030520,GO:0046332,GO:0072332,GO:0050681,GO:0043517,GO:1990841,GO:…	BMP signaling pathway|nucleic acid binding|RNA binding|mRNA processing|RNA splicing|nucleus|membrane|nucleotide binding|ATP binding|hydrolase activity|protein binding|spliceosomal complex|rhythmic process|helicase activity|mRNA splicing, via spliceosome|catalytic step 2 spliceosome|nucleolus|RNA helicase activity|cytoplasm|nuclear-transcribed mRNA catabolic process|negative regulation of transcri…	path:hsa03040,path:hsa05202,path:hsa05205	Spliceosome|Transcriptional misregulation in cancer|Proteoglycans in cancer
VPS37B	2.52866e-47	0.235563	0.784	0.589	8.48061e-43	1	1.331	ENSG00000139722	79720	protein_coding	VPS37B subunit of ESCRT-I [Source:HGNC Symbol;Acc:HGNC:25754]	GO:0005737,GO:0016020,GO:0015031,GO:0005886,GO:0005515,GO:0000813,GO:0032509,GO:0030496,GO:0005768,GO:0031902,GO:0043231,GO:0070062,GO:0048306,GO:0006612,GO:0006623,GO:0016197,GO:0016236,GO:0019058,GO:0036258,GO:0039702,GO:0043162,GO:0075733,GO:0010008,GO:0043657,GO:1902188,GO:1903774	cytoplasm|membrane|protein transport|plasma membrane|protein binding|ESCRT I complex|endosome transport via multivesicular body sorting pathway|midbody|endosome|late endosome membrane|intracellular membrane-bounded organelle|extracellular exosome|calcium-dependent protein binding|protein targeting to membrane|protein targeting to vacuole|endosomal transport|macroautophagy|viral life cycle|multive…	path:hsa04144	Endocytosis
RPS14	6.11152e-47	0.0234095	1	0.986	2.04968e-42	1	1.014	ENSG00000164587	6208	protein_coding	ribosomal protein S14 [Source:HGNC Symbol;Acc:HGNC:10387]	GO:0003723,GO:0016020,GO:0006412,GO:0003735,GO:0005840,GO:0005515,GO:0030218,GO:0000028,GO:0022627,GO:0005730,GO:0005925,GO:0000462,GO:0000122,GO:0005654,GO:0005829,GO:0070062,GO:0019083,GO:0006413,GO:0006364,GO:0048027,GO:0030490,GO:0000184,GO:0006417,GO:0006614,GO:0014069,GO:0045182,GO:0070181	RNA binding|membrane|translation|structural constituent of ribosome|ribosome|protein binding|erythrocyte differentiation|ribosomal small subunit assembly|cytosolic small ribosomal subunit|nucleolus|focal adhesion|maturation of SSU-rRNA from tricistronic rRNA transcript (SSU-rRNA, 5.8S rRNA, LSU-rRNA)|negative regulation of transcription by RNA polymerase II|nucleoplasm|cytosol|extracellular exoso…	path:hsa03010	Ribosome
ARAP2	1.30346e-46	0.250677	0.698	0.497	4.37156e-42	1	1.404	ENSG00000047365	116984	protein_coding	ArfGAP with RhoGAP domain, ankyrin repeat and PH domain 2 [Source:HGNC Symbol;Acc:HGNC:16924]	GO:0005737,GO:0046872,GO:0007165,GO:0005096,GO:0043547,GO:0005547,GO:0005829,GO:0051056,GO:0005515	cytoplasm|metal ion binding|signal transduction|GTPase activator activity|positive regulation of GTPase activity|phosphatidylinositol-3,4,5-trisphosphate binding|cytosol|regulation of small GTPase mediated signal transduction|protein binding	path:hsa04144	Endocytosis
PTGES3	1.76363e-46	0.188706	0.912	0.761	5.91486e-42	1	1.198	ENSG00000110958	10728	protein_coding	prostaglandin E synthase 3 [Source:HGNC Symbol;Acc:HGNC:16049]	GO:0005634,GO:0005737,GO:0016853,GO:0005829,GO:0005654,GO:0006629,GO:0006631,GO:0006633,GO:0005515,GO:0000781,GO:1900034,GO:0006805,GO:0000723,GO:0007165,GO:0032991,GO:0051879,GO:0042327,GO:0051082,GO:0050220,GO:0001516,GO:0006693,GO:0019371,GO:0051973,GO:0003720,GO:0007004,GO:0005697,GO:0006457,GO:0051087,GO:0051131,GO:0050821,GO:0070182,GO:1905323,GO:0051085,GO:0101031,GO:0005978,GO:0008283,GO:…	nucleus|cytoplasm|isomerase activity|cytosol|nucleoplasm|lipid metabolic process|fatty acid metabolic process|fatty acid biosynthetic process|protein binding|chromosome, telomeric region|regulation of cellular response to heat|xenobiotic metabolic process|telomere maintenance|signal transduction|protein-containing complex|Hsp90 protein binding|positive regulation of phosphorylation|unfolded prote…	path:hsa00590	Arachidonic acid metabolism
PRKX	2.59257e-46	0.307876	0.634	0.43	8.69495e-42	1	1.474	ENSG00000183943	5613	protein_coding	protein kinase X-linked [Source:HGNC Symbol;Acc:HGNC:9441]	GO:0005634,GO:0005737,GO:0000166,GO:0004672,GO:0004674,GO:0005524,GO:0016301,GO:0016740,GO:0006468,GO:0016310,GO:0007155,GO:0005515,GO:0007275,GO:0030154,GO:0007165,GO:0030155,GO:0001525,GO:0018105,GO:0030334,GO:0046777,GO:0043542,GO:0031589,GO:0004691,GO:0005952,GO:0001935,GO:0030099,GO:0060562,GO:0060993,GO:2000696	nucleus|cytoplasm|nucleotide binding|protein kinase activity|protein serine/threonine kinase activity|ATP binding|kinase activity|transferase activity|protein phosphorylation|phosphorylation|cell adhesion|protein binding|multicellular organism development|cell differentiation|signal transduction|regulation of cell adhesion|angiogenesis|peptidyl-serine phosphorylation|regulation of cell migration|…
TRDC	3.07514e-46	0.111643	0.922	0.774	1.03134e-41	1	1.191	ENSG00000211829	--	TR_C_gene	T cell receptor delta constant [Source:HGNC Symbol;Acc:HGNC:12253]	GO:0009897	external side of plasma membrane
PDCD4	6.87066e-46	0.246013	0.894	0.757	2.30428e-41	1	1.181	ENSG00000150593	27250	protein_coding	programmed cell death 4 [Source:HGNC Symbol;Acc:HGNC:8763]	GO:2000353,GO:1904706,GO:0050729,GO:1900016,GO:1905064,GO:1905461,GO:0005634,GO:0030509,GO:0060940,GO:0071222,GO:0003723,GO:0005737,GO:0005829,GO:0005515,GO:0045892,GO:0006915,GO:0035722,GO:1901224,GO:0045786,GO:0007569,GO:1904761,GO:0043508,GO:0034393,GO:0043066,GO:0051246	positive regulation of endothelial cell apoptotic process|negative regulation of vascular smooth muscle cell proliferation|positive regulation of inflammatory response|negative regulation of cytokine production involved in inflammatory response|negative regulation of vascular smooth muscle cell differentiation|positive regulation of vascular associated smooth muscle cell apoptotic process|nucleus…	path:hsa05205,path:hsa05206	Proteoglycans in cancer|MicroRNAs in cancer
LRRC47	1.48746e-45	0.205284	0.253	0.118	4.98864e-41	1	2.144	ENSG00000130764	57470	protein_coding	leucine rich repeat containing 47 [Source:HGNC Symbol;Acc:HGNC:29207]	GO:0003723,GO:0005515,GO:0004826	RNA binding|protein binding|phenylalanine-tRNA ligase activity
TENT4B	2.49277e-45	0.22792	0.538	0.348	8.36026e-41	1	1.546	ENSG00000121274	64282	protein_coding	terminal nucleotidyltransferase 4B [Source:HGNC Symbol;Acc:HGNC:30758]	GO:0003723,GO:0006397,GO:0005634,GO:0005737,GO:0046872,GO:0016740,GO:0003677,GO:0051301,GO:0007049,GO:0016779,GO:0003887,GO:0071897,GO:0004652,GO:0043631,GO:0005730,GO:0006364,GO:0005515,GO:0070034,GO:0071044,GO:0006378,GO:0010587,GO:0032211,GO:0031499,GO:0060212,GO:0071076,GO:0070568,GO:0071050,GO:1905870,GO:0033500,GO:0043629,GO:0043630	RNA binding|mRNA processing|nucleus|cytoplasm|metal ion binding|transferase activity|DNA binding|cell division|cell cycle|nucleotidyltransferase activity|DNA-directed DNA polymerase activity|DNA biosynthetic process|polynucleotide adenylyltransferase activity|RNA polyadenylation|nucleolus|rRNA processing|protein binding|telomerase RNA binding|histone mRNA catabolic process|mRNA polyadenylation|mi…
FBXO34	3.32435e-45	0.27532	0.5	0.303	1.11492e-40	1	1.65	ENSG00000178974	55030	protein_coding	F-box protein 34 [Source:HGNC Symbol;Acc:HGNC:20201]	GO:0005515	protein binding
PTP4A1	3.79359e-45	0.316243	0.634	0.439	1.27229e-40	1	1.444	ENSG00000112245	7803	protein_coding	protein tyrosine phosphatase 4A1 [Source:HGNC Symbol;Acc:HGNC:9634]	GO:0005737,GO:0016020,GO:0005783,GO:0016787,GO:0005886,GO:0004721,GO:0005856,GO:0005515,GO:0016311,GO:0035335,GO:0016791,GO:0008138,GO:0007049,GO:0007275,GO:0006470,GO:0004725,GO:0005819,GO:0005634,GO:0005768,GO:0005769,GO:0009898,GO:0030335	cytoplasm|membrane|endoplasmic reticulum|hydrolase activity|plasma membrane|phosphoprotein phosphatase activity|cytoskeleton|protein binding|dephosphorylation|peptidyl-tyrosine dephosphorylation|phosphatase activity|protein tyrosine/serine/threonine phosphatase activity|cell cycle|multicellular organism development|protein dephosphorylation|protein tyrosine phosphatase activity|spindle|nucleus|en…
S100A6	4.80725e-45	0.249225	0.853	0.692	1.61226e-40	1	1.233	ENSG00000197956	6277	protein_coding	S100 calcium binding protein A6 [Source:HGNC Symbol;Acc:HGNC:10496]	GO:0005634,GO:0005737,GO:0016020,GO:0046872,GO:0005829,GO:0034220,GO:0005509,GO:0005886,GO:0042803,GO:0005515,GO:0007165,GO:0048471,GO:0007409,GO:0031234,GO:0070062,GO:0048306,GO:0062023,GO:0001726,GO:0005635,GO:0044548,GO:0048146,GO:0005576,GO:0005523,GO:0008270,GO:0015075	nucleus|cytoplasm|membrane|metal ion binding|cytosol|ion transmembrane transport|calcium ion binding|plasma membrane|protein homodimerization activity|protein binding|signal transduction|perinuclear region of cytoplasm|axonogenesis|extrinsic component of cytoplasmic side of plasma membrane|extracellular exosome|calcium-dependent protein binding|collagen-containing extracellular matrix|ruffle|nucl…
UBB	6.22486e-45	0.0848328	0.991	0.966	2.08769e-40	1	1.026	ENSG00000170315	7314	protein_coding	ubiquitin B [Source:HGNC Symbol;Acc:HGNC:12463]	GO:0005515,GO:0005634,GO:0005737,GO:0005615,GO:0005886,GO:0031625,GO:0016567,GO:0005789,GO:0005654,GO:0005829,GO:0070062,GO:0044267,GO:0016197,GO:0019058,GO:0075733,GO:0010008,GO:0043657,GO:0000209,GO:0016579,GO:0031145,GO:0043488,GO:0055085,GO:0061418,GO:0070498,GO:0036297,GO:0006625,GO:0002755,GO:0002756,GO:0007249,GO:0035666,GO:0045944,GO:0061024,GO:0031982,GO:0019221,GO:0030666,GO:0005739,GO:…	protein binding|nucleus|cytoplasm|extracellular space|plasma membrane|ubiquitin protein ligase binding|protein ubiquitination|endoplasmic reticulum membrane|nucleoplasm|cytosol|extracellular exosome|cellular protein metabolic process|endosomal transport|viral life cycle|intracellular transport of virus|endosome membrane|host cell|protein polyubiquitination|protein deubiquitination|anaphase-promot…	path:hsa04137,path:hsa04144,path:hsa05012,path:hsa05167	Mitophagy - animal|Endocytosis|Parkinson disease|Kaposi sarcoma-associated herpesvirus infection
LEPROTL1	7.29355e-45	0.0216787	0.77	0.635	2.44611e-40	1	1.213	ENSG00000104660	23484	protein_coding	leptin receptor overlapping transcript like 1 [Source:HGNC Symbol;Acc:HGNC:6555]	GO:0016020,GO:0016021,GO:0005515,GO:0005768,GO:2000009,GO:0032511	membrane|integral component of membrane|protein binding|endosome|negative regulation of protein localization to cell surface|late endosome to vacuole transport via multivesicular body sorting pathway
RNF125	9.03634e-45	0.269837	0.672	0.475	3.03061e-40	1	1.415	ENSG00000101695	54941	protein_coding	ring finger protein 125 [Source:HGNC Symbol;Acc:HGNC:21150]	GO:0016020,GO:0046872,GO:0016740,GO:0043231,GO:0016567,GO:0008270,GO:0005794,GO:0005515,GO:0000139,GO:0006511,GO:0061630,GO:0002376,GO:0002250,GO:0032480,GO:0002039,GO:0000209,GO:0031624,GO:0039536,GO:0034098	membrane|metal ion binding|transferase activity|intracellular membrane-bounded organelle|protein ubiquitination|zinc ion binding|Golgi apparatus|protein binding|Golgi membrane|ubiquitin-dependent protein catabolic process|ubiquitin protein ligase activity|immune system process|adaptive immune response|negative regulation of type I interferon production|p53 binding|protein polyubiquitination|ubiqu…	path:hsa04622	RIG-I-like receptor signaling pathway
CD38	1.07728e-44	0.238836	0.628	0.436	3.613e-40	1	1.44	ENSG00000004468	952	protein_coding	CD38 molecule [Source:HGNC Symbol;Acc:HGNC:1667]	GO:0016020,GO:0016021,GO:0016740,GO:0043066,GO:0016787,GO:0045893,GO:0005886,GO:0070062,GO:0003953,GO:0050135,GO:0007165,GO:0045892,GO:0050853,GO:0097190,GO:0030890,GO:0042493,GO:0019674,GO:0016849,GO:0061809,GO:0016798,GO:0042802,GO:0001666,GO:0007204,GO:0007565,GO:0008284,GO:0009725,GO:0010977,GO:0014824,GO:0030307,GO:0032024,GO:0032355,GO:0032526,GO:0032570,GO:0033194,GO:0034097,GO:0045779,GO:…	membrane|integral component of membrane|transferase activity|negative regulation of apoptotic process|hydrolase activity|positive regulation of transcription, DNA-templated|plasma membrane|extracellular exosome|NAD+ nucleosidase activity|NAD(P)+ nucleosidase activity|signal transduction|negative regulation of transcription, DNA-templated|B cell receptor signaling pathway|apoptotic signaling pathw…	path:hsa00760,path:hsa04020,path:hsa04640,path:hsa04921,path:hsa04970,path:hsa04972	Nicotinate and nicotinamide metabolism|Calcium signaling pathway|Hematopoietic cell lineage|Oxytocin signaling pathway|Salivary secretion|Pancreatic secretion
SRSF5	5.41732e-44	0.168394	0.971	0.892	1.81686e-39	1	1.089	ENSG00000100650	6430	protein_coding	serine and arginine rich splicing factor 5 [Source:HGNC Symbol;Acc:HGNC:10787]	GO:0003676,GO:0003723,GO:0006397,GO:0008380,GO:0005634,GO:0016607,GO:0005730,GO:0005829,GO:0043422,GO:0001889,GO:0032868,GO:0032869,GO:0033120,GO:0051726,GO:0097421,GO:0000381,GO:0005654,GO:0005515,GO:0006406,GO:0006405,GO:0031124,GO:0000398,GO:0045292,GO:0006376	nucleic acid binding|RNA binding|mRNA processing|RNA splicing|nucleus|nuclear speck|nucleolus|cytosol|protein kinase B binding|liver development|response to insulin|cellular response to insulin stimulus|positive regulation of RNA splicing|regulation of cell cycle|liver regeneration|regulation of alternative mRNA splicing, via spliceosome|nucleoplasm|protein binding|mRNA export from nucleus|RNA ex…	path:hsa03040,path:hsa05168	Spliceosome|Herpes simplex infection
ITGB1	7.45895e-44	0.25587	0.817	0.644	2.50158e-39	1	1.269	ENSG00000150093	3688	protein_coding	integrin subunit beta 1 [Source:HGNC Symbol;Acc:HGNC:6153]	GO:0045766,GO:0051897,GO:0005737,GO:0016020,GO:0016021,GO:0046872,GO:0007155,GO:0005886,GO:0042995,GO:0005515,GO:0042470,GO:0030054,GO:0007229,GO:0009986,GO:0007160,GO:0008305,GO:0046718,GO:0005925,GO:0050776,GO:0050900,GO:0038023,GO:0005768,GO:0043547,GO:0045296,GO:0030027,GO:0070062,GO:0016477,GO:0001968,GO:0042383,GO:0032154,GO:0032587,GO:0030335,GO:0016032,GO:0055037,GO:0005178,GO:0033627,GO:…	positive regulation of angiogenesis|positive regulation of protein kinase B signaling|cytoplasm|membrane|integral component of membrane|metal ion binding|cell adhesion|plasma membrane|cell projection|protein binding|melanosome|cell junction|integrin-mediated signaling pathway|cell surface|cell-matrix adhesion|integrin complex|viral entry into host cell|focal adhesion|regulation of immune response…	path:hsa04015,path:hsa04145,path:hsa04151,path:hsa04360,path:hsa04510,path:hsa04512,path:hsa04514,path:hsa04530,path:hsa04611,path:hsa04670,path:hsa04810,path:hsa05100,path:hsa05130,path:hsa05131,path:hsa05133,path:hsa05140,path:hsa05145,path:hsa05165,path:hsa05200,path:hsa05205,path:hsa05222,path:hsa05410,path:hsa05412,path:hsa05414	Rap1 signaling pathway|Phagosome|PI3K-Akt signaling pathway|Axon guidance|Focal adhesion|ECM-receptor interaction|Cell adhesion molecules (CAMs)|Tight junction|Platelet activation|Leukocyte transendothelial migration|Regulation of actin cytoskeleton|Bacterial invasion of epithelial cells|Pathogenic Escherichia coli infection|Shigellosis|Pertussis|Leishmaniasis|Toxoplasmosis|Human papillomavirus i…
SARAF	8.76041e-44	0.139067	0.906	0.783	2.93807e-39	1	1.157	ENSG00000133872	51669	protein_coding	store-operated calcium entry associated regulatory factor [Source:HGNC Symbol;Acc:HGNC:28789]	GO:0016020,GO:0016021,GO:0005783,GO:0005789,GO:0006811,GO:0006816,GO:0030176,GO:0005515,GO:2001256,GO:0140268	membrane|integral component of membrane|endoplasmic reticulum|endoplasmic reticulum membrane|ion transport|calcium ion transport|integral component of endoplasmic reticulum membrane|protein binding|regulation of store-operated calcium entry|endoplasmic reticulum-plasma membrane contact site
CST7	1.1515e-43	0.184307	0.957	0.87	3.86191e-39	1	1.1	ENSG00000077984	8530	protein_coding	cystatin F [Source:HGNC Symbol;Acc:HGNC:2479]	GO:0005737,GO:0005515,GO:0005576,GO:0004869,GO:0030414,GO:0010466,GO:0006955,GO:0005783,GO:0042803,GO:0004866,GO:0031643,GO:0097340,GO:1903979,GO:0005615,GO:0005764,GO:0005768,GO:0005770,GO:0005771,GO:0005794,GO:0031410	cytoplasm|protein binding|extracellular region|cysteine-type endopeptidase inhibitor activity|peptidase inhibitor activity|negative regulation of peptidase activity|immune response|endoplasmic reticulum|protein homodimerization activity|endopeptidase inhibitor activity|positive regulation of myelination|inhibition of cysteine-type endopeptidase activity|negative regulation of microglial cell acti…
RBM38	1.72901e-43	0.0109504	0.567	0.436	5.79874e-39	1	1.3	ENSG00000132819	55544	protein_coding	RNA binding motif protein 38 [Source:HGNC Symbol;Acc:HGNC:15818]	GO:0003676,GO:0003723,GO:0006397,GO:0008380,GO:0005634,GO:0005737,GO:0005829,GO:0007049,GO:0030154,GO:0003729,GO:1990904,GO:0043484,GO:0003730,GO:0070935,GO:0010830	nucleic acid binding|RNA binding|mRNA processing|RNA splicing|nucleus|cytoplasm|cytosol|cell cycle|cell differentiation|mRNA binding|ribonucleoprotein complex|regulation of RNA splicing|mRNA 3'-UTR binding|3'-UTR-mediated mRNA stabilization|regulation of myotube differentiation
G3BP2	1.74866e-43	0.286441	0.791	0.621	5.86465e-39	1	1.274	ENSG00000138757	9908	protein_coding	G3BP stress granule assembly factor 2 [Source:HGNC Symbol;Acc:HGNC:30291]	GO:0003676,GO:0003723,GO:0051028,GO:0005737,GO:0005829,GO:0009967,GO:0005515,GO:0002376,GO:0045087,GO:0034063,GO:0003729,GO:0007265,GO:1990904,GO:0051260,GO:0016032,GO:0010494,GO:0030159,GO:0007253,GO:0062029	nucleic acid binding|RNA binding|mRNA transport|cytoplasm|cytosol|positive regulation of signal transduction|protein binding|immune system process|innate immune response|stress granule assembly|mRNA binding|Ras protein signal transduction|ribonucleoprotein complex|protein homooligomerization|viral process|cytoplasmic stress granule|receptor signaling complex adaptor activity|cytoplasmic sequester…
RPS18	9.44101e-43	0.0430337	1	0.993	3.16633e-38	1	1.007	ENSG00000231500	6222	protein_coding	ribosomal protein S18 [Source:HGNC Symbol;Acc:HGNC:10401]	GO:0003676,GO:0003723,GO:0005634,GO:0005737,GO:0016020,GO:0006412,GO:0005829,GO:0003735,GO:0005840,GO:0005515,GO:0022627,GO:0019843,GO:0005925,GO:0005654,GO:0070062,GO:0019083,GO:0006413,GO:0000184,GO:0006614,GO:0014069,GO:0015935,GO:0005622,GO:0005581	nucleic acid binding|RNA binding|nucleus|cytoplasm|membrane|translation|cytosol|structural constituent of ribosome|ribosome|protein binding|cytosolic small ribosomal subunit|rRNA binding|focal adhesion|nucleoplasm|extracellular exosome|viral transcription|translational initiation|nuclear-transcribed mRNA catabolic process, nonsense-mediated decay|SRP-dependent cotranslational protein targeting to…	path:hsa03010	Ribosome
AUTS2	3.68087e-42	0.238127	0.618	0.425	1.23449e-37	1	1.454	ENSG00000158321	26053	protein_coding	activator of transcription and developmental regulator AUTS2 [Source:HGNC Symbol;Acc:HGNC:14262]	GO:0005634,GO:0005737,GO:0005856,GO:0042995,GO:0005515,GO:0030426,GO:0005575,GO:0045944,GO:0010592,GO:0015629,GO:0031532,GO:0001764,GO:0003682,GO:0048675,GO:0097484,GO:0035022,GO:0051571,GO:2000620	nucleus|cytoplasm|cytoskeleton|cell projection|protein binding|growth cone|cellular_component|positive regulation of transcription by RNA polymerase II|positive regulation of lamellipodium assembly|actin cytoskeleton|actin cytoskeleton reorganization|neuron migration|chromatin binding|axon extension|dendrite extension|positive regulation of Rac protein signal transduction|positive regulation of h…
CRTAM	7.37328e-42	0.546905	0.407	0.237	2.47285e-37	1	1.717	ENSG00000109943	56253	protein_coding	cytotoxic and regulatory T cell molecule [Source:HGNC Symbol;Acc:HGNC:24313]	GO:0016020,GO:0016021,GO:0002376,GO:0002250,GO:0050776,GO:0005886,GO:0005102,GO:0002355,GO:0002860,GO:0008037,GO:0045954,GO:0050715,GO:0051606	membrane|integral component of membrane|immune system process|adaptive immune response|regulation of immune response|plasma membrane|signaling receptor binding|detection of tumor cell|positive regulation of natural killer cell mediated cytotoxicity directed against tumor cell target|cell recognition|positive regulation of natural killer cell mediated cytotoxicity|positive regulation of cytokine s…
MYO1E	8.24677e-42	0.245316	0.344	0.188	2.7658e-37	1	1.83	ENSG00000157483	4643	protein_coding	myosin IE [Source:HGNC Symbol;Acc:HGNC:7599]	GO:0005737,GO:0000166,GO:0005524,GO:0003774,GO:0003779,GO:0016459,GO:0005856,GO:0005515,GO:0030054,GO:0031410,GO:0008289,GO:0030136,GO:0005516,GO:0035091,GO:0006897,GO:0051015,GO:0070062,GO:0005912,GO:0015629,GO:0005911,GO:0072015,GO:0000146,GO:0030048,GO:0042623,GO:0032836,GO:0003094,GO:0045334,GO:0001570,GO:0001701,GO:0001822,GO:0006807,GO:0030097,GO:0035166,GO:0048008,GO:0005903	cytoplasm|nucleotide binding|ATP binding|motor activity|actin binding|myosin complex|cytoskeleton|protein binding|cell junction|cytoplasmic vesicle|lipid binding|clathrin-coated vesicle|calmodulin binding|phosphatidylinositol binding|endocytosis|actin filament binding|extracellular exosome|adherens junction|actin cytoskeleton|cell-cell junction|glomerular visceral epithelial cell development|micr…
NFE2L2	8.33766e-42	0.283262	0.643	0.449	2.79628e-37	1	1.432	ENSG00000116044	4780	protein_coding	nuclear factor, erythroid 2 like 2 [Source:HGNC Symbol;Acc:HGNC:7782]	GO:2000352,GO:0071499,GO:0045944,GO:0005634,GO:0071356,GO:0005737,GO:0005794,GO:0005813,GO:0005829,GO:0005654,GO:0006355,GO:0016567,GO:0003677,GO:0003700,GO:0005886,GO:0005515,GO:0000981,GO:0000790,GO:0045893,GO:0016032,GO:0034599,GO:0000976,GO:0019904,GO:0006366,GO:0043161,GO:0045454,GO:0001102,GO:0010499,GO:1903206,GO:0071498,GO:1903071,GO:0010628,GO:1902176,GO:0036499,GO:0070301,GO:0044212,GO:…	negative regulation of endothelial cell apoptotic process|cellular response to laminar fluid shear stress|positive regulation of transcription by RNA polymerase II|nucleus|cellular response to tumor necrosis factor|cytoplasm|Golgi apparatus|centrosome|cytosol|nucleoplasm|regulation of transcription, DNA-templated|protein ubiquitination|DNA binding|DNA-binding transcription factor activity|plasma …	path:hsa04141,path:hsa05200,path:hsa05225,path:hsa05418	Protein processing in endoplasmic reticulum|Pathways in cancer|Hepatocellular carcinoma|Fluid shear stress and atherosclerosis
BCL3	1.30613e-41	0.229099	0.337	0.181	4.38048e-37	1	1.862	ENSG00000069399	602	protein_coding	BCL3 transcription coactivator [Source:HGNC Symbol;Acc:HGNC:998]	GO:0005634,GO:0005737,GO:0043231,GO:0043066,GO:0005829,GO:0005654,GO:0005886,GO:0005515,GO:0006974,GO:0048471,GO:0030496,GO:0045893,GO:0045727,GO:0006351,GO:0009615,GO:0032991,GO:0042981,GO:0008134,GO:0030674,GO:0045892,GO:0007249,GO:0030330,GO:0046426,GO:0042771,GO:0045415,GO:0003677,GO:0003700,GO:0002268,GO:0002315,GO:0002455,GO:0002467,GO:0010225,GO:0019730,GO:0030198,GO:0032729,GO:0042088,GO:…	nucleus|cytoplasm|intracellular membrane-bounded organelle|negative regulation of apoptotic process|cytosol|nucleoplasm|plasma membrane|protein binding|cellular response to DNA damage stimulus|perinuclear region of cytoplasm|midbody|positive regulation of transcription, DNA-templated|positive regulation of translation|transcription, DNA-templated|response to virus|protein-containing complex|regul…	path:hsa04625,path:hsa04668	C-type lectin receptor signaling pathway|TNF signaling pathway
TPM4	1.3153e-41	0.274565	0.691	0.497	4.41126e-37	1	1.39	ENSG00000167460	7171	protein_coding	tropomyosin 4 [Source:HGNC Symbol;Acc:HGNC:12013]	GO:0005737,GO:0016020,GO:0046872,GO:0003779,GO:0042803,GO:0005856,GO:0005515,GO:0005509,GO:0005925,GO:0051015,GO:0005829,GO:0070062,GO:0005884,GO:0042802,GO:0007015,GO:0046982,GO:0001725,GO:0006936,GO:0008307,GO:0030049,GO:0001649,GO:0005862	cytoplasm|membrane|metal ion binding|actin binding|protein homodimerization activity|cytoskeleton|protein binding|calcium ion binding|focal adhesion|actin filament binding|cytosol|extracellular exosome|actin filament|identical protein binding|actin filament organization|protein heterodimerization activity|stress fiber|muscle contraction|structural constituent of muscle|muscle filament sliding|ost…	path:hsa04260,path:hsa04261,path:hsa05410,path:hsa05414	Cardiac muscle contraction|Adrenergic signaling in cardiomyocytes|Hypertrophic cardiomyopathy (HCM)|Dilated cardiomyopathy (DCM)
STK17B	8.19314e-41	0.246528	0.905	0.786	2.74782e-36	1	1.151	ENSG00000081320	9262	protein_coding	serine/threonine kinase 17b [Source:HGNC Symbol;Acc:HGNC:11396]	GO:0005634,GO:0016020,GO:0000166,GO:0004672,GO:0004674,GO:0005524,GO:0016301,GO:0016740,GO:0006468,GO:0016310,GO:0005886,GO:0006915,GO:0046777,GO:0035556,GO:0005793,GO:2000271,GO:0012501,GO:0015629	nucleus|membrane|nucleotide binding|protein kinase activity|protein serine/threonine kinase activity|ATP binding|kinase activity|transferase activity|protein phosphorylation|phosphorylation|plasma membrane|apoptotic process|protein autophosphorylation|intracellular signal transduction|endoplasmic reticulum-Golgi intermediate compartment|positive regulation of fibroblast apoptotic process|programm…
CRBN	1.07894e-40	0.21041	0.441	0.283	3.61855e-36	1	1.558	ENSG00000113851	51185	protein_coding	cereblon [Source:HGNC Symbol;Acc:HGNC:30185]	GO:0046872,GO:0005730,GO:0005634,GO:0005737,GO:0016020,GO:0016567,GO:0005515,GO:0032463,GO:0034766,GO:0090073,GO:0043161,GO:0031464	metal ion binding|nucleolus|nucleus|cytoplasm|membrane|protein ubiquitination|protein binding|negative regulation of protein homooligomerization|negative regulation of ion transmembrane transport|positive regulation of protein homodimerization activity|proteasome-mediated ubiquitin-dependent protein catabolic process|Cul4A-RING E3 ubiquitin ligase complex
OAZ1	1.51273e-40	0.0961274	0.992	0.942	5.07339e-36	1	1.053	ENSG00000104904	4946	protein_coding	ornithine decarboxylase antizyme 1 [Source:HGNC Symbol;Acc:HGNC:8095]	GO:0005829,GO:0008073,GO:0006595,GO:0043086,GO:0005515,GO:0005634,GO:0005737,GO:0045732,GO:0006521,GO:0006596,GO:0090316,GO:1902268	cytosol|ornithine decarboxylase inhibitor activity|polyamine metabolic process|negative regulation of catalytic activity|protein binding|nucleus|cytoplasm|positive regulation of protein catabolic process|regulation of cellular amino acid metabolic process|polyamine biosynthetic process|positive regulation of intracellular protein transport|negative regulation of polyamine transmembrane transport
DDX24	1.52789e-40	0.145108	0.914	0.788	5.12424e-36	1	1.16	ENSG00000089737	57062	protein_coding	DEAD-box helicase 24 [Source:HGNC Symbol;Acc:HGNC:13266]	GO:0003676,GO:0003723,GO:0016020,GO:0000166,GO:0005524,GO:0016787,GO:0004386,GO:0003724,GO:0005730,GO:0016070	nucleic acid binding|RNA binding|membrane|nucleotide binding|ATP binding|hydrolase activity|helicase activity|RNA helicase activity|nucleolus|RNA metabolic process
2020-03-03	1.8169e-40	0.258458	0.288	0.134	6.09352e-36	1	2.149	ENSG00000173926	115123	protein_coding	membrane associated ring-CH-type finger 3 [Source:HGNC Symbol;Acc:HGNC:28728]	GO:0016020,GO:0016021,GO:0043231,GO:0008270,GO:0046872,GO:0016740,GO:0016567,GO:0031410,GO:0030659,GO:0005764,GO:0005768,GO:0006897,GO:0031901,GO:0004842	membrane|integral component of membrane|intracellular membrane-bounded organelle|zinc ion binding|metal ion binding|transferase activity|protein ubiquitination|cytoplasmic vesicle|cytoplasmic vesicle membrane|lysosome|endosome|endocytosis|early endosome membrane|ubiquitin-protein transferase activity
STRAP	5.48018e-40	0.268054	0.674	0.495	1.83794e-35	1	1.362	ENSG00000023734	11171	protein_coding	serine/threonine kinase receptor associated protein [Source:HGNC Symbol;Acc:HGNC:30796]	GO:0003723,GO:0006397,GO:0008380,GO:0005634,GO:0005737,GO:0005829,GO:0005654,GO:0005515,GO:0000387,GO:0032797,GO:0034719,GO:0050680,GO:0030512,GO:0010719,GO:0060394,GO:0030277,GO:0010633,GO:0005102,GO:0000122	RNA binding|mRNA processing|RNA splicing|nucleus|cytoplasm|cytosol|nucleoplasm|protein binding|spliceosomal snRNP assembly|SMN complex|SMN-Sm protein complex|negative regulation of epithelial cell proliferation|negative regulation of transforming growth factor beta receptor signaling pathway|negative regulation of epithelial to mesenchymal transition|negative regulation of pathway-restricted SMAD…	path:hsa03013	RNA transport
GOLIM4	9.08634e-40	0.282504	0.411	0.241	3.04738e-35	1	1.705	ENSG00000173905	27333	protein_coding	golgi integral membrane protein 4 [Source:HGNC Symbol;Acc:HGNC:15448]	GO:0016020,GO:0016021,GO:0005794,GO:0000139,GO:0005768,GO:0032580,GO:0010008,GO:0005796,GO:0005801,GO:0030133,GO:0030139	membrane|integral component of membrane|Golgi apparatus|Golgi membrane|endosome|Golgi cisterna membrane|endosome membrane|Golgi lumen|cis-Golgi network|transport vesicle|endocytic vesicle
SNU13	1.54977e-39	0.253655	0.764	0.595	5.19762e-35	1	1.284	ENSG00000100138	4809	protein_coding	small nuclear ribonucleoprotein 13 [Source:HGNC Symbol;Acc:HGNC:7819]	GO:0003723,GO:0006397,GO:0008380,GO:0005634,GO:0005515,GO:0005681,GO:0042254,GO:0000398,GO:0005730,GO:1990904,GO:0032040,GO:0005654,GO:0046540,GO:0031428,GO:0006364,GO:0030515,GO:0071005,GO:0030621,GO:0034511,GO:0051117,GO:0000470,GO:0032991,GO:0030622,GO:0034512,GO:0000492,GO:0007338,GO:0001651,GO:0005690	RNA binding|mRNA processing|RNA splicing|nucleus|protein binding|spliceosomal complex|ribosome biogenesis|mRNA splicing, via spliceosome|nucleolus|ribonucleoprotein complex|small-subunit processome|nucleoplasm|U4/U6 x U5 tri-snRNP complex|box C/D snoRNP complex|rRNA processing|snoRNA binding|U2-type precatalytic spliceosome|U4 snRNA binding|U3 snoRNA binding|ATPase binding|maturation of LSU-rRNA|…	path:hsa03008,path:hsa03040	Ribosome biogenesis in eukaryotes|Spliceosome
ESYT2	1.83417e-39	0.164529	0.32	0.191	6.15146e-35	1	1.675	ENSG00000117868	57488	protein_coding	extended synaptotagmin 2 [Source:HGNC Symbol;Acc:HGNC:22211]	GO:0008289,GO:0006869,GO:0061817,GO:0016020,GO:0016021,GO:0046872,GO:0005783,GO:0005789,GO:0005886,GO:0005515,GO:0005509,GO:0042802,GO:0035091,GO:0005544,GO:0008429,GO:0031210,GO:0045296,GO:0006687,GO:0006897,GO:0005887,GO:0031227,GO:0031234,GO:0044232,GO:0140268	lipid binding|lipid transport|endoplasmic reticulum-plasma membrane tethering|membrane|integral component of membrane|metal ion binding|endoplasmic reticulum|endoplasmic reticulum membrane|plasma membrane|protein binding|calcium ion binding|identical protein binding|phosphatidylinositol binding|calcium-dependent phospholipid binding|phosphatidylethanolamine binding|phosphatidylcholine binding|cad…
ATP5F1E	3.17364e-39	0.155131	0.982	0.92	1.06438e-34	1	1.067	ENSG00000124172	514	protein_coding	ATP synthase F1 subunit epsilon [Source:HGNC Symbol;Acc:HGNC:838]	GO:0016020,GO:0016787,GO:0005743,GO:0005739,GO:0006811,GO:0005515,GO:0046933,GO:0015986,GO:0016887,GO:0005759,GO:0006754,GO:0045261,GO:0022857,GO:0042407,GO:0042776,GO:0005753,GO:0000275	membrane|hydrolase activity|mitochondrial inner membrane|mitochondrion|ion transport|protein binding|proton-transporting ATP synthase activity, rotational mechanism|ATP synthesis coupled proton transport|ATPase activity|mitochondrial matrix|ATP biosynthetic process|proton-transporting ATP synthase complex, catalytic core F(1)|transmembrane transporter activity|cristae formation|mitochondrial ATP …	path:hsa00190,path:hsa04714,path:hsa05010,path:hsa05012,path:hsa05016	Oxidative phosphorylation|Thermogenesis|Alzheimer disease|Parkinson disease|Huntington disease
NDEL1	4.44051e-39	0.215785	0.338	0.188	1.48926e-34	1	1.798	ENSG00000166579	81565	protein_coding	nudE neurodevelopment protein 1 like 1 [Source:HGNC Symbol;Acc:HGNC:17620]	GO:0007399,GO:0007100,GO:0060052,GO:2000574,GO:0005737,GO:0005694,GO:1904115,GO:0005856,GO:0005515,GO:0006508,GO:0007275,GO:0005874,GO:0030154,GO:0005815,GO:0005819,GO:0042802,GO:0007059,GO:0000775,GO:0000776,GO:0000777,GO:0005829,GO:0047496,GO:0016477,GO:0005813,GO:0008017,GO:0005871,GO:0032418,GO:1900029,GO:0033157,GO:0007020,GO:0000132,GO:0010975,GO:0051642,GO:0043014,GO:0044877,GO:0048487,GO:…	nervous system development|mitotic centrosome separation|neurofilament cytoskeleton organization|regulation of microtubule motor activity|cytoplasm|chromosome|axon cytoplasm|cytoskeleton|protein binding|proteolysis|multicellular organism development|microtubule|cell differentiation|microtubule organizing center|spindle|identical protein binding|chromosome segregation|chromosome, centromeric regio…
GRAMD1B	6.9981e-39	0.293648	0.344	0.19	2.34702e-34	1	1.811	ENSG00000023171	57476	protein_coding	GRAM domain containing 1B [Source:HGNC Symbol;Acc:HGNC:29214]	GO:0016020,GO:0016021,GO:0005783,GO:0005789,GO:0005886,GO:0006869,GO:0008289,GO:0140268,GO:0015918,GO:0001786,GO:0015485,GO:0042632,GO:0070300,GO:0120020,GO:0071397	membrane|integral component of membrane|endoplasmic reticulum|endoplasmic reticulum membrane|plasma membrane|lipid transport|lipid binding|endoplasmic reticulum-plasma membrane contact site|sterol transport|phosphatidylserine binding|cholesterol binding|cholesterol homeostasis|phosphatidic acid binding|cholesterol transfer activity|cellular response to cholesterol
NFKB1	1.09265e-38	0.184052	0.714	0.533	3.66452e-34	1	1.34	ENSG00000109320	4790	protein_coding	nuclear factor kappa B subunit 1 [Source:HGNC Symbol;Acc:HGNC:7794]	GO:0010629,GO:0005634,GO:0044212,GO:0010744,GO:0005737,GO:0043066,GO:0005829,GO:0005654,GO:0006355,GO:0005739,GO:0007165,GO:0003677,GO:0006357,GO:0003700,GO:0005515,GO:0006915,GO:0006954,GO:0045893,GO:0038095,GO:0005576,GO:0042802,GO:0000981,GO:0050852,GO:0000977,GO:0000122,GO:0045944,GO:0000790,GO:0006366,GO:0002223,GO:0070498,GO:0001228,GO:0043312,GO:0071260,GO:0007249,GO:0003682,GO:0090263,GO:…	negative regulation of gene expression|nucleus|transcription regulatory region DNA binding|positive regulation of macrophage derived foam cell differentiation|cytoplasm|negative regulation of apoptotic process|cytosol|nucleoplasm|regulation of transcription, DNA-templated|mitochondrion|signal transduction|DNA binding|regulation of transcription by RNA polymerase II|DNA-binding transcription facto…	path:hsa01523,path:hsa04010,path:hsa04014,path:hsa04024,path:hsa04062,path:hsa04064,path:hsa04066,path:hsa04071,path:hsa04151,path:hsa04210,path:hsa04211,path:hsa04218,path:hsa04380,path:hsa04620,path:hsa04621,path:hsa04622,path:hsa04623,path:hsa04625,path:hsa04657,path:hsa04658,path:hsa04659,path:hsa04660,path:hsa04662,path:hsa04668,path:hsa04722,path:hsa04917,path:hsa04920,path:hsa04926,path:hs…	Antifolate resistance|MAPK signaling pathway|Ras signaling pathway|cAMP signaling pathway|Chemokine signaling pathway|NF-kappa B signaling pathway|HIF-1 signaling pathway|Sphingolipid signaling pathway|PI3K-Akt signaling pathway|Apoptosis|Longevity regulating pathway|Cellular senescence|Osteoclast differentiation|Toll-like receptor signaling pathway|NOD-like receptor signaling pathway|RIG-I-like …
COMMD5	1.39201e-38	0.276646	0.417	0.244	4.66853e-34	1	1.709	ENSG00000170619	28991	protein_coding	COMM domain containing 5 [Source:HGNC Symbol;Acc:HGNC:17902]	GO:0005634,GO:0005737,GO:0005829,GO:0005654,GO:0005515	nucleus|cytoplasm|cytosol|nucleoplasm|protein binding
SFT2D1	1.64282e-38	0.268573	0.631	0.445	5.50968e-34	1	1.418	ENSG00000198818	113402	protein_coding	SFT2 domain containing 1 [Source:HGNC Symbol;Acc:HGNC:21102]	GO:0016020,GO:0016021,GO:0015031,GO:0016192	membrane|integral component of membrane|protein transport|vesicle-mediated transport
CTDP1	3.34228e-38	0.23308	0.387	0.226	1.12093e-33	1	1.712	ENSG00000060069	9150	protein_coding	CTD phosphatase subunit 1 [Source:HGNC Symbol;Acc:HGNC:2498]	GO:0005634,GO:0005737,GO:0043231,GO:0005654,GO:0016787,GO:0051301,GO:0004721,GO:0005856,GO:0007049,GO:0008420,GO:0000922,GO:0005813,GO:0005815,GO:0005819,GO:0030496,GO:0070940,GO:0051233,GO:0006470,GO:0005515,GO:0006366,GO:0006368,GO:0050434,GO:0032991,GO:0010458,GO:0001096,GO:0030957,GO:0043923,GO:0061052	nucleus|cytoplasm|intracellular membrane-bounded organelle|nucleoplasm|hydrolase activity|cell division|phosphoprotein phosphatase activity|cytoskeleton|cell cycle|RNA polymerase II CTD heptapeptide repeat phosphatase activity|spindle pole|centrosome|microtubule organizing center|spindle|midbody|dephosphorylation of RNA polymerase II C-terminal domain|spindle midzone|protein dephosphorylation|pro…
ELF1	6.49126e-38	0.215787	0.833	0.669	2.17704e-33	1	1.245	ENSG00000120690	1997	protein_coding	E74 like ETS transcription factor 1 [Source:HGNC Symbol;Acc:HGNC:3316]	GO:0005634,GO:0006355,GO:0003677,GO:0003700,GO:0043565,GO:0005515,GO:0045893,GO:0000978,GO:0001228,GO:0001817,GO:0045944,GO:0050860,GO:0000981,GO:0030154,GO:0006357,GO:0000790,GO:0005654,GO:0001959,GO:0050855	nucleus|regulation of transcription, DNA-templated|DNA binding|DNA-binding transcription factor activity|sequence-specific DNA binding|protein binding|positive regulation of transcription, DNA-templated|RNA polymerase II proximal promoter sequence-specific DNA binding|DNA-binding transcription activator activity, RNA polymerase II-specific|regulation of cytokine production|positive regulation of …
RPL37A	1.43351e-37	0.105703	0.996	0.978	4.80769e-33	1	1.018	ENSG00000197756	6168	protein_coding	ribosomal protein L37a [Source:HGNC Symbol;Acc:HGNC:10348]	GO:0003723,GO:0005634,GO:0006412,GO:0046872,GO:0003735,GO:0005840,GO:0005515,GO:0005925,GO:0005829,GO:0070062,GO:0019083,GO:0006413,GO:0000184,GO:0006614,GO:0022625,GO:0005622	RNA binding|nucleus|translation|metal ion binding|structural constituent of ribosome|ribosome|protein binding|focal adhesion|cytosol|extracellular exosome|viral transcription|translational initiation|nuclear-transcribed mRNA catabolic process, nonsense-mediated decay|SRP-dependent cotranslational protein targeting to membrane|cytosolic large ribosomal subunit|intracellular	path:hsa03010	Ribosome
PDE4B	1.60436e-37	0.0260813	0.543	0.414	5.3807e-33	1	1.312	ENSG00000184588	5142	protein_coding	phosphodiesterase 4B [Source:HGNC Symbol;Acc:HGNC:8781]	GO:0071222,GO:0046872,GO:0016787,GO:0007165,GO:0008081,GO:0004114,GO:0044325,GO:0005829,GO:0007186,GO:0032729,GO:0004115,GO:0030018,GO:0005891,GO:0006198,GO:1901841,GO:0030593,GO:0001780,GO:0050900,GO:0071872,GO:0086004,GO:0030552,GO:0032743,GO:0035690,GO:0050852,GO:1901898,GO:0043015,GO:0000930,GO:0005813,GO:0008021,GO:0014069,GO:0016020,GO:0043197,GO:0060076,GO:0071944	cellular response to lipopolysaccharide|metal ion binding|hydrolase activity|signal transduction|phosphoric diester hydrolase activity|3',5'-cyclic-nucleotide phosphodiesterase activity|ion channel binding|cytosol|G protein-coupled receptor signaling pathway|positive regulation of interferon-gamma production|3',5'-cyclic-AMP phosphodiesterase activity|Z disc|voltage-gated calcium channel complex|…	path:hsa00230,path:hsa04024,path:hsa04928,path:hsa05032	Purine metabolism|cAMP signaling pathway|Parathyroid hormone synthesis, secretion and action|Morphine addiction
RPL36AL	1.65669e-37	0.161098	0.973	0.89	5.5562e-33	1	1.093	ENSG00000165502	6166	protein_coding	ribosomal protein L36a like [Source:HGNC Symbol;Acc:HGNC:10346]	GO:0005634,GO:0005737,GO:0005783,GO:0005829,GO:0003735,GO:0006412,GO:0005840,GO:0005886,GO:0005515,GO:0022625,GO:0005622	nucleus|cytoplasm|endoplasmic reticulum|cytosol|structural constituent of ribosome|translation|ribosome|plasma membrane|protein binding|cytosolic large ribosomal subunit|intracellular	path:hsa03010	Ribosome
STK17A	1.74328e-37	0.234196	0.918	0.821	5.84661e-33	1	1.118	ENSG00000164543	9263	protein_coding	serine/threonine kinase 17a [Source:HGNC Symbol;Acc:HGNC:11395]	GO:0005634,GO:0016607,GO:0000166,GO:0004672,GO:0004674,GO:0005524,GO:0016301,GO:0016740,GO:0006468,GO:0016310,GO:0005886,GO:0006915,GO:0043065,GO:0035556,GO:2000271,GO:2000377	nucleus|nuclear speck|nucleotide binding|protein kinase activity|protein serine/threonine kinase activity|ATP binding|kinase activity|transferase activity|protein phosphorylation|phosphorylation|plasma membrane|apoptotic process|positive regulation of apoptotic process|intracellular signal transduction|positive regulation of fibroblast apoptotic process|regulation of reactive oxygen species metab…
SIVA1	2.43478e-37	0.111676	0.64	0.486	8.16578e-33	1	1.317	ENSG00000184990	10572	protein_coding	SIVA1 apoptosis inducing factor [Source:HGNC Symbol;Acc:HGNC:17712]	GO:0005634,GO:0005737,GO:0046872,GO:0005654,GO:0005515,GO:0006915,GO:0046718,GO:0016032,GO:0001618,GO:0005164,GO:0097191,GO:0051537	nucleus|cytoplasm|metal ion binding|nucleoplasm|protein binding|apoptotic process|viral entry into host cell|viral process|virus receptor activity|tumor necrosis factor receptor binding|extrinsic apoptotic signaling pathway|2 iron, 2 sulfur cluster binding	path:hsa04115	p53 signaling pathway
MAFF	2.59244e-37	0.25216	0.665	0.481	8.69453e-33	1	1.383	ENSG00000185022	23764	protein_coding	MAF bZIP transcription factor F [Source:HGNC Symbol;Acc:HGNC:6780]	GO:0005634,GO:0006355,GO:0005739,GO:0003677,GO:0003700,GO:0043565,GO:0005515,GO:0000978,GO:0000981,GO:0000790,GO:0005654,GO:0001228,GO:0045944,GO:0006366,GO:0007596,GO:0045604,GO:0007567,GO:0001701,GO:0035914	nucleus|regulation of transcription, DNA-templated|mitochondrion|DNA binding|DNA-binding transcription factor activity|sequence-specific DNA binding|protein binding|RNA polymerase II proximal promoter sequence-specific DNA binding|DNA-binding transcription factor activity, RNA polymerase II-specific|nuclear chromatin|nucleoplasm|DNA-binding transcription activator activity, RNA polymerase II-spec…
RPL35	2.66497e-37	0.108296	0.997	0.976	8.93778e-33	1	1.022	ENSG00000136942	11224	protein_coding	ribosomal protein L35 [Source:HGNC Symbol;Acc:HGNC:10344]	GO:0003735,GO:0006412,GO:0005840,GO:0005622,GO:0003723,GO:0016020,GO:0022625,GO:0003729,GO:0005829,GO:0019083,GO:0006413,GO:0000463,GO:0005730,GO:0000184,GO:0006614	structural constituent of ribosome|translation|ribosome|intracellular|RNA binding|membrane|cytosolic large ribosomal subunit|mRNA binding|cytosol|viral transcription|translational initiation|maturation of LSU-rRNA from tricistronic rRNA transcript (SSU-rRNA, 5.8S rRNA, LSU-rRNA)|nucleolus|nuclear-transcribed mRNA catabolic process, nonsense-mediated decay|SRP-dependent cotranslational protein tar…	path:hsa03010	Ribosome
GTPBP1	2.77975e-37	0.0490831	0.308	0.23	9.32272e-33	1	1.339	ENSG00000100226	9567	protein_coding	GTP binding protein 1 [Source:HGNC Symbol;Acc:HGNC:4669]	GO:0003723,GO:0005737,GO:0016020,GO:0000166,GO:0003924,GO:0005525,GO:0005829,GO:0006955,GO:0007165,GO:0003746,GO:0006414,GO:0046039,GO:0061014,GO:0000177	RNA binding|cytoplasm|membrane|nucleotide binding|GTPase activity|GTP binding|cytosol|immune response|signal transduction|translation elongation factor activity|translational elongation|GTP metabolic process|positive regulation of mRNA catabolic process|cytoplasmic exosome (RNase complex)
SOCS1	6.05245e-37	0.212727	0.647	0.472	2.02987e-32	1	1.371	ENSG00000185338	8651	protein_coding	suppressor of cytokine signaling 1 [Source:HGNC Symbol;Acc:HGNC:19383]	GO:0005634,GO:0005737,GO:0005654,GO:0016567,GO:0035556,GO:0005515,GO:0043551,GO:0031410,GO:0036464,GO:0046426,GO:0005829,GO:0019901,GO:0040008,GO:0006469,GO:0046854,GO:0046935,GO:0005942,GO:0019221,GO:0005159,GO:0009968,GO:0038111,GO:0004860,GO:0042532,GO:0060334,GO:0001932,GO:0043372,GO:0043377,GO:0019210,GO:0033673,GO:0045591,GO:0046627,GO:0007259,GO:0010533,GO:0042509,GO:0045444,GO:0046425,GO:…	nucleus|cytoplasm|nucleoplasm|protein ubiquitination|intracellular signal transduction|protein binding|regulation of phosphatidylinositol 3-kinase activity|cytoplasmic vesicle|cytoplasmic ribonucleoprotein granule|negative regulation of receptor signaling pathway via JAK-STAT|cytosol|protein kinase binding|regulation of growth|negative regulation of protein kinase activity|phosphatidylinositol ph…	path:hsa04120,path:hsa04380,path:hsa04630,path:hsa04910,path:hsa04917,path:hsa04930,path:hsa05145,path:hsa05206	Ubiquitin mediated proteolysis|Osteoclast differentiation|Jak-STAT signaling pathway|Insulin signaling pathway|Prolactin signaling pathway|Type II diabetes mellitus|Toxoplasmosis|MicroRNAs in cancer
SLC2A3	6.50537e-37	0.195349	0.812	0.656	2.18177e-32	1	1.238	ENSG00000059804	6515	protein_coding	solute carrier family 2 member 3 [Source:HGNC Symbol;Acc:HGNC:11007]	GO:0016020,GO:0016021,GO:0022857,GO:0055085,GO:0005886,GO:0042995,GO:0005515,GO:0008643,GO:0005887,GO:0005355,GO:1904659,GO:0043204,GO:0070062,GO:0043312,GO:0035579,GO:0070821,GO:0005975,GO:0030667,GO:0101003,GO:0019852,GO:0005536,GO:0005215	membrane|integral component of membrane|transmembrane transporter activity|transmembrane transport|plasma membrane|cell projection|protein binding|carbohydrate transport|integral component of plasma membrane|glucose transmembrane transporter activity|glucose transmembrane transport|perikaryon|extracellular exosome|neutrophil degranulation|specific granule membrane|tertiary granule membrane|carboh…
FCRL6	7.70163e-37	0.18036	0.261	0.126	2.58297e-32	1	2.071	ENSG00000181036	343413	protein_coding	Fc receptor like 6 [Source:HGNC Symbol;Acc:HGNC:31910]	GO:0016020,GO:0016021,GO:0005886,GO:0005515,GO:0019902,GO:0019903,GO:0009897,GO:0042289	membrane|integral component of membrane|plasma membrane|protein binding|phosphatase binding|protein phosphatase binding|external side of plasma membrane|MHC class II protein binding
IQGAP2	1.30614e-36	0.20184	0.605	0.438	4.38055e-32	1	1.381	ENSG00000145703	10788	protein_coding	IQ motif containing GTPase activating protein 2 [Source:HGNC Symbol;Acc:HGNC:6111]	GO:0005737,GO:0007165,GO:0009986,GO:0043087,GO:0005886,GO:0005516,GO:0005829,GO:0051015,GO:0030027,GO:0030175,GO:0070062,GO:0034314,GO:0005547,GO:0043312,GO:0017048,GO:0030667,GO:0015629,GO:0005095,GO:0034260,GO:0003779,GO:0048365,GO:0070493,GO:0071933,GO:0005902,GO:0005515	cytoplasm|signal transduction|cell surface|regulation of GTPase activity|plasma membrane|calmodulin binding|cytosol|actin filament binding|lamellipodium|filopodium|extracellular exosome|Arp2/3 complex-mediated actin nucleation|phosphatidylinositol-3,4,5-trisphosphate binding|neutrophil degranulation|Rho GTPase binding|secretory granule membrane|actin cytoskeleton|GTPase inhibitor activity|negativ…	path:hsa04810	Regulation of actin cytoskeleton
RHOH	1.82282e-36	0.280783	0.635	0.452	6.11337e-32	1	1.405	ENSG00000168421	399	protein_coding	ras homolog family member H [Source:HGNC Symbol;Acc:HGNC:686]	GO:0005737,GO:0016020,GO:0000166,GO:0003924,GO:0005525,GO:0007264,GO:0005886,GO:0005515,GO:0005829,GO:0051056,GO:0007266,GO:0017048,GO:0006355,GO:0030217,GO:0034260,GO:0043124,GO:0019210,GO:0033673,GO:0005095,GO:0045582,GO:0005622,GO:0045576,GO:0001772	cytoplasm|membrane|nucleotide binding|GTPase activity|GTP binding|small GTPase mediated signal transduction|plasma membrane|protein binding|cytosol|regulation of small GTPase mediated signal transduction|Rho protein signal transduction|Rho GTPase binding|regulation of transcription, DNA-templated|T cell differentiation|negative regulation of GTPase activity|negative regulation of I-kappaB kinase/…	path:hsa04670	Leukocyte transendothelial migration
IDI1	2.9127e-36	0.11268	0.783	0.625	9.76862e-32	1	1.253	ENSG00000067064	3422	protein_coding	isopentenyl-diphosphate delta isomerase 1 [Source:HGNC Symbol;Acc:HGNC:5387]	GO:0046872,GO:0016853,GO:0006629,GO:0006694,GO:0008202,GO:0008299,GO:0016126,GO:0016787,GO:0008203,GO:0005777,GO:0006695,GO:0005829,GO:0004452,GO:0045540,GO:0009240,GO:0050992	metal ion binding|isomerase activity|lipid metabolic process|steroid biosynthetic process|steroid metabolic process|isoprenoid biosynthetic process|sterol biosynthetic process|hydrolase activity|cholesterol metabolic process|peroxisome|cholesterol biosynthetic process|cytosol|isopentenyl-diphosphate delta-isomerase activity|regulation of cholesterol biosynthetic process|isopentenyl diphosphate bi…	path:hsa00900	Terpenoid backbone biosynthesis
PIP4K2A	5.95336e-36	0.239134	0.624	0.446	1.99664e-31	1	1.399	ENSG00000150867	5305	protein_coding	phosphatidylinositol-5-phosphate 4-kinase type 2 alpha [Source:HGNC Symbol;Acc:HGNC:8997]	GO:0005634,GO:0005737,GO:0016020,GO:0000166,GO:0005524,GO:0016301,GO:0016740,GO:0016310,GO:0005886,GO:0016307,GO:0046488,GO:0046854,GO:0005654,GO:0005829,GO:0005776,GO:0006661,GO:0016308,GO:0014066,GO:0010506,GO:0006644,GO:0016309,GO:0035855,GO:2000786	nucleus|cytoplasm|membrane|nucleotide binding|ATP binding|kinase activity|transferase activity|phosphorylation|plasma membrane|phosphatidylinositol phosphate kinase activity|phosphatidylinositol metabolic process|phosphatidylinositol phosphorylation|nucleoplasm|cytosol|autophagosome|phosphatidylinositol biosynthetic process|1-phosphatidylinositol-4-phosphate 5-kinase activity|regulation of phosph…	path:hsa00562,path:hsa04070,path:hsa04810	Inositol phosphate metabolism|Phosphatidylinositol signaling system|Regulation of actin cytoskeleton
KMT2E	7.57704e-36	0.185606	0.856	0.708	2.54119e-31	1	1.209	ENSG00000005483	55904	protein_coding	lysine methyltransferase 2E [Source:HGNC Symbol;Acc:HGNC:18541]	GO:0005634,GO:0005737,GO:0016607,GO:0016020,GO:0046872,GO:0006325,GO:0005694,GO:0005886,GO:0005856,GO:0005515,GO:0007049,GO:0030218,GO:0045893,GO:0005654,GO:0005815,GO:0034968,GO:0007050,GO:0032991,GO:0019899,GO:0000785,GO:1900087,GO:0035064,GO:0045652,GO:0006306,GO:0035327,GO:0042119,GO:0002446,GO:1905437	nucleus|cytoplasm|nuclear speck|membrane|metal ion binding|chromatin organization|chromosome|plasma membrane|cytoskeleton|protein binding|cell cycle|erythrocyte differentiation|positive regulation of transcription, DNA-templated|nucleoplasm|microtubule organizing center|histone lysine methylation|cell cycle arrest|protein-containing complex|enzyme binding|chromatin|positive regulation of G1/S tra…	path:hsa00310	Lysine degradation
BCAS2	9.23511e-36	0.157217	0.75	0.584	3.09727e-31	1	1.284	ENSG00000116752	10286	protein_coding	BCAS2 pre-mRNA processing factor [Source:HGNC Symbol;Acc:HGNC:975]	GO:0006397,GO:0008380,GO:0005634,GO:0016607,GO:0005813,GO:0005515,GO:0005681,GO:0000398,GO:0005730,GO:0005654,GO:0000375,GO:0005662,GO:0000974,GO:0071007	mRNA processing|RNA splicing|nucleus|nuclear speck|centrosome|protein binding|spliceosomal complex|mRNA splicing, via spliceosome|nucleolus|nucleoplasm|RNA splicing, via transesterification reactions|DNA replication factor A complex|Prp19 complex|U2-type catalytic step 2 spliceosome	path:hsa03040	Spliceosome
AGTRAP	9.36317e-36	0.190277	0.571	0.397	3.14022e-31	1	1.438	ENSG00000177674	57085	protein_coding	angiotensin II receptor associated protein [Source:HGNC Symbol;Acc:HGNC:13539]	GO:0016020,GO:0016021,GO:0043231,GO:0005829,GO:0005654,GO:0005783,GO:0005789,GO:0005794,GO:0005515,GO:0000139,GO:0031410,GO:0030659,GO:0038166,GO:0004945,GO:0001666,GO:0008217,GO:0005886,GO:0005938	membrane|integral component of membrane|intracellular membrane-bounded organelle|cytosol|nucleoplasm|endoplasmic reticulum|endoplasmic reticulum membrane|Golgi apparatus|protein binding|Golgi membrane|cytoplasmic vesicle|cytoplasmic vesicle membrane|angiotensin-activated signaling pathway|angiotensin type II receptor activity|response to hypoxia|regulation of blood pressure|plasma membrane|cell c…
RPL10	1.59112e-35	0.00664261	1	0.993	5.33629e-31	1	1.007	ENSG00000147403	6134	protein_coding	ribosomal protein L10 [Source:HGNC Symbol;Acc:HGNC:10298]	GO:0003723,GO:0016020,GO:0006412,GO:0005783,GO:0005829,GO:0003735,GO:0005840,GO:0005515,GO:0007275,GO:0022625,GO:0000027,GO:0006417,GO:0019083,GO:0032991,GO:0006413,GO:0005634,GO:0000184,GO:0006614,GO:0000122,GO:0005790,GO:0045182,GO:0043066,GO:1990403,GO:0005622	RNA binding|membrane|translation|endoplasmic reticulum|cytosol|structural constituent of ribosome|ribosome|protein binding|multicellular organism development|cytosolic large ribosomal subunit|ribosomal large subunit assembly|regulation of translation|viral transcription|protein-containing complex|translational initiation|nucleus|nuclear-transcribed mRNA catabolic process, nonsense-mediated decay|…	path:hsa03010	Ribosome
KLRD1	1.78166e-35	0.0269814	0.928	0.813	5.97533e-31	1	1.141	ENSG00000134539	3824	protein_coding	killer cell lectin like receptor D1 [Source:HGNC Symbol;Acc:HGNC:6378]	GO:0016020,GO:0016021,GO:0030246,GO:0005886,GO:0005515,GO:0050776,GO:0045087,GO:0043235,GO:0007166,GO:0004888,GO:0023024,GO:1990405,GO:0002228,GO:0023030,GO:0009897	membrane|integral component of membrane|carbohydrate binding|plasma membrane|protein binding|regulation of immune response|innate immune response|receptor complex|cell surface receptor signaling pathway|transmembrane signaling receptor activity|MHC class I protein complex binding|protein antigen binding|natural killer cell mediated immunity|MHC class Ib protein binding, via antigen binding groove…	path:hsa04612,path:hsa04650,path:hsa05332	Antigen processing and presentation|Natural killer cell mediated cytotoxicity|Graft-versus-host disease
SSB	1.80813e-35	0.273932	0.637	0.463	6.06411e-31	1	1.376	ENSG00000138385	6741	protein_coding	small RNA binding exonuclease protection factor La [Source:HGNC Symbol;Acc:HGNC:11316]	GO:0005634,GO:0003676,GO:0003723,GO:0006396,GO:1990904,GO:0005515,GO:0000784,GO:0075522,GO:1903608,GO:0005737,GO:1990825,GO:0000049,GO:0003729,GO:0008266,GO:0001682,GO:0006400,GO:0006409,GO:0008033,GO:0008334,GO:0042780,GO:0071045	nucleus|nucleic acid binding|RNA binding|RNA processing|ribonucleoprotein complex|protein binding|nuclear chromosome, telomeric region|IRES-dependent viral translational initiation|protein localization to cytoplasmic stress granule|cytoplasm|sequence-specific mRNA binding|tRNA binding|mRNA binding|poly(U) RNA binding|tRNA 5'-leader removal|tRNA modification|tRNA export from nucleus|tRNA processin…	path:hsa05322	Systemic lupus erythematosus
TRMO	1.83619e-35	0.257009	0.416	0.248	6.15823e-31	1	1.677	ENSG00000136932	51531	protein_coding	tRNA methyltransferase O [Source:HGNC Symbol;Acc:HGNC:30967]	GO:0016740,GO:0008168,GO:0008033,GO:0032259,GO:0030488,GO:0016430	transferase activity|methyltransferase activity|tRNA processing|methylation|tRNA methylation|tRNA (adenine-N6-)-methyltransferase activity
HERPUD1	2.9169e-35	0.195823	0.763	0.593	9.7827e-31	1	1.287	ENSG00000051108	9709	protein_coding	homocysteine inducible ER protein with ubiquitin like domain 1 [Source:HGNC Symbol;Acc:HGNC:13744]	GO:0016020,GO:0016021,GO:0005783,GO:0005789,GO:0016567,GO:0044325,GO:0005515,GO:0006511,GO:0006986,GO:0030970,GO:0003674,GO:0030968,GO:0034976,GO:1903071,GO:1902236,GO:0036499,GO:1990037,GO:0034704,GO:1990756,GO:0006874,GO:0031396,GO:0032469,GO:0043154,GO:1902235,GO:1903069,GO:2001243	membrane|integral component of membrane|endoplasmic reticulum|endoplasmic reticulum membrane|protein ubiquitination|ion channel binding|protein binding|ubiquitin-dependent protein catabolic process|response to unfolded protein|retrograde protein transport, ER to cytosol|molecular_function|endoplasmic reticulum unfolded protein response|response to endoplasmic reticulum stress|positive regulation …	path:hsa04141	Protein processing in endoplasmic reticulum
RPS3A	3.25361e-35	0.0812025	0.999	0.985	1.0912e-30	1	1.014	ENSG00000145425	6189	protein_coding	ribosomal protein S3A [Source:HGNC Symbol;Acc:HGNC:10421]	GO:0003723,GO:0005634,GO:0005737,GO:0006412,GO:0006413,GO:0043066,GO:0005783,GO:0005730,GO:0005829,GO:0003735,GO:0005840,GO:0005515,GO:0022627,GO:0030154,GO:0005925,GO:0005654,GO:0070062,GO:0019083,GO:1990904,GO:0000184,GO:0048027,GO:0006614,GO:0005622	RNA binding|nucleus|cytoplasm|translation|translational initiation|negative regulation of apoptotic process|endoplasmic reticulum|nucleolus|cytosol|structural constituent of ribosome|ribosome|protein binding|cytosolic small ribosomal subunit|cell differentiation|focal adhesion|nucleoplasm|extracellular exosome|viral transcription|ribonucleoprotein complex|nuclear-transcribed mRNA catabolic proces…	path:hsa03010	Ribosome
EIF5	3.7695e-35	0.16073	0.953	0.851	1.26421e-30	1	1.12	ENSG00000100664	1983	protein_coding	eukaryotic translation initiation factor 5 [Source:HGNC Symbol;Acc:HGNC:3299]	GO:0003723,GO:0005737,GO:0003743,GO:0006412,GO:0006413,GO:0000166,GO:0005829,GO:0005886,GO:0005525,GO:0005515,GO:0045296,GO:0003924,GO:0008135,GO:0006446,GO:0001731,GO:0001732,GO:0005092,GO:0071074	RNA binding|cytoplasm|translation initiation factor activity|translation|translational initiation|nucleotide binding|cytosol|plasma membrane|GTP binding|protein binding|cadherin binding|GTPase activity|translation factor activity, RNA binding|regulation of translational initiation|formation of translation preinitiation complex|formation of cytoplasmic translation initiation complex|GDP-dissociati…	path:hsa03013	RNA transport
RPL21	6.54975e-35	0.096362	1	0.985	2.19665e-30	1	1.015	ENSG00000122026	6144	protein_coding	ribosomal protein L21 [Source:HGNC Symbol;Acc:HGNC:10313]	GO:0003723,GO:0005737,GO:0016020,GO:0006412,GO:0005783,GO:0003735,GO:0005840,GO:0005829,GO:0022625,GO:0019083,GO:0005515,GO:0006413,GO:0000184,GO:0006614,GO:0005622	RNA binding|cytoplasm|membrane|translation|endoplasmic reticulum|structural constituent of ribosome|ribosome|cytosol|cytosolic large ribosomal subunit|viral transcription|protein binding|translational initiation|nuclear-transcribed mRNA catabolic process, nonsense-mediated decay|SRP-dependent cotranslational protein targeting to membrane|intracellular	path:hsa03010	Ribosome
RPL34	2.12192e-34	0.104462	0.998	0.981	7.11648e-30	1	1.017	ENSG00000109475	6164	protein_coding	ribosomal protein L34 [Source:HGNC Symbol;Acc:HGNC:10340]	GO:0005737,GO:0006412,GO:0005783,GO:0003735,GO:0005840,GO:0005829,GO:0005515,GO:0045296,GO:0070062,GO:0019083,GO:0006413,GO:0003723,GO:0000184,GO:0006614,GO:0022625,GO:0005622	cytoplasm|translation|endoplasmic reticulum|structural constituent of ribosome|ribosome|cytosol|protein binding|cadherin binding|extracellular exosome|viral transcription|translational initiation|RNA binding|nuclear-transcribed mRNA catabolic process, nonsense-mediated decay|SRP-dependent cotranslational protein targeting to membrane|cytosolic large ribosomal subunit|intracellular	path:hsa03010	Ribosome
HIST2H2AC	2.57888e-34	0.046687	0.389	0.291	8.64905e-30	1	1.337	ENSG00000184260	8338	protein_coding	histone cluster 2 H2A family member c [Source:HGNC Symbol;Acc:HGNC:4738]	GO:0005634,GO:0003677,GO:0046982,GO:0000786,GO:0005694,GO:0000790,GO:0006325,GO:0070062,GO:0003674,GO:0008150	nucleus|DNA binding|protein heterodimerization activity|nucleosome|chromosome|nuclear chromatin|chromatin organization|extracellular exosome|molecular_function|biological_process	path:hsa04217,path:hsa05034,path:hsa05322	Necroptosis|Alcoholism|Systemic lupus erythematosus
SLIRP	2.70257e-34	0.212122	0.476	0.316	9.06387e-30	1	1.506	ENSG00000119705	81892	protein_coding	SRA stem-loop interacting RNA binding protein [Source:HGNC Symbol;Acc:HGNC:20495]	GO:0003676,GO:0003723,GO:0005634,GO:0005739,GO:0005515,GO:1990904,GO:0070584,GO:0000961,GO:0007286,GO:0007338,GO:0030317,GO:0001669,GO:0005737,GO:0036126,GO:0048471	nucleic acid binding|RNA binding|nucleus|mitochondrion|protein binding|ribonucleoprotein complex|mitochondrion morphogenesis|negative regulation of mitochondrial RNA catabolic process|spermatid development|single fertilization|flagellated sperm motility|acrosomal vesicle|cytoplasm|sperm flagellum|perinuclear region of cytoplasm
TMEM134	3.12432e-34	0.0285217	0.264	0.209	1.04784e-29	1	1.263	ENSG00000172663	80194	protein_coding	transmembrane protein 134 [Source:HGNC Symbol;Acc:HGNC:26142]	GO:0005737,GO:0016020,GO:0016021,GO:0048471,GO:0005515	cytoplasm|membrane|integral component of membrane|perinuclear region of cytoplasm|protein binding
IRF2BP2	3.14995e-34	0.179427	0.653	0.481	1.05643e-29	1	1.358	ENSG00000168264	359948	protein_coding	interferon regulatory factor 2 binding protein 2 [Source:HGNC Symbol;Acc:HGNC:21729]	GO:0005634,GO:0005737,GO:0046872,GO:0005654,GO:0045944,GO:0000977,GO:0001228,GO:0002327	nucleus|cytoplasm|metal ion binding|nucleoplasm|positive regulation of transcription by RNA polymerase II|RNA polymerase II regulatory region sequence-specific DNA binding|DNA-binding transcription activator activity, RNA polymerase II-specific|immature B cell differentiation
SRSF2	3.65487e-34	0.149028	0.962	0.87	1.22577e-29	1	1.106	ENSG00000161547	6427	protein_coding	serine and arginine rich splicing factor 2 [Source:HGNC Symbol;Acc:HGNC:10783]	GO:0003676,GO:0003723,GO:0006397,GO:0008380,GO:0005634,GO:0016607,GO:0005829,GO:0005515,GO:0000381,GO:1903507,GO:0005654,GO:0003714,GO:0006406,GO:0006405,GO:0031124,GO:0000398,GO:0045292,GO:0043484	nucleic acid binding|RNA binding|mRNA processing|RNA splicing|nucleus|nuclear speck|cytosol|protein binding|regulation of alternative mRNA splicing, via spliceosome|negative regulation of nucleic acid-templated transcription|nucleoplasm|transcription corepressor activity|mRNA export from nucleus|RNA export from nucleus|mRNA 3'-end processing|mRNA splicing, via spliceosome|mRNA cis splicing, via s…	path:hsa03040,path:hsa05168	Spliceosome|Herpes simplex infection
SLC16A3	3.86201e-34	0.208773	0.492	0.328	1.29524e-29	1	1.5	ENSG00000141526	9123	protein_coding	solute carrier family 16 member 3 [Source:HGNC Symbol;Acc:HGNC:10924]	GO:0016020,GO:0016021,GO:0055085,GO:0005887,GO:0008028,GO:0015129,GO:0015718,GO:0035873,GO:0003723,GO:0005886,GO:0031965,GO:0015293,GO:0005515,GO:0050900,GO:0006090,GO:0035879,GO:0098688,GO:0099061	membrane|integral component of membrane|transmembrane transport|integral component of plasma membrane|monocarboxylic acid transmembrane transporter activity|lactate transmembrane transporter activity|monocarboxylic acid transport|lactate transmembrane transport|RNA binding|plasma membrane|nuclear membrane|symporter activity|protein binding|leukocyte migration|pyruvate metabolic process|plasma mem…	path:hsa05230	Central carbon metabolism in cancer
RPL23A	4.0259e-34	0.00434361	0.997	0.983	1.35021e-29	1	1.014	ENSG00000198242	6147	protein_coding	ribosomal protein L23a [Source:HGNC Symbol;Acc:HGNC:10317]	GO:0003723,GO:0005634,GO:0005737,GO:0006412,GO:0003735,GO:0005840,GO:0005515,GO:0019843,GO:0005730,GO:0022625,GO:0000027,GO:0005829,GO:0045296,GO:0070062,GO:0008283,GO:0019083,GO:0006413,GO:0000184,GO:0006614,GO:1904841,GO:0005622	RNA binding|nucleus|cytoplasm|translation|structural constituent of ribosome|ribosome|protein binding|rRNA binding|nucleolus|cytosolic large ribosomal subunit|ribosomal large subunit assembly|cytosol|cadherin binding|extracellular exosome|cell population proliferation|viral transcription|translational initiation|nuclear-transcribed mRNA catabolic process, nonsense-mediated decay|SRP-dependent cot…	path:hsa03010	Ribosome
AKNA	5.76922e-34	0.147686	0.707	0.556	1.93488e-29	1	1.272	ENSG00000106948	80709	protein_coding	AT-hook transcription factor [Source:HGNC Symbol;Acc:HGNC:24108]	GO:0005634,GO:0005737,GO:0016020,GO:0043231,GO:0005813,GO:0005829,GO:0005654,GO:0003677,GO:0001650,GO:0005856,GO:0001228,GO:0005874,GO:0000978,GO:0007399,GO:0000981,GO:0005814,GO:0045944,GO:0001837,GO:0050727,GO:0021849,GO:0060232,GO:0060234	nucleus|cytoplasm|membrane|intracellular membrane-bounded organelle|centrosome|cytosol|nucleoplasm|DNA binding|fibrillar center|cytoskeleton|DNA-binding transcription activator activity, RNA polymerase II-specific|microtubule|RNA polymerase II proximal promoter sequence-specific DNA binding|nervous system development|DNA-binding transcription factor activity, RNA polymerase II-specific|centriole|…
TTC39B	5.80509e-34	0.085757	0.254	0.16	1.94691e-29	1	1.587	ENSG00000155158	158219	protein_coding	tetratricopeptide repeat domain 39B [Source:HGNC Symbol;Acc:HGNC:23704]	GO:0006629,GO:0042632,GO:0090181,GO:0010887,GO:0010874,GO:0005515	lipid metabolic process|cholesterol homeostasis|regulation of cholesterol metabolic process|negative regulation of cholesterol storage|regulation of cholesterol efflux|protein binding
GZMH	7.2292e-34	0.200047	0.562	0.386	2.42453e-29	1	1.456	ENSG00000100450	2999	protein_coding	granzyme H [Source:HGNC Symbol;Acc:HGNC:4710]	GO:0016020,GO:0016787,GO:0008233,GO:0006508,GO:0004252,GO:0006915,GO:0008236,GO:0005737,GO:0019835,GO:0008626	membrane|hydrolase activity|peptidase activity|proteolysis|serine-type endopeptidase activity|apoptotic process|serine-type peptidase activity|cytoplasm|cytolysis|granzyme-mediated apoptotic signaling pathway
ITGB2	7.86506e-34	0.0396392	0.493	0.373	2.63778e-29	1	1.322	ENSG00000160255	3689	protein_coding	integrin subunit beta 2 [Source:HGNC Symbol;Acc:HGNC:6155]	GO:0001774,GO:0016020,GO:0016021,GO:0046872,GO:0007155,GO:0005886,GO:0005515,GO:0006915,GO:0006954,GO:0007229,GO:0045121,GO:0009986,GO:0007160,GO:0008305,GO:0050776,GO:0050900,GO:0038023,GO:0030593,GO:0070062,GO:0019901,GO:0016477,GO:0043312,GO:0035579,GO:0070821,GO:0008360,GO:0005178,GO:0033627,GO:0001540,GO:0046982,GO:0006909,GO:0034142,GO:0019221,GO:0030198,GO:0043113,GO:1903561,GO:0007267,GO:…	microglial cell activation|membrane|integral component of membrane|metal ion binding|cell adhesion|plasma membrane|protein binding|apoptotic process|inflammatory response|integrin-mediated signaling pathway|membrane raft|cell surface|cell-matrix adhesion|integrin complex|regulation of immune response|leukocyte migration|signaling receptor activity|neutrophil chemotaxis|extracellular exosome|prote…	path:hsa04015,path:hsa04145,path:hsa04390,path:hsa04514,path:hsa04610,path:hsa04650,path:hsa04670,path:hsa04810,path:hsa05133,path:hsa05134,path:hsa05140,path:hsa05144,path:hsa05146,path:hsa05150,path:hsa05152,path:hsa05166,path:hsa05323,path:hsa05416	Rap1 signaling pathway|Phagosome|Hippo signaling pathway|Cell adhesion molecules (CAMs)|Complement and coagulation cascades|Natural killer cell mediated cytotoxicity|Leukocyte transendothelial migration|Regulation of actin cytoskeleton|Pertussis|Legionellosis|Leishmaniasis|Malaria|Amoebiasis|Staphylococcus aureus infection|Tuberculosis|Human T-cell leukemia virus 1 infection|Rheumatoid arthritis|…
ZFAND2A	8.36021e-34	0.231875	0.7	0.53	2.80385e-29	1	1.321	ENSG00000178381	90637	protein_coding	zinc finger AN1-type containing 2A [Source:HGNC Symbol;Acc:HGNC:28073]	GO:0008270,GO:0046872,GO:0005634,GO:0005737,GO:0032436,GO:0071243,GO:0000502	zinc ion binding|metal ion binding|nucleus|cytoplasm|positive regulation of proteasomal ubiquitin-dependent protein catabolic process|cellular response to arsenic-containing substance|proteasome complex
RPL39	1.28204e-33	0.0759073	0.999	0.977	4.2997e-29	1	1.023	ENSG00000198918	6170	protein_coding	ribosomal protein L39 [Source:HGNC Symbol;Acc:HGNC:10350]	GO:0003723,GO:0006412,GO:0002181,GO:0003735,GO:0005840,GO:0005615,GO:0022625,GO:0005829,GO:0019083,GO:0002227,GO:0019731,GO:0050830,GO:0061844,GO:0006413,GO:0000184,GO:0006614,GO:0042788,GO:0005622	RNA binding|translation|cytoplasmic translation|structural constituent of ribosome|ribosome|extracellular space|cytosolic large ribosomal subunit|cytosol|viral transcription|innate immune response in mucosa|antibacterial humoral response|defense response to Gram-positive bacterium|antimicrobial humoral immune response mediated by antimicrobial peptide|translational initiation|nuclear-transcribed …	path:hsa03010	Ribosome
RPS27L	3.13146e-33	0.260766	0.7	0.533	1.05023e-28	1	1.313	ENSG00000185088	51065	protein_coding	ribosomal protein S27 like [Source:HGNC Symbol;Acc:HGNC:18476]	GO:0003723,GO:0005634,GO:0046872,GO:0003735,GO:0006412,GO:0005840,GO:0005515,GO:0045727,GO:0000028,GO:0022627,GO:0008656,GO:0006919,GO:0042771,GO:0006978,GO:0008494,GO:0031571,GO:0005622	RNA binding|nucleus|metal ion binding|structural constituent of ribosome|translation|ribosome|protein binding|positive regulation of translation|ribosomal small subunit assembly|cytosolic small ribosomal subunit|cysteine-type endopeptidase activator activity involved in apoptotic process|activation of cysteine-type endopeptidase activity involved in apoptotic process|intrinsic apoptotic signaling…	path:hsa03010	Ribosome
SNRK	4.6931e-33	0.218294	0.446	0.293	1.57397e-28	1	1.522	ENSG00000163788	54861	protein_coding	SNF related kinase [Source:HGNC Symbol;Acc:HGNC:30598]	GO:0005634,GO:0046872,GO:0000166,GO:0004672,GO:0004674,GO:0005524,GO:0016301,GO:0016740,GO:0006468,GO:0016310,GO:0000287,GO:0005737,GO:0035556,GO:0030099	nucleus|metal ion binding|nucleotide binding|protein kinase activity|protein serine/threonine kinase activity|ATP binding|kinase activity|transferase activity|protein phosphorylation|phosphorylation|magnesium ion binding|cytoplasm|intracellular signal transduction|myeloid cell differentiation
NOP58	4.82659e-33	0.220851	0.686	0.51	1.61874e-28	1	1.345	ENSG00000055044	51602	protein_coding	NOP58 ribonucleoprotein [Source:HGNC Symbol;Acc:HGNC:29926]	GO:0003723,GO:0005634,GO:0016020,GO:0005829,GO:0001650,GO:0005515,GO:0005654,GO:0042254,GO:0005730,GO:0006364,GO:0032040,GO:0031428,GO:0030515,GO:0005732,GO:0070761,GO:0015030,GO:0001094,GO:0051117,GO:0048254	RNA binding|nucleus|membrane|cytosol|fibrillar center|protein binding|nucleoplasm|ribosome biogenesis|nucleolus|rRNA processing|small-subunit processome|box C/D snoRNP complex|snoRNA binding|small nucleolar ribonucleoprotein complex|pre-snoRNP complex|Cajal body|TFIID-class transcription factor complex binding|ATPase binding|snoRNA localization	path:hsa03008	Ribosome biogenesis in eukaryotes
PHF1	4.89502e-33	0.0464453	0.28	0.198	1.64169e-28	1	1.414	ENSG00000112511	5252	protein_coding	PHD finger protein 1 [Source:HGNC Symbol;Acc:HGNC:8919]	GO:0046872,GO:0006974,GO:0035064,GO:0031060,GO:0005634,GO:0005737,GO:0005654,GO:0006325,GO:0005856,GO:0005515,GO:0005813,GO:0005815,GO:0003700,GO:0043565,GO:0045893,GO:0035098,GO:0035861,GO:0061087,GO:0031491,GO:0045814,GO:0061086,GO:0003682	metal ion binding|cellular response to DNA damage stimulus|methylated histone binding|regulation of histone methylation|nucleus|cytoplasm|nucleoplasm|chromatin organization|cytoskeleton|protein binding|centrosome|microtubule organizing center|DNA-binding transcription factor activity|sequence-specific DNA binding|positive regulation of transcription, DNA-templated|ESC/E(Z) complex|site of double-…
KRT81	6.95175e-33	0.277991	0.667	0.492	2.33148e-28	1	1.356	ENSG00000205426	3887	protein_coding	keratin 81 [Source:HGNC Symbol;Acc:HGNC:6458]	GO:0005615,GO:0005515,GO:0005882,GO:0045095,GO:0005829,GO:0031424,GO:0070268	extracellular space|protein binding|intermediate filament|keratin filament|cytosol|keratinization|cornification
RNF130	9.04235e-33	0.19231	0.404	0.26	3.03262e-28	1	1.554	ENSG00000113269	55819	protein_coding	ring finger protein 130 [Source:HGNC Symbol;Acc:HGNC:18280]	GO:0016020,GO:0016021,GO:0005737,GO:0046872,GO:0016740,GO:0016567,GO:0004842,GO:0006915,GO:0006511,GO:0061630,GO:0012501	membrane|integral component of membrane|cytoplasm|metal ion binding|transferase activity|protein ubiquitination|ubiquitin-protein transferase activity|apoptotic process|ubiquitin-dependent protein catabolic process|ubiquitin protein ligase activity|programmed cell death
ABHD17B	1.38491e-32	0.230126	0.386	0.236	4.64471e-28	1	1.636	ENSG00000107362	51104	protein_coding	abhydrolase domain containing 17B [Source:HGNC Symbol;Acc:HGNC:24278]	GO:0016020,GO:0016787,GO:0005886,GO:0042995,GO:0030054,GO:0045202,GO:0045211,GO:0005768,GO:0014069,GO:0043197,GO:0055038,GO:0008474,GO:0018345,GO:0002084,GO:0099175,GO:1902473,GO:1902817,GO:1902950,GO:1905668,GO:0098978,GO:0099031,GO:0099033	membrane|hydrolase activity|plasma membrane|cell projection|cell junction|synapse|postsynaptic membrane|endosome|postsynaptic density|dendritic spine|recycling endosome membrane|palmitoyl-(protein) hydrolase activity|protein palmitoylation|protein depalmitoylation|regulation of postsynapse organization|regulation of protein localization to synapse|negative regulation of protein localization to mi…	path:hsa00062	Fatty acid elongation
HSPA1B	3.66718e-32	0.203664	0.889	0.768	1.2299e-27	1	1.158	ENSG00000204388	3304	protein_coding	heat shock protein family A (Hsp70) member 1B [Source:HGNC Symbol;Acc:HGNC:5233]	GO:0010628,GO:0048471,GO:0003723,GO:0005634,GO:0005737,GO:0016607,GO:0000166,GO:0005524,GO:0043066,GO:0005783,GO:0005739,GO:0005829,GO:0005856,GO:0005515,GO:0046718,GO:0005925,GO:0005813,GO:0005815,GO:0005576,GO:0051082,GO:0042026,GO:0016887,GO:0005886,GO:0016192,GO:0034605,GO:0031625,GO:0005654,GO:0070062,GO:0050821,GO:0005814,GO:0008285,GO:0072562,GO:0032991,GO:1900034,GO:0043312,GO:1990904,GO:…	positive regulation of gene expression|perinuclear region of cytoplasm|RNA binding|nucleus|cytoplasm|nuclear speck|nucleotide binding|ATP binding|negative regulation of apoptotic process|endoplasmic reticulum|mitochondrion|cytosol|cytoskeleton|protein binding|viral entry into host cell|focal adhesion|centrosome|microtubule organizing center|extracellular region|unfolded protein binding|protein re…	path:hsa03040,path:hsa04010,path:hsa04141,path:hsa04144,path:hsa04213,path:hsa04612,path:hsa04915,path:hsa05134,path:hsa05145,path:hsa05162,path:hsa05164	Spliceosome|MAPK signaling pathway|Protein processing in endoplasmic reticulum|Endocytosis|Longevity regulating pathway - multiple species|Antigen processing and presentation|Estrogen signaling pathway|Legionellosis|Toxoplasmosis|Measles|Influenza A
DCTN6	4.31794e-32	0.0767925	0.465	0.354	1.44815e-27	1	1.314	ENSG00000104671	10671	protein_coding	dynactin subunit 6 [Source:HGNC Symbol;Acc:HGNC:16964]	GO:0005737,GO:0005694,GO:0005856,GO:0005813,GO:0000775,GO:0000776,GO:0000777,GO:0005869,GO:0005829,GO:0019886,GO:0006888	cytoplasm|chromosome|cytoskeleton|centrosome|chromosome, centromeric region|kinetochore|condensed chromosome kinetochore|dynactin complex|cytosol|antigen processing and presentation of exogenous peptide antigen via MHC class II|endoplasmic reticulum to Golgi vesicle-mediated transport	path:hsa04962	Vasopressin-regulated water reabsorption
PDHA1	5.00169e-32	0.124921	0.329	0.221	1.67747e-27	1	1.489	ENSG00000131828	5160	protein_coding	pyruvate dehydrogenase E1 alpha 1 subunit [Source:HGNC Symbol;Acc:HGNC:8806]	GO:0005730,GO:0005739,GO:0016624,GO:0055114,GO:0005634,GO:0016491,GO:0006099,GO:0005759,GO:0043231,GO:0005515,GO:0005975,GO:0004739,GO:0006086,GO:0006006,GO:0006090,GO:0045254,GO:0004738,GO:0034604,GO:0061732	nucleolus|mitochondrion|oxidoreductase activity, acting on the aldehyde or oxo group of donors, disulfide as acceptor|oxidation-reduction process|nucleus|oxidoreductase activity|tricarboxylic acid cycle|mitochondrial matrix|intracellular membrane-bounded organelle|protein binding|carbohydrate metabolic process|pyruvate dehydrogenase (acetyl-transferring) activity|acetyl-CoA biosynthetic process f…	path:hsa00010,path:hsa00020,path:hsa00620,path:hsa04066,path:hsa04922,path:hsa05230	Glycolysis / Gluconeogenesis|Citrate cycle (TCA cycle)|Pyruvate metabolism|HIF-1 signaling pathway|Glucagon signaling pathway|Central carbon metabolism in cancer
HIST1H1E	8.19335e-32	0.0756527	0.399	0.274	2.74789e-27	1	1.456	ENSG00000168298	3008	protein_coding	histone cluster 1 H1 family member e [Source:HGNC Symbol;Acc:HGNC:4718]	GO:0005634,GO:0003723,GO:0003677,GO:0031490,GO:0006334,GO:0000786,GO:0005694,GO:0005515,GO:0006355,GO:0000790,GO:0000166,GO:0003690,GO:0005509,GO:0005524,GO:0005525,GO:0016208,GO:0032564,GO:0043531,GO:0000122,GO:0006357,GO:0016584,GO:0080182,GO:0098532,GO:0000788,GO:0045910,GO:0030261,GO:0031492,GO:0031936,GO:0005720,GO:0005719	nucleus|RNA binding|DNA binding|chromatin DNA binding|nucleosome assembly|nucleosome|chromosome|protein binding|regulation of transcription, DNA-templated|nuclear chromatin|nucleotide binding|double-stranded DNA binding|calcium ion binding|ATP binding|GTP binding|AMP binding|dATP binding|ADP binding|negative regulation of transcription by RNA polymerase II|regulation of transcription by RNA polym…
LINC00996	8.66379e-32	0.182393	0.33	0.199	2.90566e-27	1	1.658	ENSG00000242258	--	lncRNA	long intergenic non-protein coding RNA 996 [Source:HGNC Symbol;Acc:HGNC:27800]
MRPL20	9.80031e-32	0.187856	0.52	0.363	3.28683e-27	1	1.433	ENSG00000242485	55052	protein_coding	mitochondrial ribosomal protein L20 [Source:HGNC Symbol;Acc:HGNC:14478]	GO:0003723,GO:0005739,GO:0003735,GO:0006412,GO:0005840,GO:0019843,GO:0000027,GO:0005515,GO:0005762,GO:0005743,GO:0070125,GO:0070126,GO:0005761,GO:0005622	RNA binding|mitochondrion|structural constituent of ribosome|translation|ribosome|rRNA binding|ribosomal large subunit assembly|protein binding|mitochondrial large ribosomal subunit|mitochondrial inner membrane|mitochondrial translational elongation|mitochondrial translational termination|mitochondrial ribosome|intracellular	path:hsa03010	Ribosome
MT-ND5	1.0945e-31	0.0331955	1	0.982	3.67075e-27	1	1.018	ENSG00000198786	4540	protein_coding	mitochondrially encoded NADH:ubiquinone oxidoreductase core subunit 5 [Source:HGNC Symbol;Acc:HGNC:7461]	GO:0016020,GO:0016021,GO:0055114,GO:0005743,GO:0005739,GO:0070469,GO:0008137,GO:0042773,GO:0006120,GO:0032981,GO:0005747,GO:0003954,GO:0001666,GO:0010243,GO:0042542,GO:0043005	membrane|integral component of membrane|oxidation-reduction process|mitochondrial inner membrane|mitochondrion|respirasome|NADH dehydrogenase (ubiquinone) activity|ATP synthesis coupled electron transport|mitochondrial electron transport, NADH to ubiquinone|mitochondrial respiratory chain complex I assembly|mitochondrial respiratory chain complex I|NADH dehydrogenase activity|response to hypoxia|…
EML4	1.47007e-31	0.210616	0.677	0.523	4.93032e-27	1	1.294	ENSG00000143924	27436	protein_coding	EMAP like 4 [Source:HGNC Symbol;Acc:HGNC:1316]	GO:0005737,GO:0016020,GO:0005856,GO:0005874,GO:0000226,GO:0003674,GO:0072686,GO:0008017,GO:0000278,GO:0007017,GO:0005515	cytoplasm|membrane|cytoskeleton|microtubule|microtubule cytoskeleton organization|molecular_function|mitotic spindle|microtubule binding|mitotic cell cycle|microtubule-based process|protein binding	path:hsa05200,path:hsa05223	Pathways in cancer|Non-small cell lung cancer
NOP53	1.54069e-31	0.136856	0.773	0.638	5.16717e-27	1	1.212	ENSG00000105373	29997	protein_coding	NOP53 ribosome biogenesis factor [Source:HGNC Symbol;Acc:HGNC:4333]	GO:0003723,GO:0005634,GO:0043231,GO:0005730,GO:0005829,GO:0005515,GO:0006281,GO:0006974,GO:0005654,GO:0042254,GO:0000027,GO:0000122,GO:0050821,GO:0042802,GO:0032435,GO:0051726,GO:0042981,GO:0007095,GO:0031333,GO:0002039,GO:0014067,GO:0051898,GO:0001932,GO:0071456,GO:0033553,GO:0006364,GO:0032436,GO:1903715,GO:1901837,GO:1901796,GO:0008097,GO:0039535,GO:0001650,GO:1901797,GO:1902570,GO:1903006,GO:…	RNA binding|nucleus|intracellular membrane-bounded organelle|nucleolus|cytosol|protein binding|DNA repair|cellular response to DNA damage stimulus|nucleoplasm|ribosome biogenesis|ribosomal large subunit assembly|negative regulation of transcription by RNA polymerase II|protein stabilization|identical protein binding|negative regulation of proteasomal ubiquitin-dependent protein catabolic process|…	path:hsa05168	Herpes simplex infection
CCSER2	1.6373e-31	0.224188	0.585	0.426	5.49119e-27	1	1.373	ENSG00000107771	54462	protein_coding	coiled-coil serine rich protein 2 [Source:HGNC Symbol;Acc:HGNC:29197]	GO:0005737,GO:0005856,GO:0008017,GO:0001578,GO:0015630	cytoplasm|cytoskeleton|microtubule binding|microtubule bundle formation|microtubule cytoskeleton
SNRPN	2.1829e-31	0.0577041	0.411	0.322	7.32102e-27	1	1.276	ENSG00000128739	6638	protein_coding	small nuclear ribonucleoprotein polypeptide N [Source:HGNC Symbol;Acc:HGNC:11164]	GO:0003723,GO:0008380,GO:0005634,GO:0005654,GO:0005681,GO:0005737,GO:0005515,GO:0000398,GO:0005686,GO:0005682,GO:0046540,GO:0071013,GO:0005685,GO:0071004,GO:0005687,GO:0030532,GO:0009725	RNA binding|RNA splicing|nucleus|nucleoplasm|spliceosomal complex|cytoplasm|protein binding|mRNA splicing, via spliceosome|U2 snRNP|U5 snRNP|U4/U6 x U5 tri-snRNP complex|catalytic step 2 spliceosome|U1 snRNP|U2-type prespliceosome|U4 snRNP|small nuclear ribonucleoprotein complex|response to hormone
ATP8B4	3.88861e-31	0.044804	0.305	0.232	1.30416e-26	1	1.315	ENSG00000104043	79895	protein_coding	ATPase phospholipid transporting 8B4 (putative) [Source:HGNC Symbol;Acc:HGNC:13536]	GO:0016021,GO:0005524,GO:0000287,GO:0015914,GO:0140326,GO:0016020,GO:0046872,GO:0000166,GO:0005794,GO:0005886,GO:0006869,GO:0007030,GO:0043312,GO:0035579,GO:0070821,GO:0045332	integral component of membrane|ATP binding|magnesium ion binding|phospholipid transport|ATPase-coupled intramembrane lipid transporter activity|membrane|metal ion binding|nucleotide binding|Golgi apparatus|plasma membrane|lipid transport|Golgi organization|neutrophil degranulation|specific granule membrane|tertiary granule membrane|phospholipid translocation
TOMM7	4.87511e-31	0.178841	0.921	0.827	1.63501e-26	1	1.114	ENSG00000196683	54543	protein_coding	translocase of outer mitochondrial membrane 7 [Source:HGNC Symbol;Acc:HGNC:21648]	GO:0016020,GO:0016021,GO:0015031,GO:0005739,GO:0005515,GO:0005741,GO:0005742,GO:0030150,GO:1903955,GO:0016236,GO:0031647,GO:0098779,GO:0008320,GO:0006626	membrane|integral component of membrane|protein transport|mitochondrion|protein binding|mitochondrial outer membrane|mitochondrial outer membrane translocase complex|protein import into mitochondrial matrix|positive regulation of protein targeting to mitochondrion|macroautophagy|regulation of protein stability|positive regulation of mitophagy in response to mitochondrial depolarization|protein tr…	path:hsa04137	Mitophagy - animal
MAML3	5.46399e-31	0.192722	0.281	0.157	1.83251e-26	1	1.79	ENSG00000196782	55534	protein_coding	mastermind like transcriptional coactivator 3 [Source:HGNC Symbol;Acc:HGNC:16272]	GO:0005634,GO:0016607,GO:0003713,GO:0007219,GO:0045944,GO:0005654,GO:0006367,GO:0007221,GO:0045747	nucleus|nuclear speck|transcription coactivator activity|Notch signaling pathway|positive regulation of transcription by RNA polymerase II|nucleoplasm|transcription initiation from RNA polymerase II promoter|positive regulation of transcription of Notch receptor target|positive regulation of Notch signaling pathway	path:hsa04330,path:hsa04658,path:hsa05165	Notch signaling pathway|Th1 and Th2 cell differentiation|Human papillomavirus infection
TCP1	6.61903e-31	0.155909	0.82	0.667	2.21989e-26	1	1.229	ENSG00000120438	6950	protein_coding	t-complex 1 [Source:HGNC Symbol;Acc:HGNC:11655]	GO:0050821,GO:0003723,GO:0005737,GO:0000166,GO:0005524,GO:0005829,GO:0006457,GO:0005856,GO:0005515,GO:0005874,GO:0051082,GO:0005815,GO:0007021,GO:0070062,GO:0035722,GO:0032212,GO:0051973,GO:0005813,GO:0031625,GO:0090666,GO:1904851,GO:1904871,GO:1904874,GO:0007339,GO:0044053,GO:1901998,GO:2000109,GO:0000242,GO:0000792,GO:0001669,GO:0002199,GO:0005720,GO:0005794,GO:0005832,GO:0044297	protein stabilization|RNA binding|cytoplasm|nucleotide binding|ATP binding|cytosol|protein folding|cytoskeleton|protein binding|microtubule|unfolded protein binding|microtubule organizing center|tubulin complex assembly|extracellular exosome|interleukin-12-mediated signaling pathway|positive regulation of telomere maintenance via telomerase|positive regulation of telomerase activity|centrosome|ub…
MECP2	7.02362e-31	0.131087	0.375	0.253	2.35558e-26	1	1.482	ENSG00000169057	4204	protein_coding	methyl-CpG binding protein 2 [Source:HGNC Symbol;Acc:HGNC:6990]	GO:0010629,GO:0043537,GO:0016525,GO:0005739,GO:0005634,GO:0003723,GO:0003677,GO:0005615,GO:0000122,GO:0005515,GO:0010385,GO:0098794,GO:0005829,GO:0008327,GO:0005654,GO:0047485,GO:0019904,GO:0045892,GO:0000785,GO:0003714,GO:0006367,GO:0000792,GO:0009314,GO:0008284,GO:1905643,GO:0010971,GO:0007052,GO:0090063,GO:0005813,GO:0001227,GO:0003700,GO:0003729,GO:0008134,GO:0035197,GO:0001662,GO:0001666,GO:…	negative regulation of gene expression|negative regulation of blood vessel endothelial cell migration|negative regulation of angiogenesis|mitochondrion|nucleus|RNA binding|DNA binding|extracellular space|negative regulation of transcription by RNA polymerase II|protein binding|double-stranded methylated DNA binding|postsynapse|cytosol|methyl-CpG binding|nucleoplasm|protein N-terminus binding|prot…
RPS26	1.08668e-30	0.00832502	0.921	0.817	3.64449e-26	1	1.127	ENSG00000197728	6231	protein_coding	ribosomal protein S26 [Source:HGNC Symbol;Acc:HGNC:10414]	GO:0003723,GO:0005737,GO:0016020,GO:0006412,GO:0002181,GO:0005783,GO:0003735,GO:0005840,GO:0005829,GO:0005515,GO:0022627,GO:0003729,GO:0005654,GO:0045296,GO:0070062,GO:0019083,GO:0006413,GO:0000184,GO:0005791,GO:0006614,GO:0098556,GO:0033119,GO:0015935,GO:0042788,GO:0005622	RNA binding|cytoplasm|membrane|translation|cytoplasmic translation|endoplasmic reticulum|structural constituent of ribosome|ribosome|cytosol|protein binding|cytosolic small ribosomal subunit|mRNA binding|nucleoplasm|cadherin binding|extracellular exosome|viral transcription|translational initiation|nuclear-transcribed mRNA catabolic process, nonsense-mediated decay|rough endoplasmic reticulum|SRP…	path:hsa03010	Ribosome
DAPK2	1.64514e-30	2.36763e-05	0.286	0.236	5.51747e-26	1	1.212	ENSG00000035664	23604	protein_coding	death associated protein kinase 2 [Source:HGNC Symbol;Acc:HGNC:2675]	GO:0004672,GO:0005524,GO:0006468,GO:0005737,GO:0005794,GO:0043231,GO:0000166,GO:0004674,GO:0016301,GO:0016740,GO:0016310,GO:0005515,GO:0006915,GO:0031410,GO:0005634,GO:0042802,GO:0005516,GO:0042981,GO:0046777,GO:0010506,GO:0035556,GO:0090023,GO:2001242,GO:0043276,GO:2000424,GO:0034423,GO:1990266,GO:0016020,GO:0016021	protein kinase activity|ATP binding|protein phosphorylation|cytoplasm|Golgi apparatus|intracellular membrane-bounded organelle|nucleotide binding|protein serine/threonine kinase activity|kinase activity|transferase activity|phosphorylation|protein binding|apoptotic process|cytoplasmic vesicle|nucleus|identical protein binding|calmodulin binding|regulation of apoptotic process|protein autophosphor…	path:hsa04140,path:hsa05200,path:hsa05219	Autophagy - animal|Pathways in cancer|Bladder cancer
ITM2B	1.91578e-30	0.147368	0.945	0.849	6.42516e-26	1	1.113	ENSG00000136156	9445	protein_coding	integral membrane protein 2B [Source:HGNC Symbol;Acc:HGNC:6174]	GO:0016020,GO:0016021,GO:0005794,GO:0043231,GO:0005615,GO:0005886,GO:0005515,GO:0005576,GO:0000139,GO:0005768,GO:0070062,GO:0044267,GO:0010008,GO:0031301,GO:0030660,GO:0007399,GO:0001540,GO:0042985,GO:0005524	membrane|integral component of membrane|Golgi apparatus|intracellular membrane-bounded organelle|extracellular space|plasma membrane|protein binding|extracellular region|Golgi membrane|endosome|extracellular exosome|cellular protein metabolic process|endosome membrane|integral component of organelle membrane|Golgi-associated vesicle membrane|nervous system development|amyloid-beta binding|negativ…
PRMT9	2.2435e-30	0.143752	0.382	0.254	7.52427e-26	1	1.504	ENSG00000164169	90826	protein_coding	protein arginine methyltransferase 9 [Source:HGNC Symbol;Acc:HGNC:25099]	GO:0006397,GO:0005737,GO:0016740,GO:0008168,GO:0032259,GO:0006479,GO:0019918,GO:0005515,GO:0016274,GO:0035243,GO:0035246	mRNA processing|cytoplasm|transferase activity|methyltransferase activity|methylation|protein methylation|peptidyl-arginine methylation, to symmetrical-dimethyl arginine|protein binding|protein-arginine N-methyltransferase activity|protein-arginine omega-N symmetric methyltransferase activity|peptidyl-arginine N-methylation
CD7	2.84704e-30	0.19001	0.908	0.834	9.54839e-26	1	1.089	ENSG00000173762	924	protein_coding	CD7 molecule [Source:HGNC Symbol;Acc:HGNC:1695]	GO:0016020,GO:0016021,GO:0038023,GO:0002250,GO:0006955,GO:0002376,GO:0005886,GO:0042110,GO:0007169	membrane|integral component of membrane|signaling receptor activity|adaptive immune response|immune response|immune system process|plasma membrane|T cell activation|transmembrane receptor protein tyrosine kinase signaling pathway	path:hsa04640	Hematopoietic cell lineage
RPL31	2.87352e-30	0.158942	0.939	0.853	9.63721e-26	1	1.101	ENSG00000071082	6160	protein_coding	ribosomal protein L31 [Source:HGNC Symbol;Acc:HGNC:10334]	GO:0003723,GO:0016020,GO:0006412,GO:0002181,GO:0003735,GO:0005840,GO:0005925,GO:0022625,GO:0005829,GO:0070062,GO:0019083,GO:0005515,GO:0006413,GO:0000184,GO:0006614,GO:0042788,GO:0005622	RNA binding|membrane|translation|cytoplasmic translation|structural constituent of ribosome|ribosome|focal adhesion|cytosolic large ribosomal subunit|cytosol|extracellular exosome|viral transcription|protein binding|translational initiation|nuclear-transcribed mRNA catabolic process, nonsense-mediated decay|SRP-dependent cotranslational protein targeting to membrane|polysomal ribosome|intracellul…	path:hsa03010	Ribosome
CDC42SE1	3.37835e-30	0.165908	0.689	0.53	1.13303e-25	1	1.3	ENSG00000197622	56882	protein_coding	CDC42 small effector 1 [Source:HGNC Symbol;Acc:HGNC:17719]	GO:0005737,GO:0016020,GO:0005886,GO:0035023,GO:0005856,GO:0017048,GO:0008360,GO:0007165,GO:0006909,GO:0005095,GO:0034260	cytoplasm|membrane|plasma membrane|regulation of Rho protein signal transduction|cytoskeleton|Rho GTPase binding|regulation of cell shape|signal transduction|phagocytosis|GTPase inhibitor activity|negative regulation of GTPase activity
PLEKHA2	4.61994e-30	0.119982	0.478	0.35	1.54944e-25	1	1.366	ENSG00000169499	59339	protein_coding	pleckstrin homology domain containing A2 [Source:HGNC Symbol;Acc:HGNC:14336]	GO:0030165,GO:0043325	PDZ domain binding|phosphatidylinositol-3,4-bisphosphate binding
RALGAPA1	5.37633e-30	0.0161584	0.546	0.441	1.80311e-25	1	1.238	ENSG00000174373	253959	protein_coding	Ral GTPase activating protein catalytic alpha subunit 1 [Source:HGNC Symbol;Acc:HGNC:17770]	GO:0005634,GO:0005096,GO:0043547,GO:0051056,GO:0005737,GO:0090630,GO:0046982,GO:0006355	nucleus|GTPase activator activity|positive regulation of GTPase activity|regulation of small GTPase mediated signal transduction|cytoplasm|activation of GTPase activity|protein heterodimerization activity|regulation of transcription, DNA-templated
NSMCE3	5.52396e-30	0.139118	0.607	0.461	1.85263e-25	1	1.317	ENSG00000185115	56160	protein_coding	NSE3 homolog, SMC5-SMC6 complex component [Source:HGNC Symbol;Acc:HGNC:7677]	GO:0005634,GO:0005737,GO:0005694,GO:0005515,GO:0006281,GO:0006310,GO:0006974,GO:0000781,GO:0030915,GO:0005654,GO:0040008,GO:0031398,GO:0034644,GO:0046983,GO:0072711,GO:0071478	nucleus|cytoplasm|chromosome|protein binding|DNA repair|DNA recombination|cellular response to DNA damage stimulus|chromosome, telomeric region|Smc5-Smc6 complex|nucleoplasm|regulation of growth|positive regulation of protein ubiquitination|cellular response to UV|protein dimerization activity|cellular response to hydroxyurea|cellular response to radiation
BORCS5	5.63766e-30	0.150497	0.269	0.158	1.89076e-25	1	1.703	ENSG00000165714	118426	protein_coding	BLOC-1 related complex subunit 5 [Source:HGNC Symbol;Acc:HGNC:17950]	GO:0032418,GO:0016020,GO:0005765,GO:0005515,GO:0005764,GO:0099078,GO:0030672,GO:0031224,GO:0005873,GO:0072384,GO:1903744,GO:0098574	lysosome localization|membrane|lysosomal membrane|protein binding|lysosome|BORC complex|synaptic vesicle membrane|intrinsic component of membrane|plus-end kinesin complex|organelle transport along microtubule|positive regulation of anterograde synaptic vesicle transport|cytoplasmic side of lysosomal membrane
SLA2	6.39434e-30	0.128536	0.497	0.363	2.14453e-25	1	1.369	ENSG00000101082	84174	protein_coding	Src like adaptor 2 [Source:HGNC Symbol;Acc:HGNC:17329]	GO:0005737,GO:0016020,GO:0005794,GO:0043231,GO:0005654,GO:0009967,GO:0005886,GO:0005515,GO:0043551,GO:0031410,GO:0009966,GO:0005070,GO:0000122,GO:0010008,GO:0046854,GO:0046935,GO:0005942,GO:0047485,GO:0042110,GO:0050776,GO:0050851,GO:0019724,GO:0030522,GO:0050849,GO:0050869,GO:0005770	cytoplasm|membrane|Golgi apparatus|intracellular membrane-bounded organelle|nucleoplasm|positive regulation of signal transduction|plasma membrane|protein binding|regulation of phosphatidylinositol 3-kinase activity|cytoplasmic vesicle|regulation of signal transduction|SH3/SH2 adaptor activity|negative regulation of transcription by RNA polymerase II|endosome membrane|phosphatidylinositol phospho…
DEDD2	6.65873e-30	0.177026	0.723	0.562	2.2332e-25	1	1.286	ENSG00000160570	162989	protein_coding	death effector domain containing 2 [Source:HGNC Symbol;Acc:HGNC:24450]	GO:0005634,GO:0042981,GO:0003677,GO:0006915,GO:0005730,GO:0005515,GO:0008625,GO:0045892,GO:0035556,GO:0006396,GO:2001238,GO:0030159,GO:0016075,GO:0019725,GO:0030262	nucleus|regulation of apoptotic process|DNA binding|apoptotic process|nucleolus|protein binding|extrinsic apoptotic signaling pathway via death domain receptors|negative regulation of transcription, DNA-templated|intracellular signal transduction|RNA processing|positive regulation of extrinsic apoptotic signaling pathway|receptor signaling complex adaptor activity|rRNA catabolic process|cellular …
CALM1	6.80692e-30	0.0390935	0.995	0.964	2.2829e-25	1	1.032	ENSG00000198668	801	protein_coding	calmodulin 1 [Source:HGNC Symbol;Acc:HGNC:1442]	GO:0046872,GO:0005509,GO:0019722,GO:0010880,GO:0010881,GO:0002027,GO:0005634,GO:0005737,GO:0016301,GO:0016310,GO:0005886,GO:0005856,GO:0005515,GO:0007186,GO:0000922,GO:0005813,GO:0005815,GO:0005819,GO:0038095,GO:0005576,GO:0005654,GO:0005829,GO:0000165,GO:0044325,GO:0021762,GO:0005876,GO:0019904,GO:0002576,GO:0032991,GO:0031982,GO:0050999,GO:0019901,GO:0043647,GO:0022400,GO:0010801,GO:0006936,GO:…	metal ion binding|calcium ion binding|calcium-mediated signaling|regulation of release of sequestered calcium ion into cytosol by sarcoplasmic reticulum|regulation of cardiac muscle contraction by regulation of the release of sequestered calcium ion|regulation of heart rate|nucleus|cytoplasm|kinase activity|phosphorylation|plasma membrane|cytoskeleton|protein binding|G protein-coupled receptor si…	path:hsa04014,path:hsa04015,path:hsa04020,path:hsa04022,path:hsa04024,path:hsa04070,path:hsa04114,path:hsa04218,path:hsa04261,path:hsa04270,path:hsa04371,path:hsa04625,path:hsa04713,path:hsa04720,path:hsa04722,path:hsa04728,path:hsa04740,path:hsa04744,path:hsa04750,path:hsa04910,path:hsa04912,path:hsa04915,path:hsa04916,path:hsa04921,path:hsa04922,path:hsa04924,path:hsa04925,path:hsa04970,path:hs…	Ras signaling pathway|Rap1 signaling pathway|Calcium signaling pathway|cGMP-PKG signaling pathway|cAMP signaling pathway|Phosphatidylinositol signaling system|Oocyte meiosis|Cellular senescence|Adrenergic signaling in cardiomyocytes|Vascular smooth muscle contraction|Apelin signaling pathway|C-type lectin receptor signaling pathway|Circadian entrainment|Long-term potentiation|Neurotrophin signali…
ATP6V1G1	8.60457e-30	0.181926	0.807	0.656	2.8858e-25	1	1.23	ENSG00000136888	9550	protein_coding	ATPase H+ transporting V1 subunit G1 [Source:HGNC Symbol;Acc:HGNC:864]	GO:0005765,GO:0005829,GO:1902600,GO:0006811,GO:0005886,GO:0005515,GO:0006879,GO:0042626,GO:0008553,GO:0016887,GO:0016471,GO:0070062,GO:0034220,GO:0008286,GO:0016241,GO:0033572,GO:0090383,GO:0051117,GO:0036295	lysosomal membrane|cytosol|proton transmembrane transport|ion transport|plasma membrane|protein binding|cellular iron ion homeostasis|ATPase-coupled transmembrane transporter activity|proton-exporting ATPase activity, phosphorylative mechanism|ATPase activity|vacuolar proton-transporting V-type ATPase complex|extracellular exosome|ion transmembrane transport|insulin receptor signaling pathway|reg…	path:hsa00190,path:hsa04145,path:hsa04150,path:hsa04721,path:hsa04966,path:hsa05110,path:hsa05120,path:hsa05165,path:hsa05323	Oxidative phosphorylation|Phagosome|mTOR signaling pathway|Synaptic vesicle cycle|Collecting duct acid secretion|Vibrio cholerae infection|Epithelial cell signaling in Helicobacter pylori infection|Human papillomavirus infection|Rheumatoid arthritis
MRFAP1	1.05693e-29	0.19675	0.733	0.58	3.54474e-25	1	1.264	ENSG00000179010	93621	protein_coding	Morf4 family associated protein 1 [Source:HGNC Symbol;Acc:HGNC:24549]	GO:0005634,GO:0005737,GO:0005829,GO:0005515,GO:0048471	nucleus|cytoplasm|cytosol|protein binding|perinuclear region of cytoplasm
SC5D	1.24292e-29	0.181354	0.276	0.152	4.16851e-25	1	1.816	ENSG00000109929	6309	protein_coding	sterol-C5-desaturase [Source:HGNC Symbol;Acc:HGNC:10547]	GO:0016020,GO:0016021,GO:0016491,GO:0055114,GO:0005783,GO:0005789,GO:0006629,GO:0006694,GO:0008202,GO:0016126,GO:0005506,GO:0000248,GO:0008610,GO:0033490,GO:0043231,GO:0045540,GO:0033489	membrane|integral component of membrane|oxidoreductase activity|oxidation-reduction process|endoplasmic reticulum|endoplasmic reticulum membrane|lipid metabolic process|steroid biosynthetic process|steroid metabolic process|sterol biosynthetic process|iron ion binding|C-5 sterol desaturase activity|lipid biosynthetic process|cholesterol biosynthetic process via lathosterol|intracellular membrane-…	path:hsa00100	Steroid biosynthesis
RPLP2	1.29663e-29	0.0786929	0.998	0.975	4.34863e-25	1	1.024	ENSG00000177600	6181	protein_coding	ribosomal protein lateral stalk subunit P2 [Source:HGNC Symbol;Acc:HGNC:10377]	GO:0016020,GO:0006412,GO:0003735,GO:0005840,GO:0005515,GO:0006414,GO:0005925,GO:0022625,GO:0005829,GO:0070062,GO:0019083,GO:0006413,GO:0000184,GO:0006614,GO:0005622	membrane|translation|structural constituent of ribosome|ribosome|protein binding|translational elongation|focal adhesion|cytosolic large ribosomal subunit|cytosol|extracellular exosome|viral transcription|translational initiation|nuclear-transcribed mRNA catabolic process, nonsense-mediated decay|SRP-dependent cotranslational protein targeting to membrane|intracellular	path:hsa03010	Ribosome
BTF3L4	1.30739e-29	0.134223	0.31	0.216	4.38472e-25	1	1.435	ENSG00000134717	91408	protein_coding	basic transcription factor 3 like 4 [Source:HGNC Symbol;Acc:HGNC:30547]	GO:0005515	protein binding
MNAT1	1.54273e-29	0.104499	0.391	0.285	5.17401e-25	1	1.372	ENSG00000020426	4331	protein_coding	MNAT1 component of CDK activating kinase [Source:HGNC Symbol;Acc:HGNC:7181]	GO:0005634,GO:0046872,GO:0005829,GO:0005654,GO:0006468,GO:0005515,GO:0007049,GO:0006289,GO:0061575,GO:0045737,GO:0005675,GO:0000082,GO:0006355,GO:0007512,GO:0021591,GO:0043066,GO:0048661,GO:0051592,GO:0006357,GO:0045944,GO:0006366,GO:0000086,GO:0047485,GO:0006368,GO:0006370,GO:0006367,GO:0065003,GO:0006361,GO:0006362,GO:0006363,GO:0008270,GO:0008094,GO:0006283,GO:0000079,GO:0008353,GO:0006294,GO:…	nucleus|metal ion binding|cytosol|nucleoplasm|protein phosphorylation|protein binding|cell cycle|nucleotide-excision repair|cyclin-dependent protein serine/threonine kinase activator activity|positive regulation of cyclin-dependent protein serine/threonine kinase activity|transcription factor TFIIH holo complex|G1/S transition of mitotic cell cycle|regulation of transcription, DNA-templated|adult…	path:hsa03022,path:hsa03420	Basal transcription factors|Nucleotide excision repair
CD37	1.5936e-29	0.203493	0.732	0.577	5.34462e-25	1	1.269	ENSG00000104894	951	protein_coding	CD37 molecule [Source:HGNC Symbol;Acc:HGNC:1666]	GO:0016020,GO:0016021,GO:0005515,GO:0005887,GO:0070062,GO:0001772	membrane|integral component of membrane|protein binding|integral component of plasma membrane|extracellular exosome|immunological synapse	path:hsa04640	Hematopoietic cell lineage
COMMD6	2.32936e-29	0.152278	0.881	0.758	7.81222e-25	1	1.162	ENSG00000188243	170622	protein_coding	COMM domain containing 6 [Source:HGNC Symbol;Acc:HGNC:24015]	GO:0005634,GO:0005737,GO:0005515,GO:0051059,GO:0032088	nucleus|cytoplasm|protein binding|NF-kappaB binding|negative regulation of NF-kappaB transcription factor activity
EZR	2.45945e-29	0.0253642	0.827	0.707	8.2485e-25	1	1.17	ENSG00000092820	7430	protein_coding	ezrin [Source:HGNC Symbol;Acc:HGNC:12691]	GO:0045177,GO:0003723,GO:0005737,GO:0016020,GO:0003779,GO:0001650,GO:0005886,GO:0005615,GO:0005829,GO:0005856,GO:0042995,GO:0005515,GO:0008092,GO:0048471,GO:0048015,GO:0005925,GO:0008017,GO:0042802,GO:0005768,GO:0000122,GO:0045296,GO:0051015,GO:0030175,GO:0070062,GO:0010628,GO:0071944,GO:0005938,GO:0032587,GO:0016323,GO:0032991,GO:0071437,GO:0019898,GO:0005902,GO:0046847,GO:0005903,GO:0016324,GO:…	apical part of cell|RNA binding|cytoplasm|membrane|actin binding|fibrillar center|plasma membrane|extracellular space|cytosol|cytoskeleton|cell projection|protein binding|cytoskeletal protein binding|perinuclear region of cytoplasm|phosphatidylinositol-mediated signaling|focal adhesion|microtubule binding|identical protein binding|endosome|negative regulation of transcription by RNA polymerase II…	path:hsa04530,path:hsa04670,path:hsa04810,path:hsa04971,path:hsa05130,path:hsa05205,path:hsa05206	Tight junction|Leukocyte transendothelial migration|Regulation of actin cytoskeleton|Gastric acid secretion|Pathogenic Escherichia coli infection|Proteoglycans in cancer|MicroRNAs in cancer
RPL19	2.79106e-29	0.0119853	0.999	0.984	9.36066e-25	1	1.015	ENSG00000108298	6143	protein_coding	ribosomal protein L19 [Source:HGNC Symbol;Acc:HGNC:10312]	GO:0003723,GO:0016020,GO:0006412,GO:0002181,GO:0003735,GO:0005840,GO:0005515,GO:0022625,GO:0005925,GO:0005829,GO:0019083,GO:0006413,GO:0000184,GO:0006614,GO:0042788,GO:0045202,GO:0005622	RNA binding|membrane|translation|cytoplasmic translation|structural constituent of ribosome|ribosome|protein binding|cytosolic large ribosomal subunit|focal adhesion|cytosol|viral transcription|translational initiation|nuclear-transcribed mRNA catabolic process, nonsense-mediated decay|SRP-dependent cotranslational protein targeting to membrane|polysomal ribosome|synapse|intracellular	path:hsa03010	Ribosome
CHORDC1	2.84187e-29	0.141561	0.792	0.641	9.53105e-25	1	1.236	ENSG00000110172	26973	protein_coding	cysteine and histidine rich domain containing 1 [Source:HGNC Symbol;Acc:HGNC:14525]	GO:0046872,GO:0005515,GO:0005575,GO:0061077,GO:0051879,GO:1900034,GO:0005524,GO:0008270,GO:0043531,GO:0010824,GO:2000299	metal ion binding|protein binding|cellular_component|chaperone-mediated protein folding|Hsp90 protein binding|regulation of cellular response to heat|ATP binding|zinc ion binding|ADP binding|regulation of centrosome duplication|negative regulation of Rho-dependent protein serine/threonine kinase activity
ETF1	2.89002e-29	0.19104	0.614	0.458	9.69253e-25	1	1.341	ENSG00000120705	2107	protein_coding	eukaryotic translation termination factor 1 [Source:HGNC Symbol;Acc:HGNC:3477]	GO:0003723,GO:0005737,GO:0006412,GO:0005515,GO:0043022,GO:0003747,GO:0006415,GO:0005829,GO:0000184,GO:0016149,GO:0006449,GO:1990825,GO:0006479,GO:0002184,GO:0018444,GO:0008079	RNA binding|cytoplasm|translation|protein binding|ribosome binding|translation release factor activity|translational termination|cytosol|nuclear-transcribed mRNA catabolic process, nonsense-mediated decay|translation release factor activity, codon specific|regulation of translational termination|sequence-specific mRNA binding|protein methylation|cytoplasmic translational termination|translation r…	path:hsa03015	mRNA surveillance pathway
DDX27	3.60028e-29	0.182513	0.467	0.328	1.20746e-24	1	1.424	ENSG00000124228	55661	protein_coding	DEAD-box helicase 27 [Source:HGNC Symbol;Acc:HGNC:15837]	GO:0003676,GO:0003723,GO:0005634,GO:0000166,GO:0005524,GO:0016787,GO:0005694,GO:0004386,GO:0042254,GO:0005730,GO:0003724,GO:0006364,GO:0005515	nucleic acid binding|RNA binding|nucleus|nucleotide binding|ATP binding|hydrolase activity|chromosome|helicase activity|ribosome biogenesis|nucleolus|RNA helicase activity|rRNA processing|protein binding
AHNAK	5.44567e-29	0.121999	0.441	0.304	1.82637e-24	1	1.451	ENSG00000124942	79026	protein_coding	AHNAK nucleoprotein [Source:HGNC Symbol;Acc:HGNC:347]	GO:0005515,GO:0003723,GO:0005634,GO:0005737,GO:0016020,GO:0005829,GO:0005765,GO:0005886,GO:0045121,GO:0005925,GO:0045296,GO:0070062,GO:0042383,GO:0043484,GO:0030315,GO:0031982,GO:1901385,GO:0051259,GO:0044548,GO:0015629,GO:0043034,GO:0044291,GO:0097493	protein binding|RNA binding|nucleus|cytoplasm|membrane|cytosol|lysosomal membrane|plasma membrane|membrane raft|focal adhesion|cadherin binding|extracellular exosome|sarcolemma|regulation of RNA splicing|T-tubule|vesicle|regulation of voltage-gated calcium channel activity|protein complex oligomerization|S100 protein binding|actin cytoskeleton|costamere|cell-cell contact zone|structural molecule …
HSPA6	8.01292e-29	0.276048	0.69	0.539	2.68737e-24	1	1.28	ENSG00000173110	3310	protein_coding	heat shock protein family A (Hsp70) member 6 [Source:HGNC Symbol;Acc:HGNC:5239]	GO:0005737,GO:0000166,GO:0005524,GO:0005829,GO:0005515,GO:0005576,GO:0005634,GO:0051082,GO:0042026,GO:0016887,GO:0005886,GO:0016192,GO:0034605,GO:0070062,GO:0005814,GO:0008180,GO:0072562,GO:0043312,GO:0034774,GO:1904813,GO:0032991,GO:0019899,GO:0006986,GO:0042623,GO:0031072,GO:0051085,GO:0044183,GO:0051787,GO:0034620	cytoplasm|nucleotide binding|ATP binding|cytosol|protein binding|extracellular region|nucleus|unfolded protein binding|protein refolding|ATPase activity|plasma membrane|vesicle-mediated transport|cellular response to heat|extracellular exosome|centriole|COP9 signalosome|blood microparticle|neutrophil degranulation|secretory granule lumen|ficolin-1-rich granule lumen|protein-containing complex|enz…	path:hsa03040,path:hsa04010,path:hsa04141,path:hsa04144,path:hsa04213,path:hsa04612,path:hsa04915,path:hsa05134,path:hsa05145,path:hsa05162,path:hsa05164	Spliceosome|MAPK signaling pathway|Protein processing in endoplasmic reticulum|Endocytosis|Longevity regulating pathway - multiple species|Antigen processing and presentation|Estrogen signaling pathway|Legionellosis|Toxoplasmosis|Measles|Influenza A
RPL11	8.57264e-29	0.0416094	0.998	0.983	2.87509e-24	1	1.015	ENSG00000142676	6135	protein_coding	ribosomal protein L11 [Source:HGNC Symbol;Acc:HGNC:10301]	GO:0003723,GO:0005634,GO:0005737,GO:0016020,GO:0006412,GO:0002181,GO:0003735,GO:0005840,GO:0005515,GO:0019843,GO:0005654,GO:0005730,GO:0006364,GO:0022625,GO:0000027,GO:0005829,GO:0070062,GO:0019083,GO:0042273,GO:0032435,GO:0006605,GO:0032991,GO:0006413,GO:0034504,GO:0000184,GO:0006614,GO:0010628,GO:0050821,GO:0031625,GO:1901796,GO:0008097,GO:1990948,GO:1904667,GO:2000059,GO:2000435,GO:0042788,GO:…	RNA binding|nucleus|cytoplasm|membrane|translation|cytoplasmic translation|structural constituent of ribosome|ribosome|protein binding|rRNA binding|nucleoplasm|nucleolus|rRNA processing|cytosolic large ribosomal subunit|ribosomal large subunit assembly|cytosol|extracellular exosome|viral transcription|ribosomal large subunit biogenesis|negative regulation of proteasomal ubiquitin-dependent protei…	path:hsa03010	Ribosome
HNRNPF	1.00116e-28	0.142637	0.719	0.565	3.3577e-24	1	1.273	ENSG00000169813	3185	protein_coding	heterogeneous nuclear ribonucleoprotein F [Source:HGNC Symbol;Acc:HGNC:5039]	GO:0003676,GO:0003723,GO:0006397,GO:0008380,GO:0005634,GO:0016020,GO:0005829,GO:0005654,GO:0005515,GO:0005681,GO:0000398,GO:0071013,GO:0005886,GO:0043484,GO:0035722,GO:0008543,GO:0016070,GO:0006396,GO:0003727,GO:0008134,GO:0017025	nucleic acid binding|RNA binding|mRNA processing|RNA splicing|nucleus|membrane|cytosol|nucleoplasm|protein binding|spliceosomal complex|mRNA splicing, via spliceosome|catalytic step 2 spliceosome|plasma membrane|regulation of RNA splicing|interleukin-12-mediated signaling pathway|fibroblast growth factor receptor signaling pathway|RNA metabolic process|RNA processing|single-stranded RNA binding|t…
DUSP1	1.0143e-28	0.00839794	0.776	0.661	3.40176e-24	1	1.174	ENSG00000120129	1843	protein_coding	dual specificity phosphatase 1 [Source:HGNC Symbol;Acc:HGNC:3064]	GO:0007162,GO:1903753,GO:0005634,GO:0005737,GO:0016787,GO:0004721,GO:0006470,GO:0005515,GO:0004725,GO:0016311,GO:0016791,GO:0008138,GO:0017017,GO:0007049,GO:0035335,GO:1990869,GO:0004722,GO:0051019,GO:0035970,GO:0043407,GO:0090027,GO:0043409,GO:0008330,GO:0019838,GO:0000188,GO:0008285,GO:0009416,GO:0010033,GO:0032355,GO:0032526,GO:0032870,GO:0033574,GO:0035556,GO:0042542,GO:0043065,GO:0043066,GO:…	negative regulation of cell adhesion|negative regulation of p38MAPK cascade|nucleus|cytoplasm|hydrolase activity|phosphoprotein phosphatase activity|protein dephosphorylation|protein binding|protein tyrosine phosphatase activity|dephosphorylation|phosphatase activity|protein tyrosine/serine/threonine phosphatase activity|MAP kinase tyrosine/serine/threonine phosphatase activity|cell cycle|peptidy…	path:hsa04010,path:hsa04726,path:hsa05418	MAPK signaling pathway|Serotonergic synapse|Fluid shear stress and atherosclerosis
RBL2	1.26577e-28	0.111132	0.483	0.36	4.24515e-24	1	1.342	ENSG00000103479	5934	protein_coding	RB transcriptional corepressor like 2 [Source:HGNC Symbol;Acc:HGNC:9894]	GO:0006357,GO:0005667,GO:0051726,GO:0051302,GO:0005634,GO:0005730,GO:0005829,GO:0003677,GO:0006325,GO:0005515,GO:0007049,GO:0030154,GO:0006977,GO:0005654,GO:0070062,GO:0000785,GO:0001102,GO:0001012,GO:0007346,GO:0010629,GO:0043550,GO:2000134,GO:1990841	regulation of transcription by RNA polymerase II|transcription factor complex|regulation of cell cycle|regulation of cell division|nucleus|nucleolus|cytosol|DNA binding|chromatin organization|protein binding|cell cycle|cell differentiation|DNA damage response, signal transduction by p53 class mediator resulting in cell cycle arrest|nucleoplasm|extracellular exosome|chromatin|RNA polymerase II act…	path:hsa04068,path:hsa04110,path:hsa04151,path:hsa04218,path:hsa05165,path:hsa05203	FoxO signaling pathway|Cell cycle|PI3K-Akt signaling pathway|Cellular senescence|Human papillomavirus infection|Viral carcinogenesis
STIP1	1.32326e-28	0.169441	0.563	0.413	4.43793e-24	1	1.363	ENSG00000168439	10963	protein_coding	stress induced phosphoprotein 1 [Source:HGNC Symbol;Acc:HGNC:11387]	GO:0003723,GO:0005634,GO:0005737,GO:0005515,GO:0005829,GO:0032991,GO:0005794,GO:0051879,GO:0008022,GO:0030544,GO:0051087,GO:0098761,GO:0101031	RNA binding|nucleus|cytoplasm|protein binding|cytosol|protein-containing complex|Golgi apparatus|Hsp90 protein binding|protein C-terminus binding|Hsp70 protein binding|chaperone binding|cellular response to interleukin-7|chaperone complex	path:hsa05020	Prion diseases
STAT4	1.32896e-28	0.120802	0.577	0.439	4.45705e-24	1	1.314	ENSG00000138378	6775	protein_coding	signal transducer and activator of transcription 4 [Source:HGNC Symbol;Acc:HGNC:11365]	GO:0005634,GO:0005737,GO:0006355,GO:0007165,GO:0003677,GO:0003700,GO:0005515,GO:0045944,GO:0042802,GO:0019221,GO:0005829,GO:0001228,GO:0000978,GO:0000981,GO:0000790,GO:0005654,GO:0006952,GO:0035722,GO:0007259,GO:0038155,GO:0070757,GO:0042127,GO:0043434,GO:0038114	nucleus|cytoplasm|regulation of transcription, DNA-templated|signal transduction|DNA binding|DNA-binding transcription factor activity|protein binding|positive regulation of transcription by RNA polymerase II|identical protein binding|cytokine-mediated signaling pathway|cytosol|DNA-binding transcription activator activity, RNA polymerase II-specific|RNA polymerase II proximal promoter sequence-sp…	path:hsa04217,path:hsa04630,path:hsa04658,path:hsa05161,path:hsa05200,path:hsa05321	Necroptosis|Jak-STAT signaling pathway|Th1 and Th2 cell differentiation|Hepatitis B|Pathways in cancer|Inflammatory bowel disease (IBD)
PDE7A	1.49429e-28	0.071921	0.539	0.418	5.01155e-24	1	1.289	ENSG00000205268	5150	protein_coding	phosphodiesterase 7A [Source:HGNC Symbol;Acc:HGNC:8791]	GO:0005737,GO:0046872,GO:0016787,GO:0007165,GO:0005829,GO:0008081,GO:0004114,GO:0007186,GO:0004115,GO:0006198	cytoplasm|metal ion binding|hydrolase activity|signal transduction|cytosol|phosphoric diester hydrolase activity|3',5'-cyclic-nucleotide phosphodiesterase activity|G protein-coupled receptor signaling pathway|3',5'-cyclic-AMP phosphodiesterase activity|cAMP catabolic process	path:hsa00230,path:hsa05032	Purine metabolism|Morphine addiction
MRPL21	1.5036e-28	0.13201	0.343	0.238	5.04276e-24	1	1.441	ENSG00000197345	219927	protein_coding	mitochondrial ribosomal protein L21 [Source:HGNC Symbol;Acc:HGNC:14479]	GO:0003723,GO:0005739,GO:0003735,GO:0006412,GO:0005840,GO:0005762,GO:0005743,GO:0070125,GO:0070126,GO:0005622	RNA binding|mitochondrion|structural constituent of ribosome|translation|ribosome|mitochondrial large ribosomal subunit|mitochondrial inner membrane|mitochondrial translational elongation|mitochondrial translational termination|intracellular	path:hsa03010	Ribosome
RNF113A	1.55573e-28	0.0482601	0.272	0.208	5.21762e-24	1	1.308	ENSG00000125352	7737	protein_coding	ring finger protein 113A [Source:HGNC Symbol;Acc:HGNC:12974]	GO:0006397,GO:0008380,GO:0005634,GO:0016607,GO:0046872,GO:0016740,GO:0016567,GO:0005515,GO:0005681,GO:0004842,GO:0006281,GO:0006974,GO:0000398,GO:0018276,GO:0034247,GO:0070100,GO:0005684,GO:0071005	mRNA processing|RNA splicing|nucleus|nuclear speck|metal ion binding|transferase activity|protein ubiquitination|protein binding|spliceosomal complex|ubiquitin-protein transferase activity|DNA repair|cellular response to DNA damage stimulus|mRNA splicing, via spliceosome|isopeptide cross-linking via N6-glycyl-L-lysine|snoRNA splicing|negative regulation of chemokine-mediated signaling pathway|U2-…
TEX30	1.56804e-28	0.245452	0.355	0.22	5.25889e-24	1	1.614	ENSG00000151287	93081	protein_coding	testis expressed 30 [Source:HGNC Symbol;Acc:HGNC:25188]	GO:0016787,GO:0005634	hydrolase activity|nucleus
RANBP2	1.64413e-28	0.187849	0.755	0.604	5.51409e-24	1	1.25	ENSG00000153201	5903	protein_coding	RAN binding protein 2 [Source:HGNC Symbol;Acc:HGNC:9848]	GO:0003723,GO:0051028,GO:0005634,GO:0016020,GO:0015031,GO:0046872,GO:0016740,GO:0000413,GO:0006457,GO:0043547,GO:0005515,GO:0046907,GO:0005643,GO:0005096,GO:0005737,GO:0005829,GO:0075733,GO:0043657,GO:0008536,GO:0006607,GO:0006110,GO:0006406,GO:0006409,GO:0016032,GO:0016925,GO:0019083,GO:0060964,GO:1900034,GO:0005635,GO:0031965,GO:0019789,GO:0005642,GO:0044615,GO:0042405,GO:0051642,GO:0044877,GO:…	RNA binding|mRNA transport|nucleus|membrane|protein transport|metal ion binding|transferase activity|protein peptidyl-prolyl isomerization|protein folding|positive regulation of GTPase activity|protein binding|intracellular transport|nuclear pore|GTPase activator activity|cytoplasm|cytosol|intracellular transport of virus|host cell|Ran GTPase binding|NLS-bearing protein import into nucleus|regula…	path:hsa03013	RNA transport
PLCL2	2.24239e-28	0.120651	0.275	0.177	7.52052e-24	1	1.554	ENSG00000154822	23228	protein_coding	phospholipase C like 2 [Source:HGNC Symbol;Acc:HGNC:9064]	GO:0005737,GO:0035556,GO:0007165,GO:0006629,GO:0008081,GO:0004435,GO:0050811,GO:0070679,GO:0032228,GO:0120163,GO:0048015,GO:0032959,GO:0051209,GO:0002322,GO:0002337,GO:0007214,GO:0033135,GO:0050859,GO:1900122,GO:0016787,GO:0016042	cytoplasm|intracellular signal transduction|signal transduction|lipid metabolic process|phosphoric diester hydrolase activity|phosphatidylinositol phospholipase C activity|GABA receptor binding|inositol 1,4,5 trisphosphate binding|regulation of synaptic transmission, GABAergic|negative regulation of cold-induced thermogenesis|phosphatidylinositol-mediated signaling|inositol trisphosphate biosynth…
DOCK10	3.10941e-28	0.139453	0.486	0.361	1.04283e-23	1	1.346	ENSG00000135905	55619	protein_coding	dedicator of cytokinesis 10 [Source:HGNC Symbol;Acc:HGNC:23479]	GO:0005634,GO:0005737,GO:0016020,GO:0005829,GO:0005654,GO:0007264,GO:0005085,GO:0042995,GO:0043547,GO:0070062,GO:0003674,GO:0043197,GO:0030334,GO:0060997,GO:0002315,GO:0001782	nucleus|cytoplasm|membrane|cytosol|nucleoplasm|small GTPase mediated signal transduction|guanyl-nucleotide exchange factor activity|cell projection|positive regulation of GTPase activity|extracellular exosome|molecular_function|dendritic spine|regulation of cell migration|dendritic spine morphogenesis|marginal zone B cell differentiation|B cell homeostasis
ORAI2	3.19242e-28	0.149797	0.31	0.209	1.07067e-23	1	1.483	ENSG00000160991	80228	protein_coding	ORAI calcium release-activated calcium modulator 2 [Source:HGNC Symbol;Acc:HGNC:21667]	GO:0016020,GO:0016021,GO:0070588,GO:0005515,GO:0015279,GO:0002115,GO:0030426	membrane|integral component of membrane|calcium ion transmembrane transport|protein binding|store-operated calcium channel activity|store-operated calcium entry|growth cone	path:hsa04020	Calcium signaling pathway
SYK	4.52952e-28	0.130533	0.288	0.187	1.51911e-23	1	1.54	ENSG00000165025	6850	protein_coding	spleen associated tyrosine kinase [Source:HGNC Symbol;Acc:HGNC:11491]	GO:0005737,GO:0016020,GO:0000166,GO:0004672,GO:0005524,GO:0016301,GO:0016740,GO:0006468,GO:0016310,GO:0035556,GO:0004713,GO:0005829,GO:0005886,GO:0005515,GO:0004715,GO:0007229,GO:0002376,GO:0045087,GO:0002250,GO:0038095,GO:0038096,GO:0050853,GO:0042742,GO:0030593,GO:0002223,GO:0016032,GO:0032991,GO:0001525,GO:0032753,GO:0005178,GO:0030168,GO:0005634,GO:0001784,GO:0120162,GO:0009887,GO:0045780,GO:…	cytoplasm|membrane|nucleotide binding|protein kinase activity|ATP binding|kinase activity|transferase activity|protein phosphorylation|phosphorylation|intracellular signal transduction|protein tyrosine kinase activity|cytosol|plasma membrane|protein binding|non-membrane spanning protein tyrosine kinase activity|integrin-mediated signaling pathway|immune system process|innate immune response|adapt…	path:hsa04064,path:hsa04072,path:hsa04151,path:hsa04380,path:hsa04611,path:hsa04625,path:hsa04650,path:hsa04662,path:hsa04664,path:hsa04666,path:hsa05152,path:hsa05167,path:hsa05169,path:hsa05203	NF-kappa B signaling pathway|Phospholipase D signaling pathway|PI3K-Akt signaling pathway|Osteoclast differentiation|Platelet activation|C-type lectin receptor signaling pathway|Natural killer cell mediated cytotoxicity|B cell receptor signaling pathway|Fc epsilon RI signaling pathway|Fc gamma R-mediated phagocytosis|Tuberculosis|Kaposi sarcoma-associated herpesvirus infection|Epstein-Barr virus …
CHKA	5.2844e-28	0.112196	0.3	0.2	1.77228e-23	1	1.5	ENSG00000110721	1119	protein_coding	choline kinase alpha [Source:HGNC Symbol;Acc:HGNC:1937]	GO:0005737,GO:0000166,GO:0005524,GO:0016301,GO:0016740,GO:0016310,GO:0006629,GO:0006646,GO:0008654,GO:0006657,GO:0005829,GO:0006656,GO:0008144,GO:0006869,GO:0004103,GO:0004104,GO:0004305,GO:0033265,GO:0042803,GO:0006580,GO:0009636,GO:0019695,GO:1904681	cytoplasm|nucleotide binding|ATP binding|kinase activity|transferase activity|phosphorylation|lipid metabolic process|phosphatidylethanolamine biosynthetic process|phospholipid biosynthetic process|CDP-choline pathway|cytosol|phosphatidylcholine biosynthetic process|drug binding|lipid transport|choline kinase activity|cholinesterase activity|ethanolamine kinase activity|choline binding|protein ho…	path:hsa00564,path:hsa05231	Glycerophospholipid metabolism|Choline metabolism in cancer
ATG101	6.42301e-28	0.055371	0.413	0.329	2.15415e-23	1	1.255	ENSG00000123395	60673	protein_coding	autophagy related 101 [Source:HGNC Symbol;Acc:HGNC:25679]	GO:0005737,GO:0006914,GO:0005515,GO:0042802,GO:0005789,GO:0005829,GO:0000045,GO:0000407,GO:0044877,GO:0016241,GO:0016236	cytoplasm|autophagy|protein binding|identical protein binding|endoplasmic reticulum membrane|cytosol|autophagosome assembly|phagophore assembly site|protein-containing complex binding|regulation of macroautophagy|macroautophagy	path:hsa04136,path:hsa04140,path:hsa04211	Autophagy - other|Autophagy - animal|Longevity regulating pathway
BZW1	7.71821e-28	0.159927	0.868	0.74	2.58853e-23	1	1.173	ENSG00000082153	9689	protein_coding	basic leucine zipper and W2 domains 1 [Source:HGNC Symbol;Acc:HGNC:18380]	GO:0005737,GO:0003723,GO:0016020,GO:0045296,GO:0005515	cytoplasm|RNA binding|membrane|cadherin binding|protein binding
NR4A3	1.00692e-27	0.0987145	0.579	0.435	3.37701e-23	1	1.331	ENSG00000119508	8013	protein_coding	nuclear receptor subfamily 4 group A member 3 [Source:HGNC Symbol;Acc:HGNC:7982]	GO:1904707,GO:1904754,GO:0048008,GO:0005634,GO:0008270,GO:0046872,GO:0006355,GO:0003677,GO:0003700,GO:0042803,GO:0043565,GO:0005515,GO:0003707,GO:0004879,GO:0030522,GO:0043401,GO:0042629,GO:0000977,GO:0000122,GO:0000978,GO:0000981,GO:0000790,GO:0005667,GO:0045944,GO:0005654,GO:0045444,GO:0019901,GO:0006367,GO:0043303,GO:0097009,GO:0045652,GO:0048661,GO:0001228,GO:0050679,GO:0045333,GO:0010613,GO:…	positive regulation of vascular smooth muscle cell proliferation|positive regulation of vascular associated smooth muscle cell migration|platelet-derived growth factor receptor signaling pathway|nucleus|zinc ion binding|metal ion binding|regulation of transcription, DNA-templated|DNA binding|DNA-binding transcription factor activity|protein homodimerization activity|sequence-specific DNA binding|…	path:hsa05202	Transcriptional misregulation in cancer
CCDC91	1.07569e-27	0.0100286	0.273	0.231	3.60766e-23	1	1.182	ENSG00000123106	55297	protein_coding	coiled-coil domain containing 91 [Source:HGNC Symbol;Acc:HGNC:24855]	GO:0048193,GO:0005794,GO:0005654,GO:0016020,GO:0015031,GO:0005829,GO:0005802,GO:0090160,GO:0042802	Golgi vesicle transport|Golgi apparatus|nucleoplasm|membrane|protein transport|cytosol|trans-Golgi network|Golgi to lysosome transport|identical protein binding
EIF4E2	1.21846e-27	0.0314612	0.252	0.209	4.08648e-23	1	1.206	ENSG00000135930	9470	protein_coding	eukaryotic translation initiation factor 4E family member 2 [Source:HGNC Symbol;Acc:HGNC:3293]	GO:0003723,GO:0005737,GO:0003743,GO:0006412,GO:0006413,GO:0005515,GO:0005829,GO:0006417,GO:0000340,GO:0005845,GO:0016281,GO:0031625,GO:0008135,GO:0000339,GO:0001701,GO:0017148	RNA binding|cytoplasm|translation initiation factor activity|translation|translational initiation|protein binding|cytosol|regulation of translation|RNA 7-methylguanosine cap binding|mRNA cap binding complex|eukaryotic translation initiation factor 4F complex|ubiquitin protein ligase binding|translation factor activity, RNA binding|RNA cap binding|in utero embryonic development|negative regulation…	path:hsa01521,path:hsa03013,path:hsa04066,path:hsa04150,path:hsa04151,path:hsa04211,path:hsa04910	EGFR tyrosine kinase inhibitor resistance|RNA transport|HIF-1 signaling pathway|mTOR signaling pathway|PI3K-Akt signaling pathway|Longevity regulating pathway|Insulin signaling pathway
GTPBP6	1.35783e-27	0.059609	0.26	0.203	4.55389e-23	1	1.281	ENSG00000178605	8225	protein_coding	GTP binding protein 6 (putative) [Source:HGNC Symbol;Acc:HGNC:30189]	GO:0046872,GO:0000166,GO:0005525,GO:0005737,GO:0043022	metal ion binding|nucleotide binding|GTP binding|cytoplasm|ribosome binding
ACAA1	1.76743e-27	0.0380597	0.271	0.22	5.92762e-23	1	1.232	ENSG00000060971	30	protein_coding	acetyl-CoA acyltransferase 1 [Source:HGNC Symbol;Acc:HGNC:82]	GO:0016020,GO:0043231,GO:0016740,GO:0003824,GO:0016746,GO:0006629,GO:0006631,GO:0016747,GO:0005777,GO:0005576,GO:0005515,GO:0005829,GO:0006625,GO:0005782,GO:0043312,GO:0035580,GO:0033540,GO:0036109,GO:0006635,GO:0008206,GO:0003988,GO:0008775,GO:0016401,GO:0000038,GO:0010124	membrane|intracellular membrane-bounded organelle|transferase activity|catalytic activity|transferase activity, transferring acyl groups|lipid metabolic process|fatty acid metabolic process|transferase activity, transferring acyl groups other than amino-acyl groups|peroxisome|extracellular region|protein binding|cytosol|protein targeting to peroxisome|peroxisomal matrix|neutrophil degranulation|s…	path:hsa00071,path:hsa00280,path:hsa00592,path:hsa01040,path:hsa03320,path:hsa04146	Fatty acid degradation|Valine, leucine and isoleucine degradation|alpha-Linolenic acid metabolism|Biosynthesis of unsaturated fatty acids|PPAR signaling pathway|Peroxisome
HSPA4	1.79722e-27	0.201011	0.526	0.371	6.02753e-23	1	1.418	ENSG00000170606	3308	protein_coding	heat shock protein family A (Hsp70) member 4 [Source:HGNC Symbol;Acc:HGNC:5237]	GO:0005737,GO:0000166,GO:0005524,GO:0005829,GO:0005515,GO:0005634,GO:0006986,GO:0070062,GO:0045040,GO:0051131	cytoplasm|nucleotide binding|ATP binding|cytosol|protein binding|nucleus|response to unfolded protein|extracellular exosome|protein insertion into mitochondrial outer membrane|chaperone-mediated protein complex assembly	path:hsa04530,path:hsa04612	Tight junction|Antigen processing and presentation
MED4	2.2135e-27	0.138043	0.475	0.348	7.42364e-23	1	1.365	ENSG00000136146	29079	protein_coding	mediator complex subunit 4 [Source:HGNC Symbol;Acc:HGNC:17903]	GO:0005634,GO:0016020,GO:0005654,GO:0003712,GO:0006357,GO:0016592,GO:0005515,GO:0030374,GO:0045893,GO:0006367,GO:0070847,GO:0006366,GO:0042809,GO:0046966	nucleus|membrane|nucleoplasm|transcription coregulator activity|regulation of transcription by RNA polymerase II|mediator complex|protein binding|nuclear receptor transcription coactivator activity|positive regulation of transcription, DNA-templated|transcription initiation from RNA polymerase II promoter|core mediator complex|transcription by RNA polymerase II|vitamin D receptor binding|thyroid …	path:hsa04919	Thyroid hormone signaling pathway
PPP1R16B	3.06621e-27	0.00734277	0.279	0.225	1.02835e-22	1	1.24	ENSG00000101445	26051	protein_coding	protein phosphatase 1 regulatory subunit 16B [Source:HGNC Symbol;Acc:HGNC:15850]	GO:0005634,GO:0016607,GO:0016020,GO:0005886,GO:0042995,GO:0005515,GO:0048471,GO:0019888,GO:0043666,GO:0035308,GO:0001938,GO:0051489,GO:0035307,GO:0014066,GO:0035304,GO:0061028,GO:1902309,GO:1903589	nucleus|nuclear speck|membrane|plasma membrane|cell projection|protein binding|perinuclear region of cytoplasm|protein phosphatase regulator activity|regulation of phosphoprotein phosphatase activity|negative regulation of protein dephosphorylation|positive regulation of endothelial cell proliferation|regulation of filopodium assembly|positive regulation of protein dephosphorylation|regulation of…
PABPC4	3.61464e-27	0.175598	0.516	0.373	1.21228e-22	1	1.383	ENSG00000090621	8761	protein_coding	poly(A) binding protein cytoplasmic 4 [Source:HGNC Symbol;Acc:HGNC:8557]	GO:0003723,GO:0003676,GO:0005737,GO:0005829,GO:0005515,GO:0005634,GO:1990904,GO:0003730,GO:0007596,GO:0006412,GO:0006401,GO:0008143,GO:0006396,GO:0008266,GO:0010494,GO:0003729,GO:0043488,GO:0061515	RNA binding|nucleic acid binding|cytoplasm|cytosol|protein binding|nucleus|ribonucleoprotein complex|mRNA 3'-UTR binding|blood coagulation|translation|RNA catabolic process|poly(A) binding|RNA processing|poly(U) RNA binding|cytoplasmic stress granule|mRNA binding|regulation of mRNA stability|myeloid cell development	path:hsa03013,path:hsa03015,path:hsa03018	RNA transport|mRNA surveillance pathway|RNA degradation
ITK	3.762e-27	0.154318	0.363	0.243	1.2617e-22	1	1.494	ENSG00000113263	3702	protein_coding	IL2 inducible T cell kinase [Source:HGNC Symbol;Acc:HGNC:6171]	GO:0035556,GO:0005515,GO:0005634,GO:0005737,GO:0046872,GO:0000166,GO:0004672,GO:0005524,GO:0016301,GO:0016740,GO:0006468,GO:0016310,GO:0004713,GO:0004715,GO:0002376,GO:0002250,GO:0038095,GO:0050853,GO:0050852,GO:0001816,GO:0005829,GO:0007165,GO:0042110,GO:0006968,GO:0007202,GO:0038083,GO:0001865,GO:0032609,GO:0032633,GO:0005911	intracellular signal transduction|protein binding|nucleus|cytoplasm|metal ion binding|nucleotide binding|protein kinase activity|ATP binding|kinase activity|transferase activity|protein phosphorylation|phosphorylation|protein tyrosine kinase activity|non-membrane spanning protein tyrosine kinase activity|immune system process|adaptive immune response|Fc-epsilon receptor signaling pathway|B cell r…	path:hsa04062,path:hsa04660,path:hsa04670	Chemokine signaling pathway|T cell receptor signaling pathway|Leukocyte transendothelial migration
OCIAD1	4.09032e-27	0.0789291	0.532	0.417	1.37181e-22	1	1.276	ENSG00000109180	54940	protein_coding	OCIA domain containing 1 [Source:HGNC Symbol;Acc:HGNC:16074]	GO:0016020,GO:0005515,GO:0005768,GO:2000736	membrane|protein binding|endosome|regulation of stem cell differentiation
SEC11A	4.72744e-27	0.141886	0.744	0.594	1.58549e-22	1	1.253	ENSG00000140612	23478	protein_coding	SEC11 homolog A, signal peptidase complex subunit [Source:HGNC Symbol;Acc:HGNC:17718]	GO:0016020,GO:0016021,GO:0005783,GO:0005789,GO:0031090,GO:0043231,GO:0016787,GO:0008233,GO:0006508,GO:0008236,GO:0006465,GO:0005787	membrane|integral component of membrane|endoplasmic reticulum|endoplasmic reticulum membrane|organelle membrane|intracellular membrane-bounded organelle|hydrolase activity|peptidase activity|proteolysis|serine-type peptidase activity|signal peptide processing|signal peptidase complex	path:hsa03060	Protein export
MPG	4.81228e-27	0.17408	0.476	0.341	1.61394e-22	1	1.396	ENSG00000103152	4350	protein_coding	N-methylpurine DNA glycosylase [Source:HGNC Symbol;Acc:HGNC:7211]	GO:0016020,GO:0016021,GO:0003677,GO:0003824,GO:0006284,GO:0003905,GO:0005634,GO:0005737,GO:0016787,GO:0005739,GO:0005515,GO:0006281,GO:0006974,GO:0005654,GO:0003684,GO:0045007,GO:0042645,GO:0019104,GO:0008725,GO:0043916,GO:0052821,GO:0052822,GO:0006307	membrane|integral component of membrane|DNA binding|catalytic activity|base-excision repair|alkylbase DNA N-glycosylase activity|nucleus|cytoplasm|hydrolase activity|mitochondrion|protein binding|DNA repair|cellular response to DNA damage stimulus|nucleoplasm|damaged DNA binding|depurination|mitochondrial nucleoid|DNA N-glycosylase activity|DNA-3-methyladenine glycosylase activity|DNA-7-methylgua…	path:hsa03410	Base excision repair
PLCG2	5.05981e-27	0.114076	0.435	0.317	1.69696e-22	1	1.372	ENSG00000197943	5336	protein_coding	phospholipase C gamma 2 [Source:HGNC Symbol;Acc:HGNC:9066]	GO:0035556,GO:0007165,GO:0004435,GO:0016787,GO:0006629,GO:0009395,GO:0016042,GO:0005886,GO:0005515,GO:0016055,GO:0008081,GO:0038095,GO:0038096,GO:0005829,GO:0070062,GO:0002223,GO:0030168,GO:0048015,GO:0050852,GO:0050853,GO:0001784,GO:0043647,GO:0006661,GO:0019722,GO:0032959,GO:0051209,GO:0030183,GO:0004629,GO:0002092,GO:0002316,GO:0010468,GO:0010634,GO:0032237,GO:0032481,GO:0032496,GO:0043069	intracellular signal transduction|signal transduction|phosphatidylinositol phospholipase C activity|hydrolase activity|lipid metabolic process|phospholipid catabolic process|lipid catabolic process|plasma membrane|protein binding|Wnt signaling pathway|phosphoric diester hydrolase activity|Fc-epsilon receptor signaling pathway|Fc-gamma receptor signaling pathway involved in phagocytosis|cytosol|ex…	path:hsa00562,path:hsa01521,path:hsa04012,path:hsa04014,path:hsa04020,path:hsa04064,path:hsa04066,path:hsa04070,path:hsa04072,path:hsa04360,path:hsa04370,path:hsa04380,path:hsa04611,path:hsa04625,path:hsa04650,path:hsa04662,path:hsa04664,path:hsa04666,path:hsa04670,path:hsa04722,path:hsa04750,path:hsa04919,path:hsa04933,path:hsa05110,path:hsa05120,path:hsa05167,path:hsa05169,path:hsa05170,path:hs…	Inositol phosphate metabolism|EGFR tyrosine kinase inhibitor resistance|ErbB signaling pathway|Ras signaling pathway|Calcium signaling pathway|NF-kappa B signaling pathway|HIF-1 signaling pathway|Phosphatidylinositol signaling system|Phospholipase D signaling pathway|Axon guidance|VEGF signaling pathway|Osteoclast differentiation|Platelet activation|C-type lectin receptor signaling pathway|Natura…
CCT6A	5.69116e-27	0.198057	0.621	0.461	1.9087e-22	1	1.347	ENSG00000146731	908	protein_coding	chaperonin containing TCP1 subunit 6A [Source:HGNC Symbol;Acc:HGNC:1620]	GO:0050821,GO:0003723,GO:0005737,GO:0000166,GO:0005524,GO:0005829,GO:0006457,GO:0005874,GO:0051082,GO:0070062,GO:0005515,GO:0032212,GO:1904851,GO:1904871,GO:1904874,GO:0005832,GO:0071987	protein stabilization|RNA binding|cytoplasm|nucleotide binding|ATP binding|cytosol|protein folding|microtubule|unfolded protein binding|extracellular exosome|protein binding|positive regulation of telomere maintenance via telomerase|positive regulation of establishment of protein localization to telomere|positive regulation of protein localization to Cajal body|positive regulation of telomerase R…
RPL7A	5.75312e-27	0.0297671	0.996	0.982	1.92948e-22	1	1.014	ENSG00000148303	6130	protein_coding	ribosomal protein L7a [Source:HGNC Symbol;Acc:HGNC:10364]	GO:0003723,GO:0005634,GO:0005737,GO:0006412,GO:0005840,GO:0005515,GO:0003735,GO:0042254,GO:0005730,GO:0005925,GO:1990904,GO:0022625,GO:0005829,GO:0045296,GO:0019083,GO:0006413,GO:0016020,GO:0000184,GO:0000470,GO:0006614,GO:0042788	RNA binding|nucleus|cytoplasm|translation|ribosome|protein binding|structural constituent of ribosome|ribosome biogenesis|nucleolus|focal adhesion|ribonucleoprotein complex|cytosolic large ribosomal subunit|cytosol|cadherin binding|viral transcription|translational initiation|membrane|nuclear-transcribed mRNA catabolic process, nonsense-mediated decay|maturation of LSU-rRNA|SRP-dependent cotransl…	path:hsa03010	Ribosome
SURF2	5.9634e-27	0.110442	0.275	0.18	2e-22	1	1.528	ENSG00000148291	6835	protein_coding	surfeit 2 [Source:HGNC Symbol;Acc:HGNC:11475]	GO:0016607,GO:0005634,GO:0005730,GO:0005886,GO:0003674,GO:0008150	nuclear speck|nucleus|nucleolus|plasma membrane|molecular_function|biological_process
LMNB1	6.99456e-27	0.209904	0.418	0.275	2.34583e-22	1	1.52	ENSG00000113368	4001	protein_coding	lamin B1 [Source:HGNC Symbol;Acc:HGNC:6637]	GO:0005882,GO:0005634,GO:0016020,GO:0031965,GO:0005515,GO:0005654,GO:0005637,GO:0005635,GO:0035722,GO:0005198,GO:0003690,GO:0043274,GO:1990837,GO:0005638,GO:0016363	intermediate filament|nucleus|membrane|nuclear membrane|protein binding|nucleoplasm|nuclear inner membrane|nuclear envelope|interleukin-12-mediated signaling pathway|structural molecule activity|double-stranded DNA binding|phospholipase binding|sequence-specific double-stranded DNA binding|lamin filament|nuclear matrix	path:hsa04210	Apoptosis
CCDC93	7.04154e-27	0.102197	0.332	0.237	2.36159e-22	1	1.401	ENSG00000125633	54520	protein_coding	coiled-coil domain containing 93 [Source:HGNC Symbol;Acc:HGNC:25611]	GO:0015031,GO:0043231,GO:0006893,GO:0005768,GO:0005769,GO:0005515,GO:1990126,GO:0032456	protein transport|intracellular membrane-bounded organelle|Golgi to plasma membrane transport|endosome|early endosome|protein binding|retrograde transport, endosome to plasma membrane|endocytic recycling
XAF1	7.32087e-27	0.0741766	0.329	0.236	2.45527e-22	1	1.394	ENSG00000132530	54739	protein_coding	XIAP associated factor 1 [Source:HGNC Symbol;Acc:HGNC:30932]	GO:0006915,GO:0008270,GO:0046872,GO:0005634,GO:0005737,GO:0005739,GO:0005829,GO:0060337,GO:0035456,GO:0005515	apoptotic process|zinc ion binding|metal ion binding|nucleus|cytoplasm|mitochondrion|cytosol|type I interferon signaling pathway|response to interferon-beta|protein binding
FAM49A	8.16853e-27	0.158412	0.287	0.18	2.73956e-22	1	1.594	ENSG00000197872	81553	protein_coding	family with sequence similarity 49 member A [Source:HGNC Symbol;Acc:HGNC:25373]	GO:0005622	intracellular
BUB3	8.69785e-27	0.208015	0.671	0.514	2.91709e-22	1	1.305	ENSG00000154473	9184	protein_coding	BUB3 mitotic checkpoint protein [Source:HGNC Symbol;Acc:HGNC:1151]	GO:0005634,GO:0005654,GO:0051301,GO:0005694,GO:0005515,GO:0007049,GO:0051321,GO:0007059,GO:0000775,GO:0000776,GO:0000777,GO:0005829,GO:0031145,GO:1901990,GO:0043130,GO:0007094,GO:0033597,GO:1990298,GO:0006511,GO:0008608,GO:0034501,GO:0000070,GO:0051983	nucleus|nucleoplasm|cell division|chromosome|protein binding|cell cycle|meiotic cell cycle|chromosome segregation|chromosome, centromeric region|kinetochore|condensed chromosome kinetochore|cytosol|anaphase-promoting complex-dependent catabolic process|regulation of mitotic cell cycle phase transition|ubiquitin binding|mitotic spindle assembly checkpoint|mitotic checkpoint complex|bub1-bub3 compl…	path:hsa04110,path:hsa05166	Cell cycle|Human T-cell leukemia virus 1 infection
RABAC1	8.73359e-27	0.095271	0.733	0.601	2.92907e-22	1	1.22	ENSG00000105404	10567	protein_coding	Rab acceptor 1 [Source:HGNC Symbol;Acc:HGNC:9794]	GO:0016020,GO:0016021,GO:0005737,GO:0005794,GO:0005886,GO:0005515,GO:0030054,GO:0031410,GO:0045202,GO:0042802,GO:0008021,GO:0008022,GO:0070064	membrane|integral component of membrane|cytoplasm|Golgi apparatus|plasma membrane|protein binding|cell junction|cytoplasmic vesicle|synapse|identical protein binding|synaptic vesicle|protein C-terminus binding|proline-rich region binding
CHCHD7	9.16357e-27	0.116702	0.389	0.292	3.07328e-22	1	1.332	ENSG00000170791	79145	protein_coding	coiled-coil-helix-coiled-coil-helix domain containing 7 [Source:HGNC Symbol;Acc:HGNC:28314]	GO:0005739,GO:0005758,GO:0003674,GO:0008150,GO:0005575	mitochondrion|mitochondrial intermembrane space|molecular_function|biological_process|cellular_component
MIF	1.34187e-26	0.0556947	0.551	0.44	4.50035e-22	1	1.252	ENSG00000240972	4282	protein_coding	macrophage migration inhibitory factor [Source:HGNC Symbol;Acc:HGNC:7097]	GO:0005615,GO:0030336,GO:0010629,GO:0070374,GO:0005737,GO:0005886,GO:0048146,GO:0043066,GO:0016853,GO:0005829,GO:0005654,GO:0005515,GO:0005576,GO:0005125,GO:0006954,GO:0002376,GO:0045087,GO:0050900,GO:0042802,GO:0050918,GO:0070062,GO:0008283,GO:0043312,GO:0002020,GO:0050178,GO:0001934,GO:0002906,GO:0007569,GO:0030330,GO:0031666,GO:0032269,GO:0033033,GO:0033138,GO:0042127,GO:0043406,GO:0043518,GO:…	extracellular space|negative regulation of cell migration|negative regulation of gene expression|positive regulation of ERK1 and ERK2 cascade|cytoplasm|plasma membrane|positive regulation of fibroblast proliferation|negative regulation of apoptotic process|isomerase activity|cytosol|nucleoplasm|protein binding|extracellular region|cytokine activity|inflammatory response|immune system process|inna…	path:hsa00350,path:hsa00360	Tyrosine metabolism|Phenylalanine metabolism
TXNL4A	1.58503e-26	0.122038	0.423	0.309	5.31589e-22	1	1.369	ENSG00000141759	10907	protein_coding	thioredoxin like 4A [Source:HGNC Symbol;Acc:HGNC:30551]	GO:0006397,GO:0008380,GO:0005634,GO:0005829,GO:0031965,GO:0051301,GO:0005515,GO:0005681,GO:0000398,GO:0007049,GO:0000245,GO:0005654,GO:0046540,GO:0005682,GO:0000375,GO:0071005,GO:0005737	mRNA processing|RNA splicing|nucleus|cytosol|nuclear membrane|cell division|protein binding|spliceosomal complex|mRNA splicing, via spliceosome|cell cycle|spliceosomal complex assembly|nucleoplasm|U4/U6 x U5 tri-snRNP complex|U5 snRNP|RNA splicing, via transesterification reactions|U2-type precatalytic spliceosome|cytoplasm	path:hsa03040	Spliceosome
BEX4	1.62793e-26	0.0612652	0.273	0.193	5.45976e-22	1	1.415	ENSG00000102409	56271	protein_coding	brain expressed X-linked 4 [Source:HGNC Symbol;Acc:HGNC:25475]	GO:0005634,GO:0005737,GO:0005856,GO:0005874,GO:0000922,GO:0007059,GO:0043014,GO:0042127,GO:0030334,GO:0042826,GO:1904428	nucleus|cytoplasm|cytoskeleton|microtubule|spindle pole|chromosome segregation|alpha-tubulin binding|regulation of cell population proliferation|regulation of cell migration|histone deacetylase binding|negative regulation of tubulin deacetylation
SFMBT2	1.66445e-26	0.145234	0.394	0.28	5.58223e-22	1	1.407	ENSG00000198879	57713	protein_coding	Scm like with four mbt domains 2 [Source:HGNC Symbol;Acc:HGNC:20256]	GO:0005634,GO:0016607,GO:0043231,GO:0006355,GO:0003714,GO:0005515,GO:0016235,GO:0042393,GO:1903507,GO:0010629	nucleus|nuclear speck|intracellular membrane-bounded organelle|regulation of transcription, DNA-templated|transcription corepressor activity|protein binding|aggresome|histone binding|negative regulation of nucleic acid-templated transcription|negative regulation of gene expression
RIN3	1.68624e-26	0.180608	0.442	0.312	5.65532e-22	1	1.417	ENSG00000100599	79890	protein_coding	Ras and Rab interactor 3 [Source:HGNC Symbol;Acc:HGNC:18751]	GO:0005737,GO:0007165,GO:0043547,GO:0005515,GO:0031410,GO:0005096,GO:0005768,GO:0005769,GO:0005829,GO:0006897,GO:0017112,GO:0017137	cytoplasm|signal transduction|positive regulation of GTPase activity|protein binding|cytoplasmic vesicle|GTPase activator activity|endosome|early endosome|cytosol|endocytosis|Rab guanyl-nucleotide exchange factor activity|Rab GTPase binding
TLE3	1.8433e-26	0.132686	0.341	0.237	6.18207e-22	1	1.439	ENSG00000140332	7090	protein_coding	TLE family member 3, transcriptional corepressor [Source:HGNC Symbol;Acc:HGNC:11839]	GO:0005634,GO:0005654,GO:0006355,GO:0016055,GO:1903507,GO:0005515,GO:0003714,GO:0070491,GO:0090090,GO:0005667,GO:0007165,GO:0120163,GO:1904837,GO:1990907,GO:0009887	nucleus|nucleoplasm|regulation of transcription, DNA-templated|Wnt signaling pathway|negative regulation of nucleic acid-templated transcription|protein binding|transcription corepressor activity|repressing transcription factor binding|negative regulation of canonical Wnt signaling pathway|transcription factor complex|signal transduction|negative regulation of cold-induced thermogenesis|beta-cate…
ABT1	1.95787e-26	0.0945293	0.311	0.229	6.5663e-22	1	1.358	ENSG00000146109	29777	protein_coding	activator of basal transcription 1 [Source:HGNC Symbol;Acc:HGNC:17369]	GO:0003676,GO:0003723,GO:0005634,GO:0003677,GO:1903508,GO:0006357,GO:0021522,GO:0005667,GO:0005515,GO:0005730,GO:0003713,GO:0006366,GO:0000447,GO:0000472,GO:0000480,GO:0034462	nucleic acid binding|RNA binding|nucleus|DNA binding|positive regulation of nucleic acid-templated transcription|regulation of transcription by RNA polymerase II|spinal cord motor neuron differentiation|transcription factor complex|protein binding|nucleolus|transcription coactivator activity|transcription by RNA polymerase II|endonucleolytic cleavage in ITS1 to separate SSU-rRNA from 5.8S rRNA an…
CDKN2C	2.02698e-26	0.252344	0.364	0.232	6.79807e-22	1	1.569	ENSG00000123080	1031	protein_coding	cyclin dependent kinase inhibitor 2C [Source:HGNC Symbol;Acc:HGNC:1789]	GO:0008285,GO:0005737,GO:0005634,GO:0016301,GO:0016310,GO:0005515,GO:0007049,GO:0005829,GO:0019901,GO:0030308,GO:0007050,GO:0000082,GO:2000134,GO:0004861,GO:0042326,GO:0000079,GO:0045736,GO:0048709	negative regulation of cell population proliferation|cytoplasm|nucleus|kinase activity|phosphorylation|protein binding|cell cycle|cytosol|protein kinase binding|negative regulation of cell growth|cell cycle arrest|G1/S transition of mitotic cell cycle|negative regulation of G1/S transition of mitotic cell cycle|cyclin-dependent protein serine/threonine kinase inhibitor activity|negative regulatio…	path:hsa01522,path:hsa04110,path:hsa04934,path:hsa05166,path:hsa05202	Endocrine resistance|Cell cycle|Cushing syndrome|Human T-cell leukemia virus 1 infection|Transcriptional misregulation in cancer
HLA-F	2.07306e-26	0.0847643	0.654	0.525	6.95264e-22	1	1.246	ENSG00000204642	3134	protein_coding	major histocompatibility complex, class I, F [Source:HGNC Symbol;Acc:HGNC:4963]	GO:0016020,GO:0016021,GO:0005783,GO:0005765,GO:0005886,GO:0005515,GO:0000139,GO:0009986,GO:0002376,GO:0005764,GO:0006955,GO:0005615,GO:0009897,GO:0050776,GO:0005768,GO:0042605,GO:0002474,GO:0042612,GO:0031901,GO:0002479,GO:0030670,GO:0045953,GO:0005102,GO:0060333,GO:0012507,GO:0060337,GO:0071889,GO:0001916,GO:0046978,GO:0046979,GO:0071556,GO:0043323,GO:0002729,GO:0002480,GO:0055038,GO:0030881,GO:…	membrane|integral component of membrane|endoplasmic reticulum|lysosomal membrane|plasma membrane|protein binding|Golgi membrane|cell surface|immune system process|lysosome|immune response|extracellular space|external side of plasma membrane|regulation of immune response|endosome|peptide antigen binding|antigen processing and presentation of peptide antigen via MHC class I|MHC class I protein comp…	path:hsa04144,path:hsa04145,path:hsa04218,path:hsa04514,path:hsa04612,path:hsa04650,path:hsa04940,path:hsa05163,path:hsa05165,path:hsa05166,path:hsa05167,path:hsa05168,path:hsa05169,path:hsa05170,path:hsa05203,path:hsa05320,path:hsa05330,path:hsa05332,path:hsa05416	Endocytosis|Phagosome|Cellular senescence|Cell adhesion molecules (CAMs)|Antigen processing and presentation|Natural killer cell mediated cytotoxicity|Type I diabetes mellitus|Human cytomegalovirus infection|Human papillomavirus infection|Human T-cell leukemia virus 1 infection|Kaposi sarcoma-associated herpesvirus infection|Herpes simplex infection|Epstein-Barr virus infection|Human immunodefici…
GNL3	2.88565e-26	0.0385283	0.411	0.33	9.6779e-22	1	1.245	ENSG00000163938	26354	protein_coding	G protein nucleolar 3 [Source:HGNC Symbol;Acc:HGNC:29931]	GO:0003723,GO:0005634,GO:0016020,GO:0000166,GO:0005730,GO:0005525,GO:0005615,GO:0005515,GO:0016604,GO:0042127,GO:1902895,GO:0019827,GO:0032206,GO:0048027,GO:0017145,GO:0033235,GO:0008283,GO:1904816,GO:0005654	RNA binding|nucleus|membrane|nucleotide binding|nucleolus|GTP binding|extracellular space|protein binding|nuclear body|regulation of cell population proliferation|positive regulation of pri-miRNA transcription by RNA polymerase II|stem cell population maintenance|positive regulation of telomere maintenance|mRNA 5'-UTR binding|stem cell division|positive regulation of protein sumoylation|cell popu…	path:hsa03008	Ribosome biogenesis in eukaryotes
TRAPPC10	3.07217e-26	0.117419	0.544	0.417	1.03034e-21	1	1.305	ENSG00000160218	7109	protein_coding	trafficking protein particle complex 10 [Source:HGNC Symbol;Acc:HGNC:11868]	GO:0005794,GO:0005515,GO:0016192,GO:0006891,GO:0034498,GO:1990071,GO:0000139,GO:0005829,GO:0051259,GO:0048208,GO:0030008	Golgi apparatus|protein binding|vesicle-mediated transport|intra-Golgi vesicle-mediated transport|early endosome to Golgi transport|TRAPPII protein complex|Golgi membrane|cytosol|protein complex oligomerization|COPII vesicle coating|TRAPP complex
RAB8A	3.2665e-26	0.204717	0.495	0.35	1.09552e-21	1	1.414	ENSG00000167461	4218	protein_coding	RAB8A, member RAS oncogene family [Source:HGNC Symbol;Acc:HGNC:7007]	GO:0005737,GO:0016020,GO:0015031,GO:0000166,GO:0003924,GO:0005525,GO:0005794,GO:0005886,GO:0005856,GO:0042995,GO:0005515,GO:0031410,GO:0006914,GO:0019901,GO:0007409,GO:0032869,GO:0032880,GO:0048169,GO:0051223,GO:0072659,GO:0098887,GO:0098969,GO:0099003,GO:0005929,GO:0014069,GO:0030140,GO:0030425,GO:0036064,GO:0043025,GO:0043197,GO:0045202,GO:0055037,GO:0097546,GO:0097730,GO:0098978,GO:0030496,GO:…	cytoplasm|membrane|protein transport|nucleotide binding|GTPase activity|GTP binding|Golgi apparatus|plasma membrane|cytoskeleton|cell projection|protein binding|cytoplasmic vesicle|autophagy|protein kinase binding|axonogenesis|cellular response to insulin stimulus|regulation of protein localization|regulation of long-term neuronal synaptic plasticity|regulation of protein transport|protein locali…	path:hsa04144,path:hsa04152,path:hsa04530,path:hsa04972	Endocytosis|AMPK signaling pathway|Tight junction|Pancreatic secretion
PHF20	3.29657e-26	0.10839	0.436	0.335	1.1056e-21	1	1.301	ENSG00000025293	51230	protein_coding	PHD finger protein 20 [Source:HGNC Symbol;Acc:HGNC:16098]	GO:0003676,GO:0005634,GO:0046872,GO:0005829,GO:0005654,GO:0003677,GO:0031965,GO:0006325,GO:0005515,GO:0071339,GO:0006357,GO:0000981,GO:0043995,GO:0043996,GO:0046972,GO:1901796,GO:0043981,GO:0043982,GO:0043984,GO:0000123,GO:0006355	nucleic acid binding|nucleus|metal ion binding|cytosol|nucleoplasm|DNA binding|nuclear membrane|chromatin organization|protein binding|MLL1 complex|regulation of transcription by RNA polymerase II|DNA-binding transcription factor activity, RNA polymerase II-specific|histone acetyltransferase activity (H4-K5 specific)|histone acetyltransferase activity (H4-K8 specific)|histone acetyltransferase ac…
SELENOS	3.33012e-26	0.191315	0.58	0.427	1.11686e-21	1	1.358	ENSG00000131871	55829	protein_coding	selenoprotein S [Source:HGNC Symbol;Acc:HGNC:30396]	GO:0050728,GO:0009749,GO:0071222,GO:0032869,GO:0046325,GO:0005737,GO:0016020,GO:0016021,GO:0006886,GO:0005783,GO:0005789,GO:0005515,GO:0098869,GO:0030176,GO:0016567,GO:0038023,GO:0030433,GO:0019899,GO:0032715,GO:0032720,GO:0005886,GO:0051775,GO:0045454,GO:0034361,GO:0030968,GO:0005881,GO:0045184,GO:1990381,GO:0006983,GO:0034362,GO:0016209,GO:0051771,GO:0034599,GO:0045719,GO:0051117,GO:0030970,GO:…	negative regulation of inflammatory response|response to glucose|cellular response to lipopolysaccharide|cellular response to insulin stimulus|negative regulation of glucose import|cytoplasm|membrane|integral component of membrane|intracellular protein transport|endoplasmic reticulum|endoplasmic reticulum membrane|protein binding|cellular oxidant detoxification|integral component of endoplasmic r…	path:hsa04141	Protein processing in endoplasmic reticulum
PDE4A	3.3395e-26	0.126621	0.414	0.298	1.12e-21	1	1.389	ENSG00000065989	5141	protein_coding	phosphodiesterase 4A [Source:HGNC Symbol;Acc:HGNC:8780]	GO:0007165,GO:0004114,GO:0008081,GO:0005737,GO:0016020,GO:0046872,GO:0005654,GO:0016787,GO:0005886,GO:0042995,GO:0048471,GO:0005829,GO:0005515,GO:0032587,GO:0007186,GO:0004115,GO:0006198,GO:0030552,GO:0007608,GO:0010738,GO:0035690,GO:0043949	signal transduction|3',5'-cyclic-nucleotide phosphodiesterase activity|phosphoric diester hydrolase activity|cytoplasm|membrane|metal ion binding|nucleoplasm|hydrolase activity|plasma membrane|cell projection|perinuclear region of cytoplasm|cytosol|protein binding|ruffle membrane|G protein-coupled receptor signaling pathway|3',5'-cyclic-AMP phosphodiesterase activity|cAMP catabolic process|cAMP b…	path:hsa00230,path:hsa04024,path:hsa04928,path:hsa05032	Purine metabolism|cAMP signaling pathway|Parathyroid hormone synthesis, secretion and action|Morphine addiction
ARFGAP3	3.57707e-26	0.209131	0.463	0.331	1.19968e-21	1	1.399	ENSG00000242247	26286	protein_coding	ADP ribosylation factor GTPase activating protein 3 [Source:HGNC Symbol;Acc:HGNC:661]	GO:0005737,GO:0016020,GO:0006886,GO:0015031,GO:0005794,GO:0046872,GO:0005829,GO:0005096,GO:0043547,GO:0005515,GO:0000139,GO:0016192,GO:0006890,GO:0006888,GO:0030126,GO:0009306,GO:0048205	cytoplasm|membrane|intracellular protein transport|protein transport|Golgi apparatus|metal ion binding|cytosol|GTPase activator activity|positive regulation of GTPase activity|protein binding|Golgi membrane|vesicle-mediated transport|retrograde vesicle-mediated transport, Golgi to endoplasmic reticulum|endoplasmic reticulum to Golgi vesicle-mediated transport|COPI vesicle coat|protein secretion|C…	path:hsa04144	Endocytosis
NFATC2IP	4.02741e-26	0.0343363	0.268	0.208	1.35071e-21	1	1.288	ENSG00000176953	84901	protein_coding	nuclear factor of activated T cells 2 interacting protein [Source:HGNC Symbol;Acc:HGNC:25906]	GO:0005515,GO:0005634,GO:0005737,GO:0001816,GO:0045944	protein binding|nucleus|cytoplasm|cytokine production|positive regulation of transcription by RNA polymerase II
GPBP1	5.47101e-26	0.116994	0.883	0.768	1.83487e-21	1	1.15	ENSG00000062194	65056	protein_coding	GC-rich promoter binding protein 1 [Source:HGNC Symbol;Acc:HGNC:29520]	GO:0005634,GO:0043231,GO:0005829,GO:0045893,GO:0003700,GO:0005886,GO:0006351,GO:0005737,GO:0003677,GO:0005515,GO:0006355	nucleus|intracellular membrane-bounded organelle|cytosol|positive regulation of transcription, DNA-templated|DNA-binding transcription factor activity|plasma membrane|transcription, DNA-templated|cytoplasm|DNA binding|protein binding|regulation of transcription, DNA-templated
RPL38	5.84776e-26	0.114476	0.984	0.937	1.96122e-21	1	1.05	ENSG00000172809	6169	protein_coding	ribosomal protein L38 [Source:HGNC Symbol;Acc:HGNC:10349]	GO:0006412,GO:0002181,GO:0003735,GO:0005840,GO:0005925,GO:0022625,GO:0005829,GO:0019083,GO:0006413,GO:0003723,GO:0000184,GO:0006614,GO:0014069,GO:0042788,GO:0005622,GO:0001501,GO:0001503,GO:0006417,GO:0007605,GO:0034463,GO:0042474,GO:0048318,GO:0033291,GO:0045202	translation|cytoplasmic translation|structural constituent of ribosome|ribosome|focal adhesion|cytosolic large ribosomal subunit|cytosol|viral transcription|translational initiation|RNA binding|nuclear-transcribed mRNA catabolic process, nonsense-mediated decay|SRP-dependent cotranslational protein targeting to membrane|postsynaptic density|polysomal ribosome|intracellular|skeletal system develop…	path:hsa03010	Ribosome
RAP1B	5.92192e-26	0.134371	0.802	0.665	1.98609e-21	1	1.206	ENSG00000127314	5908	protein_coding	RAP1B, member of RAS oncogene family [Source:HGNC Symbol;Acc:HGNC:9857]	GO:0005737,GO:0016020,GO:0000166,GO:0007165,GO:0003924,GO:0005525,GO:0005829,GO:0005886,GO:0005515,GO:0030054,GO:0007264,GO:0008283,GO:0009743,GO:0032486,GO:0035690,GO:0045955,GO:0070374,GO:0071407,GO:0097211,GO:2000301,GO:2000114,GO:0070062,GO:0043312,GO:0035722,GO:0019003,GO:0044877,GO:0061028,GO:0071320,GO:0035577,GO:0005911,GO:0005811,GO:0005622,GO:0033625,GO:1901888	cytoplasm|membrane|nucleotide binding|signal transduction|GTPase activity|GTP binding|cytosol|plasma membrane|protein binding|cell junction|small GTPase mediated signal transduction|cell population proliferation|response to carbohydrate|Rap protein signal transduction|cellular response to drug|negative regulation of calcium ion-dependent exocytosis|positive regulation of ERK1 and ERK2 cascade|cel…	path:hsa04010,path:hsa04014,path:hsa04015,path:hsa04024,path:hsa04062,path:hsa04510,path:hsa04611,path:hsa04670,path:hsa04720,path:hsa04722,path:hsa04934,path:hsa04972,path:hsa05211	MAPK signaling pathway|Ras signaling pathway|Rap1 signaling pathway|cAMP signaling pathway|Chemokine signaling pathway|Focal adhesion|Platelet activation|Leukocyte transendothelial migration|Long-term potentiation|Neurotrophin signaling pathway|Cushing syndrome|Pancreatic secretion|Renal cell carcinoma
RELB	6.35124e-26	0.0579151	0.333	0.256	2.13008e-21	1	1.301	ENSG00000104856	5971	protein_coding	RELB proto-oncogene, NF-kB subunit [Source:HGNC Symbol;Acc:HGNC:9956]	GO:0005634,GO:0005737,GO:0005829,GO:0005654,GO:0006355,GO:0003677,GO:0006357,GO:0003700,GO:0005856,GO:0005515,GO:0048511,GO:0032922,GO:0005813,GO:0005815,GO:0000981,GO:0006954,GO:0000977,GO:0045944,GO:0000122,GO:0000790,GO:0019901,GO:0002223,GO:0038061,GO:0032991,GO:0007249,GO:0003682,GO:0003714,GO:0000980,GO:0017053,GO:0034097,GO:0042802,GO:0010628,GO:0019882,GO:0030098,GO:0032688,GO:0042088,GO:…	nucleus|cytoplasm|cytosol|nucleoplasm|regulation of transcription, DNA-templated|DNA binding|regulation of transcription by RNA polymerase II|DNA-binding transcription factor activity|cytoskeleton|protein binding|rhythmic process|circadian regulation of gene expression|centrosome|microtubule organizing center|DNA-binding transcription factor activity, RNA polymerase II-specific|inflammatory respo…	path:hsa04010,path:hsa04064,path:hsa04380,path:hsa04625,path:hsa05166,path:hsa05169	MAPK signaling pathway|NF-kappa B signaling pathway|Osteoclast differentiation|C-type lectin receptor signaling pathway|Human T-cell leukemia virus 1 infection|Epstein-Barr virus infection
SLC35E1	7.74962e-26	0.0602857	0.379	0.289	2.59907e-21	1	1.311	ENSG00000127526	79939	protein_coding	solute carrier family 35 member E1 [Source:HGNC Symbol;Acc:HGNC:20803]	GO:0016020,GO:0016021,GO:0005794,GO:0055085,GO:0015297,GO:0022857	membrane|integral component of membrane|Golgi apparatus|transmembrane transport|antiporter activity|transmembrane transporter activity
TSPYL1	8.27183e-26	0.121505	0.376	0.26	2.77421e-21	1	1.446	ENSG00000189241	7259	protein_coding	TSPY like 1 [Source:HGNC Symbol;Acc:HGNC:12382]	GO:0005634,GO:0005730,GO:0006334,GO:0008150,GO:0019899	nucleus|nucleolus|nucleosome assembly|biological_process|enzyme binding
AFF4	8.29866e-26	0.0232257	0.362	0.294	2.7832e-21	1	1.231	ENSG00000072364	27125	protein_coding	AF4/FMR2 family member 4 [Source:HGNC Symbol;Acc:HGNC:17869]	GO:0005634,GO:0001650,GO:0005515,GO:0006355,GO:0003700,GO:0005654,GO:0003690,GO:0006366,GO:0006368,GO:0008023,GO:0035327,GO:0032783,GO:0007286	nucleus|fibrillar center|protein binding|regulation of transcription, DNA-templated|DNA-binding transcription factor activity|nucleoplasm|double-stranded DNA binding|transcription by RNA polymerase II|transcription elongation from RNA polymerase II promoter|transcription elongation factor complex|transcriptionally active chromatin|ELL-EAF complex|spermatid development
SQSTM1	8.44767e-26	0.14547	0.778	0.637	2.83318e-21	1	1.221	ENSG00000161011	8878	protein_coding	sequestosome 1 [Source:HGNC Symbol;Acc:HGNC:11280]	GO:0008270,GO:0046872,GO:0005634,GO:0005737,GO:0043231,GO:0004674,GO:0005829,GO:0005783,GO:0006468,GO:0005515,GO:0006915,GO:0031410,GO:0006914,GO:0030154,GO:0002376,GO:0005764,GO:0042802,GO:0005768,GO:0005776,GO:0000932,GO:0045944,GO:0005654,GO:0070062,GO:0019901,GO:0061635,GO:0042169,GO:0070498,GO:0016236,GO:0031625,GO:0016197,GO:0005770,GO:0016605,GO:0007032,GO:0043130,GO:0019899,GO:0008104,GO:…	zinc ion binding|metal ion binding|nucleus|cytoplasm|intracellular membrane-bounded organelle|protein serine/threonine kinase activity|cytosol|endoplasmic reticulum|protein phosphorylation|protein binding|apoptotic process|cytoplasmic vesicle|autophagy|cell differentiation|immune system process|lysosome|identical protein binding|endosome|autophagosome|P-body|positive regulation of transcription b…	path:hsa04137,path:hsa04217,path:hsa04218,path:hsa04380,path:hsa05418	Mitophagy - animal|Necroptosis|Cellular senescence|Osteoclast differentiation|Fluid shear stress and atherosclerosis
CTNNB1	9.77053e-26	0.208757	0.555	0.4	3.27684e-21	1	1.387	ENSG00000168036	1499	protein_coding	catenin beta 1 [Source:HGNC Symbol;Acc:HGNC:2514]	GO:0048471,GO:0016525,GO:0043066,GO:0045944,GO:0005737,GO:0005634,GO:0061154,GO:0045893,GO:0016020,GO:0007155,GO:0005886,GO:0005829,GO:0005856,GO:0042995,GO:0005515,GO:0045296,GO:0016055,GO:0030054,GO:0045202,GO:0008134,GO:0003713,GO:0005925,GO:0000922,GO:0005813,GO:0005815,GO:0007399,GO:0005654,GO:0070062,GO:0008285,GO:0016323,GO:0005912,GO:0043065,GO:0016032,GO:0032991,GO:0008022,GO:0005913,GO:…	perinuclear region of cytoplasm|negative regulation of angiogenesis|negative regulation of apoptotic process|positive regulation of transcription by RNA polymerase II|cytoplasm|nucleus|endothelial tube morphogenesis|positive regulation of transcription, DNA-templated|membrane|cell adhesion|plasma membrane|cytosol|cytoskeleton|cell projection|protein binding|cadherin binding|Wnt signaling pathway|…	path:hsa04015,path:hsa04310,path:hsa04390,path:hsa04510,path:hsa04520,path:hsa04550,path:hsa04670,path:hsa04916,path:hsa04919,path:hsa04934,path:hsa05100,path:hsa05130,path:hsa05163,path:hsa05165,path:hsa05166,path:hsa05167,path:hsa05200,path:hsa05205,path:hsa05210,path:hsa05213,path:hsa05215,path:hsa05216,path:hsa05217,path:hsa05224,path:hsa05225,path:hsa05226,path:hsa05412,path:hsa05418	Rap1 signaling pathway|Wnt signaling pathway|Hippo signaling pathway|Focal adhesion|Adherens junction|Signaling pathways regulating pluripotency of stem cells|Leukocyte transendothelial migration|Melanogenesis|Thyroid hormone signaling pathway|Cushing syndrome|Bacterial invasion of epithelial cells|Pathogenic Escherichia coli infection|Human cytomegalovirus infection|Human papillomavirus infectio…
CRCP	9.94352e-26	0.0241511	0.26	0.22	3.33486e-21	1	1.182	ENSG00000241258	27297	protein_coding	CGRP receptor component [Source:HGNC Symbol;Acc:HGNC:17888]	GO:0005634,GO:0016020,GO:0003824,GO:0005886,GO:0005515,GO:0000166,GO:0005666,GO:0006352,GO:0006384,GO:0002376,GO:0045087,GO:0044237,GO:0030880,GO:0003899,GO:0001635,GO:0007218,GO:0001669,GO:0051607,GO:0005654,GO:0005829,GO:0001056,GO:0032481,GO:0006383,GO:0005623,GO:0009360	nucleus|membrane|catalytic activity|plasma membrane|protein binding|nucleotide binding|RNA polymerase III complex|DNA-templated transcription, initiation|transcription initiation from RNA polymerase III promoter|immune system process|innate immune response|cellular metabolic process|RNA polymerase complex|DNA-directed 5'-3' RNA polymerase activity|calcitonin gene-related peptide receptor activity…
ADGRG3	1.05249e-25	0.147474	0.445	0.317	3.52984e-21	1	1.404	ENSG00000182885	222487	protein_coding	adhesion G protein-coupled receptor G3 [Source:HGNC Symbol;Acc:HGNC:13728]	GO:0016020,GO:0016021,GO:0004930,GO:0007186,GO:0005886,GO:0007165,GO:0004888,GO:0007166,GO:0005887,GO:0043312,GO:0035579,GO:0030334,GO:0007189,GO:1901223,GO:0030183,GO:0032792	membrane|integral component of membrane|G protein-coupled receptor activity|G protein-coupled receptor signaling pathway|plasma membrane|signal transduction|transmembrane signaling receptor activity|cell surface receptor signaling pathway|integral component of plasma membrane|neutrophil degranulation|specific granule membrane|regulation of cell migration|adenylate cyclase-activating G protein-cou…
MCTP2	1.19849e-25	0.125146	0.491	0.366	4.0195e-21	1	1.342	ENSG00000140563	55784	protein_coding	multiple C2 and transmembrane domain containing 2 [Source:HGNC Symbol;Acc:HGNC:25636]	GO:0005829,GO:0005654,GO:0016020,GO:0016021,GO:0007275,GO:0005509,GO:0030672,GO:0046928,GO:0019722	cytosol|nucleoplasm|membrane|integral component of membrane|multicellular organism development|calcium ion binding|synaptic vesicle membrane|regulation of neurotransmitter secretion|calcium-mediated signaling
RPL35A	1.21052e-25	0.0669149	0.997	0.974	4.05984e-21	1	1.024	ENSG00000182899	6165	protein_coding	ribosomal protein L35a [Source:HGNC Symbol;Acc:HGNC:10345]	GO:0003723,GO:0016020,GO:0006412,GO:0003735,GO:0005840,GO:0002181,GO:0000049,GO:0006364,GO:0022625,GO:0005829,GO:0070062,GO:0019083,GO:0042273,GO:0005515,GO:0006413,GO:0000184,GO:0006614,GO:0005622	RNA binding|membrane|translation|structural constituent of ribosome|ribosome|cytoplasmic translation|tRNA binding|rRNA processing|cytosolic large ribosomal subunit|cytosol|extracellular exosome|viral transcription|ribosomal large subunit biogenesis|protein binding|translational initiation|nuclear-transcribed mRNA catabolic process, nonsense-mediated decay|SRP-dependent cotranslational protein tar…	path:hsa03010	Ribosome
KLHL24	1.34181e-25	0.00855853	0.303	0.247	4.50015e-21	1	1.227	ENSG00000114796	54800	protein_coding	kelch like family member 24 [Source:HGNC Symbol;Acc:HGNC:25947]	GO:0005737,GO:0016567,GO:0042995,GO:0051865,GO:0030054,GO:0005515,GO:0030424,GO:0043204,GO:0005912,GO:2000312,GO:0031463,GO:0030057,GO:0045109	cytoplasm|protein ubiquitination|cell projection|protein autoubiquitination|cell junction|protein binding|axon|perikaryon|adherens junction|regulation of kainate selective glutamate receptor activity|Cul3-RING ubiquitin ligase complex|desmosome|intermediate filament organization
MRPS18C	1.38628e-25	0.18349	0.375	0.255	4.6493e-21	1	1.471	ENSG00000163319	51023	protein_coding	mitochondrial ribosomal protein S18C [Source:HGNC Symbol;Acc:HGNC:16633]	GO:0006412,GO:0005739,GO:0003735,GO:0005840,GO:0005763,GO:0005743,GO:0070125,GO:0070126,GO:0070181,GO:0005622	translation|mitochondrion|structural constituent of ribosome|ribosome|mitochondrial small ribosomal subunit|mitochondrial inner membrane|mitochondrial translational elongation|mitochondrial translational termination|small ribosomal subunit rRNA binding|intracellular	path:hsa03010	Ribosome
FAU	1.3907e-25	0.044735	0.998	0.976	4.66413e-21	1	1.023	ENSG00000149806	2197	protein_coding	FAU ubiquitin like and ribosomal protein S30 fusion [Source:HGNC Symbol;Acc:HGNC:3597]	GO:0003723,GO:0006412,GO:0003735,GO:0005840,GO:0005615,GO:0022627,GO:0005654,GO:0005829,GO:0008150,GO:0005575,GO:0019083,GO:0002227,GO:0019731,GO:0050830,GO:0061844,GO:0006413,GO:0000184,GO:0006614,GO:0015935,GO:0005622,GO:0005515	RNA binding|translation|structural constituent of ribosome|ribosome|extracellular space|cytosolic small ribosomal subunit|nucleoplasm|cytosol|biological_process|cellular_component|viral transcription|innate immune response in mucosa|antibacterial humoral response|defense response to Gram-positive bacterium|antimicrobial humoral immune response mediated by antimicrobial peptide|translational initi…	path:hsa03010	Ribosome
BUD23	1.3966e-25	0.00100566	0.386	0.339	4.6839e-21	1	1.139	ENSG00000071462	114049	protein_coding	BUD23 rRNA methyltransferase and ribosome maturation factor [Source:HGNC Symbol;Acc:HGNC:16405]	GO:0003723,GO:0005634,GO:0005737,GO:0016740,GO:0005730,GO:0008168,GO:0032259,GO:0006325,GO:0048471,GO:0005654,GO:0042254,GO:0006364,GO:0016435,GO:0070476,GO:0046982,GO:0031167,GO:2000234	RNA binding|nucleus|cytoplasm|transferase activity|nucleolus|methyltransferase activity|methylation|chromatin organization|perinuclear region of cytoplasm|nucleoplasm|ribosome biogenesis|rRNA processing|rRNA (guanine) methyltransferase activity|rRNA (guanine-N7)-methylation|protein heterodimerization activity|rRNA methylation|positive regulation of rRNA processing
TMEM147	1.61504e-25	0.172682	0.466	0.33	5.41652e-21	1	1.412	ENSG00000105677	10430	protein_coding	transmembrane protein 147 [Source:HGNC Symbol;Acc:HGNC:30414]	GO:0016020,GO:0016021,GO:0005783,GO:0005789,GO:0005515,GO:0032991	membrane|integral component of membrane|endoplasmic reticulum|endoplasmic reticulum membrane|protein binding|protein-containing complex
CDC42SE2	1.93047e-25	0.139951	0.705	0.567	6.47443e-21	1	1.243	ENSG00000158985	56990	protein_coding	CDC42 small effector 2 [Source:HGNC Symbol;Acc:HGNC:18547]	GO:0035023,GO:0017048,GO:0005737,GO:0016020,GO:0009967,GO:0005886,GO:0005856,GO:0042995,GO:0005515,GO:0001891,GO:0008360,GO:0006909,GO:0009966,GO:0035591	regulation of Rho protein signal transduction|Rho GTPase binding|cytoplasm|membrane|positive regulation of signal transduction|plasma membrane|cytoskeleton|cell projection|protein binding|phagocytic cup|regulation of cell shape|phagocytosis|regulation of signal transduction|signaling adaptor activity
MAT2A	1.93491e-25	0.172463	0.526	0.389	6.48929e-21	1	1.352	ENSG00000168906	4144	protein_coding	methionine adenosyltransferase 2A [Source:HGNC Symbol;Acc:HGNC:6904]	GO:0046872,GO:0000166,GO:0005524,GO:0016740,GO:0006730,GO:0005515,GO:0042802,GO:0005829,GO:0006556,GO:0004478,GO:1990830,GO:0034214,GO:0051291,GO:0032259,GO:0048269	metal ion binding|nucleotide binding|ATP binding|transferase activity|one-carbon metabolic process|protein binding|identical protein binding|cytosol|S-adenosylmethionine biosynthetic process|methionine adenosyltransferase activity|cellular response to leukemia inhibitory factor|protein hexamerization|protein heterooligomerization|methylation|methionine adenosyltransferase complex	path:hsa00270	Cysteine and methionine metabolism
TSEN54	2.05558e-25	0.111011	0.387	0.281	6.89401e-21	1	1.377	ENSG00000182173	283989	protein_coding	tRNA splicing endonuclease subunit 54 [Source:HGNC Symbol;Acc:HGNC:27561]	GO:0006397,GO:0005634,GO:0008033,GO:0005515,GO:0090501,GO:0090502,GO:0005730,GO:0005654,GO:0006388,GO:0000213,GO:0000379,GO:0000214	mRNA processing|nucleus|tRNA processing|protein binding|RNA phosphodiester bond hydrolysis|RNA phosphodiester bond hydrolysis, endonucleolytic|nucleolus|nucleoplasm|tRNA splicing, via endonucleolytic cleavage and ligation|tRNA-intron endonuclease activity|tRNA-type intron splice site recognition and cleavage|tRNA-intron endonuclease complex
2020-09-11	2.23287e-25	0.17705	0.454	0.315	7.48861e-21	1	1.441	ENSG00000138758	55752	protein_coding	septin 11 [Source:HGNC Symbol;Acc:HGNC:25589]	GO:0005737,GO:0000166,GO:0005525,GO:0051301,GO:0005856,GO:0042995,GO:0005515,GO:0007049,GO:0030054,GO:0045202,GO:0030424,GO:0051291,GO:0003924,GO:0060271,GO:0001725,GO:0015630,GO:0043197,GO:0061640,GO:0005940,GO:0031105,GO:0050807,GO:0098794,GO:0098978,GO:0098982,GO:0099629	cytoplasm|nucleotide binding|GTP binding|cell division|cytoskeleton|cell projection|protein binding|cell cycle|cell junction|synapse|axon|protein heterooligomerization|GTPase activity|cilium assembly|stress fiber|microtubule cytoskeleton|dendritic spine|cytoskeleton-dependent cytokinesis|septin ring|septin complex|regulation of synapse organization|postsynapse|glutamatergic synapse|GABA-ergic syn…	path:hsa05100	Bacterial invasion of epithelial cells
TMC8	2.33503e-25	0.0187568	0.347	0.293	7.83123e-21	1	1.184	ENSG00000167895	147138	protein_coding	transmembrane channel like 8 [Source:HGNC Symbol;Acc:HGNC:20474]	GO:0005887,GO:0005737,GO:0016020,GO:0016021,GO:0034220,GO:0005783,GO:0005789,GO:0005794,GO:0005615,GO:0006811,GO:0055085,GO:0005515,GO:0070062,GO:0031965,GO:0001558,GO:0005102,GO:0032091,GO:0032460,GO:1902041,GO:0055069,GO:0005216,GO:0008381	integral component of plasma membrane|cytoplasm|membrane|integral component of membrane|ion transmembrane transport|endoplasmic reticulum|endoplasmic reticulum membrane|Golgi apparatus|extracellular space|ion transport|transmembrane transport|protein binding|extracellular exosome|nuclear membrane|regulation of cell growth|signaling receptor binding|negative regulation of protein binding|negative …
HES4	2.33875e-25	0.25198	0.389	0.244	7.84369e-21	1	1.594	ENSG00000188290	57801	protein_coding	hes family bHLH transcription factor 4 [Source:HGNC Symbol;Acc:HGNC:24149]	GO:0005634,GO:0046983,GO:0006355,GO:0003677,GO:0007275,GO:0030154,GO:0007399,GO:0000977,GO:0000122,GO:0000981,GO:0000790,GO:0009952,GO:0001227,GO:0008134,GO:0045665,GO:0070888,GO:0071820	nucleus|protein dimerization activity|regulation of transcription, DNA-templated|DNA binding|multicellular organism development|cell differentiation|nervous system development|RNA polymerase II regulatory region sequence-specific DNA binding|negative regulation of transcription by RNA polymerase II|DNA-binding transcription factor activity, RNA polymerase II-specific|nuclear chromatin|anterior/po…	path:hsa05165	Human papillomavirus infection
IL16	2.55599e-25	0.138438	0.316	0.204	8.57227e-21	1	1.549	ENSG00000172349	3603	protein_coding	interleukin 16 [Source:HGNC Symbol;Acc:HGNC:5980]	GO:0005515,GO:0005634,GO:0005737,GO:0016607,GO:0005829,GO:0005886,GO:0005615,GO:0005576,GO:0005125,GO:0006935,GO:0016032,GO:0006955,GO:0019221,GO:0030595,GO:0050930,GO:0051924,GO:0042609,GO:0007165	protein binding|nucleus|cytoplasm|nuclear speck|cytosol|plasma membrane|extracellular space|extracellular region|cytokine activity|chemotaxis|viral process|immune response|cytokine-mediated signaling pathway|leukocyte chemotaxis|induction of positive chemotaxis|regulation of calcium ion transport|CD4 receptor binding|signal transduction	path:hsa04060	Cytokine-cytokine receptor interaction
RHOF	2.59609e-25	0.126801	0.461	0.34	8.70676e-21	1	1.356	ENSG00000139725	54509	protein_coding	ras homolog family member F, filopodia associated [Source:HGNC Symbol;Acc:HGNC:15703]	GO:0005737,GO:0016020,GO:0000166,GO:0003924,GO:0005525,GO:0007264,GO:0005886,GO:0005856,GO:0043231,GO:0030334,GO:0005829,GO:0070062,GO:0051056,GO:0016477,GO:0007015,GO:0019901,GO:0005938,GO:0007266,GO:0008360,GO:0051017,GO:0043312,GO:0030950,GO:0032956,GO:0032153,GO:0030667,GO:0005622	cytoplasm|membrane|nucleotide binding|GTPase activity|GTP binding|small GTPase mediated signal transduction|plasma membrane|cytoskeleton|intracellular membrane-bounded organelle|regulation of cell migration|cytosol|extracellular exosome|regulation of small GTPase mediated signal transduction|cell migration|actin filament organization|protein kinase binding|cell cortex|Rho protein signal transduct…
MGAT5	2.65662e-25	0.132944	0.297	0.195	8.90979e-21	1	1.523	ENSG00000152127	4249	protein_coding	alpha-1,6-mannosylglycoprotein 6-beta-N-acetylglucosaminyltransferase [Source:HGNC Symbol;Acc:HGNC:7049]	GO:0030335,GO:0016020,GO:0016021,GO:0016740,GO:0016757,GO:0005794,GO:0005576,GO:0000139,GO:0030145,GO:0006487,GO:0006486,GO:0018279,GO:0070062,GO:0030144,GO:0004864,GO:1903614,GO:1904894,GO:0008375	positive regulation of cell migration|membrane|integral component of membrane|transferase activity|transferase activity, transferring glycosyl groups|Golgi apparatus|extracellular region|Golgi membrane|manganese ion binding|protein N-linked glycosylation|protein glycosylation|protein N-linked glycosylation via asparagine|extracellular exosome|alpha-1,6-mannosylglycoprotein 6-beta-N-acetylglucosam…	path:hsa00510	N-Glycan biosynthesis
NDUFS5	2.83557e-25	0.0124108	0.786	0.683	9.50994e-21	1	1.151	ENSG00000168653	4725	protein_coding	NADH:ubiquinone oxidoreductase subunit S5 [Source:HGNC Symbol;Acc:HGNC:7712]	GO:0016020,GO:0055114,GO:0005743,GO:0005739,GO:0070469,GO:0005758,GO:0032981,GO:0008137,GO:0005747,GO:0006120	membrane|oxidation-reduction process|mitochondrial inner membrane|mitochondrion|respirasome|mitochondrial intermembrane space|mitochondrial respiratory chain complex I assembly|NADH dehydrogenase (ubiquinone) activity|mitochondrial respiratory chain complex I|mitochondrial electron transport, NADH to ubiquinone	path:hsa00190,path:hsa04714,path:hsa04723,path:hsa04932,path:hsa05010,path:hsa05012,path:hsa05016	Oxidative phosphorylation|Thermogenesis|Retrograde endocannabinoid signaling|Non-alcoholic fatty liver disease (NAFLD)|Alzheimer disease|Parkinson disease|Huntington disease
RPL9	2.93295e-25	0.0667294	0.999	0.98	9.83653e-21	1	1.019	ENSG00000163682	6133	protein_coding	ribosomal protein L9 [Source:HGNC Symbol;Acc:HGNC:10369]	GO:0005634,GO:0016020,GO:0006412,GO:0003735,GO:0005840,GO:0005515,GO:0002181,GO:0019843,GO:0005925,GO:0022625,GO:0005829,GO:0019083,GO:0006413,GO:0003723,GO:0000184,GO:0006614,GO:0005622,GO:0016021	nucleus|membrane|translation|structural constituent of ribosome|ribosome|protein binding|cytoplasmic translation|rRNA binding|focal adhesion|cytosolic large ribosomal subunit|cytosol|viral transcription|translational initiation|RNA binding|nuclear-transcribed mRNA catabolic process, nonsense-mediated decay|SRP-dependent cotranslational protein targeting to membrane|intracellular|integral componen…	path:hsa03010	Ribosome
SIK3	3.48863e-25	0.0516184	0.431	0.34	1.17002e-20	1	1.268	ENSG00000160584	23387	protein_coding	SIK family kinase 3 [Source:HGNC Symbol;Acc:HGNC:29165]	GO:0004672,GO:0004674,GO:0005524,GO:0006468,GO:0005654,GO:0005737,GO:0046872,GO:0000166,GO:0016301,GO:0016740,GO:0016310,GO:0005515,GO:0000287,GO:0000226,GO:0035556,GO:0050321,GO:1904263,GO:1904515	protein kinase activity|protein serine/threonine kinase activity|ATP binding|protein phosphorylation|nucleoplasm|cytoplasm|metal ion binding|nucleotide binding|kinase activity|transferase activity|phosphorylation|protein binding|magnesium ion binding|microtubule cytoskeleton organization|intracellular signal transduction|tau-protein kinase activity|positive regulation of TORC1 signaling|positive …
SKI	3.71815e-25	0.00322552	0.447	0.371	1.24699e-20	1	1.205	ENSG00000157933	6497	protein_coding	SKI proto-oncogene [Source:HGNC Symbol;Acc:HGNC:10896]	GO:0007179,GO:0045944,GO:0005737,GO:0048147,GO:0005634,GO:0005654,GO:0008270,GO:0006351,GO:0005515,GO:0016604,GO:0046332,GO:0000122,GO:0000981,GO:0003714,GO:0005667,GO:0019901,GO:0008285,GO:0031625,GO:0032991,GO:0030514,GO:0016605,GO:0019904,GO:0030509,GO:0070491,GO:0060395,GO:0001843,GO:0030177,GO:0005813,GO:0022011,GO:0030512,GO:0017053,GO:0045668,GO:0043388,GO:0060349,GO:0032926,GO:0009948,GO:…	transforming growth factor beta receptor signaling pathway|positive regulation of transcription by RNA polymerase II|cytoplasm|negative regulation of fibroblast proliferation|nucleus|nucleoplasm|zinc ion binding|transcription, DNA-templated|protein binding|nuclear body|SMAD binding|negative regulation of transcription by RNA polymerase II|DNA-binding transcription factor activity, RNA polymerase …
EMD	3.75328e-25	0.115171	0.392	0.283	1.25877e-20	1	1.385	ENSG00000102119	2010	protein_coding	emerin [Source:HGNC Symbol;Acc:HGNC:3331]	GO:0090090,GO:0048147,GO:0005634,GO:0016020,GO:0016021,GO:0005783,GO:0003779,GO:0031965,GO:0005515,GO:0005874,GO:0005635,GO:0045296,GO:0005637,GO:0005819,GO:0006936,GO:0032541,GO:0048487,GO:0005737,GO:0007517,GO:0071363,GO:0060828,GO:0007084,GO:0046827,GO:0005654,GO:0031616,GO:0005640,GO:0035914	negative regulation of canonical Wnt signaling pathway|negative regulation of fibroblast proliferation|nucleus|membrane|integral component of membrane|endoplasmic reticulum|actin binding|nuclear membrane|protein binding|microtubule|nuclear envelope|cadherin binding|nuclear inner membrane|spindle|muscle contraction|cortical endoplasmic reticulum|beta-tubulin binding|cytoplasm|muscle organ developm…	path:hsa05410,path:hsa05412,path:hsa05414	Hypertrophic cardiomyopathy (HCM)|Arrhythmogenic right ventricular cardiomyopathy (ARVC)|Dilated cardiomyopathy (DCM)
SORL1	4.20132e-25	0.0856334	0.319	0.229	1.40904e-20	1	1.393	ENSG00000137642	6653	protein_coding	sortilin related receptor 1 [Source:HGNC Symbol;Acc:HGNC:11185]	GO:0016020,GO:0016021,GO:0005783,GO:0005789,GO:0005794,GO:0005615,GO:0005886,GO:0005515,GO:0005576,GO:0000139,GO:0031410,GO:0005768,GO:0005769,GO:0006897,GO:0070062,GO:0044267,GO:0031901,GO:0010008,GO:0055038,GO:0005887,GO:0006605,GO:0032585,GO:0004888,GO:0046628,GO:1990845,GO:0030658,GO:0030514,GO:0006898,GO:0006892,GO:0005771,GO:0005041,GO:0030169,GO:1901215,GO:1902430,GO:0005641,GO:0002024,GO:…	membrane|integral component of membrane|endoplasmic reticulum|endoplasmic reticulum membrane|Golgi apparatus|extracellular space|plasma membrane|protein binding|extracellular region|Golgi membrane|cytoplasmic vesicle|endosome|early endosome|endocytosis|extracellular exosome|cellular protein metabolic process|early endosome membrane|endosome membrane|recycling endosome membrane|integral component …
BRD1	5.49186e-25	0.0790399	0.358	0.266	1.84186e-20	1	1.346	ENSG00000100425	23774	protein_coding	bromodomain containing 1 [Source:HGNC Symbol;Acc:HGNC:1102]	GO:0005634,GO:0016607,GO:0046872,GO:0006325,GO:0042393,GO:0043966,GO:0070776,GO:0005515,GO:0035902,GO:0051602,GO:0030425,GO:0043204	nucleus|nuclear speck|metal ion binding|chromatin organization|histone binding|histone H3 acetylation|MOZ/MORF histone acetyltransferase complex|protein binding|response to immobilization stress|response to electrical stimulus|dendrite|perikaryon
VAMP2	5.71644e-25	0.10237	0.638	0.523	1.91718e-20	1	1.22	ENSG00000220205	6844	protein_coding	vesicle associated membrane protein 2 [Source:HGNC Symbol;Acc:HGNC:12643]	GO:0016020,GO:0016021,GO:0016192,GO:0005886,GO:0005515,GO:0030054,GO:0031410,GO:0045202,GO:0030136,GO:0005829,GO:0019905,GO:0005887,GO:0006892,GO:0031201,GO:0043005,GO:0030667,GO:0061024,GO:0031982,GO:0014047,GO:0030672,GO:0048471,GO:0005516,GO:0007269,GO:0017157,GO:0030665,GO:0005802,GO:0008076,GO:0043621,GO:0008021,GO:0043308,GO:0061202,GO:0016079,GO:0060203,GO:0070083,GO:0000149,GO:0017075,GO:…	membrane|integral component of membrane|vesicle-mediated transport|plasma membrane|protein binding|cell junction|cytoplasmic vesicle|synapse|clathrin-coated vesicle|cytosol|syntaxin binding|integral component of plasma membrane|post-Golgi vesicle-mediated transport|SNARE complex|neuron projection|secretory granule membrane|membrane organization|vesicle|glutamate secretion|synaptic vesicle membran…	path:hsa04130,path:hsa04721,path:hsa04911,path:hsa04962,path:hsa04970	SNARE interactions in vesicular transport|Synaptic vesicle cycle|Insulin secretion|Vasopressin-regulated water reabsorption|Salivary secretion
RALA	6.37857e-25	0.0997071	0.364	0.273	2.13924e-20	1	1.333	ENSG00000006451	5898	protein_coding	RAS like proto-oncogene A [Source:HGNC Symbol;Acc:HGNC:9839]	GO:0016020,GO:0000166,GO:0007165,GO:0003924,GO:0005525,GO:0005886,GO:0051301,GO:0006887,GO:0005515,GO:0007049,GO:0009986,GO:0007265,GO:0005925,GO:0070062,GO:0032154,GO:0031625,GO:0090543,GO:0035722,GO:0006935,GO:0019003,GO:0061024,GO:0051491,GO:0031532,GO:0030139,GO:0017157,GO:0030659,GO:0017022,GO:0051117,GO:0031755,GO:0001843,GO:0051665	membrane|nucleotide binding|signal transduction|GTPase activity|GTP binding|plasma membrane|cell division|exocytosis|protein binding|cell cycle|cell surface|Ras protein signal transduction|focal adhesion|extracellular exosome|cleavage furrow|ubiquitin protein ligase binding|Flemming body|interleukin-12-mediated signaling pathway|chemotaxis|GDP binding|membrane organization|positive regulation of …	path:hsa04014,path:hsa04015,path:hsa04072,path:hsa05200,path:hsa05210,path:hsa05212	Ras signaling pathway|Rap1 signaling pathway|Phospholipase D signaling pathway|Pathways in cancer|Colorectal cancer|Pancreatic cancer
RNMT	7.13945e-25	0.168486	0.661	0.518	2.39443e-20	1	1.276	ENSG00000101654	8731	protein_coding	RNA guanine-7 methyltransferase [Source:HGNC Symbol;Acc:HGNC:10075]	GO:0005634,GO:0003723,GO:0006397,GO:0016740,GO:0005654,GO:0008168,GO:0032259,GO:0001650,GO:0005515,GO:0005845,GO:0006370,GO:0004482,GO:0106005,GO:0006366,GO:0043235,GO:0031533,GO:1990830	nucleus|RNA binding|mRNA processing|transferase activity|nucleoplasm|methyltransferase activity|methylation|fibrillar center|protein binding|mRNA cap binding complex|7-methylguanosine mRNA capping|mRNA (guanine-N7-)-methyltransferase activity|RNA 5'-cap (guanine-N7)-methylation|transcription by RNA polymerase II|receptor complex|mRNA cap methyltransferase complex|cellular response to leukemia inh…	path:hsa03015	mRNA surveillance pathway
SS18L2	7.98537e-25	0.186454	0.58	0.432	2.67813e-20	1	1.343	ENSG00000008324	51188	protein_coding	SS18 like 2 [Source:HGNC Symbol;Acc:HGNC:15593]	GO:0003713,GO:1903508,GO:0005515,GO:0005634,GO:0045944,GO:0045893,GO:0050775	transcription coactivator activity|positive regulation of nucleic acid-templated transcription|protein binding|nucleus|positive regulation of transcription by RNA polymerase II|positive regulation of transcription, DNA-templated|positive regulation of dendrite morphogenesis
RGS1	8.46987e-25	0.0702805	0.717	0.577	2.84062e-20	1	1.243	ENSG00000090104	5996	protein_coding	regulator of G protein signaling 1 [Source:HGNC Symbol;Acc:HGNC:9991]	GO:0005737,GO:0016020,GO:0005829,GO:0005886,GO:0005096,GO:0043547,GO:0007165,GO:0008277,GO:0007186,GO:0009617,GO:0031234,GO:0006955,GO:0009968,GO:0003924,GO:0005516,GO:0001965,GO:0007193,GO:0061737	cytoplasm|membrane|cytosol|plasma membrane|GTPase activator activity|positive regulation of GTPase activity|signal transduction|regulation of G protein-coupled receptor signaling pathway|G protein-coupled receptor signaling pathway|response to bacterium|extrinsic component of cytoplasmic side of plasma membrane|immune response|negative regulation of signal transduction|GTPase activity|calmodulin …
LPIN1	9.34109e-25	0.00839631	0.275	0.228	3.13281e-20	1	1.206	ENSG00000134324	23175	protein_coding	lipin 1 [Source:HGNC Symbol;Acc:HGNC:13345]	GO:0005634,GO:0005737,GO:0016020,GO:0005783,GO:0005789,GO:0016787,GO:0006357,GO:0006629,GO:0005829,GO:0008195,GO:0016311,GO:0006631,GO:0019432,GO:0009062,GO:0045944,GO:0003713,GO:0005654,GO:0005635,GO:0031965,GO:0005741,GO:0120162,GO:0007077,GO:0032869,GO:0006656,GO:0006646,GO:0006642,GO:0031100	nucleus|cytoplasm|membrane|endoplasmic reticulum|endoplasmic reticulum membrane|hydrolase activity|regulation of transcription by RNA polymerase II|lipid metabolic process|cytosol|phosphatidate phosphatase activity|dephosphorylation|fatty acid metabolic process|triglyceride biosynthetic process|fatty acid catabolic process|positive regulation of transcription by RNA polymerase II|transcription co…	path:hsa00561,path:hsa00564,path:hsa04150	Glycerolipid metabolism|Glycerophospholipid metabolism|mTOR signaling pathway
SATB1	9.34633e-25	0.184772	0.464	0.325	3.13457e-20	1	1.428	ENSG00000182568	6304	protein_coding	SATB homeobox 1 [Source:HGNC Symbol;Acc:HGNC:10541]	GO:0005634,GO:0005654,GO:0003677,GO:0006325,GO:0005515,GO:0016604,GO:0006338,GO:0000977,GO:0000122,GO:0000981,GO:0000790,GO:0001227,GO:0016032,GO:0016605,GO:0016363,GO:0003690,GO:0003682,GO:0003700,GO:0006355,GO:0008544,GO:0016571,GO:0042110,GO:0043367,GO:0043374,GO:0050798,GO:0060004,GO:0000785,GO:0005720	nucleus|nucleoplasm|DNA binding|chromatin organization|protein binding|nuclear body|chromatin remodeling|RNA polymerase II regulatory region sequence-specific DNA binding|negative regulation of transcription by RNA polymerase II|DNA-binding transcription factor activity, RNA polymerase II-specific|nuclear chromatin|DNA-binding transcription repressor activity, RNA polymerase II-specific|viral pro…
PLK2	1.08056e-24	0.337186	0.291	0.175	3.624e-20	1	1.663	ENSG00000145632	10769	protein_coding	polo like kinase 2 [Source:HGNC Symbol;Acc:HGNC:19699]	GO:0005737,GO:0000166,GO:0004672,GO:0004674,GO:0005524,GO:0016301,GO:0016740,GO:0006468,GO:0016310,GO:0043066,GO:0044877,GO:0000278,GO:0007093,GO:0007265,GO:0007613,GO:0016525,GO:0032092,GO:0032436,GO:0032486,GO:0048167,GO:0060291,GO:0060292,GO:0061000,GO:0071866,GO:0090050,GO:2000773,GO:0000785,GO:0030425,GO:0005856,GO:0042995,GO:0005515,GO:0005813,GO:0005634,GO:0006977,GO:0005829,GO:0005814,GO:…	cytoplasm|nucleotide binding|protein kinase activity|protein serine/threonine kinase activity|ATP binding|kinase activity|transferase activity|protein phosphorylation|phosphorylation|negative regulation of apoptotic process|protein-containing complex binding|mitotic cell cycle|mitotic cell cycle checkpoint|Ras protein signal transduction|memory|negative regulation of angiogenesis|positive regulat…	path:hsa04068	FoxO signaling pathway
SEC61B	1.09258e-24	0.0829949	0.807	0.679	3.66431e-20	1	1.189	ENSG00000106803	10952	protein_coding	SEC61 translocon beta subunit [Source:HGNC Symbol;Acc:HGNC:16993]	GO:0016020,GO:0016021,GO:0006886,GO:0005784,GO:0003723,GO:0015031,GO:0005783,GO:0005789,GO:0005515,GO:0005829,GO:0030433,GO:0048408,GO:0030970,GO:0015450,GO:0005086,GO:0006616,GO:0031204,GO:0031205	membrane|integral component of membrane|intracellular protein transport|Sec61 translocon complex|RNA binding|protein transport|endoplasmic reticulum|endoplasmic reticulum membrane|protein binding|cytosol|ubiquitin-dependent ERAD pathway|epidermal growth factor binding|retrograde protein transport, ER to cytosol|P-P-bond-hydrolysis-driven protein transmembrane transporter activity|ARF guanyl-nucle…	path:hsa03060,path:hsa04141,path:hsa04145,path:hsa05110	Protein export|Protein processing in endoplasmic reticulum|Phagosome|Vibrio cholerae infection
SIRT7	1.09313e-24	0.0286803	0.297	0.242	3.66615e-20	1	1.227	ENSG00000187531	51547	protein_coding	sirtuin 7 [Source:HGNC Symbol;Acc:HGNC:14935]	GO:0005634,GO:0005737,GO:0046872,GO:0016787,GO:0006325,GO:0070403,GO:0005515,GO:0005730,GO:0000122,GO:0003682,GO:0070932,GO:0004407,GO:0009303,GO:0005724,GO:0097372,GO:0007072,GO:0070933,GO:0005731	nucleus|cytoplasm|metal ion binding|hydrolase activity|chromatin organization|NAD+ binding|protein binding|nucleolus|negative regulation of transcription by RNA polymerase II|chromatin binding|histone H3 deacetylation|histone deacetylase activity|rRNA transcription|nuclear telomeric heterochromatin|NAD-dependent histone deacetylase activity (H3-K18 specific)|positive regulation of transcription i…
CDK11A	1.20218e-24	0.0391084	0.275	0.22	4.03187e-20	1	1.25	ENSG00000008128	728642	protein_coding	cyclin dependent kinase 11A [Source:HGNC Symbol;Acc:HGNC:1730]	GO:0004672,GO:0005524,GO:0006468,GO:0005634,GO:0005737,GO:0000166,GO:0004674,GO:0016301,GO:0016740,GO:0016310,GO:0007049,GO:0006915,GO:0051726,GO:0001558,GO:0006355,GO:0000278,GO:0004693,GO:0050684	protein kinase activity|ATP binding|protein phosphorylation|nucleus|cytoplasm|nucleotide binding|protein serine/threonine kinase activity|kinase activity|transferase activity|phosphorylation|cell cycle|apoptotic process|regulation of cell cycle|regulation of cell growth|regulation of transcription, DNA-templated|mitotic cell cycle|cyclin-dependent protein serine/threonine kinase activity|regulati…
MRPL33	1.21888e-24	0.163923	0.589	0.447	4.08789e-20	1	1.318	ENSG00000243147	9553	protein_coding	mitochondrial ribosomal protein L33 [Source:HGNC Symbol;Acc:HGNC:14487]	GO:0005739,GO:0003735,GO:0006412,GO:0005840,GO:0005762,GO:0005743,GO:0070125,GO:0070126,GO:0005622	mitochondrion|structural constituent of ribosome|translation|ribosome|mitochondrial large ribosomal subunit|mitochondrial inner membrane|mitochondrial translational elongation|mitochondrial translational termination|intracellular	path:hsa03010	Ribosome
DGUOK	1.24006e-24	0.0495016	0.363	0.3	4.15891e-20	1	1.21	ENSG00000114956	1716	protein_coding	deoxyguanosine kinase [Source:HGNC Symbol;Acc:HGNC:2858]	GO:0005634,GO:0000166,GO:0005524,GO:0016301,GO:0016740,GO:0016310,GO:0005739,GO:0019206,GO:0009165,GO:0006139,GO:0005737,GO:0009157,GO:0005759,GO:0004138,GO:0006468,GO:0010977,GO:0046070,GO:0005829,GO:0019136,GO:0043101,GO:0008617,GO:0046122	nucleus|nucleotide binding|ATP binding|kinase activity|transferase activity|phosphorylation|mitochondrion|nucleoside kinase activity|nucleotide biosynthetic process|nucleobase-containing compound metabolic process|cytoplasm|deoxyribonucleoside monophosphate biosynthetic process|mitochondrial matrix|deoxyguanosine kinase activity|protein phosphorylation|negative regulation of neuron projection dev…	path:hsa00230	Purine metabolism
FGR	1.36624e-24	0.0933989	0.37	0.272	4.58209e-20	1	1.36	ENSG00000000938	2268	protein_coding	FGR proto-oncogene, Src family tyrosine kinase [Source:HGNC Symbol;Acc:HGNC:3697]	GO:0005737,GO:0016020,GO:0000166,GO:0004672,GO:0005524,GO:0016301,GO:0016740,GO:0006468,GO:0016310,GO:0005743,GO:0004713,GO:0005739,GO:0005886,GO:0005829,GO:0005856,GO:0042995,GO:0005515,GO:0016235,GO:0004715,GO:0007229,GO:0002376,GO:0045087,GO:0038096,GO:0005576,GO:0030154,GO:0007169,GO:0005758,GO:0031234,GO:0070062,GO:0019901,GO:0032587,GO:0030335,GO:0050830,GO:0034987,GO:0043312,GO:0008360,GO:…	cytoplasm|membrane|nucleotide binding|protein kinase activity|ATP binding|kinase activity|transferase activity|protein phosphorylation|phosphorylation|mitochondrial inner membrane|protein tyrosine kinase activity|mitochondrion|plasma membrane|cytosol|cytoskeleton|cell projection|protein binding|aggresome|non-membrane spanning protein tyrosine kinase activity|integrin-mediated signaling pathway|im…	path:hsa04062	Chemokine signaling pathway
TIPARP	1.40031e-24	0.197004	0.709	0.565	4.69636e-20	1	1.255	ENSG00000163659	25976	protein_coding	TCDD inducible poly(ADP-ribose) polymerase [Source:HGNC Symbol;Acc:HGNC:23696]	GO:0005634,GO:0046872,GO:0016740,GO:0016757,GO:0003950,GO:0045732,GO:1990404,GO:0070213,GO:0071407,GO:0010629,GO:0006471,GO:0035326,GO:0140289,GO:0001570,GO:0001822,GO:0006807,GO:0008209,GO:0008210,GO:0008585,GO:0009791,GO:0030097,GO:0048008,GO:0048705,GO:0048745,GO:0060021,GO:0060325,GO:1904612	nucleus|metal ion binding|transferase activity|transferase activity, transferring glycosyl groups|NAD+ ADP-ribosyltransferase activity|positive regulation of protein catabolic process|protein ADP-ribosylase activity|protein auto-ADP-ribosylation|cellular response to organic cyclic compound|negative regulation of gene expression|protein ADP-ribosylation|enhancer binding|protein mono-ADP-ribosylati…
IMP3	1.42378e-24	0.101512	0.393	0.297	4.77507e-20	1	1.323	ENSG00000177971	55272	protein_coding	IMP U3 small nucleolar ribonucleoprotein 3 [Source:HGNC Symbol;Acc:HGNC:14497]	GO:0003723,GO:0005634,GO:0005730,GO:0005515,GO:0019843,GO:0042254,GO:0006364,GO:0032040,GO:0005654,GO:0034457,GO:0030515,GO:0030684,GO:0005622	RNA binding|nucleus|nucleolus|protein binding|rRNA binding|ribosome biogenesis|rRNA processing|small-subunit processome|nucleoplasm|Mpp10 complex|snoRNA binding|preribosome|intracellular	path:hsa03008	Ribosome biogenesis in eukaryotes
PPID	1.49927e-24	0.139984	0.377	0.271	5.02824e-20	1	1.391	ENSG00000171497	5481	protein_coding	peptidylprolyl isomerase D [Source:HGNC Symbol;Acc:HGNC:9257]	GO:0005634,GO:0005737,GO:0015031,GO:0016853,GO:0005730,GO:0005829,GO:0003755,GO:0000413,GO:0006457,GO:0005515,GO:0006915,GO:0005654,GO:0016018,GO:0051082,GO:0042026,GO:0000122,GO:0030331,GO:0043065,GO:0008134,GO:0050714,GO:0061077,GO:0065003,GO:0045070,GO:0031072,GO:0051879,GO:0019076,GO:0030544,GO:0071492,GO:0034389	nucleus|cytoplasm|protein transport|isomerase activity|nucleolus|cytosol|peptidyl-prolyl cis-trans isomerase activity|protein peptidyl-prolyl isomerization|protein folding|protein binding|apoptotic process|nucleoplasm|cyclosporin A binding|unfolded protein binding|protein refolding|negative regulation of transcription by RNA polymerase II|estrogen receptor binding|positive regulation of apoptotic…	path:hsa04217,path:hsa04218	Necroptosis|Cellular senescence
SRSF3	1.67407e-24	0.0581998	0.954	0.875	5.61451e-20	1	1.09	ENSG00000112081	6428	protein_coding	serine and arginine rich splicing factor 3 [Source:HGNC Symbol;Acc:HGNC:10785]	GO:0003676,GO:0003723,GO:0006397,GO:0008380,GO:0051028,GO:0005634,GO:0005737,GO:0016607,GO:0005515,GO:0006406,GO:0000381,GO:0005654,GO:0043274,GO:1990825,GO:1990830,GO:0006405,GO:0031124,GO:0000398,GO:0045292,GO:0048024	nucleic acid binding|RNA binding|mRNA processing|RNA splicing|mRNA transport|nucleus|cytoplasm|nuclear speck|protein binding|mRNA export from nucleus|regulation of alternative mRNA splicing, via spliceosome|nucleoplasm|phospholipase binding|sequence-specific mRNA binding|cellular response to leukemia inhibitory factor|RNA export from nucleus|mRNA 3'-end processing|mRNA splicing, via spliceosome|m…	path:hsa03040,path:hsa05168	Spliceosome|Herpes simplex infection
SIGIRR	1.81659e-24	0.0129789	0.399	0.344	6.09248e-20	1	1.16	ENSG00000185187	59307	protein_coding	single Ig and TIR domain containing [Source:HGNC Symbol;Acc:HGNC:30575]	GO:0016020,GO:0016021,GO:0007165,GO:0005886,GO:0005515,GO:0071345,GO:0001960,GO:0006953,GO:0031665,GO:0043433,GO:0045079	membrane|integral component of membrane|signal transduction|plasma membrane|protein binding|cellular response to cytokine stimulus|negative regulation of cytokine-mediated signaling pathway|acute-phase response|negative regulation of lipopolysaccharide-mediated signaling pathway|negative regulation of DNA-binding transcription factor activity|negative regulation of chemokine biosynthetic process
SYNRG	1.85054e-24	0.0742773	0.483	0.379	6.20635e-20	1	1.274	ENSG00000275066	11276	protein_coding	synergin gamma [Source:HGNC Symbol;Acc:HGNC:557]	GO:0005737,GO:0016020,GO:0015031,GO:0005794,GO:0005515,GO:0006897,GO:0006886,GO:0030121,GO:0030130	cytoplasm|membrane|protein transport|Golgi apparatus|protein binding|endocytosis|intracellular protein transport|AP-1 adaptor complex|clathrin coat of trans-Golgi network vesicle
RAB10	1.90959e-24	0.0282202	0.255	0.224	6.4044e-20	1	1.138	ENSG00000084733	10890	protein_coding	RAB10, member RAS oncogene family [Source:HGNC Symbol;Acc:HGNC:9759]	GO:0005737,GO:0016020,GO:0015031,GO:0000166,GO:0005783,GO:0005789,GO:0003924,GO:0005525,GO:0005794,GO:0006893,GO:0000145,GO:0005886,GO:0005856,GO:0042995,GO:0005515,GO:0000139,GO:0048471,GO:0031410,GO:0030659,GO:0005925,GO:0006886,GO:0016192,GO:0005768,GO:0005929,GO:0007409,GO:0005829,GO:0070062,GO:0030670,GO:0005802,GO:0032482,GO:0009306,GO:0010008,GO:0016197,GO:0055037,GO:0055038,GO:0043312,GO:…	cytoplasm|membrane|protein transport|nucleotide binding|endoplasmic reticulum|endoplasmic reticulum membrane|GTPase activity|GTP binding|Golgi apparatus|Golgi to plasma membrane transport|exocyst|plasma membrane|cytoskeleton|cell projection|protein binding|Golgi membrane|perinuclear region of cytoplasm|cytoplasmic vesicle|cytoplasmic vesicle membrane|focal adhesion|intracellular protein transport…	path:hsa04144,path:hsa04152	Endocytosis|AMPK signaling pathway
CHIC2	2.07396e-24	0.064177	0.403	0.318	6.95565e-20	1	1.267	ENSG00000109220	26511	protein_coding	cysteine rich hydrophobic domain 2 [Source:HGNC Symbol;Acc:HGNC:1935]	GO:0016020,GO:0043231,GO:0005886,GO:0005515,GO:0031410,GO:0003674,GO:0008150,GO:0005798,GO:0005794	membrane|intracellular membrane-bounded organelle|plasma membrane|protein binding|cytoplasmic vesicle|molecular_function|biological_process|Golgi-associated vesicle|Golgi apparatus
YPEL3	2.10057e-24	0.0341398	0.507	0.41	7.04488e-20	1	1.237	ENSG00000090238	83719	protein_coding	yippee like 3 [Source:HGNC Symbol;Acc:HGNC:18327]	GO:0005634,GO:0046872,GO:0005730,GO:2000774	nucleus|metal ion binding|nucleolus|positive regulation of cellular senescence
BTN3A2	2.34422e-24	0.0788715	0.473	0.371	7.86205e-20	1	1.275	ENSG00000186470	11118	protein_coding	butyrophilin subfamily 3 member A2 [Source:HGNC Symbol;Acc:HGNC:1139]	GO:0016020,GO:0016021,GO:0005886,GO:0002376,GO:0002250,GO:0009897,GO:0002456,GO:0005102,GO:0050776,GO:0050852,GO:0072643	membrane|integral component of membrane|plasma membrane|immune system process|adaptive immune response|external side of plasma membrane|T cell mediated immunity|signaling receptor binding|regulation of immune response|T cell receptor signaling pathway|interferon-gamma secretion
DUSP4	2.52344e-24	0.145221	0.45	0.317	8.4631e-20	1	1.42	ENSG00000120875	1846	protein_coding	dual specificity phosphatase 4 [Source:HGNC Symbol;Acc:HGNC:3070]	GO:0005634,GO:0005654,GO:0016787,GO:0004721,GO:0006470,GO:0005515,GO:0004725,GO:0016311,GO:0016791,GO:0008138,GO:0017017,GO:0005737,GO:0035335,GO:0070373,GO:0035970,GO:0000188,GO:0008330,GO:1990439	nucleus|nucleoplasm|hydrolase activity|phosphoprotein phosphatase activity|protein dephosphorylation|protein binding|protein tyrosine phosphatase activity|dephosphorylation|phosphatase activity|protein tyrosine/serine/threonine phosphatase activity|MAP kinase tyrosine/serine/threonine phosphatase activity|cytoplasm|peptidyl-tyrosine dephosphorylation|negative regulation of ERK1 and ERK2 cascade|p…	path:hsa04010	MAPK signaling pathway
B4GALT1	3.6817e-24	0.173252	0.52	0.38	1.23477e-19	1	1.368	ENSG00000086062	2683	protein_coding	beta-1,4-galactosyltransferase 1 [Source:HGNC Symbol;Acc:HGNC:924]	GO:0016020,GO:0016021,GO:0005794,GO:0046872,GO:0016740,GO:0016757,GO:0005975,GO:0005615,GO:0005886,GO:0042995,GO:0005576,GO:0030145,GO:0006486,GO:0009986,GO:0032580,GO:0030175,GO:0070062,GO:0016323,GO:0051260,GO:0043312,GO:0006487,GO:0030667,GO:0000139,GO:0035577,GO:0031526,GO:0009897,GO:0018146,GO:0007339,GO:0030057,GO:0003831,GO:0003945,GO:0004461,GO:0009312,GO:0005989,GO:0008378,GO:0035250,GO:…	membrane|integral component of membrane|Golgi apparatus|metal ion binding|transferase activity|transferase activity, transferring glycosyl groups|carbohydrate metabolic process|extracellular space|plasma membrane|cell projection|extracellular region|manganese ion binding|protein glycosylation|cell surface|Golgi cisterna membrane|filopodium|extracellular exosome|basolateral plasma membrane|protein…	path:hsa00052,path:hsa00510,path:hsa00514,path:hsa00515,path:hsa00533,path:hsa00601	Galactose metabolism|N-Glycan biosynthesis|Other types of O-glycan biosynthesis|Mannose type O-glycan biosynthesis|Glycosaminoglycan biosynthesis - keratan sulfate|Glycosphingolipid biosynthesis - lacto and neolacto series
ARHGAP15	3.76515e-24	0.0418857	0.3	0.233	1.26276e-19	1	1.288	ENSG00000075884	55843	protein_coding	Rho GTPase activating protein 15 [Source:HGNC Symbol;Acc:HGNC:21030]	GO:0005737,GO:0016020,GO:0007165,GO:0043547,GO:0005096,GO:0005829,GO:0051056,GO:0043087,GO:0008360	cytoplasm|membrane|signal transduction|positive regulation of GTPase activity|GTPase activator activity|cytosol|regulation of small GTPase mediated signal transduction|regulation of GTPase activity|regulation of cell shape
CSNK1D	4.09811e-24	0.126056	0.566	0.43	1.37443e-19	1	1.316	ENSG00000141551	1453	protein_coding	casein kinase 1 delta [Source:HGNC Symbol;Acc:HGNC:2452]	GO:0000166,GO:0004672,GO:0004674,GO:0005524,GO:0006468,GO:0016301,GO:0030177,GO:0032436,GO:0032922,GO:0042752,GO:1905515,GO:1990090,GO:2000052,GO:0005634,GO:0005794,GO:0005813,GO:0005886,GO:0043005,GO:0048471,GO:0001934,GO:0090263,GO:0005737,GO:0016020,GO:0016740,GO:0016310,GO:0005856,GO:0005515,GO:0048511,GO:0016055,GO:0005815,GO:0005819,GO:0000139,GO:0051225,GO:0005654,GO:0005829,GO:0045296,GO:…	nucleotide binding|protein kinase activity|protein serine/threonine kinase activity|ATP binding|protein phosphorylation|kinase activity|positive regulation of Wnt signaling pathway|positive regulation of proteasomal ubiquitin-dependent protein catabolic process|circadian regulation of gene expression|regulation of circadian rhythm|non-motile cilium assembly|cellular response to nerve growth facto…	path:hsa04340,path:hsa04390,path:hsa04540,path:hsa04710	Hedgehog signaling pathway|Hippo signaling pathway|Gap junction|Circadian rhythm
COPB2	4.12327e-24	0.0397189	0.266	0.218	1.38286e-19	1	1.22	ENSG00000184432	9276	protein_coding	coatomer protein complex subunit beta 2 [Source:HGNC Symbol;Acc:HGNC:2232]	GO:0005737,GO:0016020,GO:0006886,GO:0015031,GO:0016192,GO:0030117,GO:0005794,GO:0005198,GO:0005829,GO:0005515,GO:0000139,GO:0031410,GO:0006891,GO:0006888,GO:0030663,GO:0030126,GO:0005789,GO:0006890,GO:0030133,GO:1901998	cytoplasm|membrane|intracellular protein transport|protein transport|vesicle-mediated transport|membrane coat|Golgi apparatus|structural molecule activity|cytosol|protein binding|Golgi membrane|cytoplasmic vesicle|intra-Golgi vesicle-mediated transport|endoplasmic reticulum to Golgi vesicle-mediated transport|COPI-coated vesicle membrane|COPI vesicle coat|endoplasmic reticulum membrane|retrograde…
BIN2	4.38946e-24	0.0059653	0.475	0.402	1.47214e-19	1	1.182	ENSG00000110934	51411	protein_coding	bridging integrator 2 [Source:HGNC Symbol;Acc:HGNC:1053]	GO:0005737,GO:0005515,GO:0016020,GO:0005886,GO:0042995,GO:0030054,GO:0005576,GO:0006911,GO:0001891,GO:0071800,GO:0002102,GO:0005938,GO:0043312,GO:0005543,GO:0034774,GO:1904813,GO:0060326,GO:0097320	cytoplasm|protein binding|membrane|plasma membrane|cell projection|cell junction|extracellular region|phagocytosis, engulfment|phagocytic cup|podosome assembly|podosome|cell cortex|neutrophil degranulation|phospholipid binding|secretory granule lumen|ficolin-1-rich granule lumen|cell chemotaxis|plasma membrane tubulation
NR1H2	4.91638e-24	0.131093	0.361	0.256	1.64885e-19	1	1.41	ENSG00000131408	7376	protein_coding	nuclear receptor subfamily 1 group H member 2 [Source:HGNC Symbol;Acc:HGNC:7965]	GO:0005634,GO:0008270,GO:0046872,GO:0006355,GO:0003677,GO:0003700,GO:0043565,GO:0045944,GO:0005515,GO:0003707,GO:0030522,GO:0043401,GO:0045893,GO:0071222,GO:0000981,GO:0030154,GO:0000977,GO:0000122,GO:0000790,GO:0008134,GO:0000978,GO:0005654,GO:0090575,GO:0042632,GO:0038023,GO:0001228,GO:0000976,GO:0007275,GO:0120163,GO:0006367,GO:0005737,GO:0051117,GO:0055088,GO:0032270,GO:0030374,GO:0006629,GO:…	nucleus|zinc ion binding|metal ion binding|regulation of transcription, DNA-templated|DNA binding|DNA-binding transcription factor activity|sequence-specific DNA binding|positive regulation of transcription by RNA polymerase II|protein binding|steroid hormone receptor activity|intracellular receptor signaling pathway|steroid hormone mediated signaling pathway|positive regulation of transcription,…	path:hsa04931	Insulin resistance
PRPF8	5.10967e-24	0.0029954	0.297	0.258	1.71368e-19	1	1.151	ENSG00000174231	10594	protein_coding	pre-mRNA processing factor 8 [Source:HGNC Symbol;Acc:HGNC:17340]	GO:0000398,GO:0005681,GO:0003723,GO:0006397,GO:0008380,GO:0005634,GO:0016607,GO:0016020,GO:0005515,GO:0071013,GO:0005654,GO:0017070,GO:0030623,GO:0000386,GO:0005682,GO:0000375,GO:0071006,GO:0071005,GO:0046540,GO:0000244,GO:0071007,GO:0030619,GO:0030620,GO:0070530,GO:0097157,GO:0071222,GO:0071356,GO:0030532	mRNA splicing, via spliceosome|spliceosomal complex|RNA binding|mRNA processing|RNA splicing|nucleus|nuclear speck|membrane|protein binding|catalytic step 2 spliceosome|nucleoplasm|U6 snRNA binding|U5 snRNA binding|second spliceosomal transesterification activity|U5 snRNP|RNA splicing, via transesterification reactions|U2-type catalytic step 1 spliceosome|U2-type precatalytic spliceosome|U4/U6 x …	path:hsa03040	Spliceosome
EVI2A	5.14194e-24	0.168485	0.426	0.31	1.7245e-19	1	1.374	ENSG00000126860	2123	protein_coding	ecotropic viral integration site 2A [Source:HGNC Symbol;Acc:HGNC:3499]	GO:0016020,GO:0016021,GO:0004888	membrane|integral component of membrane|transmembrane signaling receptor activity
RAN	5.4683e-24	0.0884416	0.869	0.751	1.83396e-19	1	1.157	ENSG00000132341	5901	protein_coding	RAN, member RAS oncogene family [Source:HGNC Symbol;Acc:HGNC:9846]	GO:0003723,GO:0005634,GO:0005737,GO:0016020,GO:0015031,GO:0046872,GO:0000166,GO:0003924,GO:0005525,GO:0051301,GO:0005829,GO:0006913,GO:0005515,GO:0042470,GO:0007049,GO:0000287,GO:0045893,GO:0005643,GO:0005654,GO:0005730,GO:0030496,GO:0045296,GO:0070062,GO:0005814,GO:0075733,GO:0043657,GO:0003682,GO:0032991,GO:0016032,GO:0006409,GO:0006606,GO:0055037,GO:0007052,GO:0046039,GO:0019003,GO:0000785,GO:…	RNA binding|nucleus|cytoplasm|membrane|protein transport|metal ion binding|nucleotide binding|GTPase activity|GTP binding|cell division|cytosol|nucleocytoplasmic transport|protein binding|melanosome|cell cycle|magnesium ion binding|positive regulation of transcription, DNA-templated|nuclear pore|nucleoplasm|nucleolus|midbody|cadherin binding|extracellular exosome|centriole|intracellular transport…	path:hsa03008,path:hsa03013,path:hsa05166	Ribosome biogenesis in eukaryotes|RNA transport|Human T-cell leukemia virus 1 infection
MAGOH	5.51016e-24	0.104309	0.685	0.553	1.848e-19	1	1.239	ENSG00000162385	4116	protein_coding	mago homolog, exon junction complex subunit [Source:HGNC Symbol;Acc:HGNC:6815]	GO:0008380,GO:0005634,GO:0035145,GO:0003723,GO:0006397,GO:0051028,GO:0005737,GO:0016607,GO:0005515,GO:0005681,GO:0000398,GO:0071013,GO:0005654,GO:0006417,GO:0000381,GO:0006406,GO:0006405,GO:0031124,GO:0000184	RNA splicing|nucleus|exon-exon junction complex|RNA binding|mRNA processing|mRNA transport|cytoplasm|nuclear speck|protein binding|spliceosomal complex|mRNA splicing, via spliceosome|catalytic step 2 spliceosome|nucleoplasm|regulation of translation|regulation of alternative mRNA splicing, via spliceosome|mRNA export from nucleus|RNA export from nucleus|mRNA 3'-end processing|nuclear-transcribed …	path:hsa03013,path:hsa03015,path:hsa03040	RNA transport|mRNA surveillance pathway|Spliceosome
ERP44	6.20519e-24	0.057876	0.36	0.294	2.0811e-19	1	1.224	ENSG00000023318	23071	protein_coding	endoplasmic reticulum protein 44 [Source:HGNC Symbol;Acc:HGNC:18311]	GO:0005783,GO:0005789,GO:0045454,GO:0005515,GO:0003756,GO:0005576,GO:0005788,GO:0009986,GO:0006986,GO:0070062,GO:0043312,GO:0006457,GO:0035580,GO:0034976,GO:0005793,GO:0009100	endoplasmic reticulum|endoplasmic reticulum membrane|cell redox homeostasis|protein binding|protein disulfide isomerase activity|extracellular region|endoplasmic reticulum lumen|cell surface|response to unfolded protein|extracellular exosome|neutrophil degranulation|protein folding|specific granule lumen|response to endoplasmic reticulum stress|endoplasmic reticulum-Golgi intermediate compartment…
ATP5MG	6.43586e-24	0.0480533	0.9	0.795	2.15846e-19	1	1.132	ENSG00000167283	10632	protein_coding	ATP synthase membrane subunit g [Source:HGNC Symbol;Acc:HGNC:14247]	GO:0016020,GO:0005739,GO:0005743,GO:0006811,GO:0015078,GO:0015986,GO:0000276,GO:0016887,GO:0006754,GO:0046933,GO:0022857,GO:0042407,GO:0042776,GO:0005753,GO:0045263	membrane|mitochondrion|mitochondrial inner membrane|ion transport|proton transmembrane transporter activity|ATP synthesis coupled proton transport|mitochondrial proton-transporting ATP synthase complex, coupling factor F(o)|ATPase activity|ATP biosynthetic process|proton-transporting ATP synthase activity, rotational mechanism|transmembrane transporter activity|cristae formation|mitochondrial ATP…	path:hsa00190,path:hsa04714	Oxidative phosphorylation|Thermogenesis
SERINC1	7.85194e-24	0.084233	0.41	0.321	2.63338e-19	1	1.277	ENSG00000111897	57515	protein_coding	serine incorporator 1 [Source:HGNC Symbol;Acc:HGNC:13464]	GO:0016020,GO:0016021,GO:0005783,GO:0005789,GO:0006629,GO:0006665,GO:0005515,GO:0008654,GO:0006658,GO:0005886,GO:0030674,GO:1904219,GO:1904222,GO:0019899,GO:0044091	membrane|integral component of membrane|endoplasmic reticulum|endoplasmic reticulum membrane|lipid metabolic process|sphingolipid metabolic process|protein binding|phospholipid biosynthetic process|phosphatidylserine metabolic process|plasma membrane|protein binding, bridging|positive regulation of CDP-diacylglycerol-serine O-phosphatidyltransferase activity|positive regulation of serine C-palmit…
OSTF1	8.22062e-24	0.00827669	0.684	0.583	2.75703e-19	1	1.173	ENSG00000134996	26578	protein_coding	osteoclast stimulating factor 1 [Source:HGNC Symbol;Acc:HGNC:8510]	GO:0005737,GO:0005515,GO:0005576,GO:0043312,GO:0007165,GO:0005622,GO:0034774,GO:1904813,GO:0001503,GO:0017124	cytoplasm|protein binding|extracellular region|neutrophil degranulation|signal transduction|intracellular|secretory granule lumen|ficolin-1-rich granule lumen|ossification|SH3 domain binding
RHOC	8.29971e-24	0.0709525	0.599	0.48	2.78356e-19	1	1.248	ENSG00000155366	389	protein_coding	ras homolog family member C [Source:HGNC Symbol;Acc:HGNC:669]	GO:0030335,GO:0016020,GO:0000166,GO:0003924,GO:0005525,GO:0007264,GO:0005886,GO:0044319,GO:1902766,GO:0005515,GO:0005737,GO:0043231,GO:0030334,GO:0005829,GO:0070062,GO:0051056,GO:0016477,GO:0032154,GO:0032420,GO:0019901,GO:0005938,GO:0007266,GO:0008360,GO:0007186,GO:0051017,GO:0043123,GO:0007015,GO:0030950,GO:0032956,GO:0032153,GO:0000281,GO:0051496,GO:0043297,GO:0032464,GO:0060193,GO:0005622,GO:…	positive regulation of cell migration|membrane|nucleotide binding|GTPase activity|GTP binding|small GTPase mediated signal transduction|plasma membrane|wound healing, spreading of cells|skeletal muscle satellite cell migration|protein binding|cytoplasm|intracellular membrane-bounded organelle|regulation of cell migration|cytosol|extracellular exosome|regulation of small GTPase mediated signal tra…
CISD2	8.8241e-24	0.163093	0.343	0.239	2.95943e-19	1	1.435	ENSG00000145354	493856	protein_coding	CDGSH iron sulfur domain 2 [Source:HGNC Symbol;Acc:HGNC:24212]	GO:0051537,GO:0043231,GO:0003723,GO:0016020,GO:0016021,GO:0046872,GO:0005783,GO:0005789,GO:0005739,GO:0042803,GO:0005515,GO:0005741,GO:0006914,GO:0051536,GO:0010506,GO:0097038,GO:0032991,GO:0010259,GO:0000422	2 iron, 2 sulfur cluster binding|intracellular membrane-bounded organelle|RNA binding|membrane|integral component of membrane|metal ion binding|endoplasmic reticulum|endoplasmic reticulum membrane|mitochondrion|protein homodimerization activity|protein binding|mitochondrial outer membrane|autophagy|iron-sulfur cluster binding|regulation of autophagy|perinuclear endoplasmic reticulum|protein-conta…
PSIP1	9.99792e-24	0.146809	0.527	0.389	3.3531e-19	1	1.355	ENSG00000164985	11168	protein_coding	PC4 and SFRS1 interacting protein 1 [Source:HGNC Symbol;Acc:HGNC:9527]	GO:0003723,GO:0005634,GO:0005654,GO:0003677,GO:0005515,GO:0000395,GO:0005829,GO:0016032,GO:0006979,GO:0009408,GO:0097100,GO:0051169,GO:0075713,GO:0035327	RNA binding|nucleus|nucleoplasm|DNA binding|protein binding|mRNA 5'-splice site recognition|cytosol|viral process|response to oxidative stress|response to heat|supercoiled DNA binding|nuclear transport|establishment of integrated proviral latency|transcriptionally active chromatin
NDUFV2	1.24401e-23	0.135774	0.496	0.367	4.17217e-19	1	1.351	ENSG00000178127	4729	protein_coding	NADH:ubiquinone oxidoreductase core subunit V2 [Source:HGNC Symbol;Acc:HGNC:7717]	GO:0016020,GO:0046872,GO:0016491,GO:0055114,GO:0005739,GO:0005743,GO:0005515,GO:0070469,GO:0051536,GO:0051537,GO:0007399,GO:0003954,GO:0008137,GO:0005747,GO:0006120,GO:0032981,GO:0009055,GO:0048738	membrane|metal ion binding|oxidoreductase activity|oxidation-reduction process|mitochondrion|mitochondrial inner membrane|protein binding|respirasome|iron-sulfur cluster binding|2 iron, 2 sulfur cluster binding|nervous system development|NADH dehydrogenase activity|NADH dehydrogenase (ubiquinone) activity|mitochondrial respiratory chain complex I|mitochondrial electron transport, NADH to ubiquino…	path:hsa00190,path:hsa04714,path:hsa04723,path:hsa04932,path:hsa05010,path:hsa05012,path:hsa05016	Oxidative phosphorylation|Thermogenesis|Retrograde endocannabinoid signaling|Non-alcoholic fatty liver disease (NAFLD)|Alzheimer disease|Parkinson disease|Huntington disease
PITHD1	1.32168e-23	0.0246711	0.479	0.411	4.43264e-19	1	1.165	ENSG00000057757	57095	protein_coding	PITH domain containing 1 [Source:HGNC Symbol;Acc:HGNC:25022]	GO:0005634	nucleus
PTPN12	1.38136e-23	0.111393	0.35	0.249	4.63279e-19	1	1.406	ENSG00000127947	5782	protein_coding	protein tyrosine phosphatase non-receptor type 12 [Source:HGNC Symbol;Acc:HGNC:9645]	GO:0005737,GO:0016787,GO:0004721,GO:0006470,GO:0042995,GO:0005515,GO:0004725,GO:0016311,GO:0016791,GO:0030054,GO:0005925,GO:0005654,GO:0005829,GO:0002102,GO:0035335,GO:0017124,GO:0038128,GO:0071364,GO:0071345,GO:1901185,GO:0042058,GO:0004726,GO:0042246,GO:2000587	cytoplasm|hydrolase activity|phosphoprotein phosphatase activity|protein dephosphorylation|cell projection|protein binding|protein tyrosine phosphatase activity|dephosphorylation|phosphatase activity|cell junction|focal adhesion|nucleoplasm|cytosol|podosome|peptidyl-tyrosine dephosphorylation|SH3 domain binding|ERBB2 signaling pathway|cellular response to epidermal growth factor stimulus|cellular…
PSTPIP1	1.38998e-23	0.0489207	0.492	0.41	4.66173e-19	1	1.2	ENSG00000140368	9051	protein_coding	proline-serine-threonine phosphatase interacting protein 1 [Source:HGNC Symbol;Acc:HGNC:9580]	GO:0005737,GO:0016020,GO:0007155,GO:0005886,GO:0005856,GO:0042995,GO:0005515,GO:0048471,GO:0006954,GO:0002376,GO:0045087,GO:0042802,GO:0005829,GO:0006897,GO:0030027,GO:0032154,GO:0007165,GO:0008092,GO:0001931	cytoplasm|membrane|cell adhesion|plasma membrane|cytoskeleton|cell projection|protein binding|perinuclear region of cytoplasm|inflammatory response|immune system process|innate immune response|identical protein binding|cytosol|endocytosis|lamellipodium|cleavage furrow|signal transduction|cytoskeletal protein binding|uropod	path:hsa04621	NOD-like receptor signaling pathway
SERF2	1.39865e-23	0.00530778	0.987	0.937	4.6908e-19	1	1.053	ENSG00000140264	10169	protein_coding	small EDRK-rich factor 2 [Source:HGNC Symbol;Acc:HGNC:10757]	GO:0005634,GO:0005829,GO:0003674,GO:0008150,GO:0031648	nucleus|cytosol|molecular_function|biological_process|protein destabilization
MED28	1.48013e-23	0.0561014	0.301	0.245	4.96407e-19	1	1.229	ENSG00000118579	80306	protein_coding	mediator complex subunit 28 [Source:HGNC Symbol;Acc:HGNC:24628]	GO:0005634,GO:0005737,GO:0016020,GO:0005654,GO:0003779,GO:0005515,GO:0016592,GO:0019827,GO:0051151,GO:0005856,GO:0030864	nucleus|cytoplasm|membrane|nucleoplasm|actin binding|protein binding|mediator complex|stem cell population maintenance|negative regulation of smooth muscle cell differentiation|cytoskeleton|cortical actin cytoskeleton
NFU1	2.09808e-23	0.155011	0.262	0.172	7.03653e-19	1	1.523	ENSG00000169599	27247	protein_coding	NFU1 iron-sulfur cluster scaffold [Source:HGNC Symbol;Acc:HGNC:16287]	GO:0005634,GO:0005737,GO:0046872,GO:0005829,GO:0005654,GO:0005739,GO:0005506,GO:0005515,GO:0051536,GO:0051539,GO:0016226,GO:0097428	nucleus|cytoplasm|metal ion binding|cytosol|nucleoplasm|mitochondrion|iron ion binding|protein binding|iron-sulfur cluster binding|4 iron, 4 sulfur cluster binding|iron-sulfur cluster assembly|protein maturation by iron-sulfur cluster transfer
RPS21	2.12213e-23	0.0913041	0.981	0.938	7.11719e-19	1	1.046	ENSG00000171858	6227	protein_coding	ribosomal protein S21 [Source:HGNC Symbol;Acc:HGNC:10409]	GO:0003723,GO:0005737,GO:0006412,GO:0002181,GO:0005783,GO:0003735,GO:0005840,GO:0005829,GO:0022627,GO:0005654,GO:0019083,GO:0047485,GO:0006413,GO:0000184,GO:0005791,GO:0006614,GO:0015935,GO:0042788,GO:0000447,GO:0000461,GO:0045202,GO:0005622,GO:0005515	RNA binding|cytoplasm|translation|cytoplasmic translation|endoplasmic reticulum|structural constituent of ribosome|ribosome|cytosol|cytosolic small ribosomal subunit|nucleoplasm|viral transcription|protein N-terminus binding|translational initiation|nuclear-transcribed mRNA catabolic process, nonsense-mediated decay|rough endoplasmic reticulum|SRP-dependent cotranslational protein targeting to me…	path:hsa03010	Ribosome
SRI	2.17406e-23	0.100169	0.58	0.456	7.29136e-19	1	1.272	ENSG00000075142	6717	protein_coding	sorcin [Source:HGNC Symbol;Acc:HGNC:11292]	GO:0010459,GO:0010880,GO:0005737,GO:0016020,GO:0046872,GO:0005829,GO:0005654,GO:0005509,GO:0005515,GO:0007165,GO:0070062,GO:0016529,GO:0005789,GO:0046982,GO:0044325,GO:0005102,GO:0033017,GO:0007517,GO:0010649,GO:0060315,GO:0030018,GO:0007507,GO:0030315,GO:1901841,GO:0002020,GO:0008016,GO:0005246,GO:1901844,GO:0006942,GO:0042584,GO:0086004,GO:0070491,GO:0001508,GO:0006816,GO:0006880,GO:0035774,GO:…	negative regulation of heart rate|regulation of release of sequestered calcium ion into cytosol by sarcoplasmic reticulum|cytoplasm|membrane|metal ion binding|cytosol|nucleoplasm|calcium ion binding|protein binding|signal transduction|extracellular exosome|sarcoplasmic reticulum|endoplasmic reticulum membrane|protein heterodimerization activity|ion channel binding|signaling receptor binding|sarco…
RPS25	2.45354e-23	0.0584682	0.993	0.965	8.22868e-19	1	1.029	ENSG00000118181	6230	protein_coding	ribosomal protein S25 [Source:HGNC Symbol;Acc:HGNC:10413]	GO:0003723,GO:0005634,GO:0006412,GO:0005840,GO:0005515,GO:0022627,GO:0005730,GO:0003735,GO:0005654,GO:0005829,GO:0070062,GO:0019083,GO:0006413,GO:0000184,GO:0006614,GO:0014069,GO:0015935	RNA binding|nucleus|translation|ribosome|protein binding|cytosolic small ribosomal subunit|nucleolus|structural constituent of ribosome|nucleoplasm|cytosol|extracellular exosome|viral transcription|translational initiation|nuclear-transcribed mRNA catabolic process, nonsense-mediated decay|SRP-dependent cotranslational protein targeting to membrane|postsynaptic density|small ribosomal subunit	path:hsa03010	Ribosome
HAX1	2.45539e-23	0.0555696	0.357	0.293	8.23488e-19	1	1.218	ENSG00000143575	10456	protein_coding	HCLS1 associated protein X-1 [Source:HGNC Symbol;Acc:HGNC:16915]	GO:0051897,GO:0045944,GO:0014068,GO:0071345,GO:0005634,GO:0005737,GO:0016020,GO:0043066,GO:0005783,GO:0005739,GO:0005886,GO:0005515,GO:0031410,GO:0005741,GO:0000932,GO:0015629,GO:0016529,GO:0030027,GO:0005758,GO:0005938,GO:0031965,GO:0019966,GO:0047485,GO:0030833,GO:0030854,GO:0033138,GO:0042981,GO:0050731,GO:1903146,GO:1903214,GO:2000251,GO:0005635,GO:0005667	positive regulation of protein kinase B signaling|positive regulation of transcription by RNA polymerase II|positive regulation of phosphatidylinositol 3-kinase signaling|cellular response to cytokine stimulus|nucleus|cytoplasm|membrane|negative regulation of apoptotic process|endoplasmic reticulum|mitochondrion|plasma membrane|protein binding|cytoplasmic vesicle|mitochondrial outer membrane|P-bo…
MCL1	2.47237e-23	0.171573	0.868	0.758	8.29184e-19	1	1.145	ENSG00000143384	4170	protein_coding	MCL1 apoptosis regulator, BCL2 family member [Source:HGNC Symbol;Acc:HGNC:6943]	GO:0043066,GO:0005634,GO:0005737,GO:0016020,GO:0016021,GO:0071806,GO:0005739,GO:0042981,GO:0005829,GO:0005515,GO:0006915,GO:0007275,GO:0005741,GO:0030154,GO:0005654,GO:0008630,GO:0097192,GO:0046982,GO:0019221,GO:0042803,GO:0001709,GO:0010507,GO:2000811,GO:0034097,GO:2001243,GO:0008320,GO:0019725,GO:2001240,GO:2001020,GO:0097136,GO:0051434,GO:1903378	negative regulation of apoptotic process|nucleus|cytoplasm|membrane|integral component of membrane|protein transmembrane transport|mitochondrion|regulation of apoptotic process|cytosol|protein binding|apoptotic process|multicellular organism development|mitochondrial outer membrane|cell differentiation|nucleoplasm|intrinsic apoptotic signaling pathway in response to DNA damage|extrinsic apoptotic…	path:hsa04151,path:hsa04210,path:hsa04630,path:hsa05206	PI3K-Akt signaling pathway|Apoptosis|Jak-STAT signaling pathway|MicroRNAs in cancer
SRP14	2.64009e-23	0.00290231	0.954	0.879	8.85433e-19	1	1.085	ENSG00000140319	6727	protein_coding	signal recognition particle 14 [Source:HGNC Symbol;Acc:HGNC:11299]	GO:0003723,GO:0005634,GO:0005737,GO:0005515,GO:0008312,GO:0006614,GO:0048500,GO:0005576,GO:0005829,GO:0043312,GO:0005786,GO:0045047,GO:0030942,GO:0034774,GO:1904813,GO:0042493,GO:0006613	RNA binding|nucleus|cytoplasm|protein binding|7S RNA binding|SRP-dependent cotranslational protein targeting to membrane|signal recognition particle|extracellular region|cytosol|neutrophil degranulation|signal recognition particle, endoplasmic reticulum targeting|protein targeting to ER|endoplasmic reticulum signal peptide binding|secretory granule lumen|ficolin-1-rich granule lumen|response to d…	path:hsa03060	Protein export
CCNDBP1	2.78675e-23	0.0637391	0.391	0.311	9.34622e-19	1	1.257	ENSG00000166946	23582	protein_coding	cyclin D1 binding protein 1 [Source:HGNC Symbol;Acc:HGNC:1587]	GO:0005634,GO:0005737,GO:0005654,GO:0005515,GO:0007049,GO:0051726	nucleus|cytoplasm|nucleoplasm|protein binding|cell cycle|regulation of cell cycle
ATRAID	3.10934e-23	0.00768039	0.317	0.289	1.04281e-18	1	1.097	ENSG00000138085	51374	protein_coding	all-trans retinoic acid induced differentiation factor [Source:HGNC Symbol;Acc:HGNC:24090]	GO:0005634,GO:0016020,GO:0016021,GO:0005886,GO:0005515,GO:0048471,GO:0030154,GO:0003674,GO:0030501,GO:0005635,GO:0045669,GO:0010468,GO:0033689,GO:1903363,GO:0005765	nucleus|membrane|integral component of membrane|plasma membrane|protein binding|perinuclear region of cytoplasm|cell differentiation|molecular_function|positive regulation of bone mineralization|nuclear envelope|positive regulation of osteoblast differentiation|regulation of gene expression|negative regulation of osteoblast proliferation|negative regulation of cellular protein catabolic process|l…
SF3A1	3.22664e-23	0.0737787	0.255	0.193	1.08215e-18	1	1.321	ENSG00000099995	10291	protein_coding	splicing factor 3a subunit 1 [Source:HGNC Symbol;Acc:HGNC:10765]	GO:0003723,GO:0006396,GO:0006397,GO:0008380,GO:0005634,GO:0016607,GO:0005515,GO:0005681,GO:0000398,GO:0071013,GO:0071004,GO:0005654,GO:0005686,GO:0071005,GO:0000389,GO:1903241,GO:0005684	RNA binding|RNA processing|mRNA processing|RNA splicing|nucleus|nuclear speck|protein binding|spliceosomal complex|mRNA splicing, via spliceosome|catalytic step 2 spliceosome|U2-type prespliceosome|nucleoplasm|U2 snRNP|U2-type precatalytic spliceosome|mRNA 3'-splice site recognition|U2-type prespliceosome assembly|U2-type spliceosomal complex	path:hsa03040	Spliceosome
ARCN1	3.56125e-23	0.0426939	0.275	0.226	1.19437e-18	1	1.217	ENSG00000095139	372	protein_coding	archain 1 [Source:HGNC Symbol;Acc:HGNC:649]	GO:0003723,GO:0005737,GO:0016020,GO:0015031,GO:0005794,GO:0000139,GO:0006890,GO:0031410,GO:0030126,GO:0016192,GO:0006888,GO:0005829,GO:0030663,GO:0005789,GO:0006886,GO:0030133,GO:0051645,GO:0030137,GO:0008344,GO:0021691,GO:0043473,GO:0048193,GO:0005783	RNA binding|cytoplasm|membrane|protein transport|Golgi apparatus|Golgi membrane|retrograde vesicle-mediated transport, Golgi to endoplasmic reticulum|cytoplasmic vesicle|COPI vesicle coat|vesicle-mediated transport|endoplasmic reticulum to Golgi vesicle-mediated transport|cytosol|COPI-coated vesicle membrane|endoplasmic reticulum membrane|intracellular protein transport|transport vesicle|Golgi lo…
ZNF184	3.64042e-23	0.216166	0.265	0.15	1.22093e-18	1	1.767	ENSG00000096654	7738	protein_coding	zinc finger protein 184 [Source:HGNC Symbol;Acc:HGNC:12975]	GO:0003676,GO:0005634,GO:0046872,GO:0006355,GO:0008270,GO:0003677,GO:0005622	nucleic acid binding|nucleus|metal ion binding|regulation of transcription, DNA-templated|zinc ion binding|DNA binding|intracellular
ABHD2	4.14937e-23	0.199014	0.404	0.273	1.39161e-18	1	1.48	ENSG00000140526	11057	protein_coding	abhydrolase domain containing 2 [Source:HGNC Symbol;Acc:HGNC:18717]	GO:0016020,GO:0016021,GO:0031514,GO:0016787,GO:0006629,GO:0016042,GO:0005886,GO:0042995,GO:0007340,GO:0009611,GO:0030336,GO:0001669,GO:0052689,GO:0005929,GO:0036126,GO:0048240,GO:0047372,GO:0097524,GO:0016298,GO:0003707,GO:0008126,GO:0033878,GO:0042562,GO:0032570,GO:0043401,GO:0044255,GO:0046464	membrane|integral component of membrane|motile cilium|hydrolase activity|lipid metabolic process|lipid catabolic process|plasma membrane|cell projection|acrosome reaction|response to wounding|negative regulation of cell migration|acrosomal vesicle|carboxylic ester hydrolase activity|cilium|sperm flagellum|sperm capacitation|acylglycerol lipase activity|sperm plasma membrane|lipase activity|steroi…
SEMA4D	4.22883e-23	0.0175751	0.51	0.421	1.41827e-18	1	1.211	ENSG00000187764	10507	protein_coding	semaphorin 4D [Source:HGNC Symbol;Acc:HGNC:10732]	GO:0005615,GO:0030335,GO:0045668,GO:0016020,GO:0016021,GO:0005886,GO:0007275,GO:0030154,GO:0030215,GO:0005887,GO:0007399,GO:0043547,GO:0005515,GO:0000122,GO:0001934,GO:0008360,GO:0005102,GO:0050731,GO:0006955,GO:0007155,GO:0004888,GO:0043066,GO:0007162,GO:0071526,GO:0045499,GO:0001755,GO:0048843,GO:0050919,GO:0014068,GO:0043931,GO:1900220,GO:0048814,GO:0050732,GO:0010693,GO:0031344,GO:0038023,GO:…	extracellular space|positive regulation of cell migration|negative regulation of osteoblast differentiation|membrane|integral component of membrane|plasma membrane|multicellular organism development|cell differentiation|semaphorin receptor binding|integral component of plasma membrane|nervous system development|positive regulation of GTPase activity|protein binding|negative regulation of transcri…	path:hsa04360	Axon guidance
MXRA7	4.49082e-23	0.0611439	0.254	0.173	1.50613e-18	1	1.468	ENSG00000182534	439921	protein_coding	matrix remodeling associated 7 [Source:HGNC Symbol;Acc:HGNC:7541]	GO:0016020,GO:0016021,GO:0062023	membrane|integral component of membrane|collagen-containing extracellular matrix
ZNHIT3	4.55269e-23	0.0541552	0.364	0.293	1.52688e-18	1	1.242	ENSG00000273611	9326	protein_coding	zinc finger HIT-type containing 3 [Source:HGNC Symbol;Acc:HGNC:12309]	GO:0005634,GO:0005737,GO:0046872,GO:0005515,GO:0006355,GO:0000463,GO:0046966,GO:0000492,GO:0048254,GO:0070761	nucleus|cytoplasm|metal ion binding|protein binding|regulation of transcription, DNA-templated|maturation of LSU-rRNA from tricistronic rRNA transcript (SSU-rRNA, 5.8S rRNA, LSU-rRNA)|thyroid hormone receptor binding|box C/D snoRNP assembly|snoRNA localization|pre-snoRNP complex
CCDC59	4.75548e-23	0.177509	0.719	0.583	1.59489e-18	1	1.233	ENSG00000133773	29080	protein_coding	coiled-coil domain containing 59 [Source:HGNC Symbol;Acc:HGNC:25005]	GO:0003723,GO:0005634,GO:0005515,GO:0005654,GO:0044267	RNA binding|nucleus|protein binding|nucleoplasm|cellular protein metabolic process
SLBP	4.92031e-23	0.1725	0.443	0.315	1.65017e-18	1	1.406	ENSG00000163950	7884	protein_coding	stem-loop binding protein [Source:HGNC Symbol;Acc:HGNC:10904]	GO:0003723,GO:0003729,GO:0006397,GO:0051028,GO:0005634,GO:0005737,GO:0005730,GO:0005829,GO:0005515,GO:0042802,GO:0005654,GO:0006406,GO:0006369,GO:0071204,GO:1990904,GO:0008334,GO:0071208,GO:0006398,GO:0071207	RNA binding|mRNA binding|mRNA processing|mRNA transport|nucleus|cytoplasm|nucleolus|cytosol|protein binding|identical protein binding|nucleoplasm|mRNA export from nucleus|termination of RNA polymerase II transcription|histone pre-mRNA 3'end processing complex|ribonucleoprotein complex|histone mRNA metabolic process|histone pre-mRNA DCP binding|mRNA 3'-end processing by stem-loop binding and cleav…
ZCCHC2	5.18631e-23	0.179396	0.355	0.237	1.73938e-18	1	1.498	ENSG00000141664	54877	protein_coding	zinc finger CCHC-type containing 2 [Source:HGNC Symbol;Acc:HGNC:22916]	GO:0003676,GO:0008270,GO:0046872,GO:0035091,GO:0005737	nucleic acid binding|zinc ion binding|metal ion binding|phosphatidylinositol binding|cytoplasm
BTG2	5.73148e-23	0.0596288	0.804	0.69	1.92222e-18	1	1.165	ENSG00000159388	7832	protein_coding	BTG anti-proliferation factor 2 [Source:HGNC Symbol;Acc:HGNC:1131]	GO:0005515,GO:0008285,GO:0005634,GO:0005737,GO:0006977,GO:0005829,GO:0070062,GO:0017148,GO:0031175,GO:0006281,GO:0006974,GO:0045930,GO:0060213,GO:0001227,GO:0000122,GO:0006479,GO:0008306,GO:0009612,GO:0009952,GO:0010033,GO:0010243,GO:0014070,GO:0021542,GO:0021954,GO:0030182,GO:0035914,GO:0043066,GO:0043434,GO:0043524,GO:0051602,GO:2000178	protein binding|negative regulation of cell population proliferation|nucleus|cytoplasm|DNA damage response, signal transduction by p53 class mediator resulting in cell cycle arrest|cytosol|extracellular exosome|negative regulation of translation|neuron projection development|DNA repair|cellular response to DNA damage stimulus|negative regulation of mitotic cell cycle|positive regulation of nuclea…	path:hsa03018	RNA degradation
TMEM9B	6.11472e-23	0.0452783	0.292	0.241	2.05075e-18	1	1.212	ENSG00000175348	56674	protein_coding	TMEM9 domain family member B [Source:HGNC Symbol;Acc:HGNC:1168]	GO:0016020,GO:0016021,GO:0005765,GO:0005764,GO:0005768,GO:0031901,GO:0043123	membrane|integral component of membrane|lysosomal membrane|lysosome|endosome|early endosome membrane|positive regulation of I-kappaB kinase/NF-kappaB signaling
MRPL1	6.12308e-23	0.213803	0.389	0.258	2.05356e-18	1	1.508	ENSG00000169288	65008	protein_coding	mitochondrial ribosomal protein L1 [Source:HGNC Symbol;Acc:HGNC:14275]	GO:0003723,GO:0005739,GO:0003735,GO:0006412,GO:0005840,GO:0005515,GO:0015934,GO:0005743,GO:0070125,GO:0070126,GO:0030686,GO:0000470	RNA binding|mitochondrion|structural constituent of ribosome|translation|ribosome|protein binding|large ribosomal subunit|mitochondrial inner membrane|mitochondrial translational elongation|mitochondrial translational termination|90S preribosome|maturation of LSU-rRNA	path:hsa03010	Ribosome
NXT1	6.39532e-23	0.0896527	0.458	0.358	2.14486e-18	1	1.279	ENSG00000132661	29107	protein_coding	nuclear transport factor 2 like export factor 1 [Source:HGNC Symbol;Acc:HGNC:15913]	GO:0005634,GO:0005737,GO:0016607,GO:0015031,GO:0005829,GO:0005654,GO:0005515,GO:0006406,GO:0006606,GO:0005643,GO:0044613,GO:0006913,GO:0008536,GO:0006405,GO:0006611	nucleus|cytoplasm|nuclear speck|protein transport|cytosol|nucleoplasm|protein binding|mRNA export from nucleus|protein import into nucleus|nuclear pore|nuclear pore central transport channel|nucleocytoplasmic transport|Ran GTPase binding|RNA export from nucleus|protein export from nucleus	path:hsa03008,path:hsa03013,path:hsa03015,path:hsa05164	Ribosome biogenesis in eukaryotes|RNA transport|mRNA surveillance pathway|Influenza A
ABI1	7.2402e-23	0.0221337	0.262	0.213	2.42822e-18	1	1.23	ENSG00000136754	10006	protein_coding	abl interactor 1 [Source:HGNC Symbol;Acc:HGNC:11320]	GO:0005634,GO:0005737,GO:0016020,GO:0005886,GO:0008154,GO:0005856,GO:0042995,GO:0005515,GO:0030054,GO:0045202,GO:0045211,GO:0038096,GO:0030296,GO:0061098,GO:0005829,GO:0045296,GO:0030027,GO:0030175,GO:0030426,GO:0070062,GO:0014069,GO:0016032,GO:0017124,GO:0005783,GO:0007169,GO:0048010,GO:0008285,GO:0032433,GO:0018108,GO:0031209,GO:0008092,GO:0001756,GO:0035855,GO:0048813,GO:0072673,GO:0031252,GO:…	nucleus|cytoplasm|membrane|plasma membrane|actin polymerization or depolymerization|cytoskeleton|cell projection|protein binding|cell junction|synapse|postsynaptic membrane|Fc-gamma receptor signaling pathway involved in phagocytosis|protein tyrosine kinase activator activity|positive regulation of protein tyrosine kinase activity|cytosol|cadherin binding|lamellipodium|filopodium|growth cone|extr…
SH2D2A	7.33806e-23	0.164263	0.468	0.342	2.46104e-18	1	1.368	ENSG00000027869	9047	protein_coding	SH2 domain containing 2A [Source:HGNC Symbol;Acc:HGNC:10821]	GO:0005737,GO:0009967,GO:0005515,GO:0007275,GO:0030154,GO:0005829,GO:0017124,GO:0001525,GO:0007165,GO:0048010,GO:0005070,GO:0008283	cytoplasm|positive regulation of signal transduction|protein binding|multicellular organism development|cell differentiation|cytosol|SH3 domain binding|angiogenesis|signal transduction|vascular endothelial growth factor receptor signaling pathway|SH3/SH2 adaptor activity|cell population proliferation	path:hsa04370	VEGF signaling pathway
FXR1	7.80552e-23	0.142352	0.6	0.46	2.61781e-18	1	1.304	ENSG00000114416	8087	protein_coding	FMR1 autosomal homolog 1 [Source:HGNC Symbol;Acc:HGNC:4023]	GO:0003729,GO:0006417,GO:0003676,GO:0003723,GO:0005737,GO:0016020,GO:0005829,GO:0042803,GO:0007275,GO:0030154,GO:0005634,GO:0000381,GO:0005515,GO:0007517,GO:0017148,GO:2000637,GO:0014069,GO:0043025,GO:0003730,GO:0030424,GO:0046982,GO:0098793,GO:0005730,GO:0033592,GO:0006915,GO:0005844,GO:0001934,GO:0043197,GO:0051489,GO:0030426,GO:0045182,GO:0043488,GO:0045727,GO:2001022,GO:0030425,GO:0035770,GO:…	mRNA binding|regulation of translation|nucleic acid binding|RNA binding|cytoplasm|membrane|cytosol|protein homodimerization activity|multicellular organism development|cell differentiation|nucleus|regulation of alternative mRNA splicing, via spliceosome|protein binding|muscle organ development|negative regulation of translation|positive regulation of gene silencing by miRNA|postsynaptic density|n…	path:hsa03013	RNA transport
WDR43	8.11186e-23	0.0975013	0.286	0.21	2.72055e-18	1	1.362	ENSG00000163811	23160	protein_coding	WD repeat domain 43 [Source:HGNC Symbol;Acc:HGNC:28945]	GO:0003723,GO:0005634,GO:0005515,GO:0005654,GO:0042254,GO:0005730,GO:0006364,GO:2000036,GO:0000785,GO:2000234,GO:0000993,GO:0045943,GO:0003711,GO:0034243,GO:0001650	RNA binding|nucleus|protein binding|nucleoplasm|ribosome biogenesis|nucleolus|rRNA processing|regulation of stem cell population maintenance|chromatin|positive regulation of rRNA processing|RNA polymerase II complex binding|positive regulation of transcription by RNA polymerase I|transcription elongation regulator activity|regulation of transcription elongation from RNA polymerase II promoter|fib…	path:hsa03008	Ribosome biogenesis in eukaryotes
CHST12	8.71124e-23	0.0339031	0.572	0.472	2.92157e-18	1	1.212	ENSG00000136213	55501	protein_coding	carbohydrate sulfotransferase 12 [Source:HGNC Symbol;Acc:HGNC:17423]	GO:0016020,GO:0016021,GO:0016740,GO:0005794,GO:0000139,GO:0005975,GO:0008146,GO:0016051,GO:0030173,GO:0030206,GO:0030166,GO:0050656,GO:0047756,GO:0030208	membrane|integral component of membrane|transferase activity|Golgi apparatus|Golgi membrane|carbohydrate metabolic process|sulfotransferase activity|carbohydrate biosynthetic process|integral component of Golgi membrane|chondroitin sulfate biosynthetic process|proteoglycan biosynthetic process|3'-phosphoadenosine 5'-phosphosulfate binding|chondroitin 4-sulfotransferase activity|dermatan sulfate b…	path:hsa00532	Glycosaminoglycan biosynthesis - chondroitin sulfate / dermatan sulfate
CKS2	8.98068e-23	0.152277	0.643	0.497	3.01194e-18	1	1.294	ENSG00000123975	1164	protein_coding	CDC28 protein kinase regulatory subunit 2 [Source:HGNC Symbol;Acc:HGNC:2000]	GO:0051301,GO:0005515,GO:0007049,GO:0000079,GO:0042393,GO:0016538,GO:0019901,GO:0043130,GO:0045737,GO:0019005,GO:0061575,GO:0000307,GO:0007346,GO:0003682,GO:0006357,GO:0007127,GO:0008283,GO:0044772	cell division|protein binding|cell cycle|regulation of cyclin-dependent protein serine/threonine kinase activity|histone binding|cyclin-dependent protein serine/threonine kinase regulator activity|protein kinase binding|ubiquitin binding|positive regulation of cyclin-dependent protein serine/threonine kinase activity|SCF ubiquitin ligase complex|cyclin-dependent protein serine/threonine kinase ac…	path:hsa05200,path:hsa05222	Pathways in cancer|Small cell lung cancer
PPP3CA	9.01178e-23	0.043246	0.321	0.252	3.02237e-18	1	1.274	ENSG00000138814	5530	protein_coding	protein phosphatase 3 catalytic subunit alpha [Source:HGNC Symbol;Acc:HGNC:9314]	GO:0045944,GO:0030335,GO:0005737,GO:0016020,GO:0046872,GO:0005829,GO:0005654,GO:0016787,GO:0005886,GO:0004721,GO:0042995,GO:0005515,GO:0005509,GO:0038095,GO:0005516,GO:0042383,GO:0016311,GO:0043197,GO:0006470,GO:0030018,GO:0019899,GO:0009898,GO:0042110,GO:0008144,GO:0035690,GO:0004722,GO:0043403,GO:0007223,GO:0016018,GO:0046983,GO:0051592,GO:0033173,GO:0033192,GO:0097720,GO:0005955,GO:0070262,GO:…	positive regulation of transcription by RNA polymerase II|positive regulation of cell migration|cytoplasm|membrane|metal ion binding|cytosol|nucleoplasm|hydrolase activity|plasma membrane|phosphoprotein phosphatase activity|cell projection|protein binding|calcium ion binding|Fc-epsilon receptor signaling pathway|calmodulin binding|sarcolemma|dephosphorylation|dendritic spine|protein dephosphoryla…	path:hsa04010,path:hsa04020,path:hsa04022,path:hsa04114,path:hsa04218,path:hsa04310,path:hsa04360,path:hsa04370,path:hsa04380,path:hsa04625,path:hsa04650,path:hsa04658,path:hsa04659,path:hsa04660,path:hsa04662,path:hsa04720,path:hsa04724,path:hsa04728,path:hsa04921,path:hsa04922,path:hsa04924,path:hsa05010,path:hsa05014,path:hsa05031,path:hsa05152,path:hsa05163,path:hsa05166,path:hsa05167,path:hs…	MAPK signaling pathway|Calcium signaling pathway|cGMP-PKG signaling pathway|Oocyte meiosis|Cellular senescence|Wnt signaling pathway|Axon guidance|VEGF signaling pathway|Osteoclast differentiation|C-type lectin receptor signaling pathway|Natural killer cell mediated cytotoxicity|Th1 and Th2 cell differentiation|Th17 cell differentiation|T cell receptor signaling pathway|B cell receptor signaling …
RSL1D1	9.21476e-23	0.145037	0.57	0.431	3.09045e-18	1	1.323	ENSG00000171490	26156	protein_coding	ribosomal L1 domain containing 1 [Source:HGNC Symbol;Acc:HGNC:24534]	GO:0003723,GO:0005634,GO:0016020,GO:0005730,GO:0045296,GO:0042981,GO:2000772,GO:0001649,GO:0030686,GO:0003730,GO:0048027,GO:0000470,GO:0032880	RNA binding|nucleus|membrane|nucleolus|cadherin binding|regulation of apoptotic process|regulation of cellular senescence|osteoblast differentiation|90S preribosome|mRNA 3'-UTR binding|mRNA 5'-UTR binding|maturation of LSU-rRNA|regulation of protein localization
TSSC4	9.65109e-23	0.0873465	0.353	0.277	3.23678e-18	1	1.274	ENSG00000184281	10078	protein_coding	tumor suppressing subtransferable candidate 4 [Source:HGNC Symbol;Acc:HGNC:12386]	GO:0005515	protein binding
BRI3	1.00832e-22	0.0159112	0.334	0.286	3.38171e-18	1	1.168	ENSG00000164713	25798	protein_coding	brain protein I3 [Source:HGNC Symbol;Acc:HGNC:1109]	GO:0016020,GO:0016021,GO:0005765,GO:0005764,GO:0005886,GO:0043312,GO:0035577,GO:0042802	membrane|integral component of membrane|lysosomal membrane|lysosome|plasma membrane|neutrophil degranulation|azurophil granule membrane|identical protein binding
EMC6	1.02517e-22	0.0339447	0.323	0.276	3.4382e-18	1	1.17	ENSG00000127774	83460	protein_coding	ER membrane protein complex subunit 6 [Source:HGNC Symbol;Acc:HGNC:28430]	GO:0016020,GO:0016021,GO:0005783,GO:0005515,GO:0072546,GO:0000045,GO:0030176,GO:0097631	membrane|integral component of membrane|endoplasmic reticulum|protein binding|ER membrane protein complex|autophagosome assembly|integral component of endoplasmic reticulum membrane|integral component of omegasome membrane
TMEM120B	1.04618e-22	0.14543	0.363	0.252	3.50869e-18	1	1.44	ENSG00000188735	144404	protein_coding	transmembrane protein 120B [Source:HGNC Symbol;Acc:HGNC:32008]	GO:0005634,GO:0016020,GO:0016021,GO:0005515,GO:0003674,GO:0008150,GO:0045444,GO:0051291,GO:0005575,GO:0005637	nucleus|membrane|integral component of membrane|protein binding|molecular_function|biological_process|fat cell differentiation|protein heterooligomerization|cellular_component|nuclear inner membrane
TMED9	1.10303e-22	0.021787	0.455	0.39	3.69934e-18	1	1.167	ENSG00000184840	54732	protein_coding	transmembrane p24 trafficking protein 9 [Source:HGNC Symbol;Acc:HGNC:24878]	GO:0016020,GO:0016021,GO:0015031,GO:0005829,GO:0005783,GO:0005789,GO:0005794,GO:0005515,GO:0008021,GO:0006886,GO:0006888,GO:0007030,GO:0005793,GO:0030134,GO:0070062,GO:0006890,GO:0019905,GO:0030140,GO:0000139,GO:0030133,GO:0033116,GO:0010638,GO:0048205	membrane|integral component of membrane|protein transport|cytosol|endoplasmic reticulum|endoplasmic reticulum membrane|Golgi apparatus|protein binding|synaptic vesicle|intracellular protein transport|endoplasmic reticulum to Golgi vesicle-mediated transport|Golgi organization|endoplasmic reticulum-Golgi intermediate compartment|COPII-coated ER to Golgi transport vesicle|extracellular exosome|retr…
ALYREF	1.21214e-22	0.00443636	0.3	0.273	4.06527e-18	1	1.099	ENSG00000183684	10189	protein_coding	Aly/REF export factor [Source:HGNC Symbol;Acc:HGNC:19071]	GO:0003676,GO:0003723,GO:0016607	nucleic acid binding|RNA binding|nuclear speck	path:hsa03013,path:hsa03015,path:hsa03040,path:hsa05168	RNA transport|mRNA surveillance pathway|Spliceosome|Herpes simplex infection
MPHOSPH10	1.29155e-22	0.13513	0.396	0.283	4.33161e-18	1	1.399	ENSG00000124383	10199	protein_coding	M-phase phosphoprotein 10 [Source:HGNC Symbol;Acc:HGNC:7213]	GO:0005634,GO:0003723,GO:0008380,GO:0005730,GO:0005694,GO:0005515,GO:0042254,GO:0006364,GO:0005732,GO:0032040,GO:0005654,GO:0010923,GO:0000375,GO:0006396,GO:0034457	nucleus|RNA binding|RNA splicing|nucleolus|chromosome|protein binding|ribosome biogenesis|rRNA processing|small nucleolar ribonucleoprotein complex|small-subunit processome|nucleoplasm|negative regulation of phosphatase activity|RNA splicing, via transesterification reactions|RNA processing|Mpp10 complex	path:hsa03008	Ribosome biogenesis in eukaryotes
RPS4X	1.29799e-22	0.0290279	1	0.984	4.3532e-18	1	1.016	ENSG00000198034	6191	protein_coding	ribosomal protein S4 X-linked [Source:HGNC Symbol;Acc:HGNC:10424]	GO:0003723,GO:0005737,GO:0016020,GO:0006412,GO:0003735,GO:0005840,GO:0022627,GO:0007275,GO:0019843,GO:0045727,GO:0005925,GO:0005654,GO:0005829,GO:0070062,GO:0019083,GO:0045202,GO:1990904,GO:0005515,GO:0008284,GO:0006413,GO:0036464,GO:0000184,GO:0006614,GO:0005844,GO:0015935,GO:0005622	RNA binding|cytoplasm|membrane|translation|structural constituent of ribosome|ribosome|cytosolic small ribosomal subunit|multicellular organism development|rRNA binding|positive regulation of translation|focal adhesion|nucleoplasm|cytosol|extracellular exosome|viral transcription|synapse|ribonucleoprotein complex|protein binding|positive regulation of cell population proliferation|translational i…	path:hsa03010	Ribosome
SYF2	1.47399e-22	0.148044	0.708	0.574	4.94345e-18	1	1.233	ENSG00000117614	25949	protein_coding	SYF2 pre-mRNA splicing factor [Source:HGNC Symbol;Acc:HGNC:19824]	GO:0003723,GO:0006397,GO:0008380,GO:0005634,GO:0016607,GO:0005515,GO:0005681,GO:0000398,GO:0071013,GO:0005654,GO:0000974,GO:0071007,GO:0071014,GO:0001701,GO:0007095,GO:0007369,GO:0008284,GO:0048568	RNA binding|mRNA processing|RNA splicing|nucleus|nuclear speck|protein binding|spliceosomal complex|mRNA splicing, via spliceosome|catalytic step 2 spliceosome|nucleoplasm|Prp19 complex|U2-type catalytic step 2 spliceosome|post-mRNA release spliceosomal complex|in utero embryonic development|mitotic G2 DNA damage checkpoint|gastrulation|positive regulation of cell population proliferation|embryon…	path:hsa03040	Spliceosome
SNRPG	1.58676e-22	0.053647	0.639	0.523	5.32168e-18	1	1.222	ENSG00000143977	6637	protein_coding	small nuclear ribonucleoprotein polypeptide G [Source:HGNC Symbol;Acc:HGNC:11163]	GO:0003723,GO:0006397,GO:0008380,GO:0005634,GO:0005737,GO:0005654,GO:0005829,GO:0005515,GO:0005681,GO:0000387,GO:0000398,GO:0071013,GO:0005685,GO:0000245,GO:0046540,GO:0005686,GO:0005687,GO:0005682,GO:0043186,GO:0034709,GO:0051170,GO:0034719,GO:0071005,GO:0071007,GO:0006369,GO:0071004,GO:0005689,GO:0008334,GO:0005683,GO:0030532	RNA binding|mRNA processing|RNA splicing|nucleus|cytoplasm|nucleoplasm|cytosol|protein binding|spliceosomal complex|spliceosomal snRNP assembly|mRNA splicing, via spliceosome|catalytic step 2 spliceosome|U1 snRNP|spliceosomal complex assembly|U4/U6 x U5 tri-snRNP complex|U2 snRNP|U4 snRNP|U5 snRNP|P granule|methylosome|import into nucleus|SMN-Sm protein complex|U2-type precatalytic spliceosome|U2…	path:hsa03040	Spliceosome
MMADHC	1.58814e-22	0.112323	0.335	0.238	5.3263e-18	1	1.408	ENSG00000168288	27249	protein_coding	metabolism of cobalamin associated D [Source:HGNC Symbol;Acc:HGNC:25221]	GO:0005737,GO:0005739,GO:0005515,GO:0005829,GO:0009235,GO:0009108	cytoplasm|mitochondrion|protein binding|cytosol|cobalamin metabolic process|coenzyme biosynthetic process
NDUFA3	1.59362e-22	0.104459	0.453	0.352	5.34467e-18	1	1.287	ENSG00000170906	4696	protein_coding	NADH:ubiquinone oxidoreductase subunit A3 [Source:HGNC Symbol;Acc:HGNC:7686]	GO:0005743,GO:0005747,GO:0016020,GO:0016021,GO:0055114,GO:0005739,GO:0070469,GO:0032981,GO:0008137,GO:0006120	mitochondrial inner membrane|mitochondrial respiratory chain complex I|membrane|integral component of membrane|oxidation-reduction process|mitochondrion|respirasome|mitochondrial respiratory chain complex I assembly|NADH dehydrogenase (ubiquinone) activity|mitochondrial electron transport, NADH to ubiquinone	path:hsa00190,path:hsa04714,path:hsa04723,path:hsa04932,path:hsa05010,path:hsa05012,path:hsa05016	Oxidative phosphorylation|Thermogenesis|Retrograde endocannabinoid signaling|Non-alcoholic fatty liver disease (NAFLD)|Alzheimer disease|Parkinson disease|Huntington disease
RTCA	1.64424e-22	0.106426	0.304	0.224	5.51445e-18	1	1.357	ENSG00000137996	8634	protein_coding	RNA 3'-terminal phosphate cyclase [Source:HGNC Symbol;Acc:HGNC:17981]	GO:0003723,GO:0006396,GO:0005634,GO:0000166,GO:0005524,GO:0005654,GO:0003824,GO:0016874,GO:0003963	RNA binding|RNA processing|nucleus|nucleotide binding|ATP binding|nucleoplasm|catalytic activity|ligase activity|RNA-3'-phosphate cyclase activity
KRT86	1.86113e-22	0.189232	0.59	0.446	6.24187e-18	1	1.323	ENSG00000170442	3892	protein_coding	keratin 86 [Source:HGNC Symbol;Acc:HGNC:6463]	GO:0005882,GO:0005615,GO:0005515,GO:0045095,GO:0005829,GO:0031424,GO:0070268	intermediate filament|extracellular space|protein binding|keratin filament|cytosol|keratinization|cornification
SRSF7	2.00266e-22	0.0728556	0.962	0.899	6.71651e-18	1	1.07	ENSG00000115875	6432	protein_coding	serine and arginine rich splicing factor 7 [Source:HGNC Symbol;Acc:HGNC:10789]	GO:0003676,GO:0003723,GO:0006397,GO:0008380,GO:0051028,GO:0005634,GO:0005737,GO:0008270,GO:0046872,GO:0005654,GO:0005515,GO:0000381,GO:0070062,GO:0006406,GO:0016607,GO:0006405,GO:0031124,GO:0019904,GO:0048025,GO:0000398,GO:0045292,GO:1990830	nucleic acid binding|RNA binding|mRNA processing|RNA splicing|mRNA transport|nucleus|cytoplasm|zinc ion binding|metal ion binding|nucleoplasm|protein binding|regulation of alternative mRNA splicing, via spliceosome|extracellular exosome|mRNA export from nucleus|nuclear speck|RNA export from nucleus|mRNA 3'-end processing|protein domain specific binding|negative regulation of mRNA splicing, via sp…	path:hsa03040,path:hsa05168	Spliceosome|Herpes simplex infection
PHLDA1	2.04696e-22	0.201199	0.449	0.313	6.86509e-18	1	1.435	ENSG00000139289	22822	protein_coding	pleckstrin homology like domain family A member 1 [Source:HGNC Symbol;Acc:HGNC:8933]	GO:0005634,GO:0005730,GO:0005737,GO:0005515,GO:0006915,GO:0031410,GO:0005829,GO:0000086,GO:0043065,GO:0045210	nucleus|nucleolus|cytoplasm|protein binding|apoptotic process|cytoplasmic vesicle|cytosol|G2/M transition of mitotic cell cycle|positive regulation of apoptotic process|FasL biosynthetic process
SERBP1	2.05026e-22	0.0779279	0.891	0.783	6.87618e-18	1	1.138	ENSG00000142864	26135	protein_coding	SERPINE1 mRNA binding protein 1 [Source:HGNC Symbol;Acc:HGNC:17860]	GO:0003723,GO:0005634,GO:0005737,GO:0016020,GO:0005829,GO:0005515,GO:0003730,GO:0048471,GO:0045296,GO:0070062,GO:0032183,GO:0030578,GO:0043488,GO:0042981,GO:0005886	RNA binding|nucleus|cytoplasm|membrane|cytosol|protein binding|mRNA 3'-UTR binding|perinuclear region of cytoplasm|cadherin binding|extracellular exosome|SUMO binding|PML body organization|regulation of mRNA stability|regulation of apoptotic process|plasma membrane
PGK1	2.23337e-22	0.0594998	0.771	0.65	7.49028e-18	1	1.186	ENSG00000102144	5230	protein_coding	phosphoglycerate kinase 1 [Source:HGNC Symbol;Acc:HGNC:8896]	GO:0005737,GO:0016020,GO:0000166,GO:0005524,GO:0016301,GO:0016740,GO:0016310,GO:0006096,GO:0005515,GO:0045121,GO:0005829,GO:0004618,GO:0070062,GO:0030855,GO:0006094,GO:0061621,GO:0043531,GO:0047134,GO:0016525,GO:0031639,GO:0071456,GO:1903862,GO:0005615	cytoplasm|membrane|nucleotide binding|ATP binding|kinase activity|transferase activity|phosphorylation|glycolytic process|protein binding|membrane raft|cytosol|phosphoglycerate kinase activity|extracellular exosome|epithelial cell differentiation|gluconeogenesis|canonical glycolysis|ADP binding|protein-disulfide reductase activity|negative regulation of angiogenesis|plasminogen activation|cellula…	path:hsa00010,path:hsa04066	Glycolysis / Gluconeogenesis|HIF-1 signaling pathway
KANSL2	2.60081e-22	0.0643631	0.274	0.205	8.72258e-18	1	1.337	ENSG00000139620	54934	protein_coding	KAT8 regulatory NSL complex subunit 2 [Source:HGNC Symbol;Acc:HGNC:26024]	GO:0005634,GO:0005829,GO:0005654,GO:0005886,GO:0006325,GO:0015629,GO:0005515,GO:0000123,GO:0043995,GO:0043996,GO:0046972,GO:0044545,GO:0043981,GO:0043982,GO:0043984	nucleus|cytosol|nucleoplasm|plasma membrane|chromatin organization|actin cytoskeleton|protein binding|histone acetyltransferase complex|histone acetyltransferase activity (H4-K5 specific)|histone acetyltransferase activity (H4-K8 specific)|histone acetyltransferase activity (H4-K16 specific)|NSL complex|histone H4-K5 acetylation|histone H4-K8 acetylation|histone H4-K16 acetylation
METTL23	2.60435e-22	0.0678649	0.274	0.215	8.73448e-18	1	1.274	ENSG00000181038	124512	protein_coding	methyltransferase like 23 [Source:HGNC Symbol;Acc:HGNC:26988]	GO:0005634,GO:0005737,GO:0016020,GO:0016021,GO:0016740,GO:0008168,GO:0032259,GO:0005515,GO:0045944,GO:0032991,GO:0008134,GO:0050890,GO:0031072	nucleus|cytoplasm|membrane|integral component of membrane|transferase activity|methyltransferase activity|methylation|protein binding|positive regulation of transcription by RNA polymerase II|protein-containing complex|transcription factor binding|cognition|heat shock protein binding
RPL23	2.63294e-22	0.112257	0.965	0.896	8.83034e-18	1	1.077	ENSG00000125691	9349	protein_coding	ribosomal protein L23 [Source:HGNC Symbol;Acc:HGNC:10316]	GO:0003723,GO:0016020,GO:0006412,GO:0003735,GO:0005840,GO:0005515,GO:0005925,GO:0022625,GO:0005829,GO:0070062,GO:0019083,GO:0032991,GO:0006413,GO:0006610,GO:0005737,GO:0000184,GO:0006614,GO:0000122,GO:0008284,GO:0010628,GO:0032986,GO:0050821,GO:0005654,GO:0071158,GO:0072717,GO:0070180,GO:0005730,GO:0031625,GO:0001223,GO:1990948,GO:1904667,GO:2000059,GO:0071157,GO:1901798,GO:0014069	RNA binding|membrane|translation|structural constituent of ribosome|ribosome|protein binding|focal adhesion|cytosolic large ribosomal subunit|cytosol|extracellular exosome|viral transcription|protein-containing complex|translational initiation|ribosomal protein import into nucleus|cytoplasm|nuclear-transcribed mRNA catabolic process, nonsense-mediated decay|SRP-dependent cotranslational protein t…	path:hsa03010	Ribosome
ARID5A	2.67996e-22	0.0602766	0.442	0.347	8.98804e-18	1	1.274	ENSG00000196843	10865	protein_coding	AT-rich interaction domain 5A [Source:HGNC Symbol;Acc:HGNC:17361]	GO:0003723,GO:0005634,GO:0005730,GO:0005654,GO:0003677,GO:0005515,GO:0002376,GO:0045087,GO:0006357,GO:0000122,GO:0001227,GO:0003714,GO:0030331,GO:0043565,GO:0044212,GO:0008134,GO:0071391,GO:0050681,GO:0046965,GO:0046966,GO:0045892	RNA binding|nucleus|nucleolus|nucleoplasm|DNA binding|protein binding|immune system process|innate immune response|regulation of transcription by RNA polymerase II|negative regulation of transcription by RNA polymerase II|DNA-binding transcription repressor activity, RNA polymerase II-specific|transcription corepressor activity|estrogen receptor binding|sequence-specific DNA binding|transcription…
ST13	2.70831e-22	0.178938	0.685	0.549	9.08313e-18	1	1.248	ENSG00000100380	6767	protein_coding	ST13 Hsp70 interacting protein [Source:HGNC Symbol;Acc:HGNC:11343]	GO:0005737,GO:0005829,GO:0046983,GO:0005515,GO:0019904,GO:0030544,GO:0032564,GO:0042802,GO:0044877,GO:0051082,GO:0051087,GO:0009617,GO:0051085,GO:0051260,GO:0051289,GO:0061084,GO:0032991,GO:0070062,GO:0006457,GO:0030674	cytoplasm|cytosol|protein dimerization activity|protein binding|protein domain specific binding|Hsp70 protein binding|dATP binding|identical protein binding|protein-containing complex binding|unfolded protein binding|chaperone binding|response to bacterium|chaperone cofactor-dependent protein refolding|protein homooligomerization|protein homotetramerization|negative regulation of protein refoldin…
ATP6V0E1	2.90619e-22	0.0191627	0.749	0.647	9.74677e-18	1	1.158	ENSG00000113732	8992	protein_coding	ATPase H+ transporting V0 subunit e1 [Source:HGNC Symbol;Acc:HGNC:863]	GO:0016020,GO:0016021,GO:0016787,GO:1902600,GO:0006811,GO:0015078,GO:0033179,GO:0046961,GO:0034220,GO:0010008,GO:0055085,GO:0030670,GO:0042625,GO:0007035,GO:0008286,GO:0016241,GO:0033572,GO:0090383	membrane|integral component of membrane|hydrolase activity|proton transmembrane transport|ion transport|proton transmembrane transporter activity|proton-transporting V-type ATPase, V0 domain|proton-transporting ATPase activity, rotational mechanism|ion transmembrane transport|endosome membrane|transmembrane transport|phagocytic vesicle membrane|ATPase-coupled ion transmembrane transporter activit…	path:hsa00190,path:hsa04145,path:hsa04721,path:hsa04966,path:hsa05110,path:hsa05120,path:hsa05165,path:hsa05323	Oxidative phosphorylation|Phagosome|Synaptic vesicle cycle|Collecting duct acid secretion|Vibrio cholerae infection|Epithelial cell signaling in Helicobacter pylori infection|Human papillomavirus infection|Rheumatoid arthritis
TACC1	2.92062e-22	0.0952995	0.523	0.416	9.79519e-18	1	1.257	ENSG00000147526	6867	protein_coding	transforming acidic coiled-coil containing protein 1 [Source:HGNC Symbol;Acc:HGNC:11522]	GO:0007052,GO:0005634,GO:0005737,GO:0016020,GO:0051301,GO:0005856,GO:0005515,GO:0007049,GO:0005815,GO:0030496,GO:0000226,GO:0030331,GO:0042974,GO:0008283,GO:0016922,GO:0035259,GO:0042975,GO:0046965,GO:0046966,GO:0021987,GO:2000327	mitotic spindle organization|nucleus|cytoplasm|membrane|cell division|cytoskeleton|protein binding|cell cycle|microtubule organizing center|midbody|microtubule cytoskeleton organization|estrogen receptor binding|retinoic acid receptor binding|cell population proliferation|nuclear receptor binding|glucocorticoid receptor binding|peroxisome proliferator activated receptor binding|retinoid X recepto…
NDUFB9	2.97645e-22	0.0777595	0.394	0.312	9.98243e-18	1	1.263	ENSG00000147684	4715	protein_coding	NADH:ubiquinone oxidoreductase subunit B9 [Source:HGNC Symbol;Acc:HGNC:7704]	GO:0005747,GO:0006120,GO:0016020,GO:0055114,GO:0005739,GO:0005743,GO:0005515,GO:0070469,GO:0032981,GO:0008137,GO:0007605	mitochondrial respiratory chain complex I|mitochondrial electron transport, NADH to ubiquinone|membrane|oxidation-reduction process|mitochondrion|mitochondrial inner membrane|protein binding|respirasome|mitochondrial respiratory chain complex I assembly|NADH dehydrogenase (ubiquinone) activity|sensory perception of sound	path:hsa00190,path:hsa04714,path:hsa04723,path:hsa04932,path:hsa05010,path:hsa05012,path:hsa05016	Oxidative phosphorylation|Thermogenesis|Retrograde endocannabinoid signaling|Non-alcoholic fatty liver disease (NAFLD)|Alzheimer disease|Parkinson disease|Huntington disease
ALG13	3.27781e-22	0.158798	0.485	0.357	1.09931e-17	1	1.359	ENSG00000101901	79868	protein_coding	ALG13 UDP-N-acetylglucosaminyltransferase subunit [Source:HGNC Symbol;Acc:HGNC:30881]	GO:0016758,GO:0006488,GO:0003723,GO:0016740,GO:0005783,GO:0016787,GO:0016757,GO:0003824,GO:0008152,GO:0008233,GO:0008234,GO:0006508,GO:0036459,GO:0005789,GO:0004577	transferase activity, transferring hexosyl groups|dolichol-linked oligosaccharide biosynthetic process|RNA binding|transferase activity|endoplasmic reticulum|hydrolase activity|transferase activity, transferring glycosyl groups|catalytic activity|metabolic process|peptidase activity|cysteine-type peptidase activity|proteolysis|thiol-dependent ubiquitinyl hydrolase activity|endoplasmic reticulum m…	path:hsa00510	N-Glycan biosynthesis
FYB1	3.46847e-22	0.0443491	0.588	0.481	1.16325e-17	1	1.222	ENSG00000082074	2533	protein_coding	FYN binding protein 1 [Source:HGNC Symbol;Acc:HGNC:4036]	GO:0005634,GO:0005737,GO:0015629,GO:0005515,GO:0008289,GO:0006955,GO:0030054,GO:0050852,GO:0005886,GO:0005829,GO:0008150,GO:0007229,GO:0005102,GO:0072659,GO:0044877,GO:0032991	nucleus|cytoplasm|actin cytoskeleton|protein binding|lipid binding|immune response|cell junction|T cell receptor signaling pathway|plasma membrane|cytosol|biological_process|integrin-mediated signaling pathway|signaling receptor binding|protein localization to plasma membrane|protein-containing complex binding|protein-containing complex	path:hsa04015	Rap1 signaling pathway
PHYH	3.5702e-22	0.0632568	0.322	0.242	1.19737e-17	1	1.331	ENSG00000107537	5264	protein_coding	phytanoyl-CoA 2-hydroxylase [Source:HGNC Symbol;Acc:HGNC:8940]	GO:0046872,GO:0016491,GO:0055114,GO:0006631,GO:0005515,GO:0048037,GO:0051213,GO:0005777,GO:0005829,GO:0006625,GO:0005782,GO:0031418,GO:0008198,GO:0031406,GO:0048244,GO:0001561,GO:0006103,GO:0006720,GO:0097089,GO:0003824,GO:0019606,GO:0005739	metal ion binding|oxidoreductase activity|oxidation-reduction process|fatty acid metabolic process|protein binding|cofactor binding|dioxygenase activity|peroxisome|cytosol|protein targeting to peroxisome|peroxisomal matrix|L-ascorbic acid binding|ferrous iron binding|carboxylic acid binding|phytanoyl-CoA dioxygenase activity|fatty acid alpha-oxidation|2-oxoglutarate metabolic process|isoprenoid m…	path:hsa04146	Peroxisome
CMTM6	3.59145e-22	0.128927	0.608	0.473	1.2045e-17	1	1.285	ENSG00000091317	54918	protein_coding	CKLF like MARVEL transmembrane domain containing 6 [Source:HGNC Symbol;Acc:HGNC:19177]	GO:0016020,GO:0016021,GO:0015031,GO:0005886,GO:0005515,GO:0005768,GO:0031901,GO:0055038,GO:0043312,GO:0035579,GO:0031647,GO:0035577,GO:0032456	membrane|integral component of membrane|protein transport|plasma membrane|protein binding|endosome|early endosome membrane|recycling endosome membrane|neutrophil degranulation|specific granule membrane|regulation of protein stability|azurophil granule membrane|endocytic recycling
C19orf70	4.12403e-22	0.019111	0.322	0.276	1.38312e-17	1	1.167	ENSG00000174917	125988	protein_coding	mitochondrial contact site and cristae organizing system subunit 13 [Source:HGNC Symbol;Acc:HGNC:33702]	GO:0005654,GO:0005739,GO:0005743,GO:0061617,GO:0016020,GO:0016021,GO:0042407,GO:0044284	nucleoplasm|mitochondrion|mitochondrial inner membrane|MICOS complex|membrane|integral component of membrane|cristae formation|mitochondrial crista junction
PTPRC	4.35282e-22	0.0790461	0.943	0.864	1.45985e-17	1	1.091	ENSG00000081237	5788	protein_coding	protein tyrosine phosphatase receptor type C [Source:HGNC Symbol;Acc:HGNC:9666]	GO:0004725,GO:0035335,GO:0050852,GO:0043410,GO:1903979,GO:0005886,GO:0032760,GO:0016020,GO:0016021,GO:0016787,GO:0004721,GO:0006470,GO:0005515,GO:0016311,GO:0016791,GO:0045121,GO:0009986,GO:0005925,GO:0051607,GO:0005887,GO:0070062,GO:0019901,GO:0042102,GO:0001960,GO:0043312,GO:0051726,GO:0005102,GO:0007166,GO:0030667,GO:0030217,GO:0050853,GO:0005001,GO:0042803,GO:0006469,GO:0006933,GO:0045860,GO:…	protein tyrosine phosphatase activity|peptidyl-tyrosine dephosphorylation|T cell receptor signaling pathway|positive regulation of MAPK cascade|negative regulation of microglial cell activation|plasma membrane|positive regulation of tumor necrosis factor production|membrane|integral component of membrane|hydrolase activity|phosphoprotein phosphatase activity|protein dephosphorylation|protein bind…	path:hsa04514,path:hsa04660,path:hsa04666,path:hsa05340	Cell adhesion molecules (CAMs)|T cell receptor signaling pathway|Fc gamma R-mediated phagocytosis|Primary immunodeficiency
CALM2	5.04256e-22	0.0130243	0.896	0.804	1.69117e-17	1	1.114	ENSG00000143933	805	protein_coding	calmodulin 2 [Source:HGNC Symbol;Acc:HGNC:1445]	GO:0010880,GO:0010881,GO:0002027,GO:0005634,GO:0005737,GO:0046872,GO:0016301,GO:0016310,GO:0005509,GO:0005886,GO:0005856,GO:0005515,GO:0007186,GO:0019722,GO:0000922,GO:0005813,GO:0005815,GO:0005819,GO:0021762,GO:0005876,GO:0044325,GO:0019904,GO:0032991,GO:0031982,GO:0019901,GO:0010801,GO:0005513,GO:0034704,GO:0055117,GO:0010800,GO:0031432,GO:0032465,GO:0031954,GO:0097718,GO:0043539,GO:0051592,GO:…	regulation of release of sequestered calcium ion into cytosol by sarcoplasmic reticulum|regulation of cardiac muscle contraction by regulation of the release of sequestered calcium ion|regulation of heart rate|nucleus|cytoplasm|metal ion binding|kinase activity|phosphorylation|calcium ion binding|plasma membrane|cytoskeleton|protein binding|G protein-coupled receptor signaling pathway|calcium-med…	path:hsa04014,path:hsa04015,path:hsa04020,path:hsa04022,path:hsa04024,path:hsa04070,path:hsa04114,path:hsa04218,path:hsa04261,path:hsa04270,path:hsa04371,path:hsa04625,path:hsa04713,path:hsa04720,path:hsa04722,path:hsa04728,path:hsa04740,path:hsa04744,path:hsa04750,path:hsa04910,path:hsa04912,path:hsa04915,path:hsa04916,path:hsa04921,path:hsa04922,path:hsa04924,path:hsa04925,path:hsa04970,path:hs…	Ras signaling pathway|Rap1 signaling pathway|Calcium signaling pathway|cGMP-PKG signaling pathway|cAMP signaling pathway|Phosphatidylinositol signaling system|Oocyte meiosis|Cellular senescence|Adrenergic signaling in cardiomyocytes|Vascular smooth muscle contraction|Apelin signaling pathway|C-type lectin receptor signaling pathway|Circadian entrainment|Long-term potentiation|Neurotrophin signali…
RNF181	5.1594e-22	0.0845222	0.352	0.275	1.73036e-17	1	1.28	ENSG00000168894	51255	protein_coding	ring finger protein 181 [Source:HGNC Symbol;Acc:HGNC:28037]	GO:0046872,GO:0016740,GO:0016567,GO:0005515,GO:0005737,GO:0061630,GO:0004842,GO:0051865	metal ion binding|transferase activity|protein ubiquitination|protein binding|cytoplasm|ubiquitin protein ligase activity|ubiquitin-protein transferase activity|protein autoubiquitination
PSPC1	5.5442e-22	0.0699253	0.33	0.254	1.85942e-17	1	1.299	ENSG00000121390	55269	protein_coding	paraspeckle component 1 [Source:HGNC Symbol;Acc:HGNC:20320]	GO:0003676,GO:0003723,GO:0005634,GO:0005737,GO:0016607,GO:0005654,GO:0001650,GO:0005515,GO:0048511,GO:0002376,GO:0045087,GO:0005730,GO:0000976,GO:0045892,GO:0016363,GO:0070888,GO:0042752,GO:0002218,GO:0042382	nucleic acid binding|RNA binding|nucleus|cytoplasm|nuclear speck|nucleoplasm|fibrillar center|protein binding|rhythmic process|immune system process|innate immune response|nucleolus|transcription regulatory region sequence-specific DNA binding|negative regulation of transcription, DNA-templated|nuclear matrix|E-box binding|regulation of circadian rhythm|activation of innate immune response|parasp…
CHCHD10	5.85414e-22	0.0663599	0.394	0.306	1.96336e-17	1	1.288	ENSG00000250479	400916	protein_coding	coiled-coil-helix-coiled-coil-helix domain containing 10 [Source:HGNC Symbol;Acc:HGNC:15559]	GO:0005739,GO:0007005,GO:0030322,GO:0031930,GO:0034504,GO:0099558,GO:1903109,GO:0003674,GO:0005515,GO:0005634,GO:0061617,GO:0005758,GO:0090200,GO:0006119,GO:1901030,GO:0032984,GO:0090144,GO:1903852,GO:1904960	mitochondrion|mitochondrion organization|stabilization of membrane potential|mitochondria-nucleus signaling pathway|protein localization to nucleus|maintenance of synapse structure|positive regulation of mitochondrial transcription|molecular_function|protein binding|nucleus|MICOS complex|mitochondrial intermembrane space|positive regulation of release of cytochrome c from mitochondria|oxidative p…
SNRNP27	6.17924e-22	0.0544485	0.263	0.216	2.07239e-17	1	1.218	ENSG00000124380	11017	protein_coding	small nuclear ribonucleoprotein U4/U6.U5 subunit 27 [Source:HGNC Symbol;Acc:HGNC:30240]	GO:0008380,GO:0006397,GO:0005634,GO:0005515,GO:0003676,GO:0005654,GO:0008150,GO:0005575,GO:0000398	RNA splicing|mRNA processing|nucleus|protein binding|nucleic acid binding|nucleoplasm|biological_process|cellular_component|mRNA splicing, via spliceosome	path:hsa03040	Spliceosome
YTHDF2	6.54164e-22	0.00696794	0.375	0.339	2.19394e-17	1	1.106	ENSG00000198492	51441	protein_coding	YTH N6-methyladenosine RNA binding protein 2 [Source:HGNC Symbol;Acc:HGNC:31675]	GO:0003723,GO:0005634,GO:0005737,GO:0005829,GO:0005815,GO:0036464,GO:0030154,GO:0002376,GO:0045087,GO:0000932,GO:0005515,GO:0048477,GO:0050767,GO:0001556,GO:0045746,GO:0006402,GO:0071425,GO:0006959,GO:1990247,GO:0043488,GO:0060339,GO:0048598,GO:1902036,GO:0061157,GO:0098508,GO:1903679,GO:1903538	RNA binding|nucleus|cytoplasm|cytosol|microtubule organizing center|cytoplasmic ribonucleoprotein granule|cell differentiation|immune system process|innate immune response|P-body|protein binding|oogenesis|regulation of neurogenesis|oocyte maturation|negative regulation of Notch signaling pathway|mRNA catabolic process|hematopoietic stem cell proliferation|humoral immune response|N6-methyladenosin…
SUGT1	6.94401e-22	0.0987654	0.464	0.362	2.32888e-17	1	1.282	ENSG00000165416	10910	protein_coding	SGT1 homolog, MIS12 kinetochore complex assembly cochaperone [Source:HGNC Symbol;Acc:HGNC:16987]	GO:0005634,GO:0005737,GO:0005515,GO:0005829,GO:0032991,GO:0000151,GO:0000278,GO:0050821,GO:0000776,GO:0031647,GO:0043947	nucleus|cytoplasm|protein binding|cytosol|protein-containing complex|ubiquitin ligase complex|mitotic cell cycle|protein stabilization|kinetochore|regulation of protein stability|positive regulation by host of symbiont catalytic activity	path:hsa04621	NOD-like receptor signaling pathway
ZNF394	6.95402e-22	0.137636	0.563	0.436	2.33224e-17	1	1.291	ENSG00000160908	84124	protein_coding	zinc finger protein 394 [Source:HGNC Symbol;Acc:HGNC:18832]	GO:0003676,GO:0005634,GO:0046872,GO:0006355,GO:0003677,GO:0003700,GO:0005515,GO:0005622	nucleic acid binding|nucleus|metal ion binding|regulation of transcription, DNA-templated|DNA binding|DNA-binding transcription factor activity|protein binding|intracellular
MUM1	7.25707e-22	0.0888123	0.252	0.173	2.43388e-17	1	1.457	ENSG00000160953	84939	protein_coding	PWWP domain containing 3A, DNA repair factor [Source:HGNC Symbol;Acc:HGNC:29641]	GO:0005634,GO:0006281,GO:0006325,GO:0031491,GO:0005829,GO:0006974,GO:0005515	nucleus|DNA repair|chromatin organization|nucleosome binding|cytosol|cellular response to DNA damage stimulus|protein binding
SMIM7	8.67237e-22	0.0447994	0.296	0.251	2.90854e-17	1	1.179	ENSG00000214046	79086	protein_coding	small integral membrane protein 7 [Source:HGNC Symbol;Acc:HGNC:28419]	GO:0016020,GO:0016021	membrane|integral component of membrane
DGKZ	8.7084e-22	0.0446865	0.388	0.324	2.92062e-17	1	1.198	ENSG00000149091	8525	protein_coding	diacylglycerol kinase zeta [Source:HGNC Symbol;Acc:HGNC:2857]	GO:0005737,GO:0005634,GO:0016607,GO:0016020,GO:0046872,GO:0000166,GO:0005524,GO:0016301,GO:0016740,GO:0016310,GO:0035556,GO:0007165,GO:0003951,GO:0005886,GO:0042995,GO:0004143,GO:0007205,GO:0005515,GO:0030027,GO:0016477,GO:0051966,GO:0030168,GO:0046339,GO:0046486,GO:0046834,GO:0006654,GO:0090216,GO:0014069,GO:0098978	cytoplasm|nucleus|nuclear speck|membrane|metal ion binding|nucleotide binding|ATP binding|kinase activity|transferase activity|phosphorylation|intracellular signal transduction|signal transduction|NAD+ kinase activity|plasma membrane|cell projection|diacylglycerol kinase activity|protein kinase C-activating G protein-coupled receptor signaling pathway|protein binding|lamellipodium|cell migration|…	path:hsa00561,path:hsa00564,path:hsa04070,path:hsa04072,path:hsa05231	Glycerolipid metabolism|Glycerophospholipid metabolism|Phosphatidylinositol signaling system|Phospholipase D signaling pathway|Choline metabolism in cancer
IER2	8.8561e-22	0.0577872	0.962	0.891	2.97016e-17	1	1.08	ENSG00000160888	9592	protein_coding	immediate early response 2 [Source:HGNC Symbol;Acc:HGNC:28871]	GO:0005634,GO:0005737,GO:0005654,GO:0003677,GO:0001228,GO:0045944,GO:0000977,GO:0030182,GO:0048870,GO:0071774	nucleus|cytoplasm|nucleoplasm|DNA binding|DNA-binding transcription activator activity, RNA polymerase II-specific|positive regulation of transcription by RNA polymerase II|RNA polymerase II regulatory region sequence-specific DNA binding|neuron differentiation|cell motility|response to fibroblast growth factor
SRPK2	9.20098e-22	0.126679	0.361	0.268	3.08583e-17	1	1.347	ENSG00000135250	6733	protein_coding	SRSF protein kinase 2 [Source:HGNC Symbol;Acc:HGNC:11306]	GO:0010628,GO:0008284,GO:0045787,GO:0003723,GO:0006397,GO:0008380,GO:0005634,GO:0005737,GO:0000166,GO:0004672,GO:0004674,GO:0005524,GO:0016301,GO:0016740,GO:0006468,GO:0016310,GO:0005730,GO:0005829,GO:0005654,GO:0005515,GO:0000287,GO:0030154,GO:0035556,GO:0000245,GO:0010468,GO:0045087,GO:0045070,GO:0001525,GO:0048024,GO:0045071,GO:0071889,GO:0035063,GO:0043525,GO:0050684	positive regulation of gene expression|positive regulation of cell population proliferation|positive regulation of cell cycle|RNA binding|mRNA processing|RNA splicing|nucleus|cytoplasm|nucleotide binding|protein kinase activity|protein serine/threonine kinase activity|ATP binding|kinase activity|transferase activity|protein phosphorylation|phosphorylation|nucleolus|cytosol|nucleoplasm|protein bin…
ARPC5L	9.28772e-22	0.0850582	0.729	0.601	3.11492e-17	1	1.213	ENSG00000136950	81873	protein_coding	actin related protein 2/3 complex subunit 5 like [Source:HGNC Symbol;Acc:HGNC:23366]	GO:0005737,GO:0003779,GO:0015629,GO:0005856,GO:0005515,GO:0030833,GO:0034314,GO:0005885,GO:0045202,GO:0098978,GO:0005925,GO:0051015,GO:0070062,GO:0003674,GO:0008150,GO:0016477	cytoplasm|actin binding|actin cytoskeleton|cytoskeleton|protein binding|regulation of actin filament polymerization|Arp2/3 complex-mediated actin nucleation|Arp2/3 protein complex|synapse|glutamatergic synapse|focal adhesion|actin filament binding|extracellular exosome|molecular_function|biological_process|cell migration	path:hsa04144,path:hsa04666,path:hsa04810,path:hsa05100,path:hsa05130,path:hsa05131,path:hsa05132	Endocytosis|Fc gamma R-mediated phagocytosis|Regulation of actin cytoskeleton|Bacterial invasion of epithelial cells|Pathogenic Escherichia coli infection|Shigellosis|Salmonella infection
CYTH1	9.37798e-22	0.0554671	0.331	0.258	3.14519e-17	1	1.283	ENSG00000108669	9267	protein_coding	cytohesin 1 [Source:HGNC Symbol;Acc:HGNC:9501]	GO:0005737,GO:0016020,GO:0005829,GO:0005886,GO:0005515,GO:0030054,GO:0005086,GO:0032012,GO:0008289,GO:0005085,GO:0005923,GO:0031234,GO:0005912,GO:0000139,GO:0090162,GO:0016192,GO:0030155	cytoplasm|membrane|cytosol|plasma membrane|protein binding|cell junction|ARF guanyl-nucleotide exchange factor activity|regulation of ARF protein signal transduction|lipid binding|guanyl-nucleotide exchange factor activity|bicellular tight junction|extrinsic component of cytoplasmic side of plasma membrane|adherens junction|Golgi membrane|establishment of epithelial cell polarity|vesicle-mediated…	path:hsa04072,path:hsa04144	Phospholipase D signaling pathway|Endocytosis
COPA	1.04313e-21	0.0724654	0.354	0.284	3.49845e-17	1	1.246	ENSG00000122218	1314	protein_coding	coatomer protein complex subunit alpha [Source:HGNC Symbol;Acc:HGNC:2230]	GO:0005737,GO:0016020,GO:0006886,GO:0015031,GO:0016192,GO:0030117,GO:0005794,GO:0007165,GO:0005198,GO:0005576,GO:0000139,GO:0031410,GO:0005179,GO:0030126,GO:0006891,GO:0006888,GO:0030663,GO:0005789,GO:0005829,GO:0070062,GO:0006890,GO:0030133,GO:0005615,GO:0030157,GO:0005515	cytoplasm|membrane|intracellular protein transport|protein transport|vesicle-mediated transport|membrane coat|Golgi apparatus|signal transduction|structural molecule activity|extracellular region|Golgi membrane|cytoplasmic vesicle|hormone activity|COPI vesicle coat|intra-Golgi vesicle-mediated transport|endoplasmic reticulum to Golgi vesicle-mediated transport|COPI-coated vesicle membrane|endopla…
SF3B4	1.31249e-21	0.0599302	0.291	0.232	4.40184e-17	1	1.254	ENSG00000143368	10262	protein_coding	splicing factor 3b subunit 4 [Source:HGNC Symbol;Acc:HGNC:10771]	GO:0003676,GO:0003723,GO:0006397,GO:0008380,GO:0005634,GO:0005515,GO:0005681,GO:0000398,GO:0005730,GO:0005654,GO:0048026,GO:1990904,GO:0071005,GO:0005689,GO:0000375,GO:1990935	nucleic acid binding|RNA binding|mRNA processing|RNA splicing|nucleus|protein binding|spliceosomal complex|mRNA splicing, via spliceosome|nucleolus|nucleoplasm|positive regulation of mRNA splicing, via spliceosome|ribonucleoprotein complex|U2-type precatalytic spliceosome|U12-type spliceosomal complex|RNA splicing, via transesterification reactions|splicing factor binding	path:hsa03040	Spliceosome
UQCRFS1	1.36659e-21	0.0507953	0.455	0.377	4.58327e-17	1	1.207	ENSG00000169021	7386	protein_coding	ubiquinol-cytochrome c reductase, Rieske iron-sulfur polypeptide 1 [Source:HGNC Symbol;Acc:HGNC:12587]	GO:0016020,GO:0016021,GO:0046872,GO:0055114,GO:0016491,GO:0005739,GO:0005743,GO:0051537,GO:0005515,GO:0070469,GO:0051536,GO:0008121,GO:0005750,GO:0005886,GO:0005751,GO:0006122,GO:0016679	membrane|integral component of membrane|metal ion binding|oxidation-reduction process|oxidoreductase activity|mitochondrion|mitochondrial inner membrane|2 iron, 2 sulfur cluster binding|protein binding|respirasome|iron-sulfur cluster binding|ubiquinol-cytochrome-c reductase activity|mitochondrial respiratory chain complex III|plasma membrane|mitochondrial respiratory chain complex IV|mitochondria…	path:hsa00190,path:hsa04260,path:hsa04714,path:hsa04932,path:hsa05010,path:hsa05012,path:hsa05016	Oxidative phosphorylation|Cardiac muscle contraction|Thermogenesis|Non-alcoholic fatty liver disease (NAFLD)|Alzheimer disease|Parkinson disease|Huntington disease
TTC19	1.58813e-21	0.018386	0.351	0.298	5.32628e-17	1	1.178	ENSG00000011295	54902	protein_coding	tetratricopeptide repeat domain 19 [Source:HGNC Symbol;Acc:HGNC:26006]	GO:0016020,GO:0055114,GO:0005739,GO:0005743,GO:0051301,GO:0005515,GO:0007049,GO:0034551,GO:0070469,GO:0005813,GO:0030496,GO:0000281	membrane|oxidation-reduction process|mitochondrion|mitochondrial inner membrane|cell division|protein binding|cell cycle|mitochondrial respiratory chain complex III assembly|respirasome|centrosome|midbody|mitotic cytokinesis
HIC1	1.62386e-21	0.190036	0.376	0.253	5.44609e-17	1	1.486	ENSG00000177374	3090	protein_coding	HIC ZBTB transcriptional repressor 1 [Source:HGNC Symbol;Acc:HGNC:4909]	GO:0005515,GO:0003676,GO:0005634,GO:0046872,GO:0005829,GO:0005654,GO:0003677,GO:0003700,GO:0000122,GO:0007275,GO:0016055,GO:0043565,GO:0000981,GO:0001227,GO:0006974,GO:0030178,GO:0006355,GO:0000785,GO:0042826,GO:0043517,GO:0008630	protein binding|nucleic acid binding|nucleus|metal ion binding|cytosol|nucleoplasm|DNA binding|DNA-binding transcription factor activity|negative regulation of transcription by RNA polymerase II|multicellular organism development|Wnt signaling pathway|sequence-specific DNA binding|DNA-binding transcription factor activity, RNA polymerase II-specific|DNA-binding transcription repressor activity, R…
FAM210A	1.67851e-21	0.204807	0.313	0.2	5.62938e-17	1	1.565	ENSG00000177150	125228	protein_coding	family with sequence similarity 210 member A [Source:HGNC Symbol;Acc:HGNC:28346]	GO:0005737,GO:0016020,GO:0016021,GO:0005739,GO:0003674,GO:0008150	cytoplasm|membrane|integral component of membrane|mitochondrion|molecular_function|biological_process
OFD1	1.73426e-21	0.0299846	0.471	0.391	5.81636e-17	1	1.205	ENSG00000046651	8481	protein_coding	OFD1 centriole and centriolar satellite protein [Source:HGNC Symbol;Acc:HGNC:2567]	GO:0005634,GO:0005737,GO:0016020,GO:0005856,GO:0042995,GO:0005515,GO:0005576,GO:0005813,GO:0005815,GO:0042802,GO:0005929,GO:0036064,GO:0060271,GO:0005829,GO:0030030,GO:0005814,GO:0034451,GO:0043014,GO:0000086,GO:0010389,GO:0097711,GO:0043015,GO:0060287	nucleus|cytoplasm|membrane|cytoskeleton|cell projection|protein binding|extracellular region|centrosome|microtubule organizing center|identical protein binding|cilium|ciliary basal body|cilium assembly|cytosol|cell projection organization|centriole|centriolar satellite|alpha-tubulin binding|G2/M transition of mitotic cell cycle|regulation of G2/M transition of mitotic cell cycle|ciliary basal bod…
SACM1L	1.82489e-21	0.127246	0.406	0.297	6.12031e-17	1	1.367	ENSG00000211456	22908	protein_coding	SAC1 like phosphatidylinositide phosphatase [Source:HGNC Symbol;Acc:HGNC:17059]	GO:0042578,GO:0016020,GO:0016021,GO:0005783,GO:0005789,GO:0016787,GO:0005515,GO:0046856,GO:0006661,GO:0000139,GO:0005794,GO:0016791,GO:0004438,GO:0034596,GO:0043812,GO:0034593,GO:0030176,GO:0032281	phosphoric ester hydrolase activity|membrane|integral component of membrane|endoplasmic reticulum|endoplasmic reticulum membrane|hydrolase activity|protein binding|phosphatidylinositol dephosphorylation|phosphatidylinositol biosynthetic process|Golgi membrane|Golgi apparatus|phosphatase activity|phosphatidylinositol-3-phosphatase activity|phosphatidylinositol phosphate 4-phosphatase activity|phos…	path:hsa00562,path:hsa04070	Inositol phosphate metabolism|Phosphatidylinositol signaling system
TC2N	1.92286e-21	0.141471	0.357	0.24	6.4489e-17	1	1.488	ENSG00000165929	123036	protein_coding	tandem C2 domains, nuclear [Source:HGNC Symbol;Acc:HGNC:19859]	GO:0005634,GO:0003674,GO:0005575	nucleus|molecular_function|cellular_component
DNAJC19	1.92476e-21	0.0177844	0.267	0.232	6.45525e-17	1	1.151	ENSG00000205981	131118	protein_coding	DnaJ heat shock protein family (Hsp40) member C19 [Source:HGNC Symbol;Acc:HGNC:30528]	GO:0016020,GO:0016021,GO:0015031,GO:0005743,GO:0005739,GO:0032781,GO:0007601,GO:0006457,GO:0005515,GO:0032991,GO:0030150,GO:0006626,GO:0001671,GO:0048806,GO:0001405	membrane|integral component of membrane|protein transport|mitochondrial inner membrane|mitochondrion|positive regulation of ATPase activity|visual perception|protein folding|protein binding|protein-containing complex|protein import into mitochondrial matrix|protein targeting to mitochondrion|ATPase activator activity|genitalia development|PAM complex, Tim23 associated import motor
RTF2	1.94696e-21	0.0634105	0.413	0.338	6.52971e-17	1	1.222	ENSG00000022277	51507	protein_coding	replication termination factor 2 [Source:HGNC Symbol;Acc:HGNC:15890]	GO:0003677,GO:0005694,GO:0005634,GO:1902979,GO:0005515,GO:0003674,GO:0008150,GO:0005657,GO:0072711,GO:0097752,GO:0071171	DNA binding|chromosome|nucleus|mitotic DNA replication termination|protein binding|molecular_function|biological_process|replication fork|cellular response to hydroxyurea|regulation of DNA stability|site-specific DNA replication termination at RTS1 barrier
SCFD1	2.0143e-21	0.0398908	0.288	0.244	6.75557e-17	1	1.18	ENSG00000092108	23256	protein_coding	sec1 family domain containing 1 [Source:HGNC Symbol;Acc:HGNC:20726]	GO:0005737,GO:0016020,GO:0015031,GO:0016192,GO:0005783,GO:0005789,GO:0005794,GO:0005886,GO:0005515,GO:0006904,GO:0032580,GO:0005829,GO:0006890,GO:0019905,GO:0048208,GO:0044877,GO:0005798,GO:0009636,GO:0006892,GO:1902902,GO:0005801,GO:0051223,GO:0060628,GO:0047485,GO:0000902,GO:0001666,GO:1901998,GO:0016021	cytoplasm|membrane|protein transport|vesicle-mediated transport|endoplasmic reticulum|endoplasmic reticulum membrane|Golgi apparatus|plasma membrane|protein binding|vesicle docking involved in exocytosis|Golgi cisterna membrane|cytosol|retrograde vesicle-mediated transport, Golgi to endoplasmic reticulum|syntaxin binding|COPII vesicle coating|protein-containing complex binding|Golgi-associated ve…
[truncated: 11,276 more rows]
