# Supplementary material for: Single-cell transcriptomic analysis of endometriosis provides insights into fibroblast fates and immune cell heterogeneity
Source: Cell Biosci. 2021 Jul 7;11:125. doi: 10.1186/s13578-021-00637-x (PMC8261960; doi:10.1186/s13578-021-00637-x)
Supplement: Supplementary file 10 — Additional file 10. Differentially expressed genes of all M cells subclusters. [file 13578_2021_637_MOESM10_ESM.xlsx]

## Sheet: Table S9
gene	p_val	avg_logFC	pct.1	pct.2	p_val_adj	cluster	gene_diff	ensemble_id	Dbxref_GeneID	gene_type	gene_description	GO_id	GO_term	pathway	pathway_description
C1QB	5.61745e-199	1.20924	0.996	0.491	1.88398e-194	1	2.029	ENSG00000173369	713	protein_coding	complement C1q B chain [Source:HGNC Symbol;Acc:HGNC:1242]	GO:0006958,GO:0005515,GO:0005576,GO:0005581,GO:0002376,GO:0045087,GO:0042803,GO:0048839,GO:0098883,GO:0005623,GO:0045202,GO:0098794,GO:0006956,GO:0030449,GO:0072562,GO:0062023,GO:0005602	complement activation, classical pathway|protein binding|extracellular region|collagen trimer|immune system process|innate immune response|protein homodimerization activity|inner ear development|synapse pruning|cell|synapse|postsynapse|complement activation|regulation of complement activation|blood microparticle|collagen-containing extracellular matrix|complement component C1 complex	path:hsa04610,path:hsa05020,path:hsa05133,path:hsa05142,path:hsa05150,path:hsa05322	Complement and coagulation cascades|Prion diseases|Pertussis|Chagas disease (American trypanosomiasis)|Staphylococcus aureus infection|Systemic lupus erythematosus
APOE	2.44792e-194	2.0043	0.948	0.348	8.20984e-190	1	2.724	ENSG00000130203	348	protein_coding	apolipoprotein E [Source:HGNC Symbol;Acc:HGNC:613]	GO:0005615,GO:0010629,GO:0042632,GO:0043537,GO:0050728,GO:0001937,GO:0010976,GO:0045541,GO:0005737,GO:0043407,GO:0070328,GO:0005623,GO:1900272,GO:0010977,GO:0005634,GO:0016020,GO:0005576,GO:0006629,GO:0008202,GO:0042157,GO:0006869,GO:0043085,GO:0005515,GO:0008289,GO:0005783,GO:0098869,GO:0045893,GO:0008203,GO:0006898,GO:0005886,GO:0043395,GO:0060228,GO:0071813,GO:0120020,GO:0002021,GO:0006707,GO:…	extracellular space|negative regulation of gene expression|cholesterol homeostasis|negative regulation of blood vessel endothelial cell migration|negative regulation of inflammatory response|negative regulation of endothelial cell proliferation|positive regulation of neuron projection development|negative regulation of cholesterol biosynthetic process|cytoplasm|negative regulation of MAP kinase a…	path:hsa04979,path:hsa05010	Cholesterol metabolism|Alzheimer disease
C1QA	1.24125e-185	1.1167	1	0.552	4.16289e-181	1	1.812	ENSG00000173372	712	protein_coding	complement C1q A chain [Source:HGNC Symbol;Acc:HGNC:1241]	GO:0001774,GO:0005515,GO:0005576,GO:0005581,GO:0002376,GO:0045087,GO:0006958,GO:0007568,GO:0010039,GO:0016322,GO:0048143,GO:0050808,GO:0098883,GO:0150062,GO:0150064,GO:1901216,GO:0005623,GO:0045202,GO:0098794,GO:0006956,GO:0030449,GO:0062023,GO:0016032,GO:0007267,GO:0001540,GO:0005602	microglial cell activation|protein binding|extracellular region|collagen trimer|immune system process|innate immune response|complement activation, classical pathway|aging|response to iron ion|neuron remodeling|astrocyte activation|synapse organization|synapse pruning|complement-mediated synapse pruning|vertebrate eye-specific patterning|positive regulation of neuron death|cell|synapse|postsynaps…	path:hsa04610,path:hsa05020,path:hsa05133,path:hsa05142,path:hsa05150,path:hsa05322	Complement and coagulation cascades|Prion diseases|Pertussis|Chagas disease (American trypanosomiasis)|Staphylococcus aureus infection|Systemic lupus erythematosus
C1QC	1.68926e-168	1.03856	0.998	0.454	5.66543e-164	1	2.198	ENSG00000159189	714	protein_coding	complement C1q C chain [Source:HGNC Symbol;Acc:HGNC:1245]	GO:0005615,GO:0005515,GO:0005576,GO:0005581,GO:0006955,GO:0002376,GO:0045087,GO:0006956,GO:0006958,GO:0030449,GO:0072562,GO:0062023,GO:0045202,GO:0005623,GO:0098794,GO:0098883,GO:0030853,GO:0045650	extracellular space|protein binding|extracellular region|collagen trimer|immune response|immune system process|innate immune response|complement activation|complement activation, classical pathway|regulation of complement activation|blood microparticle|collagen-containing extracellular matrix|synapse|cell|postsynapse|synapse pruning|negative regulation of granulocyte differentiation|negative regu…	path:hsa04610,path:hsa05020,path:hsa05133,path:hsa05142,path:hsa05150,path:hsa05322	Complement and coagulation cascades|Prion diseases|Pertussis|Chagas disease (American trypanosomiasis)|Staphylococcus aureus infection|Systemic lupus erythematosus
A2M	1.55592e-137	1.1663	0.95	0.422	5.21825e-133	1	2.251	ENSG00000175899	2	protein_coding	alpha-2-macroglobulin [Source:HGNC Symbol;Acc:HGNC:7]	GO:0005615,GO:0005576,GO:0010951,GO:0004866,GO:0005515,GO:0004867,GO:0030414,GO:0010466,GO:0005829,GO:0070062,GO:0051056,GO:0072562,GO:0062023,GO:0005102,GO:0002020,GO:0019966,GO:0019899,GO:0002576,GO:0031093,GO:0019838,GO:0022617,GO:0007597,GO:0019959,GO:0043120,GO:0048306,GO:0001869,GO:0048863	extracellular space|extracellular region|negative regulation of endopeptidase activity|endopeptidase inhibitor activity|protein binding|serine-type endopeptidase inhibitor activity|peptidase inhibitor activity|negative regulation of peptidase activity|cytosol|extracellular exosome|regulation of small GTPase mediated signal transduction|blood microparticle|collagen-containing extracellular matrix|…	path:hsa04610	Complement and coagulation cascades
CCL4	1.28169e-135	1.98011	0.886	0.33	4.29855e-131	1	2.685	ENSG00000275302	6351	protein_coding	C-C motif chemokine ligand 4 [Source:HGNC Symbol;Acc:HGNC:10630]	GO:0005576,GO:0005615,GO:0005515,GO:0007186,GO:0006955,GO:0005125,GO:0006954,GO:0008009,GO:0006935,GO:0042802,GO:0048020,GO:0002548,GO:0030593,GO:0043547,GO:0048247,GO:0070098,GO:0070374,GO:0071346,GO:0071347,GO:0071356,GO:0051928,GO:0007165,GO:0007267,GO:0007155,GO:0019221,GO:0009615,GO:0009636,GO:0043922,GO:0031726,GO:0031730,GO:0050850,GO:2000503,GO:0007163	extracellular region|extracellular space|protein binding|G protein-coupled receptor signaling pathway|immune response|cytokine activity|inflammatory response|chemokine activity|chemotaxis|identical protein binding|CCR chemokine receptor binding|monocyte chemotaxis|neutrophil chemotaxis|positive regulation of GTPase activity|lymphocyte chemotaxis|chemokine-mediated signaling pathway|positive regul…	path:hsa04060,path:hsa04062,path:hsa04064,path:hsa04620,path:hsa04623,path:hsa05132,path:hsa05163	Cytokine-cytokine receptor interaction|Chemokine signaling pathway|NF-kappa B signaling pathway|Toll-like receptor signaling pathway|Cytosolic DNA-sensing pathway|Salmonella infection|Human cytomegalovirus infection
CCL3	3.24131e-134	1.5145	0.976	0.506	1.08707e-129	1	1.929	ENSG00000277632	6348	protein_coding	C-C motif chemokine ligand 3 [Source:HGNC Symbol;Acc:HGNC:10627]	GO:1903980,GO:0005737,GO:0016301,GO:0007165,GO:0005576,GO:0005615,GO:0005829,GO:0006887,GO:0005515,GO:0007186,GO:0006955,GO:0006816,GO:0005125,GO:0006954,GO:0008009,GO:0006935,GO:0060326,GO:0042802,GO:0050918,GO:0048020,GO:0002548,GO:0030593,GO:0043547,GO:0048245,GO:0048247,GO:0070098,GO:0070374,GO:0071346,GO:0071347,GO:0071356,GO:0010628,GO:0030335,GO:0050718,GO:0050729,GO:0051928,GO:0007010,GO:…	positive regulation of microglial cell activation|cytoplasm|kinase activity|signal transduction|extracellular region|extracellular space|cytosol|exocytosis|protein binding|G protein-coupled receptor signaling pathway|immune response|calcium ion transport|cytokine activity|inflammatory response|chemokine activity|chemotaxis|cell chemotaxis|identical protein binding|positive chemotaxis|CCR chemokin…	path:hsa04060,path:hsa04062,path:hsa04620,path:hsa05132,path:hsa05142,path:hsa05163,path:hsa05323	Cytokine-cytokine receptor interaction|Chemokine signaling pathway|Toll-like receptor signaling pathway|Salmonella infection|Chagas disease (American trypanosomiasis)|Human cytomegalovirus infection|Rheumatoid arthritis
LGMN	1.21819e-133	1.19569	0.959	0.501	4.08558e-129	1	1.914	ENSG00000100600	5641	protein_coding	legumain [Source:HGNC Symbol;Acc:HGNC:9472]	GO:0010629,GO:1904646,GO:0005737,GO:0016787,GO:0008233,GO:0008234,GO:0006508,GO:0005764,GO:0070062,GO:0004197,GO:0019886,GO:0002224,GO:0043202,GO:0048156,GO:0042359,GO:0051603,GO:0003014,GO:1900273,GO:0005576,GO:0008284,GO:0048471,GO:0007613,GO:0036021,GO:0043524,GO:0090026,GO:0005770,GO:0097061,GO:0032801,GO:0071277,GO:0008306,GO:0097202,GO:0006624,GO:0010447,GO:0035729,GO:0045931,GO:0097264,GO:…	negative regulation of gene expression|cellular response to amyloid-beta|cytoplasm|hydrolase activity|peptidase activity|cysteine-type peptidase activity|proteolysis|lysosome|extracellular exosome|cysteine-type endopeptidase activity|antigen processing and presentation of exogenous peptide antigen via MHC class II|toll-like receptor signaling pathway|lysosomal lumen|tau protein binding|vitamin D …	path:hsa04142,path:hsa04612	Lysosome|Antigen processing and presentation
SELENOP	1.07603e-132	1.32572	0.909	0.332	3.6088e-128	1	2.738	ENSG00000250722	6414	protein_coding	selenoprotein P [Source:HGNC Symbol;Acc:HGNC:10751]	GO:0005576,GO:0005615,GO:0008430,GO:0070062,GO:0006979,GO:0002576,GO:0031089,GO:0010269,GO:0001887,GO:0007420,GO:0007626,GO:0009791,GO:0019953,GO:0040008,GO:0016020,GO:0016021	extracellular region|extracellular space|selenium binding|extracellular exosome|response to oxidative stress|platelet degranulation|platelet dense granule lumen|response to selenium ion|selenium compound metabolic process|brain development|locomotory behavior|post-embryonic development|sexual reproduction|regulation of growth|membrane|integral component of membrane
APOC1	1.33981e-129	1.3735	0.883	0.303	4.49346e-125	1	2.914	ENSG00000130208	341	protein_coding	apolipoprotein C1 [Source:HGNC Symbol;Acc:HGNC:607]	GO:0045717,GO:0051005,GO:0005576,GO:0006641,GO:0008203,GO:0042157,GO:0043085,GO:0006869,GO:0034361,GO:0005783,GO:0031210,GO:0006629,GO:0034364,GO:0033344,GO:0050995,GO:0034379,GO:0034375,GO:0033700,GO:0010873,GO:0045833,GO:0060228,GO:0034382,GO:0034447,GO:0042627,GO:0055102,GO:0032375,GO:0004859,GO:0005504,GO:0010900,GO:0010916,GO:0032374,GO:0034369,GO:0048261	negative regulation of fatty acid biosynthetic process|negative regulation of lipoprotein lipase activity|extracellular region|triglyceride metabolic process|cholesterol metabolic process|lipoprotein metabolic process|positive regulation of catalytic activity|lipid transport|very-low-density lipoprotein particle|endoplasmic reticulum|phosphatidylcholine binding|lipid metabolic process|high-densit…	path:hsa04979	Cholesterol metabolism
FOLR2	3.54923e-126	1.0949	0.901	0.292	1.19034e-121	1	3.086	ENSG00000165457	2350	protein_coding	folate receptor beta [Source:HGNC Symbol;Acc:HGNC:3793]	GO:0005542,GO:0061714,GO:0071231,GO:1904447,GO:0008284,GO:0016020,GO:0005886,GO:0005576,GO:0031225,GO:0038023,GO:0031362,GO:0009986,GO:0006954,GO:0046655,GO:0051870,GO:0006898,GO:0008144,GO:0015884,GO:0050758	folic acid binding|folic acid receptor activity|cellular response to folic acid|folate import across plasma membrane|positive regulation of cell population proliferation|membrane|plasma membrane|extracellular region|anchored component of membrane|signaling receptor activity|anchored component of external side of plasma membrane|cell surface|inflammatory response|folic acid metabolic process|metho…	path:hsa01523,path:hsa04144	Antifolate resistance|Endocytosis
RASGEF1B	2.84064e-121	0.892579	0.965	0.467	9.52695e-117	1	2.066	ENSG00000138670	153020	protein_coding	RasGEF domain family member 1B [Source:HGNC Symbol;Acc:HGNC:24881]	GO:0007264,GO:0005085,GO:0030496,GO:0005768,GO:0005769,GO:0005770,GO:0005088,GO:0005622	small GTPase mediated signal transduction|guanyl-nucleotide exchange factor activity|midbody|endosome|early endosome|late endosome|Ras guanyl-nucleotide exchange factor activity|intracellular
NR4A2	5.66568e-120	1.27577	0.981	0.691	1.90016e-115	1	1.42	ENSG00000153234	4929	protein_coding	nuclear receptor subfamily 4 group A member 2 [Source:HGNC Symbol;Acc:HGNC:7981]	GO:0005634,GO:0005737,GO:0016607,GO:0008270,GO:0046872,GO:0006355,GO:0003677,GO:0003700,GO:0043565,GO:0005515,GO:0003707,GO:0004879,GO:0030522,GO:0043401,GO:0006351,GO:0000977,GO:0000978,GO:0000981,GO:0000790,GO:0005667,GO:0045944,GO:0005654,GO:0045444,GO:0001228,GO:0035259,GO:0046982,GO:0001666,GO:0001764,GO:0001975,GO:0007399,GO:0008344,GO:0009791,GO:0010467,GO:0010468,GO:0021952,GO:0021953,GO:…	nucleus|cytoplasm|nuclear speck|zinc ion binding|metal ion binding|regulation of transcription, DNA-templated|DNA binding|DNA-binding transcription factor activity|sequence-specific DNA binding|protein binding|steroid hormone receptor activity|nuclear receptor activity|intracellular receptor signaling pathway|steroid hormone mediated signaling pathway|transcription, DNA-templated|RNA polymerase I…	path:hsa04925,path:hsa04928	Aldosterone synthesis and secretion|Parathyroid hormone synthesis, secretion and action
MS4A7	3.61902e-119	0.915039	0.989	0.587	1.21375e-114	1	1.685	ENSG00000166927	58475	protein_coding	membrane spanning 4-domains A7 [Source:HGNC Symbol;Acc:HGNC:13378]	GO:0016020,GO:0016021	membrane|integral component of membrane
FCGRT	4.93928e-117	0.777072	0.998	0.867	1.65653e-112	1	1.151	ENSG00000104870	2217	protein_coding	Fc fragment of IgG receptor and transporter [Source:HGNC Symbol;Acc:HGNC:3621]	GO:0016020,GO:0016021,GO:0005886,GO:0006955,GO:0005615,GO:0009897,GO:0005768,GO:0010008,GO:0019864,GO:0001916,GO:0002476,GO:0002486,GO:0030881,GO:0002416	membrane|integral component of membrane|plasma membrane|immune response|extracellular space|external side of plasma membrane|endosome|endosome membrane|IgG binding|positive regulation of T cell mediated cytotoxicity|antigen processing and presentation of endogenous peptide antigen via MHC class Ib|antigen processing and presentation of endogenous peptide antigen via MHC class I via ER pathway, TA…
SLCO2B1	3.7604e-115	0.661095	0.862	0.251	1.26116e-110	1	3.434	ENSG00000137491	11309	protein_coding	solute carrier organic anion transporter family member 2B1 [Source:HGNC Symbol;Acc:HGNC:10962]	GO:0055085,GO:0016020,GO:0005215,GO:0016021,GO:0006811,GO:0005886,GO:0015125,GO:0015347,GO:0001889,GO:0015721,GO:0071718,GO:0016324,GO:0005515,GO:0043252,GO:0005887,GO:0009986,GO:0008514	transmembrane transport|membrane|transporter activity|integral component of membrane|ion transport|plasma membrane|bile acid transmembrane transporter activity|sodium-independent organic anion transmembrane transporter activity|liver development|bile acid and bile salt transport|sodium-independent icosanoid transport|apical plasma membrane|protein binding|sodium-independent organic anion transpor…
CD83	7.10471e-114	0.739738	0.996	0.789	2.38278e-109	1	1.262	ENSG00000112149	9308	protein_coding	CD83 molecule [Source:HGNC Symbol;Acc:HGNC:1703]	GO:0016020,GO:0016021,GO:0005515,GO:0005886,GO:0005887,GO:0007165,GO:0006952,GO:0006959,GO:0014070,GO:0032713,GO:0032733,GO:0032743,GO:0043372,GO:0009897	membrane|integral component of membrane|protein binding|plasma membrane|integral component of plasma membrane|signal transduction|defense response|humoral immune response|response to organic cyclic compound|negative regulation of interleukin-4 production|positive regulation of interleukin-10 production|positive regulation of interleukin-2 production|positive regulation of CD4-positive, alpha-beta…
SLC40A1	1.42345e-113	1.21691	0.851	0.265	4.77398e-109	1	3.211	ENSG00000138449	30061	protein_coding	solute carrier family 40 member 1 [Source:HGNC Symbol;Acc:HGNC:10909]	GO:0016020,GO:0016021,GO:0005829,GO:0005654,GO:0005886,GO:0006811,GO:0005515,GO:0072511,GO:0016323,GO:0005381,GO:0034755,GO:0005737,GO:0017046,GO:0005887,GO:0006879,GO:0055072,GO:0060586,GO:0015093,GO:0042802,GO:0002260,GO:0003158,GO:0006826,GO:0034395,GO:0043066,GO:0045944,GO:0048536,GO:0060345,GO:1903988,GO:0008021	membrane|integral component of membrane|cytosol|nucleoplasm|plasma membrane|ion transport|protein binding|divalent inorganic cation transport|basolateral plasma membrane|iron ion transmembrane transporter activity|iron ion transmembrane transport|cytoplasm|peptide hormone binding|integral component of plasma membrane|cellular iron ion homeostasis|iron ion homeostasis|multicellular organismal iron…	path:hsa04216,path:hsa04978	Ferroptosis|Mineral absorption
FOSB	1.01033e-109	1.11991	0.994	0.811	3.38843e-105	1	1.226	ENSG00000125740	2354	protein_coding	FosB proto-oncogene, AP-1 transcription factor subunit [Source:HGNC Symbol;Acc:HGNC:3797]	GO:0005634,GO:0043231,GO:0005654,GO:0006355,GO:0003677,GO:0006357,GO:0003700,GO:0005515,GO:0000978,GO:0000981,GO:0000790,GO:0008134,GO:0000122,GO:0001228,GO:0003690,GO:0043565,GO:0006366,GO:0007565,GO:0009612,GO:0032570,GO:0032870,GO:0042493,GO:0043278,GO:0045944,GO:0051412,GO:0051591,GO:0071277	nucleus|intracellular membrane-bounded organelle|nucleoplasm|regulation of transcription, DNA-templated|DNA binding|regulation of transcription by RNA polymerase II|DNA-binding transcription factor activity|protein binding|RNA polymerase II proximal promoter sequence-specific DNA binding|DNA-binding transcription factor activity, RNA polymerase II-specific|nuclear chromatin|transcription factor b…	path:hsa04380,path:hsa04657,path:hsa05030,path:hsa05031,path:hsa05034	Osteoclast differentiation|IL-17 signaling pathway|Cocaine addiction|Amphetamine addiction|Alcoholism
PLD3	2.94071e-102	0.88881	0.916	0.411	9.86254e-98	1	2.229	ENSG00000105223	23646	protein_coding	phospholipase D family member 3 [Source:HGNC Symbol;Acc:HGNC:17158]	GO:0016020,GO:0016021,GO:0005783,GO:0005789,GO:0016787,GO:0003824,GO:0006629,GO:0016042,GO:0005515,GO:0070062,GO:0004630,GO:0070290	membrane|integral component of membrane|endoplasmic reticulum|endoplasmic reticulum membrane|hydrolase activity|catalytic activity|lipid metabolic process|lipid catabolic process|protein binding|extracellular exosome|phospholipase D activity|N-acylphosphatidylethanolamine-specific phospholipase D activity	path:hsa00564,path:hsa00565	Glycerophospholipid metabolism|Ether lipid metabolism
GPNMB	3.38682e-102	0.933654	0.827	0.245	1.13587e-97	1	3.376	ENSG00000136235	10457	protein_coding	glycoprotein nmb [Source:HGNC Symbol;Acc:HGNC:4462]	GO:2000134,GO:0016020,GO:0016021,GO:0005886,GO:0005515,GO:0005768,GO:0005887,GO:0031901,GO:0007155,GO:0005178,GO:0008285,GO:1901215,GO:0048018,GO:0033162,GO:0030335,GO:0001934,GO:0042130,GO:0007165,GO:0008201,GO:0042056,GO:0045545,GO:0001818,GO:0007267,GO:0031954,GO:0034103,GO:0045765,GO:0050868,GO:0050918,GO:0070374,GO:0001649,GO:0030282,GO:0032720,GO:0031410	negative regulation of G1/S transition of mitotic cell cycle|membrane|integral component of membrane|plasma membrane|protein binding|endosome|integral component of plasma membrane|early endosome membrane|cell adhesion|integrin binding|negative regulation of cell population proliferation|negative regulation of neuron death|receptor ligand activity|melanosome membrane|positive regulation of cell mi…
CD14	7.42868e-102	0.850696	0.983	0.605	2.49143e-97	1	1.625	ENSG00000170458	929	protein_coding	CD14 molecule [Source:HGNC Symbol;Acc:HGNC:1628]	GO:0016020,GO:0005794,GO:0005615,GO:0005886,GO:0005515,GO:0005576,GO:0006954,GO:0045121,GO:0002376,GO:0045087,GO:0009897,GO:0031225,GO:0071222,GO:0009986,GO:0070062,GO:0010008,GO:0043312,GO:0001530,GO:0002224,GO:0002755,GO:0002756,GO:0007249,GO:0034128,GO:0034142,GO:0035666,GO:0070266,GO:0097190,GO:0046696,GO:0007166,GO:0030667,GO:0006915,GO:0038123,GO:0038124,GO:0071223,GO:0071726,GO:0071727,GO:…	membrane|Golgi apparatus|extracellular space|plasma membrane|protein binding|extracellular region|inflammatory response|membrane raft|immune system process|innate immune response|external side of plasma membrane|anchored component of membrane|cellular response to lipopolysaccharide|cell surface|extracellular exosome|endosome membrane|neutrophil degranulation|lipopolysaccharide binding|toll-like r…	path:hsa04010,path:hsa04064,path:hsa04145,path:hsa04620,path:hsa04640,path:hsa05130,path:hsa05132,path:hsa05133,path:hsa05134,path:hsa05146,path:hsa05152,path:hsa05202,path:hsa05221	MAPK signaling pathway|NF-kappa B signaling pathway|Phagosome|Toll-like receptor signaling pathway|Hematopoietic cell lineage|Pathogenic Escherichia coli infection|Salmonella infection|Pertussis|Legionellosis|Amoebiasis|Tuberculosis|Transcriptional misregulation in cancer|Acute myeloid leukemia
CCL3L1	1.00388e-100	1.4042	0.961	0.553	3.36681e-96	1	1.738	ENSG00000276085	414062	protein_coding	C-C motif chemokine ligand 3 like 1 [Source:HGNC Symbol;Acc:HGNC:10628]	GO:0005576,GO:0005615,GO:0007186,GO:0006955,GO:0005125,GO:0006954,GO:0008009,GO:0006935,GO:0048020,GO:0002548,GO:0030593,GO:0043547,GO:0048245,GO:0048247,GO:0070098,GO:0070374,GO:0071346,GO:0071347,GO:0071356,GO:0008285,GO:0019221	extracellular region|extracellular space|G protein-coupled receptor signaling pathway|immune response|cytokine activity|inflammatory response|chemokine activity|chemotaxis|CCR chemokine receptor binding|monocyte chemotaxis|neutrophil chemotaxis|positive regulation of GTPase activity|eosinophil chemotaxis|lymphocyte chemotaxis|chemokine-mediated signaling pathway|positive regulation of ERK1 and ER…
CTSL	1.07178e-99	0.328246	0.972	0.537	3.59454e-95	1	1.81	ENSG00000135047	1514	protein_coding	cathepsin L [Source:HGNC Symbol;Acc:HGNC:2537]	GO:0005615,GO:0005886,GO:0005634,GO:0016787,GO:0005515,GO:0008233,GO:0008234,GO:0006508,GO:0005576,GO:0005764,GO:0002250,GO:0070062,GO:0004197,GO:0062023,GO:0019886,GO:0002224,GO:0043202,GO:0022617,GO:0051603,GO:0030574,GO:0045616,GO:0005771,GO:0042393,GO:0019882,GO:0001968,GO:0005518,GO:0043394,GO:0097655,GO:0071888,GO:0097067,GO:0036021	extracellular space|plasma membrane|nucleus|hydrolase activity|protein binding|peptidase activity|cysteine-type peptidase activity|proteolysis|extracellular region|lysosome|adaptive immune response|extracellular exosome|cysteine-type endopeptidase activity|collagen-containing extracellular matrix|antigen processing and presentation of exogenous peptide antigen via MHC class II|toll-like receptor …	path:hsa04140,path:hsa04142,path:hsa04145,path:hsa04210,path:hsa04612,path:hsa05205,path:hsa05323,path:hsa05418	Autophagy - animal|Lysosome|Phagosome|Apoptosis|Antigen processing and presentation|Proteoglycans in cancer|Rheumatoid arthritis|Fluid shear stress and atherosclerosis
MAF	7.80688e-99	0.553297	0.92	0.395	2.61827e-94	1	2.329	ENSG00000178573	4094	protein_coding	MAF bZIP transcription factor [Source:HGNC Symbol;Acc:HGNC:6776]	GO:0005634,GO:0006355,GO:0003677,GO:0003700,GO:0005515,GO:0043565,GO:0000978,GO:0000981,GO:0000790,GO:0006366,GO:0001228,GO:0000122,GO:0001816,GO:0002088,GO:0010628,GO:0032330,GO:0045944,GO:0048468,GO:0048839,GO:0070306,GO:0000785,GO:0005737	nucleus|regulation of transcription, DNA-templated|DNA binding|DNA-binding transcription factor activity|protein binding|sequence-specific DNA binding|RNA polymerase II proximal promoter sequence-specific DNA binding|DNA-binding transcription factor activity, RNA polymerase II-specific|nuclear chromatin|transcription by RNA polymerase II|DNA-binding transcription activator activity, RNA polymeras…	path:hsa04658,path:hsa05202,path:hsa05321	Th1 and Th2 cell differentiation|Transcriptional misregulation in cancer|Inflammatory bowel disease (IBD)
CCL4L2	1.22043e-98	1.69178	0.886	0.388	4.09307e-94	1	2.284	ENSG00000276070	388372	protein_coding	C-C motif chemokine ligand 4 like 2 [Source:HGNC Symbol;Acc:HGNC:24066]	GO:0005576,GO:0005615,GO:0005515,GO:0007186,GO:0006955,GO:0005125,GO:0006954,GO:0008009,GO:0006935,GO:0048020,GO:0002548,GO:0030593,GO:0043547,GO:0048247,GO:0070098,GO:0070374,GO:0071346,GO:0071347,GO:0071356	extracellular region|extracellular space|protein binding|G protein-coupled receptor signaling pathway|immune response|cytokine activity|inflammatory response|chemokine activity|chemotaxis|CCR chemokine receptor binding|monocyte chemotaxis|neutrophil chemotaxis|positive regulation of GTPase activity|lymphocyte chemotaxis|chemokine-mediated signaling pathway|positive regulation of ERK1 and ERK2 cas…	path:hsa04060,path:hsa04062,path:hsa04064,path:hsa04620,path:hsa04623,path:hsa05132,path:hsa05163	Cytokine-cytokine receptor interaction|Chemokine signaling pathway|NF-kappa B signaling pathway|Toll-like receptor signaling pathway|Cytosolic DNA-sensing pathway|Salmonella infection|Human cytomegalovirus infection
DAB2	1.78649e-98	0.846322	0.92	0.408	5.99154e-94	1	2.255	ENSG00000153071	112267931	protein_coding	DAB adaptor protein 2 [Source:HGNC Symbol;Acc:HGNC:2662]	GO:0001934,GO:0090090,GO:0045893,GO:0005737,GO:0016020,GO:0015031,GO:0043231,GO:0043066,GO:0001650,GO:0005886,GO:0005515,GO:0006915,GO:0007275,GO:0016055,GO:0031410,GO:0030154,GO:0005905,GO:0005925,GO:0030136,GO:0005829,GO:0006897,GO:0030335,GO:0008022,GO:0030665,GO:0030511,GO:0061024,GO:0045892,GO:0045807,GO:0010718,GO:0010862,GO:0032091,GO:0032436,GO:0005765,GO:0006898,GO:0060766,GO:0046332,GO:…	positive regulation of protein phosphorylation|negative regulation of canonical Wnt signaling pathway|positive regulation of transcription, DNA-templated|cytoplasm|membrane|protein transport|intracellular membrane-bounded organelle|negative regulation of apoptotic process|fibrillar center|plasma membrane|protein binding|apoptotic process|multicellular organism development|Wnt signaling pathway|cy…	path:hsa04144	Endocytosis
MS4A4A	2.23762e-95	0.774096	0.918	0.46	7.50454e-91	1	1.996	ENSG00000110079	51338	protein_coding	membrane spanning 4-domains A4A [Source:HGNC Symbol;Acc:HGNC:13371]	GO:0016020,GO:0016021,GO:0005515	membrane|integral component of membrane|protein binding
NRP1	4.6554e-95	0.694671	0.855	0.299	1.56133e-90	1	2.86	ENSG00000099250	8829	protein_coding	neuropilin 1 [Source:HGNC Symbol;Acc:HGNC:8004]	GO:0010595,GO:0035924,GO:0048008,GO:0070374,GO:0016020,GO:0016021,GO:0046872,GO:0005615,GO:0005886,GO:0043547,GO:0005515,GO:0005576,GO:0007411,GO:0007275,GO:0030154,GO:0017154,GO:0071526,GO:0009887,GO:0005925,GO:0001525,GO:0005021,GO:0019838,GO:0048010,GO:0007399,GO:0008201,GO:0038084,GO:0035767,GO:0005829,GO:0050731,GO:2000251,GO:0001938,GO:0007165,GO:0007267,GO:0043005,GO:0051491,GO:0031410,GO:…	positive regulation of endothelial cell migration|cellular response to vascular endothelial growth factor stimulus|platelet-derived growth factor receptor signaling pathway|positive regulation of ERK1 and ERK2 cascade|membrane|integral component of membrane|metal ion binding|extracellular space|plasma membrane|positive regulation of GTPase activity|protein binding|extracellular region|axon guidan…	path:hsa04360,path:hsa05166	Axon guidance|Human T-cell leukemia virus 1 infection
CTSC	8.03456e-94	0.726261	0.981	0.751	2.69463e-89	1	1.306	ENSG00000109861	1075	protein_coding	cathepsin C [Source:HGNC Symbol;Acc:HGNC:2528]	GO:0016020,GO:0043231,GO:0005813,GO:0005654,GO:0016787,GO:0005615,GO:0005515,GO:0008233,GO:0008234,GO:0006508,GO:0005764,GO:0005576,GO:0000139,GO:0006915,GO:0070062,GO:0004197,GO:0062023,GO:0043312,GO:0006955,GO:0005788,GO:0006888,GO:0035578,GO:0048208,GO:0033116,GO:0051087,GO:0051603,GO:0030134,GO:1903052,GO:0004252,GO:0016505,GO:0019902,GO:0031404,GO:0042802,GO:0043621,GO:0001913,GO:0007568,GO:…	membrane|intracellular membrane-bounded organelle|centrosome|nucleoplasm|hydrolase activity|extracellular space|protein binding|peptidase activity|cysteine-type peptidase activity|proteolysis|lysosome|extracellular region|Golgi membrane|apoptotic process|extracellular exosome|cysteine-type endopeptidase activity|collagen-containing extracellular matrix|neutrophil degranulation|immune response|end…	path:hsa04142,path:hsa04210	Lysosome|Apoptosis
PSAP	8.97481e-94	0.619431	0.998	0.905	3.00997e-89	1	1.103	ENSG00000197746	5660	protein_coding	prosaposin [Source:HGNC Symbol;Acc:HGNC:9498]	GO:0005615,GO:0043231,GO:0006629,GO:0001664,GO:0003335,GO:0006665,GO:0006683,GO:0007193,GO:0007605,GO:0019216,GO:0042552,GO:0043408,GO:0043410,GO:0048589,GO:0050885,GO:0051345,GO:0060073,GO:0060736,GO:0060742,GO:0071310,GO:0090102,GO:0090659,GO:1903206,GO:1903575,GO:0005576,GO:0005737,GO:0005764,GO:0005515,GO:0005886,GO:0006687,GO:0070062,GO:0062023,GO:0005770,GO:0007186,GO:0043312,GO:0002576,GO:…	extracellular space|intracellular membrane-bounded organelle|lipid metabolic process|G protein-coupled receptor binding|corneocyte development|sphingolipid metabolic process|galactosylceramide catabolic process|adenylate cyclase-inhibiting G protein-coupled receptor signaling pathway|sensory perception of sound|regulation of lipid metabolic process|myelination|regulation of MAPK cascade|positive …	path:hsa04142	Lysosome
NR4A3	5.21595e-93	0.938437	0.959	0.532	1.74933e-88	1	1.803	ENSG00000119508	8013	protein_coding	nuclear receptor subfamily 4 group A member 3 [Source:HGNC Symbol;Acc:HGNC:7982]	GO:1904707,GO:1904754,GO:0048008,GO:0005634,GO:0008270,GO:0046872,GO:0006355,GO:0003677,GO:0003700,GO:0042803,GO:0043565,GO:0005515,GO:0003707,GO:0004879,GO:0030522,GO:0043401,GO:0042629,GO:0000977,GO:0000122,GO:0000978,GO:0000981,GO:0000790,GO:0005667,GO:0045944,GO:0005654,GO:0045444,GO:0019901,GO:0006367,GO:0043303,GO:0097009,GO:0045652,GO:0048661,GO:0001228,GO:0050679,GO:0045333,GO:0010613,GO:…	positive regulation of vascular smooth muscle cell proliferation|positive regulation of vascular associated smooth muscle cell migration|platelet-derived growth factor receptor signaling pathway|nucleus|zinc ion binding|metal ion binding|regulation of transcription, DNA-templated|DNA binding|DNA-binding transcription factor activity|protein homodimerization activity|sequence-specific DNA binding|…	path:hsa05202	Transcriptional misregulation in cancer
CTSD	1.85281e-91	0.735196	0.996	0.707	6.21396e-87	1	1.409	ENSG00000117984	1509	protein_coding	cathepsin D [Source:HGNC Symbol;Acc:HGNC:2529]	GO:0005615,GO:0043065,GO:0016787,GO:0005764,GO:0005515,GO:0008233,GO:0006508,GO:0005576,GO:0042470,GO:0004190,GO:0045121,GO:0030163,GO:0070062,GO:0062023,GO:0043312,GO:0019886,GO:1904813,GO:0035580,GO:1904724,GO:0043202,GO:0030574,GO:0043280,GO:0070001,GO:0042159,GO:0070201,GO:0005765,GO:0010008	extracellular space|positive regulation of apoptotic process|hydrolase activity|lysosome|protein binding|peptidase activity|proteolysis|extracellular region|melanosome|aspartic-type endopeptidase activity|membrane raft|protein catabolic process|extracellular exosome|collagen-containing extracellular matrix|neutrophil degranulation|antigen processing and presentation of exogenous peptide antigen v…	path:hsa04071,path:hsa04140,path:hsa04142,path:hsa04210,path:hsa04915,path:hsa05152	Sphingolipid signaling pathway|Autophagy - animal|Lysosome|Apoptosis|Estrogen signaling pathway|Tuberculosis
PRDM1	5.31254e-90	0.961962	0.801	0.307	1.78172e-85	1	2.609	ENSG00000057657	639	protein_coding	PR/SET domain 1 [Source:HGNC Symbol;Acc:HGNC:9346]	GO:0003676,GO:0005634,GO:0005737,GO:0046872,GO:0016740,GO:0008168,GO:0032259,GO:0003677,GO:0005515,GO:0002376,GO:0045087,GO:0002250,GO:0003700,GO:0043565,GO:0000977,GO:0000981,GO:0000978,GO:0001227,GO:0000122,GO:0005654,GO:0031490,GO:0042826,GO:0045165,GO:1990841,GO:0032823,GO:0033082,GO:0051136,GO:0001701,GO:0001763,GO:0001892,GO:0001893,GO:0003170,GO:0003279,GO:0003281,GO:0007281,GO:0009791,GO:…	nucleic acid binding|nucleus|cytoplasm|metal ion binding|transferase activity|methyltransferase activity|methylation|DNA binding|protein binding|immune system process|innate immune response|adaptive immune response|DNA-binding transcription factor activity|sequence-specific DNA binding|RNA polymerase II regulatory region sequence-specific DNA binding|DNA-binding transcription factor activity, RNA…
NPC2	6.77712e-90	0.417871	0.996	0.92	2.27291e-85	1	1.083	ENSG00000119655	10577	protein_coding	NPC intracellular cholesterol transporter 2 [Source:HGNC Symbol;Acc:HGNC:14537]	GO:0005623,GO:0032367,GO:0005783,GO:0006629,GO:0005615,GO:0008202,GO:0005515,GO:0005576,GO:0006869,GO:0008203,GO:0005764,GO:0070062,GO:0009615,GO:0043312,GO:0030301,GO:0019899,GO:0043202,GO:0035578,GO:0015485,GO:0033344,GO:0034383,GO:0042632,GO:0120020,GO:0032934,GO:0015914,GO:0015918,GO:0019747,GO:0032366,GO:0046836	cell|intracellular cholesterol transport|endoplasmic reticulum|lipid metabolic process|extracellular space|steroid metabolic process|protein binding|extracellular region|lipid transport|cholesterol metabolic process|lysosome|extracellular exosome|response to virus|neutrophil degranulation|cholesterol transport|enzyme binding|lysosomal lumen|azurophil granule lumen|cholesterol binding|cholesterol …	path:hsa04142,path:hsa04979	Lysosome|Cholesterol metabolism
CD163	2.19589e-88	0.427349	0.911	0.417	7.36458e-84	1	2.185	ENSG00000177575	9332	protein_coding	CD163 molecule [Source:HGNC Symbol;Acc:HGNC:1631]	GO:0016020,GO:0016021,GO:0005886,GO:0005576,GO:0005044,GO:0006954,GO:0009897,GO:0006898,GO:0005515,GO:0006953,GO:0005887,GO:0030666,GO:0006897	membrane|integral component of membrane|plasma membrane|extracellular region|scavenger receptor activity|inflammatory response|external side of plasma membrane|receptor-mediated endocytosis|protein binding|acute-phase response|integral component of plasma membrane|endocytic vesicle membrane|endocytosis
ABCA1	3.12023e-88	0.585933	0.898	0.383	1.04646e-83	1	2.345	ENSG00000165029	19	protein_coding	ATP binding cassette subfamily A member 1 [Source:HGNC Symbol;Acc:HGNC:29]	GO:0042632,GO:0071404,GO:0048471,GO:0016020,GO:0016021,GO:0055085,GO:0000166,GO:0005524,GO:0006629,GO:0008202,GO:0005886,GO:0005515,GO:0016887,GO:0042626,GO:0008203,GO:0140326,GO:0005768,GO:0043231,GO:0005789,GO:0005319,GO:0031210,GO:0051117,GO:0005102,GO:0032489,GO:0034616,GO:0033344,GO:0019216,GO:0005887,GO:0045121,GO:0015485,GO:0006869,GO:0034380,GO:0043691,GO:0005548,GO:0008035,GO:0019905,GO:…	cholesterol homeostasis|cellular response to low-density lipoprotein particle stimulus|perinuclear region of cytoplasm|membrane|integral component of membrane|transmembrane transport|nucleotide binding|ATP binding|lipid metabolic process|steroid metabolic process|plasma membrane|protein binding|ATPase activity|ATPase-coupled transmembrane transporter activity|cholesterol metabolic process|ATPase-…	path:hsa02010,path:hsa04975,path:hsa04979	ABC transporters|Fat digestion and absorption|Cholesterol metabolism
C5AR1	7.18187e-86	0.598135	0.95	0.487	2.40866e-81	1	1.951	ENSG00000197405	728	protein_coding	complement C5a receptor 1 [Source:HGNC Symbol;Acc:HGNC:1338]	GO:0001774,GO:0016020,GO:0016021,GO:0004930,GO:0007186,GO:0005886,GO:0007165,GO:0006935,GO:0031410,GO:0030449,GO:0006954,GO:0016323,GO:0070374,GO:0004875,GO:0043312,GO:0005887,GO:0006955,GO:0030667,GO:0007204,GO:0050679,GO:0007200,GO:0006968,GO:0045177,GO:0002430,GO:0000187,GO:0007202,GO:0097242,GO:0050890,GO:0048143,GO:0042789,GO:0001856,GO:0004878,GO:0006915,GO:0007606,GO:0010575,GO:0010759,GO:…	microglial cell activation|membrane|integral component of membrane|G protein-coupled receptor activity|G protein-coupled receptor signaling pathway|plasma membrane|signal transduction|chemotaxis|cytoplasmic vesicle|regulation of complement activation|inflammatory response|basolateral plasma membrane|positive regulation of ERK1 and ERK2 cascade|complement receptor activity|neutrophil degranulation…	path:hsa04080,path:hsa04610,path:hsa05150	Neuroactive ligand-receptor interaction|Complement and coagulation cascades|Staphylococcus aureus infection
MAFF	1.53e-85	0.814251	0.911	0.493	5.13133e-81	1	1.848	ENSG00000185022	23764	protein_coding	MAF bZIP transcription factor F [Source:HGNC Symbol;Acc:HGNC:6780]	GO:0005634,GO:0006355,GO:0005739,GO:0003677,GO:0003700,GO:0043565,GO:0005515,GO:0000978,GO:0000981,GO:0000790,GO:0005654,GO:0001228,GO:0045944,GO:0006366,GO:0007596,GO:0045604,GO:0007567,GO:0001701,GO:0035914	nucleus|regulation of transcription, DNA-templated|mitochondrion|DNA binding|DNA-binding transcription factor activity|sequence-specific DNA binding|protein binding|RNA polymerase II proximal promoter sequence-specific DNA binding|DNA-binding transcription factor activity, RNA polymerase II-specific|nuclear chromatin|nucleoplasm|DNA-binding transcription activator activity, RNA polymerase II-spec…
KLF6	2.85731e-85	0.890595	0.996	0.85	9.58285e-81	1	1.172	ENSG00000067082	1316	protein_coding	Kruppel like factor 6 [Source:HGNC Symbol;Acc:HGNC:2235]	GO:0003676,GO:0005634,GO:0043231,GO:0046872,GO:0005730,GO:0005829,GO:0003677,GO:0001650,GO:0005515,GO:0045893,GO:0000981,GO:0006357,GO:0000790,GO:0000978,GO:0001228,GO:0045944,GO:0030183	nucleic acid binding|nucleus|intracellular membrane-bounded organelle|metal ion binding|nucleolus|cytosol|DNA binding|fibrillar center|protein binding|positive regulation of transcription, DNA-templated|DNA-binding transcription factor activity, RNA polymerase II-specific|regulation of transcription by RNA polymerase II|nuclear chromatin|RNA polymerase II proximal promoter sequence-specific DNA b…
GPR34	8.33607e-84	0.479289	0.769	0.255	2.79575e-79	1	3.016	ENSG00000171659	2857	protein_coding	G protein-coupled receptor 34 [Source:HGNC Symbol;Acc:HGNC:4490]	GO:0016020,GO:0016021,GO:0004930,GO:0007186,GO:0005886,GO:0007165,GO:0035589,GO:0005887,GO:0045028	membrane|integral component of membrane|G protein-coupled receptor activity|G protein-coupled receptor signaling pathway|plasma membrane|signal transduction|G protein-coupled purinergic nucleotide receptor signaling pathway|integral component of plasma membrane|G protein-coupled purinergic nucleotide receptor activity
SDC3	8.88484e-83	0.486835	0.555	0.086	2.9798e-78	1	6.453	ENSG00000162512	9672	protein_coding	syndecan 3 [Source:HGNC Symbol;Acc:HGNC:10660]	GO:0016020,GO:0016021,GO:0005886,GO:0005515,GO:0050900,GO:0042802,GO:0009986,GO:0016477,GO:0062023,GO:0043202,GO:0001523,GO:0006024,GO:0006027,GO:0005796,GO:0044393	membrane|integral component of membrane|plasma membrane|protein binding|leukocyte migration|identical protein binding|cell surface|cell migration|collagen-containing extracellular matrix|lysosomal lumen|retinoid metabolic process|glycosaminoglycan biosynthetic process|glycosaminoglycan catabolic process|Golgi lumen|microspike	path:hsa04514	Cell adhesion molecules (CAMs)
ELF1	1.3664e-81	0.740491	0.914	0.585	4.58263e-77	1	1.562	ENSG00000120690	1997	protein_coding	E74 like ETS transcription factor 1 [Source:HGNC Symbol;Acc:HGNC:3316]	GO:0005634,GO:0006355,GO:0003677,GO:0003700,GO:0043565,GO:0005515,GO:0045893,GO:0000978,GO:0001228,GO:0001817,GO:0045944,GO:0050860,GO:0000981,GO:0030154,GO:0006357,GO:0000790,GO:0005654,GO:0001959,GO:0050855	nucleus|regulation of transcription, DNA-templated|DNA binding|DNA-binding transcription factor activity|sequence-specific DNA binding|protein binding|positive regulation of transcription, DNA-templated|RNA polymerase II proximal promoter sequence-specific DNA binding|DNA-binding transcription activator activity, RNA polymerase II-specific|regulation of cytokine production|positive regulation of …
PLAU	1.16879e-80	0.806062	0.825	0.322	3.91987e-76	1	2.562	ENSG00000122861	5328	protein_coding	plasminogen activator, urokinase [Source:HGNC Symbol;Acc:HGNC:9052]	GO:0008236,GO:0031639,GO:0005615,GO:0016787,GO:0005515,GO:0008233,GO:0006508,GO:0005576,GO:0004252,GO:0005925,GO:0005886,GO:0007596,GO:0007599,GO:0070062,GO:0043312,GO:0035579,GO:0070821,GO:0009986,GO:0006935,GO:0007165,GO:0042730,GO:0001666,GO:0010469,GO:0014909,GO:0014910,GO:0030335,GO:0033628,GO:0042127,GO:0061041,GO:2000097	serine-type peptidase activity|plasminogen activation|extracellular space|hydrolase activity|protein binding|peptidase activity|proteolysis|extracellular region|serine-type endopeptidase activity|focal adhesion|plasma membrane|blood coagulation|hemostasis|extracellular exosome|neutrophil degranulation|specific granule membrane|tertiary granule membrane|cell surface|chemotaxis|signal transduction|…	path:hsa04064,path:hsa04610,path:hsa05202,path:hsa05205,path:hsa05206,path:hsa05215	NF-kappa B signaling pathway|Complement and coagulation cascades|Transcriptional misregulation in cancer|Proteoglycans in cancer|MicroRNAs in cancer|Prostate cancer
CD68	9.18917e-78	0.517867	0.981	0.747	3.08186e-73	1	1.313	ENSG00000129226	968	protein_coding	CD68 molecule [Source:HGNC Symbol;Acc:HGNC:1693]	GO:0071222,GO:0140052,GO:0016020,GO:0016021,GO:0005765,GO:0005886,GO:0005764,GO:0031902,GO:0005768,GO:0010008,GO:0043312,GO:0035577,GO:0005623,GO:0007568,GO:0072594,GO:0002605,GO:0002437,GO:0031669,GO:0035425	cellular response to lipopolysaccharide|cellular response to oxidised low-density lipoprotein particle stimulus|membrane|integral component of membrane|lysosomal membrane|plasma membrane|lysosome|late endosome membrane|endosome|endosome membrane|neutrophil degranulation|azurophil granule membrane|cell|aging|establishment of protein localization to organelle|negative regulation of dendritic cell a…	path:hsa04142	Lysosome
KLF2	4.62365e-77	0.897678	0.89	0.448	1.55068e-72	1	1.987	ENSG00000127528	10365	protein_coding	Kruppel like factor 2 [Source:HGNC Symbol;Acc:HGNC:6347]	GO:1903671,GO:0071499,GO:0045944,GO:0097533,GO:0003676,GO:0005634,GO:0046872,GO:0003677,GO:0003700,GO:0005515,GO:0045893,GO:0000981,GO:0006357,GO:0000790,GO:0000122,GO:0045429,GO:0051247,GO:0036003,GO:0071498,GO:0000902,GO:0001701,GO:0032715,GO:0034101,GO:0034616,GO:0035264,GO:0040029,GO:0043249,GO:0060509,GO:0070301,GO:0071347,GO:0071356,GO:0071407,GO:0071409,GO:1901653	negative regulation of sprouting angiogenesis|cellular response to laminar fluid shear stress|positive regulation of transcription by RNA polymerase II|cellular stress response to acid chemical|nucleic acid binding|nucleus|metal ion binding|DNA binding|DNA-binding transcription factor activity|protein binding|positive regulation of transcription, DNA-templated|DNA-binding transcription factor act…	path:hsa04068,path:hsa04371,path:hsa05418	FoxO signaling pathway|Apelin signaling pathway|Fluid shear stress and atherosclerosis
ICAM1	9.84172e-77	0.474421	0.927	0.471	3.30071e-72	1	1.968	ENSG00000090339	3383	protein_coding	intercellular adhesion molecule 1 [Source:HGNC Symbol;Acc:HGNC:5344]	GO:0005615,GO:2000352,GO:1904646,GO:0070374,GO:0016020,GO:0016021,GO:0007155,GO:0005515,GO:0098609,GO:0009986,GO:0046718,GO:0005925,GO:0050776,GO:0005886,GO:0005887,GO:0005178,GO:0044877,GO:0001541,GO:0001666,GO:0001975,GO:0002438,GO:0002457,GO:0007159,GO:0007569,GO:0007605,GO:0008360,GO:0010212,GO:0010477,GO:0014070,GO:0030838,GO:0031669,GO:0032496,GO:0032868,GO:0033627,GO:0034698,GO:0042493,GO:…	extracellular space|negative regulation of endothelial cell apoptotic process|cellular response to amyloid-beta|positive regulation of ERK1 and ERK2 cascade|membrane|integral component of membrane|cell adhesion|protein binding|cell-cell adhesion|cell surface|viral entry into host cell|focal adhesion|regulation of immune response|plasma membrane|integral component of plasma membrane|integrin bindi…	path:hsa04064,path:hsa04514,path:hsa04650,path:hsa04668,path:hsa04670,path:hsa04933,path:hsa05143,path:hsa05144,path:hsa05150,path:hsa05164,path:hsa05166,path:hsa05167,path:hsa05169,path:hsa05323,path:hsa05416,path:hsa05418	NF-kappa B signaling pathway|Cell adhesion molecules (CAMs)|Natural killer cell mediated cytotoxicity|TNF signaling pathway|Leukocyte transendothelial migration|AGE-RAGE signaling pathway in diabetic complications|African trypanosomiasis|Malaria|Staphylococcus aureus infection|Influenza A|Human T-cell leukemia virus 1 infection|Kaposi sarcoma-associated herpesvirus infection|Epstein-Barr virus in…
ARL4C	2.78676e-76	0.824616	0.955	0.601	9.34622e-72	1	1.589	ENSG00000188042	10123	protein_coding	ADP ribosylation factor like GTPase 4C [Source:HGNC Symbol;Acc:HGNC:698]	GO:0005737,GO:0016020,GO:0000166,GO:0005829,GO:0005525,GO:0005886,GO:0042995,GO:0006886,GO:0016192,GO:0005515,GO:0030175,GO:0043014,GO:0005634,GO:0003924,GO:0032456	cytoplasm|membrane|nucleotide binding|cytosol|GTP binding|plasma membrane|cell projection|intracellular protein transport|vesicle-mediated transport|protein binding|filopodium|alpha-tubulin binding|nucleus|GTPase activity|endocytic recycling
SIGLEC1	6.50703e-76	0.361263	0.613	0.159	2.18233e-71	1	3.855	ENSG00000088827	6614	protein_coding	sialic acid binding Ig like lectin 1 [Source:HGNC Symbol;Acc:HGNC:11127]	GO:0016020,GO:0016021,GO:0030246,GO:0007155,GO:0005886,GO:0005576,GO:0006954,GO:0006897,GO:0007160,GO:0098609	membrane|integral component of membrane|carbohydrate binding|cell adhesion|plasma membrane|extracellular region|inflammatory response|endocytosis|cell-matrix adhesion|cell-cell adhesion	path:hsa04514	Cell adhesion molecules (CAMs)
NPL	9.6186e-76	0.357287	0.734	0.26	3.22589e-71	1	2.823	ENSG00000135838	80896	protein_coding	N-acetylneuraminate pyruvate lyase [Source:HGNC Symbol;Acc:HGNC:16781]	GO:0005737,GO:0003824,GO:0016829,GO:0005975,GO:0005515,GO:0042802,GO:0005829,GO:0019262,GO:0008747	cytoplasm|catalytic activity|lyase activity|carbohydrate metabolic process|protein binding|identical protein binding|cytosol|N-acetylneuraminate catabolic process|N-acetylneuraminate lyase activity	path:hsa00520	Amino sugar and nucleotide sugar metabolism
CSF1R	1.23325e-75	0.519651	0.952	0.559	4.13606e-71	1	1.703	ENSG00000182578	1436	protein_coding	colony stimulating factor 1 receptor [Source:HGNC Symbol;Acc:HGNC:2433]	GO:0016020,GO:0016021,GO:0000166,GO:0004672,GO:0005524,GO:0006468,GO:0007169,GO:0018108,GO:0004714,GO:0019955,GO:0019221,GO:0002931,GO:0043231,GO:0016301,GO:0016740,GO:0016310,GO:0005654,GO:0004713,GO:0005886,GO:0005515,GO:0006954,GO:0048015,GO:0009986,GO:0002376,GO:0045087,GO:0046488,GO:0005887,GO:0002244,GO:0043235,GO:0001934,GO:0071902,GO:0008283,GO:0030335,GO:0061098,GO:0070374,GO:0008360,GO:…	membrane|integral component of membrane|nucleotide binding|protein kinase activity|ATP binding|protein phosphorylation|transmembrane receptor protein tyrosine kinase signaling pathway|peptidyl-tyrosine phosphorylation|transmembrane receptor protein tyrosine kinase activity|cytokine binding|cytokine-mediated signaling pathway|response to ischemia|intracellular membrane-bounded organelle|kinase act…	path:hsa04010,path:hsa04014,path:hsa04015,path:hsa04060,path:hsa04151,path:hsa04380,path:hsa04640,path:hsa05200,path:hsa05202,path:hsa05221	MAPK signaling pathway|Ras signaling pathway|Rap1 signaling pathway|Cytokine-cytokine receptor interaction|PI3K-Akt signaling pathway|Osteoclast differentiation|Hematopoietic cell lineage|Pathways in cancer|Transcriptional misregulation in cancer|Acute myeloid leukemia
ABL2	2.49337e-75	0.830832	0.769	0.312	8.36228e-71	1	2.465	ENSG00000143322	27	protein_coding	ABL proto-oncogene 2, non-receptor tyrosine kinase [Source:HGNC Symbol;Acc:HGNC:77]	GO:0005737,GO:0046872,GO:0000166,GO:0004672,GO:0005524,GO:0016301,GO:0016740,GO:0006468,GO:0016310,GO:0007155,GO:0004713,GO:0005856,GO:0005515,GO:0004715,GO:0000287,GO:0030145,GO:0005829,GO:0051015,GO:0003785,GO:0030155,GO:0007165,GO:0006464,GO:0001784,GO:0010506,GO:0015629,GO:2000249,GO:2000145,GO:0007204,GO:0018108,GO:0030100,GO:0051353,GO:0010976,GO:0071300,GO:0035024,GO:0035640,GO:0010863	cytoplasm|metal ion binding|nucleotide binding|protein kinase activity|ATP binding|kinase activity|transferase activity|protein phosphorylation|phosphorylation|cell adhesion|protein tyrosine kinase activity|cytoskeleton|protein binding|non-membrane spanning protein tyrosine kinase activity|magnesium ion binding|manganese ion binding|cytosol|actin filament binding|actin monomer binding|regulation …	path:hsa04012,path:hsa04014,path:hsa05416	ErbB signaling pathway|Ras signaling pathway|Viral myocarditis
ZNF267	5.28018e-75	0.559332	0.931	0.491	1.77087e-70	1	1.896	ENSG00000185947	10308	protein_coding	zinc finger protein 267 [Source:HGNC Symbol;Acc:HGNC:13060]	GO:0003676,GO:0005634,GO:0046872,GO:0006355,GO:0003677,GO:0006357,GO:0000981,GO:0007275,GO:0005622	nucleic acid binding|nucleus|metal ion binding|regulation of transcription, DNA-templated|DNA binding|regulation of transcription by RNA polymerase II|DNA-binding transcription factor activity, RNA polymerase II-specific|multicellular organism development|intracellular
CD163L1	4.98271e-74	0.422638	0.447	0.049	1.6711e-69	1	9.122	ENSG00000177675	283316	protein_coding	CD163 molecule like 1 [Source:HGNC Symbol;Acc:HGNC:30375]	GO:0016020,GO:0016021,GO:0005886,GO:0005576,GO:0005044,GO:0006897,GO:0009897	membrane|integral component of membrane|plasma membrane|extracellular region|scavenger receptor activity|endocytosis|external side of plasma membrane
ZC3H12C	5.68836e-74	0.496472	0.581	0.12	1.90776e-69	1	4.842	ENSG00000149289	85463	protein_coding	zinc finger CCCH-type containing 12C [Source:HGNC Symbol;Acc:HGNC:29362]	GO:0003674,GO:0008150,GO:0005575,GO:0046872,GO:0016787,GO:0090305,GO:0004519,GO:0004518	molecular_function|biological_process|cellular_component|metal ion binding|hydrolase activity|nucleic acid phosphodiester bond hydrolysis|endonuclease activity|nuclease activity
CXCL12	1.07557e-72	0.443243	0.505	0.086	3.60723e-68	1	5.872	ENSG00000107562	6387	protein_coding	C-X-C motif chemokine ligand 12 [Source:HGNC Symbol;Acc:HGNC:10672]	GO:0008083,GO:0005576,GO:0005615,GO:0005515,GO:0006955,GO:0006935,GO:0005125,GO:0008009,GO:0006952,GO:0009897,GO:0060326,GO:0070098,GO:0070062,GO:0062023,GO:0016032,GO:0007186,GO:0007165,GO:0007155,GO:0005178,GO:0005102,GO:0007411,GO:0042379,GO:1903237,GO:1990869,GO:2000406,GO:2000669,GO:0009615,GO:0008064,GO:0033622,GO:0030335,GO:1902230,GO:0090026,GO:0050930,GO:0038146,GO:0008015,GO:0006874,GO:…	growth factor activity|extracellular region|extracellular space|protein binding|immune response|chemotaxis|cytokine activity|chemokine activity|defense response|external side of plasma membrane|cell chemotaxis|chemokine-mediated signaling pathway|extracellular exosome|collagen-containing extracellular matrix|viral process|G protein-coupled receptor signaling pathway|signal transduction|cell adhes…	path:hsa04060,path:hsa04062,path:hsa04064,path:hsa04360,path:hsa04670,path:hsa04672,path:hsa04810,path:hsa05163,path:hsa05200,path:hsa05323	Cytokine-cytokine receptor interaction|Chemokine signaling pathway|NF-kappa B signaling pathway|Axon guidance|Leukocyte transendothelial migration|Intestinal immune network for IgA production|Regulation of actin cytoskeleton|Human cytomegalovirus infection|Pathways in cancer|Rheumatoid arthritis
TSPAN4	3.2883e-72	0.53621	0.73	0.241	1.10283e-67	1	3.029	ENSG00000214063	7106	protein_coding	tetraspanin 4 [Source:HGNC Symbol;Acc:HGNC:11859]	GO:0016020,GO:0016021,GO:0005886,GO:0005515,GO:0005925,GO:0005887,GO:0005178,GO:0031982,GO:0003823,GO:0065003	membrane|integral component of membrane|plasma membrane|protein binding|focal adhesion|integral component of plasma membrane|integrin binding|vesicle|antigen binding|protein-containing complex assembly
IGF1	4.56242e-72	0.5347	0.758	0.273	1.53015e-67	1	2.777	ENSG00000017427	3479	protein_coding	insulin like growth factor 1 [Source:HGNC Symbol;Acc:HGNC:5464]	GO:0005615,GO:1904707,GO:0010629,GO:0008284,GO:0042531,GO:0061051,GO:1904646,GO:0150079,GO:0045944,GO:0014068,GO:1905460,GO:0032720,GO:0010628,GO:0010613,GO:0042104,GO:0048146,GO:0034392,GO:0045669,GO:0045893,GO:0032691,GO:0008083,GO:0007165,GO:0005576,GO:0005515,GO:0005179,GO:0009408,GO:0044267,GO:0043410,GO:0010468,GO:0005159,GO:0050731,GO:0002576,GO:0005178,GO:0030166,GO:0031093,GO:0001501,GO:…	extracellular space|positive regulation of vascular smooth muscle cell proliferation|negative regulation of gene expression|positive regulation of cell population proliferation|positive regulation of tyrosine phosphorylation of STAT protein|positive regulation of cell growth involved in cardiac muscle cell development|cellular response to amyloid-beta|negative regulation of neuroinflammatory resp…	path:hsa01521,path:hsa01522,path:hsa04010,path:hsa04014,path:hsa04015,path:hsa04066,path:hsa04068,path:hsa04114,path:hsa04115,path:hsa04150,path:hsa04151,path:hsa04152,path:hsa04211,path:hsa04213,path:hsa04510,path:hsa04550,path:hsa04730,path:hsa04750,path:hsa04913,path:hsa04914,path:hsa04960,path:hsa05200,path:hsa05202,path:hsa05205,path:hsa05214,path:hsa05215,path:hsa05218,path:hsa05224,path:hs…	EGFR tyrosine kinase inhibitor resistance|Endocrine resistance|MAPK signaling pathway|Ras signaling pathway|Rap1 signaling pathway|HIF-1 signaling pathway|FoxO signaling pathway|Oocyte meiosis|p53 signaling pathway|mTOR signaling pathway|PI3K-Akt signaling pathway|AMPK signaling pathway|Longevity regulating pathway|Longevity regulating pathway - multiple species|Focal adhesion|Signaling pathways …
TYROBP	1.15265e-71	0.280947	0.996	0.919	3.86574e-67	1	1.084	ENSG00000011600	7305	protein_coding	TYRO protein tyrosine kinase binding protein [Source:HGNC Symbol;Acc:HGNC:12449]	GO:0016020,GO:0016021,GO:0010628,GO:0048678,GO:1900272,GO:0046872,GO:0005886,GO:0005515,GO:0009986,GO:0002376,GO:0050776,GO:0042802,GO:0050821,GO:0045087,GO:0043312,GO:0030036,GO:0005887,GO:0005102,GO:0007165,GO:0030667,GO:0043277,GO:0035556,GO:0006968,GO:0002274,GO:0002282,GO:0030316,GO:0030889,GO:0030900,GO:0032911,GO:0032930,GO:0034241,GO:0042535,GO:0045081,GO:0045410,GO:0050725,GO:0097190,GO:…	membrane|integral component of membrane|positive regulation of gene expression|response to axon injury|negative regulation of long-term synaptic potentiation|metal ion binding|plasma membrane|protein binding|cell surface|immune system process|regulation of immune response|identical protein binding|protein stabilization|innate immune response|neutrophil degranulation|actin cytoskeleton organizatio…	path:hsa04380,path:hsa04650	Osteoclast differentiation|Natural killer cell mediated cytotoxicity
KDM6B	1.34955e-71	0.692717	0.959	0.637	4.52612e-67	1	1.505	ENSG00000132510	23135	protein_coding	lysine demethylase 6B [Source:HGNC Symbol;Acc:HGNC:29012]	GO:0045944,GO:0005634,GO:0048333,GO:0046872,GO:0016491,GO:0055114,GO:0006325,GO:0005515,GO:0006954,GO:0051213,GO:0043565,GO:0071558,GO:0071557,GO:0000790,GO:0000978,GO:0005654,GO:0031490,GO:0044666,GO:0003682,GO:0120162,GO:0008013,GO:0002437,GO:0006338,GO:0010468,GO:0014823,GO:0016577,GO:0021766,GO:0045165,GO:0045446,GO:0055007,GO:0060992,GO:0070301	positive regulation of transcription by RNA polymerase II|nucleus|mesodermal cell differentiation|metal ion binding|oxidoreductase activity|oxidation-reduction process|chromatin organization|protein binding|inflammatory response|dioxygenase activity|sequence-specific DNA binding|histone demethylase activity (H3-K27 specific)|histone H3-K27 demethylation|nuclear chromatin|RNA polymerase II proxima…
STAB1	1.39944e-71	0.486642	0.924	0.469	4.69346e-67	1	1.97	ENSG00000010327	23166	protein_coding	stabilin 1 [Source:HGNC Symbol;Acc:HGNC:18628]	GO:0016020,GO:0016021,GO:0005509,GO:0007155,GO:0055114,GO:0006954,GO:0005540,GO:0006898,GO:0005886,GO:0005887,GO:0042742,GO:0005515,GO:0005044,GO:0030666,GO:0016525,GO:0007267,GO:0015035,GO:0030169,GO:0005041	membrane|integral component of membrane|calcium ion binding|cell adhesion|oxidation-reduction process|inflammatory response|hyaluronic acid binding|receptor-mediated endocytosis|plasma membrane|integral component of plasma membrane|defense response to bacterium|protein binding|scavenger receptor activity|endocytic vesicle membrane|negative regulation of angiogenesis|cell-cell signaling|protein di…
ASAH1	2.25194e-71	0.625558	0.976	0.74	7.55257e-67	1	1.319	ENSG00000104763	427	protein_coding	N-acylsphingosine amidohydrolase 1 [Source:HGNC Symbol;Acc:HGNC:735]	GO:0005634,GO:0005737,GO:0016787,GO:0006629,GO:0005615,GO:0005764,GO:0005576,GO:0006665,GO:0017040,GO:0102121,GO:0006687,GO:0070062,GO:0071356,GO:0043312,GO:1904813,GO:1904724,GO:0043202,GO:0030216,GO:0046513,GO:0016811,GO:0016810,GO:0050810,GO:0046512,GO:0046514,GO:0062098,GO:0016020,GO:0016021	nucleus|cytoplasm|hydrolase activity|lipid metabolic process|extracellular space|lysosome|extracellular region|sphingolipid metabolic process|N-acylsphingosine amidohydrolase activity|ceramidase activity|glycosphingolipid metabolic process|extracellular exosome|cellular response to tumor necrosis factor|neutrophil degranulation|ficolin-1-rich granule lumen|tertiary granule lumen|lysosomal lumen|k…	path:hsa00600,path:hsa04071,path:hsa04142	Sphingolipid metabolism|Sphingolipid signaling pathway|Lysosome
WWP1	2.48213e-71	0.463248	0.67	0.2	8.32456e-67	1	3.35	ENSG00000123124	11059	protein_coding	WW domain containing E3 ubiquitin protein ligase 1 [Source:HGNC Symbol;Acc:HGNC:17004]	GO:0005634,GO:0005737,GO:0016020,GO:0016740,GO:0016567,GO:0004842,GO:0005886,GO:0005515,GO:0007165,GO:0061630,GO:0006511,GO:0045732,GO:0005829,GO:0070062,GO:0034220,GO:0043161,GO:0016032,GO:0045892,GO:0000209,GO:0046718,GO:0000151,GO:0007417	nucleus|cytoplasm|membrane|transferase activity|protein ubiquitination|ubiquitin-protein transferase activity|plasma membrane|protein binding|signal transduction|ubiquitin protein ligase activity|ubiquitin-dependent protein catabolic process|positive regulation of protein catabolic process|cytosol|extracellular exosome|ion transmembrane transport|proteasome-mediated ubiquitin-dependent protein ca…	path:hsa04120,path:hsa04144	Ubiquitin mediated proteolysis|Endocytosis
CD209	4.21974e-71	0.36827	0.51	0.096	1.41522e-66	1	5.312	ENSG00000090659	30835	protein_coding	CD209 molecule [Source:HGNC Symbol;Acc:HGNC:1641]	GO:0005737,GO:0016020,GO:0016021,GO:0046872,GO:0030246,GO:0007155,GO:0005886,GO:0005515,GO:0005576,GO:0009986,GO:0046718,GO:0002376,GO:0045087,GO:0002250,GO:0042605,GO:0006897,GO:0043657,GO:0002223,GO:0042102,GO:0016032,GO:0035556,GO:0001618,GO:0005537,GO:0007157,GO:0019048,GO:0019882,GO:0007159,GO:0009897,GO:0046790,GO:0046968,GO:0019079,GO:0097323,GO:0009988,GO:0019062,GO:0075733,GO:0042129	cytoplasm|membrane|integral component of membrane|metal ion binding|carbohydrate binding|cell adhesion|plasma membrane|protein binding|extracellular region|cell surface|viral entry into host cell|immune system process|innate immune response|adaptive immune response|peptide antigen binding|endocytosis|host cell|stimulatory C-type lectin receptor signaling pathway|positive regulation of T cell prol…	path:hsa04145,path:hsa04625,path:hsa05152,path:hsa05162	Phagosome|C-type lectin receptor signaling pathway|Tuberculosis|Measles
SLC25A44	1.59423e-70	0.566093	0.529	0.121	5.34672e-66	1	4.372	ENSG00000160785	9673	protein_coding	solute carrier family 25 member 44 [Source:HGNC Symbol;Acc:HGNC:29036]	GO:0016020,GO:0016021,GO:0022857,GO:0055085,GO:0005743,GO:0005739	membrane|integral component of membrane|transmembrane transporter activity|transmembrane transport|mitochondrial inner membrane|mitochondrion
TMEM37	1.9629e-69	0.284187	0.471	0.085	6.58318e-65	1	5.541	ENSG00000171227	140738	protein_coding	transmembrane protein 37 [Source:HGNC Symbol;Acc:HGNC:18216]	GO:0016020,GO:0016021,GO:0034220,GO:0070588,GO:0005262,GO:0005244,GO:0006811,GO:0034765,GO:0006816	membrane|integral component of membrane|ion transmembrane transport|calcium ion transmembrane transport|calcium channel activity|voltage-gated ion channel activity|ion transport|regulation of ion transmembrane transport|calcium ion transport
CD81	5.6421e-69	0.506095	0.985	0.8	1.89225e-64	1	1.231	ENSG00000110651	975	protein_coding	CD81 molecule [Source:HGNC Symbol;Acc:HGNC:1701]	GO:0016020,GO:0016021,GO:0045944,GO:0005886,GO:0005515,GO:0002376,GO:0005925,GO:0008289,GO:0002863,GO:0014905,GO:0031623,GO:0034238,GO:0050861,GO:0050871,GO:0071404,GO:0072675,GO:1903911,GO:1905521,GO:2000145,GO:2000553,GO:2001190,GO:0002250,GO:0030449,GO:0050776,GO:0005887,GO:0070062,GO:0050862,GO:0016323,GO:0016032,GO:0008284,GO:2000563,GO:0008104,GO:0005178,GO:0031982,GO:0046718,GO:0097197,GO:…	membrane|integral component of membrane|positive regulation of transcription by RNA polymerase II|plasma membrane|protein binding|immune system process|focal adhesion|lipid binding|positive regulation of inflammatory response to antigenic stimulus|myoblast fusion involved in skeletal muscle regeneration|receptor internalization|macrophage fusion|positive regulation of B cell receptor signaling pa…	path:hsa04662,path:hsa05144,path:hsa05160	B cell receptor signaling pathway|Malaria|Hepatitis C
ITM2B	1.38977e-67	0.432217	0.996	0.955	4.66102e-63	1	1.043	ENSG00000136156	9445	protein_coding	integral membrane protein 2B [Source:HGNC Symbol;Acc:HGNC:6174]	GO:0016020,GO:0016021,GO:0005794,GO:0043231,GO:0005615,GO:0005886,GO:0005515,GO:0005576,GO:0000139,GO:0005768,GO:0070062,GO:0044267,GO:0010008,GO:0031301,GO:0030660,GO:0007399,GO:0001540,GO:0042985,GO:0005524	membrane|integral component of membrane|Golgi apparatus|intracellular membrane-bounded organelle|extracellular space|plasma membrane|protein binding|extracellular region|Golgi membrane|endosome|extracellular exosome|cellular protein metabolic process|endosome membrane|integral component of organelle membrane|Golgi-associated vesicle membrane|nervous system development|amyloid-beta binding|negativ…
NRP2	2.03508e-67	0.51335	0.823	0.352	6.82524e-63	1	2.338	ENSG00000118257	8828	protein_coding	neuropilin 2 [Source:HGNC Symbol;Acc:HGNC:8005]	GO:0010595,GO:0016020,GO:0016021,GO:0046872,GO:0007155,GO:0005515,GO:0005576,GO:0007411,GO:0007275,GO:0030154,GO:0017154,GO:0001525,GO:0005021,GO:0005886,GO:0007399,GO:0008201,GO:0016032,GO:0038084,GO:0001938,GO:0038023,GO:0048010,GO:0019838,GO:0019955,GO:0003148,GO:0021675,GO:0048846,GO:0061549,GO:0097490,GO:0097491,GO:1902285,GO:0002116,GO:0001755,GO:0001764,GO:0007507,GO:0021612,GO:0021649,GO:…	positive regulation of endothelial cell migration|membrane|integral component of membrane|metal ion binding|cell adhesion|protein binding|extracellular region|axon guidance|multicellular organism development|cell differentiation|semaphorin receptor activity|angiogenesis|vascular endothelial growth factor-activated receptor activity|plasma membrane|nervous system development|heparin binding|viral …
RNASE1	3.55399e-67	0.841315	0.737	0.265	1.19194e-62	1	2.781	ENSG00000129538	6035	protein_coding	ribonuclease A family member 1, pancreatic [Source:HGNC Symbol;Acc:HGNC:10044]	GO:0003676,GO:0016787,GO:0016829,GO:0090305,GO:0005515,GO:0005576,GO:0004519,GO:0090502,GO:0004518,GO:0070062,GO:0004540,GO:0004522,GO:0090501	nucleic acid binding|hydrolase activity|lyase activity|nucleic acid phosphodiester bond hydrolysis|protein binding|extracellular region|endonuclease activity|RNA phosphodiester bond hydrolysis, endonucleolytic|nuclease activity|extracellular exosome|ribonuclease activity|ribonuclease A activity|RNA phosphodiester bond hydrolysis
ADAP2	6.02946e-67	0.42071	0.892	0.464	2.02216e-62	1	1.922	ENSG00000184060	55803	protein_coding	ArfGAP with dual PH domains 2 [Source:HGNC Symbol;Acc:HGNC:16487]	GO:0046872,GO:0005096,GO:0043547,GO:0005737,GO:0016020,GO:0005886,GO:0005515,GO:1902936,GO:0007507,GO:0005546,GO:0005547,GO:0043325,GO:0030674,GO:0043533,GO:0005740	metal ion binding|GTPase activator activity|positive regulation of GTPase activity|cytoplasm|membrane|plasma membrane|protein binding|phosphatidylinositol bisphosphate binding|heart development|phosphatidylinositol-4,5-bisphosphate binding|phosphatidylinositol-3,4,5-trisphosphate binding|phosphatidylinositol-3,4-bisphosphate binding|protein binding, bridging|inositol 1,3,4,5 tetrakisphosphate bin…
ABCC5	9.41717e-67	0.312566	0.546	0.132	3.15833e-62	1	4.136	ENSG00000114770	10057	protein_coding	ATP binding cassette subfamily C member 5 [Source:HGNC Symbol;Acc:HGNC:56]	GO:0016020,GO:0016021,GO:0055085,GO:0000166,GO:0005524,GO:0016887,GO:0042626,GO:0005886,GO:0008514,GO:0015711,GO:0005887,GO:0030213,GO:0009986,GO:0016323	membrane|integral component of membrane|transmembrane transport|nucleotide binding|ATP binding|ATPase activity|ATPase-coupled transmembrane transporter activity|plasma membrane|organic anion transmembrane transporter activity|organic anion transport|integral component of plasma membrane|hyaluronan biosynthetic process|cell surface|basolateral plasma membrane	path:hsa01523,path:hsa02010	Antifolate resistance|ABC transporters
TNFAIP3	1.5606e-66	0.78727	0.946	0.583	5.23394e-62	1	1.623	ENSG00000118503	7128	protein_coding	TNF alpha induced protein 3 [Source:HGNC Symbol;Acc:HGNC:11896]	GO:0043231,GO:0008270,GO:0016579,GO:0003677,GO:0016567,GO:0050728,GO:2000352,GO:0031397,GO:0032088,GO:0071222,GO:0048662,GO:0005634,GO:0005737,GO:0046872,GO:0016740,GO:0016787,GO:0005515,GO:0003824,GO:0008152,GO:0008233,GO:0008234,GO:0006508,GO:0004842,GO:0006915,GO:0036459,GO:0006954,GO:0005764,GO:0042802,GO:0004843,GO:0070936,GO:0030177,GO:0005829,GO:0070062,GO:0007010,GO:0016477,GO:0045824,GO:…	intracellular membrane-bounded organelle|zinc ion binding|protein deubiquitination|DNA binding|protein ubiquitination|negative regulation of inflammatory response|negative regulation of endothelial cell apoptotic process|negative regulation of protein ubiquitination|negative regulation of NF-kappaB transcription factor activity|cellular response to lipopolysaccharide|negative regulation of smooth…	path:hsa04064,path:hsa04217,path:hsa04621,path:hsa04657,path:hsa04668,path:hsa05162,path:hsa05169	NF-kappa B signaling pathway|Necroptosis|NOD-like receptor signaling pathway|IL-17 signaling pathway|TNF signaling pathway|Measles|Epstein-Barr virus infection
CSRNP1	2.19538e-66	0.59803	0.886	0.508	7.36285e-62	1	1.744	ENSG00000144655	64651	protein_coding	cysteine and serine rich nuclear protein 1 [Source:HGNC Symbol;Acc:HGNC:14300]	GO:0005634,GO:0003677,GO:0003700,GO:0005515,GO:0006915,GO:0001228,GO:0043565,GO:0006355,GO:0009791,GO:0045944,GO:0048008,GO:0048705,GO:0060021,GO:0060325,GO:0000981,GO:0000790,GO:0003674	nucleus|DNA binding|DNA-binding transcription factor activity|protein binding|apoptotic process|DNA-binding transcription activator activity, RNA polymerase II-specific|sequence-specific DNA binding|regulation of transcription, DNA-templated|post-embryonic development|positive regulation of transcription by RNA polymerase II|platelet-derived growth factor receptor signaling pathway|skeletal syste…
MSR1	1.35157e-65	0.17152	0.814	0.397	4.53288e-61	1	2.05	ENSG00000038945	4481	protein_coding	macrophage scavenger receptor 1 [Source:HGNC Symbol;Acc:HGNC:7376]	GO:0010629,GO:0005886,GO:0010744,GO:0016020,GO:0016021,GO:0005515,GO:0005581,GO:0005044,GO:0006898,GO:0006897,GO:0005887,GO:0001540,GO:0030666,GO:0097242,GO:0030169,GO:0034362,GO:0010886,GO:0030301,GO:0038024,GO:0006911,GO:0034381,GO:0042953,GO:0071407,GO:0005829,GO:0031410	negative regulation of gene expression|plasma membrane|positive regulation of macrophage derived foam cell differentiation|membrane|integral component of membrane|protein binding|collagen trimer|scavenger receptor activity|receptor-mediated endocytosis|endocytosis|integral component of plasma membrane|amyloid-beta binding|endocytic vesicle membrane|amyloid-beta clearance|low-density lipoprotein p…	path:hsa04145	Phagosome
ATF3	1.75767e-65	0.811854	0.95	0.667	5.89488e-61	1	1.424	ENSG00000162772	467	protein_coding	activating transcription factor 3 [Source:HGNC Symbol;Acc:HGNC:785]	GO:0005634,GO:0005730,GO:0006355,GO:0003677,GO:0006357,GO:0003700,GO:0005515,GO:0042802,GO:0000978,GO:0000981,GO:0000790,GO:0005654,GO:0001228,GO:0045944,GO:0003714,GO:0042803,GO:0046982,GO:0000977,GO:1990440,GO:0000976,GO:0000122,GO:0044212,GO:0036499,GO:0001227,GO:0006094,GO:0008284,GO:0010628,GO:0030968,GO:0034198,GO:0035914,GO:0045892,GO:0061394,GO:0070373,GO:1903984,GO:1990622	nucleus|nucleolus|regulation of transcription, DNA-templated|DNA binding|regulation of transcription by RNA polymerase II|DNA-binding transcription factor activity|protein binding|identical protein binding|RNA polymerase II proximal promoter sequence-specific DNA binding|DNA-binding transcription factor activity, RNA polymerase II-specific|nuclear chromatin|nucleoplasm|DNA-binding transcription a…	path:hsa05166	Human T-cell leukemia virus 1 infection
EIF4A3	5.29603e-65	0.628033	0.972	0.719	1.77618e-60	1	1.352	ENSG00000141543	9775	protein_coding	eukaryotic translation initiation factor 4A3 [Source:HGNC Symbol;Acc:HGNC:18683]	GO:0003676,GO:0003723,GO:0006397,GO:0008380,GO:0051028,GO:0005634,GO:0005737,GO:0016607,GO:0016020,GO:0000166,GO:0005524,GO:0005654,GO:0016787,GO:0005515,GO:0005681,GO:0004386,GO:0035368,GO:0035613,GO:0043021,GO:0045182,GO:0008306,GO:0010629,GO:0014070,GO:0035640,GO:0072715,GO:0090394,GO:0099578,GO:1902415,GO:1904570,GO:1904574,GO:1990416,GO:0030425,GO:0043025,GO:0098978,GO:0099524,GO:1990904,GO:…	nucleic acid binding|RNA binding|mRNA processing|RNA splicing|mRNA transport|nucleus|cytoplasm|nuclear speck|membrane|nucleotide binding|ATP binding|nucleoplasm|hydrolase activity|protein binding|spliceosomal complex|helicase activity|selenocysteine insertion sequence binding|RNA stem-loop binding|ribonucleoprotein complex binding|translation regulator activity|associative learning|negative regul…	path:hsa03013,path:hsa03015,path:hsa03040	RNA transport|mRNA surveillance pathway|Spliceosome
MERTK	6.66059e-65	0.388311	0.568	0.139	2.23383e-60	1	4.086	ENSG00000153208	10461	protein_coding	MER proto-oncogene, tyrosine kinase [Source:HGNC Symbol;Acc:HGNC:7027]	GO:0005737,GO:0016020,GO:0016021,GO:0000166,GO:0004672,GO:0005524,GO:0016301,GO:0016740,GO:0006468,GO:0016310,GO:0004713,GO:0004714,GO:0018108,GO:0005615,GO:0050900,GO:0005886,GO:0005887,GO:0007169,GO:0043235,GO:0005515,GO:0007399,GO:0016477,GO:0007267,GO:0007166,GO:0050766,GO:0006909,GO:0001779,GO:0001818,GO:0007283,GO:0030168,GO:0032940,GO:0034446,GO:0043277,GO:0043491,GO:0051250,GO:0060041,GO:…	cytoplasm|membrane|integral component of membrane|nucleotide binding|protein kinase activity|ATP binding|kinase activity|transferase activity|protein phosphorylation|phosphorylation|protein tyrosine kinase activity|transmembrane receptor protein tyrosine kinase activity|peptidyl-tyrosine phosphorylation|extracellular space|leukocyte migration|plasma membrane|integral component of plasma membrane|…
MARCKS	7.8139e-65	0.0173344	0.991	0.788	2.62062e-60	1	1.258	ENSG00000277443	4082	protein_coding	myristoylated alanine rich protein kinase C substrate [Source:HGNC Symbol;Acc:HGNC:6759]	GO:0005737,GO:0016020,GO:0003779,GO:0005856,GO:0005925,GO:0005516,GO:0005886,GO:0070062,GO:0015629,GO:0051015,GO:0005080,GO:0042802,GO:0051017,GO:0051260,GO:0051764,GO:0005813,GO:0005938,GO:0032432,GO:0042585	cytoplasm|membrane|actin binding|cytoskeleton|focal adhesion|calmodulin binding|plasma membrane|extracellular exosome|actin cytoskeleton|actin filament binding|protein kinase C binding|identical protein binding|actin filament bundle assembly|protein homooligomerization|actin crosslink formation|centrosome|cell cortex|actin filament bundle|germinal vesicle	path:hsa04666,path:hsa05206	Fc gamma R-mediated phagocytosis|MicroRNAs in cancer
MT-ND1	1.92531e-64	0.439643	1	0.99	6.45709e-60	1	1.01	ENSG00000198888	4535	protein_coding	mitochondrially encoded NADH:ubiquinone oxidoreductase core subunit 1 [Source:HGNC Symbol;Acc:HGNC:7455]	GO:0016020,GO:0016021,GO:0055114,GO:0005743,GO:0005739,GO:0005515,GO:0070469,GO:0009060,GO:0031966,GO:0008137,GO:0005747,GO:0003954,GO:0006120,GO:0032981,GO:0014070,GO:0033194,GO:0042493,GO:0030425,GO:0043025	membrane|integral component of membrane|oxidation-reduction process|mitochondrial inner membrane|mitochondrion|protein binding|respirasome|aerobic respiration|mitochondrial membrane|NADH dehydrogenase (ubiquinone) activity|mitochondrial respiratory chain complex I|NADH dehydrogenase activity|mitochondrial electron transport, NADH to ubiquinone|mitochondrial respiratory chain complex I assembly|re…
CXCL2	5.49354e-64	0.589764	0.864	0.42	1.84242e-59	1	2.057	ENSG00000081041	2920	protein_coding	C-X-C motif chemokine ligand 2 [Source:HGNC Symbol;Acc:HGNC:4603]	GO:0007165,GO:0005576,GO:0005615,GO:0005515,GO:0006955,GO:0006935,GO:0005125,GO:0006954,GO:0008009,GO:0006952,GO:0060326,GO:0071222,GO:0030593,GO:0070098,GO:0007186,GO:0019221,GO:0030595,GO:0061844,GO:0002237	signal transduction|extracellular region|extracellular space|protein binding|immune response|chemotaxis|cytokine activity|inflammatory response|chemokine activity|defense response|cell chemotaxis|cellular response to lipopolysaccharide|neutrophil chemotaxis|chemokine-mediated signaling pathway|G protein-coupled receptor signaling pathway|cytokine-mediated signaling pathway|leukocyte chemotaxis|an…	path:hsa04060,path:hsa04062,path:hsa04064,path:hsa04621,path:hsa04657,path:hsa04668,path:hsa05132,path:hsa05134,path:hsa05167	Cytokine-cytokine receptor interaction|Chemokine signaling pathway|NF-kappa B signaling pathway|NOD-like receptor signaling pathway|IL-17 signaling pathway|TNF signaling pathway|Salmonella infection|Legionellosis|Kaposi sarcoma-associated herpesvirus infection
HOMER3	5.62095e-64	0.308809	0.646	0.21	1.88515e-59	1	3.076	ENSG00000051128	9454	protein_coding	homer scaffold protein 3 [Source:HGNC Symbol;Acc:HGNC:17514]	GO:0005737,GO:0016020,GO:0005886,GO:0005515,GO:0030054,GO:0045202,GO:0045211,GO:0042802,GO:0043005,GO:0005829,GO:0005575,GO:0014069,GO:0030425,GO:0035256,GO:0007216,GO:2001256,GO:0006605,GO:0070885,GO:0032703	cytoplasm|membrane|plasma membrane|protein binding|cell junction|synapse|postsynaptic membrane|identical protein binding|neuron projection|cytosol|cellular_component|postsynaptic density|dendrite|G protein-coupled glutamate receptor binding|G protein-coupled glutamate receptor signaling pathway|regulation of store-operated calcium entry|protein targeting|negative regulation of calcineurin-NFAT si…	path:hsa04068,path:hsa04724	FoxO signaling pathway|Glutamatergic synapse
FCGR3A	8.55984e-63	0.0623299	0.812	0.422	2.8708e-58	1	1.924	ENSG00000203747	2214	protein_coding	Fc fragment of IgG receptor IIIa [Source:HGNC Symbol;Acc:HGNC:3619]	GO:0016020,GO:0016021,GO:0005886,GO:0005576,GO:0038096,GO:0050776,GO:0070062,GO:0006955,GO:0009897,GO:0019864	membrane|integral component of membrane|plasma membrane|extracellular region|Fc-gamma receptor signaling pathway involved in phagocytosis|regulation of immune response|extracellular exosome|immune response|external side of plasma membrane|IgG binding	path:hsa04145,path:hsa04380,path:hsa04650,path:hsa04666,path:hsa05140,path:hsa05150,path:hsa05152,path:hsa05322	Phagosome|Osteoclast differentiation|Natural killer cell mediated cytotoxicity|Fc gamma R-mediated phagocytosis|Leishmaniasis|Staphylococcus aureus infection|Tuberculosis|Systemic lupus erythematosus
IL2RA	1.12052e-62	0.181587	0.413	0.101	3.758e-58	1	4.089	ENSG00000134460	3559	protein_coding	interleukin 2 receptor subunit alpha [Source:HGNC Symbol;Acc:HGNC:6008]	GO:0016020,GO:0016021,GO:0005515,GO:0002376,GO:0005886,GO:0000165,GO:0004911,GO:0019976,GO:0006955,GO:0007166,GO:0019221,GO:0006915,GO:0045589,GO:0002437,GO:0002664,GO:0006924,GO:0007219,GO:0038110,GO:0042102,GO:0042104,GO:0042130,GO:0043029,GO:0045582,GO:0046013,GO:0050672,GO:0050687,GO:0050728,GO:0050777,GO:0005893,GO:0009897,GO:0009986	membrane|integral component of membrane|protein binding|immune system process|plasma membrane|MAPK cascade|interleukin-2 receptor activity|interleukin-2 binding|immune response|cell surface receptor signaling pathway|cytokine-mediated signaling pathway|apoptotic process|regulation of regulatory T cell differentiation|inflammatory response to antigenic stimulus|regulation of T cell tolerance induc…	path:hsa04060,path:hsa04144,path:hsa04151,path:hsa04630,path:hsa04640,path:hsa04658,path:hsa04659,path:hsa05162,path:hsa05166,path:hsa05200	Cytokine-cytokine receptor interaction|Endocytosis|PI3K-Akt signaling pathway|Jak-STAT signaling pathway|Hematopoietic cell lineage|Th1 and Th2 cell differentiation|Th17 cell differentiation|Measles|Human T-cell leukemia virus 1 infection|Pathways in cancer
FRMD4A	1.18091e-62	0.298059	0.529	0.134	3.96052e-58	1	3.948	ENSG00000151474	55691	protein_coding	FERM domain containing 4A [Source:HGNC Symbol;Acc:HGNC:25491]	GO:0005737,GO:0005856,GO:0030054,GO:0005923,GO:0005912,GO:0050714,GO:0030674,GO:0050709,GO:0090162	cytoplasm|cytoskeleton|cell junction|bicellular tight junction|adherens junction|positive regulation of protein secretion|protein binding, bridging|negative regulation of protein secretion|establishment of epithelial cell polarity
C3AR1	3.60368e-62	0.24035	0.734	0.317	1.2086e-57	1	2.315	ENSG00000171860	719	protein_coding	complement C3a receptor 1 [Source:HGNC Symbol;Acc:HGNC:1319]	GO:0016020,GO:0016021,GO:0004930,GO:0007186,GO:0005886,GO:0007165,GO:0006935,GO:0030449,GO:0006954,GO:0004875,GO:0004876,GO:0002430,GO:0010575,GO:0010759,GO:0045766,GO:0090023,GO:0043312,GO:0035579,GO:0005887,GO:0007204,GO:0035577,GO:0007200,GO:0008015,GO:0051482	membrane|integral component of membrane|G protein-coupled receptor activity|G protein-coupled receptor signaling pathway|plasma membrane|signal transduction|chemotaxis|regulation of complement activation|inflammatory response|complement receptor activity|complement component C3a receptor activity|complement receptor mediated signaling pathway|positive regulation of vascular endothelial growth fac…	path:hsa04080,path:hsa04610,path:hsa05150	Neuroactive ligand-receptor interaction|Complement and coagulation cascades|Staphylococcus aureus infection
CXCL3	1.2116e-61	0.174633	0.754	0.32	4.06346e-57	1	2.356	ENSG00000163734	2921	protein_coding	C-X-C motif chemokine ligand 3 [Source:HGNC Symbol;Acc:HGNC:4604]	GO:0005576,GO:0005615,GO:0006955,GO:0006935,GO:0005125,GO:0006954,GO:0008009,GO:0006952,GO:0071222,GO:0030593,GO:0070098,GO:0007186,GO:0030595,GO:0061844	extracellular region|extracellular space|immune response|chemotaxis|cytokine activity|inflammatory response|chemokine activity|defense response|cellular response to lipopolysaccharide|neutrophil chemotaxis|chemokine-mediated signaling pathway|G protein-coupled receptor signaling pathway|leukocyte chemotaxis|antimicrobial humoral immune response mediated by antimicrobial peptide	path:hsa04060,path:hsa04062,path:hsa04621,path:hsa04657,path:hsa04668,path:hsa05132,path:hsa05134,path:hsa05167	Cytokine-cytokine receptor interaction|Chemokine signaling pathway|NOD-like receptor signaling pathway|IL-17 signaling pathway|TNF signaling pathway|Salmonella infection|Legionellosis|Kaposi sarcoma-associated herpesvirus infection
DDX5	1.96583e-61	0.430588	0.998	0.954	6.59299e-57	1	1.046	ENSG00000108654	1655	protein_coding	DEAD-box helicase 5 [Source:HGNC Symbol;Acc:HGNC:2746]	GO:0030509,GO:0003676,GO:0003723,GO:0006397,GO:0008380,GO:0005634,GO:0016020,GO:0000166,GO:0005524,GO:0016787,GO:0005515,GO:0005681,GO:0048511,GO:0004386,GO:0000398,GO:0071013,GO:0005730,GO:0003724,GO:0005737,GO:0000956,GO:0000122,GO:0005654,GO:0070062,GO:1990904,GO:0006357,GO:0000381,GO:0043021,GO:0070412,GO:0003730,GO:0030521,GO:0030520,GO:0046332,GO:0072332,GO:0050681,GO:0043517,GO:1990841,GO:…	BMP signaling pathway|nucleic acid binding|RNA binding|mRNA processing|RNA splicing|nucleus|membrane|nucleotide binding|ATP binding|hydrolase activity|protein binding|spliceosomal complex|rhythmic process|helicase activity|mRNA splicing, via spliceosome|catalytic step 2 spliceosome|nucleolus|RNA helicase activity|cytoplasm|nuclear-transcribed mRNA catabolic process|negative regulation of transcri…	path:hsa03040,path:hsa05202,path:hsa05205	Spliceosome|Transcriptional misregulation in cancer|Proteoglycans in cancer
FMNL2	4.38697e-61	0.175411	0.594	0.228	1.4713e-56	1	2.605	ENSG00000157827	114793	protein_coding	formin like 2 [Source:HGNC Symbol;Acc:HGNC:18267]	GO:0005737,GO:0003779,GO:0030036,GO:0007010,GO:0016043,GO:0005829,GO:0017048,GO:0045296,GO:0022604,GO:0008360,GO:0030866,GO:0032794	cytoplasm|actin binding|actin cytoskeleton organization|cytoskeleton organization|cellular component organization|cytosol|Rho GTPase binding|cadherin binding|regulation of cell morphogenesis|regulation of cell shape|cortical actin cytoskeleton organization|GTPase activating protein binding
CTSB	7.80396e-61	0.278803	0.991	0.853	2.61729e-56	1	1.162	ENSG00000164733	1508	protein_coding	cathepsin B [Source:HGNC Symbol;Acc:HGNC:2527]	GO:0008234,GO:0006508,GO:0005615,GO:0043231,GO:0005730,GO:0016787,GO:0005515,GO:0008233,GO:0005576,GO:0042470,GO:0048471,GO:0004175,GO:0004197,GO:0046697,GO:0046718,GO:0050790,GO:0005764,GO:0070062,GO:0062023,GO:0043312,GO:0042981,GO:0005622,GO:0002224,GO:1904813,GO:0030855,GO:0051603,GO:0030574,GO:0005518,GO:0043394,GO:0097067,GO:0036021	cysteine-type peptidase activity|proteolysis|extracellular space|intracellular membrane-bounded organelle|nucleolus|hydrolase activity|protein binding|peptidase activity|extracellular region|melanosome|perinuclear region of cytoplasm|endopeptidase activity|cysteine-type endopeptidase activity|decidualization|viral entry into host cell|regulation of catalytic activity|lysosome|extracellular exosom…	path:hsa04140,path:hsa04142,path:hsa04210,path:hsa04612,path:hsa04621,path:hsa04924	Autophagy - animal|Lysosome|Apoptosis|Antigen processing and presentation|NOD-like receptor signaling pathway|Renin secretion
CD84	9.16647e-61	0.461199	0.801	0.355	3.07425e-56	1	2.256	ENSG00000066294	8832	protein_coding	CD84 molecule [Source:HGNC Symbol;Acc:HGNC:1704]	GO:0016020,GO:0016021,GO:0007155,GO:0005886,GO:0005515,GO:0006914,GO:0002376,GO:0045087,GO:0002250,GO:0050900,GO:0042802,GO:0005887,GO:0043305,GO:0006952,GO:0007156,GO:2001256,GO:0033004,GO:0032685,GO:0032701	membrane|integral component of membrane|cell adhesion|plasma membrane|protein binding|autophagy|immune system process|innate immune response|adaptive immune response|leukocyte migration|identical protein binding|integral component of plasma membrane|negative regulation of mast cell degranulation|defense response|homophilic cell adhesion via plasma membrane adhesion molecules|regulation of store-o…
CYFIP1	1.70205e-60	0.391028	0.788	0.34	5.70833e-56	1	2.318	ENSG00000273749	23191	protein_coding	cytoplasmic FMR1 interacting protein 1 [Source:HGNC Symbol;Acc:HGNC:13759]	GO:0005737,GO:0003779,GO:0042995,GO:0005515,GO:0007275,GO:0048471,GO:0030054,GO:0045202,GO:0030154,GO:0005925,GO:0038096,GO:0005576,GO:0007399,GO:0007411,GO:0043005,GO:0005829,GO:0051015,GO:0030027,GO:0070062,GO:0000340,GO:0005845,GO:0043312,GO:0008360,GO:0001726,GO:0030032,GO:0034774,GO:0035580,GO:1904724,GO:0048010,GO:0050890,GO:0048365,GO:2000601,GO:0000902,GO:0031529,GO:0030031,GO:0048675,GO:…	cytoplasm|actin binding|cell projection|protein binding|multicellular organism development|perinuclear region of cytoplasm|cell junction|synapse|cell differentiation|focal adhesion|Fc-gamma receptor signaling pathway involved in phagocytosis|extracellular region|nervous system development|axon guidance|neuron projection|cytosol|actin filament binding|lamellipodium|extracellular exosome|RNA 7-meth…	path:hsa03013,path:hsa04810	RNA transport|Regulation of actin cytoskeleton
EGR2	2.18084e-60	0.872286	0.6	0.195	7.31411e-56	1	3.077	ENSG00000122877	1959	protein_coding	early growth response 2 [Source:HGNC Symbol;Acc:HGNC:3239]	GO:0005634,GO:0003676,GO:0005737,GO:0043231,GO:0046872,GO:0016740,GO:0005654,GO:0003677,GO:0003700,GO:0045893,GO:0000981,GO:0005515,GO:0006357,GO:0000790,GO:0000978,GO:0003682,GO:0001228,GO:0045944,GO:0031625,GO:0044212,GO:0016925,GO:0007420,GO:0001102,GO:0007422,GO:0006366,GO:0045444,GO:0061665,GO:0071837,GO:0006355,GO:0006611,GO:0007611,GO:0007622,GO:0008045,GO:0014037,GO:0021569,GO:0021612,GO:…	nucleus|nucleic acid binding|cytoplasm|intracellular membrane-bounded organelle|metal ion binding|transferase activity|nucleoplasm|DNA binding|DNA-binding transcription factor activity|positive regulation of transcription, DNA-templated|DNA-binding transcription factor activity, RNA polymerase II-specific|protein binding|regulation of transcription by RNA polymerase II|nuclear chromatin|RNA polym…	path:hsa04625,path:hsa05161,path:hsa05166,path:hsa05203	C-type lectin receptor signaling pathway|Hepatitis B|Human T-cell leukemia virus 1 infection|Viral carcinogenesis
FRMD4B	3.18222e-60	0.33651	0.795	0.366	1.06725e-55	1	2.172	ENSG00000114541	23150	protein_coding	FERM domain containing 4B [Source:HGNC Symbol;Acc:HGNC:24886]	GO:0005737,GO:0005615,GO:0005856,GO:0030054,GO:0005923,GO:0005912,GO:0090162,GO:0001726	cytoplasm|extracellular space|cytoskeleton|cell junction|bicellular tight junction|adherens junction|establishment of epithelial cell polarity|ruffle
IER3	4.08672e-60	0.695308	0.989	0.812	1.3706e-55	1	1.218	ENSG00000137331	8870	protein_coding	immediate early response 3 [Source:HGNC Symbol;Acc:HGNC:5392]	GO:0043066,GO:0016020,GO:0016021,GO:0005515,GO:0005634,GO:0005829,GO:0009653,GO:0006915,GO:0014066,GO:2001020	negative regulation of apoptotic process|membrane|integral component of membrane|protein binding|nucleus|cytosol|anatomical structure morphogenesis|apoptotic process|regulation of phosphatidylinositol 3-kinase signaling|regulation of response to DNA damage stimulus
EBI3	7.23477e-60	0.218931	0.393	0.074	2.4264e-55	1	5.311	ENSG00000105246	10148	protein_coding	Epstein-Barr virus induced 3 [Source:HGNC Symbol;Acc:HGNC:3129]	GO:0016020,GO:0005615,GO:0005515,GO:0005576,GO:0004896,GO:0005125,GO:0009897,GO:0043235,GO:0005886,GO:0042088,GO:0005788,GO:0045078,GO:0070106,GO:0070757,GO:0019955,GO:0006959,GO:0045523,GO:0042098,GO:0046641	membrane|extracellular space|protein binding|extracellular region|cytokine receptor activity|cytokine activity|external side of plasma membrane|receptor complex|plasma membrane|T-helper 1 type immune response|endoplasmic reticulum lumen|positive regulation of interferon-gamma biosynthetic process|interleukin-27-mediated signaling pathway|interleukin-35-mediated signaling pathway|cytokine binding|…
FTL	2.29415e-59	0.281359	1	0.999	7.69413e-55	1	1.001	ENSG00000087086	2512	protein_coding	ferritin light chain [Source:HGNC Symbol;Acc:HGNC:3999]	GO:0005623,GO:0016020,GO:0046872,GO:0006879,GO:0055114,GO:0005515,GO:0008199,GO:0006826,GO:0005506,GO:0005576,GO:0042802,GO:0005737,GO:0005829,GO:0070062,GO:0043312,GO:0035578,GO:0004322,GO:0055072,GO:0008198,GO:0006880,GO:0008043,GO:0044754	cell|membrane|metal ion binding|cellular iron ion homeostasis|oxidation-reduction process|protein binding|ferric iron binding|iron ion transport|iron ion binding|extracellular region|identical protein binding|cytoplasm|cytosol|extracellular exosome|neutrophil degranulation|azurophil granule lumen|ferroxidase activity|iron ion homeostasis|ferrous iron binding|intracellular sequestering of iron ion…	path:hsa04216,path:hsa04217,path:hsa04978	Ferroptosis|Necroptosis|Mineral absorption
HEXA	4.51101e-59	0.578816	0.877	0.545	1.5129e-54	1	1.609	ENSG00000213614	3073	protein_coding	hexosaminidase subunit alpha [Source:HGNC Symbol;Acc:HGNC:4878]	GO:0016020,GO:0016787,GO:0005975,GO:0005515,GO:0008152,GO:0004553,GO:0016798,GO:0005764,GO:0004563,GO:0006687,GO:0070062,GO:0102148,GO:0042582,GO:0043202,GO:0030207,GO:0046982,GO:0042340,GO:0030214,GO:0006024,GO:0008375	membrane|hydrolase activity|carbohydrate metabolic process|protein binding|metabolic process|hydrolase activity, hydrolyzing O-glycosyl compounds|hydrolase activity, acting on glycosyl bonds|lysosome|beta-N-acetylhexosaminidase activity|glycosphingolipid metabolic process|extracellular exosome|N-acetyl-beta-D-galactosaminidase activity|azurophil granule|lysosomal lumen|chondroitin sulfate catabol…	path:hsa00511,path:hsa00520,path:hsa00531,path:hsa00603,path:hsa00604,path:hsa04142	Other glycan degradation|Amino sugar and nucleotide sugar metabolism|Glycosaminoglycan degradation|Glycosphingolipid biosynthesis - globo and isoglobo series|Glycosphingolipid biosynthesis - ganglio series|Lysosome
ELL2	1.14897e-58	0.550866	0.834	0.403	3.85341e-54	1	2.069	ENSG00000118985	22936	protein_coding	elongation factor for RNA polymerase II 2 [Source:HGNC Symbol;Acc:HGNC:17064]	GO:0005634,GO:0005654,GO:0006368,GO:0005515,GO:0008023,GO:0042795	nucleus|nucleoplasm|transcription elongation from RNA polymerase II promoter|protein binding|transcription elongation factor complex|snRNA transcription by RNA polymerase II
NAIP	1.38374e-58	0.172166	0.743	0.349	4.64078e-54	1	2.129	ENSG00000249437	4671	protein_coding	NLR family apoptosis inhibitory protein [Source:HGNC Symbol;Acc:HGNC:7634]	GO:0005737,GO:0046872,GO:0000166,GO:0005524,GO:0043066,GO:0006915,GO:0006954,GO:0002376,GO:0045087,GO:0043027,GO:0005515,GO:0030414,GO:0010466,GO:0016323,GO:0007399,GO:0043524,GO:0043154,GO:0004869	cytoplasm|metal ion binding|nucleotide binding|ATP binding|negative regulation of apoptotic process|apoptotic process|inflammatory response|immune system process|innate immune response|cysteine-type endopeptidase inhibitor activity involved in apoptotic process|protein binding|peptidase inhibitor activity|negative regulation of peptidase activity|basolateral plasma membrane|nervous system develop…	path:hsa04621,path:hsa05134	NOD-like receptor signaling pathway|Legionellosis
ITGB5	1.91357e-58	0.293797	0.598	0.187	6.41773e-54	1	3.198	ENSG00000082781	3693	protein_coding	integrin subunit beta 5 [Source:HGNC Symbol;Acc:HGNC:6160]	GO:0016020,GO:0016021,GO:0007155,GO:0005515,GO:0007229,GO:0009986,GO:0008305,GO:0046718,GO:0005925,GO:0005886,GO:0038023,GO:0070062,GO:0016477,GO:0002479,GO:0016032,GO:0005178,GO:0007160,GO:0033627,GO:0030198,GO:0007179,GO:0006936,GO:0001618,GO:0043235,GO:0035987,GO:0034684,GO:0045335,GO:0043149,GO:0090136	membrane|integral component of membrane|cell adhesion|protein binding|integrin-mediated signaling pathway|cell surface|integrin complex|viral entry into host cell|focal adhesion|plasma membrane|signaling receptor activity|extracellular exosome|cell migration|antigen processing and presentation of exogenous peptide antigen via MHC class I, TAP-dependent|viral process|integrin binding|cell-matrix a…	path:hsa04145,path:hsa04151,path:hsa04510,path:hsa04512,path:hsa04810,path:hsa05165,path:hsa05205,path:hsa05410,path:hsa05412,path:hsa05414	Phagosome|PI3K-Akt signaling pathway|Focal adhesion|ECM-receptor interaction|Regulation of actin cytoskeleton|Human papillomavirus infection|Proteoglycans in cancer|Hypertrophic cardiomyopathy (HCM)|Arrhythmogenic right ventricular cardiomyopathy (ARVC)|Dilated cardiomyopathy (DCM)
HSPA1A	2.27151e-58	0.339252	0.998	0.971	7.61818e-54	1	1.028	ENSG00000204389	3303	protein_coding	heat shock protein family A (Hsp70) member 1A [Source:HGNC Symbol;Acc:HGNC:5232]	GO:0010628,GO:0048471,GO:0003723,GO:0005634,GO:0005737,GO:0016607,GO:0000166,GO:0005524,GO:0043066,GO:0005783,GO:0005739,GO:0005829,GO:0005856,GO:0005515,GO:0046718,GO:0005925,GO:0005813,GO:0005815,GO:0005576,GO:0051082,GO:0042026,GO:0016887,GO:0005886,GO:0016192,GO:0034605,GO:0031625,GO:0006986,GO:0003714,GO:0005654,GO:0045296,GO:0070062,GO:0050821,GO:0005814,GO:0008285,GO:0008180,GO:0072562,GO:…	positive regulation of gene expression|perinuclear region of cytoplasm|RNA binding|nucleus|cytoplasm|nuclear speck|nucleotide binding|ATP binding|negative regulation of apoptotic process|endoplasmic reticulum|mitochondrion|cytosol|cytoskeleton|protein binding|viral entry into host cell|focal adhesion|centrosome|microtubule organizing center|extracellular region|unfolded protein binding|protein re…	path:hsa03040,path:hsa04010,path:hsa04141,path:hsa04144,path:hsa04213,path:hsa04612,path:hsa04915,path:hsa05020,path:hsa05134,path:hsa05145,path:hsa05162,path:hsa05164	Spliceosome|MAPK signaling pathway|Protein processing in endoplasmic reticulum|Endocytosis|Longevity regulating pathway - multiple species|Antigen processing and presentation|Estrogen signaling pathway|Prion diseases|Legionellosis|Toxoplasmosis|Measles|Influenza A
PRR5	3.14239e-58	0.193904	0.387	0.078	1.05389e-53	1	4.962	ENSG00000186654	55615	protein_coding	proline rich 5 [Source:HGNC Symbol;Acc:HGNC:31682]	GO:0005515,GO:0007049,GO:0005829,GO:0032148,GO:0031932,GO:0038203,GO:0001934,GO:0014068	protein binding|cell cycle|cytosol|activation of protein kinase B activity|TORC2 complex|TORC2 signaling|positive regulation of protein phosphorylation|positive regulation of phosphatidylinositol 3-kinase signaling	path:hsa04150	mTOR signaling pathway
CREG1	3.83214e-58	0.29375	0.94	0.59	1.28522e-53	1	1.593	ENSG00000143162	8804	protein_coding	cellular repressor of E1A stimulated genes 1 [Source:HGNC Symbol;Acc:HGNC:2351]	GO:0005576,GO:0048037,GO:0005615,GO:1903507,GO:0070062,GO:0040008,GO:0043312,GO:0007275,GO:0003714,GO:0006357,GO:0035578,GO:0008134,GO:0006355,GO:0005667	extracellular region|cofactor binding|extracellular space|negative regulation of nucleic acid-templated transcription|extracellular exosome|regulation of growth|neutrophil degranulation|multicellular organism development|transcription corepressor activity|regulation of transcription by RNA polymerase II|azurophil granule lumen|transcription factor binding|regulation of transcription, DNA-template…
BLVRB	7.88215e-58	0.555363	0.931	0.642	2.64352e-53	1	1.45	ENSG00000090013	645	protein_coding	biliverdin reductase B [Source:HGNC Symbol;Acc:HGNC:1063]	GO:0005737,GO:0005829,GO:0005654,GO:0016491,GO:0055114,GO:0005886,GO:0004074,GO:0042167,GO:0070062,GO:0042602,GO:0043195	cytoplasm|cytosol|nucleoplasm|oxidoreductase activity|oxidation-reduction process|plasma membrane|biliverdin reductase activity|heme catabolic process|extracellular exosome|riboflavin reductase (NADPH) activity|terminal bouton	path:hsa00740,path:hsa00860	Riboflavin metabolism|Porphyrin and chlorophyll metabolism
HLA-E	1.01486e-57	0.388335	0.996	0.928	3.40364e-53	1	1.073	ENSG00000204592	3133	protein_coding	major histocompatibility complex, class I, E [Source:HGNC Symbol;Acc:HGNC:4962]	GO:0016020,GO:0016021,GO:0005794,GO:0005886,GO:0005515,GO:0005576,GO:0006955,GO:0000139,GO:0009986,GO:0002376,GO:0045087,GO:0005615,GO:0002250,GO:0009897,GO:0050776,GO:0042605,GO:0019882,GO:0002474,GO:0042612,GO:0070062,GO:0002479,GO:0019731,GO:0050830,GO:0005102,GO:0030670,GO:0002519,GO:0032753,GO:0045953,GO:0060333,GO:0012507,GO:0002717,GO:0060337,GO:0001916,GO:0042288,GO:0071556,GO:0045954,GO:…	membrane|integral component of membrane|Golgi apparatus|plasma membrane|protein binding|extracellular region|immune response|Golgi membrane|cell surface|immune system process|innate immune response|extracellular space|adaptive immune response|external side of plasma membrane|regulation of immune response|peptide antigen binding|antigen processing and presentation|antigen processing and presentati…	path:hsa04144,path:hsa04145,path:hsa04218,path:hsa04514,path:hsa04612,path:hsa04650,path:hsa04940,path:hsa05163,path:hsa05165,path:hsa05166,path:hsa05167,path:hsa05168,path:hsa05169,path:hsa05170,path:hsa05203,path:hsa05320,path:hsa05330,path:hsa05332,path:hsa05416	Endocytosis|Phagosome|Cellular senescence|Cell adhesion molecules (CAMs)|Antigen processing and presentation|Natural killer cell mediated cytotoxicity|Type I diabetes mellitus|Human cytomegalovirus infection|Human papillomavirus infection|Human T-cell leukemia virus 1 infection|Kaposi sarcoma-associated herpesvirus infection|Herpes simplex infection|Epstein-Barr virus infection|Human immunodefici…
AXL	1.09325e-57	0.335874	0.749	0.317	3.66656e-53	1	2.363	ENSG00000167601	558	protein_coding	AXL receptor tyrosine kinase [Source:HGNC Symbol;Acc:HGNC:905]	GO:0016020,GO:0016021,GO:0000166,GO:0004672,GO:0005524,GO:0016301,GO:0016740,GO:0006468,GO:0016310,GO:0004713,GO:0004714,GO:0018108,GO:0005615,GO:0005886,GO:0005515,GO:0030154,GO:0009986,GO:0002376,GO:0045087,GO:0005887,GO:0007169,GO:0043235,GO:0070062,GO:0007399,GO:0043066,GO:0071222,GO:0016477,GO:0016032,GO:0007165,GO:0032689,GO:0006909,GO:0048010,GO:0001786,GO:0001618,GO:0046718,GO:0097028,GO:…	membrane|integral component of membrane|nucleotide binding|protein kinase activity|ATP binding|kinase activity|transferase activity|protein phosphorylation|phosphorylation|protein tyrosine kinase activity|transmembrane receptor protein tyrosine kinase activity|peptidyl-tyrosine phosphorylation|extracellular space|plasma membrane|protein binding|cell differentiation|cell surface|immune system proc…	path:hsa01521	EGFR tyrosine kinase inhibitor resistance
SLC7A8	1.32672e-57	0.2288	0.456	0.114	4.44954e-53	1	4	ENSG00000092068	23428	protein_coding	solute carrier family 7 member 8 [Source:HGNC Symbol;Acc:HGNC:11066]	GO:0016020,GO:0016021,GO:0022857,GO:0055085,GO:0005737,GO:0005886,GO:0003333,GO:0006865,GO:0050900,GO:0042605,GO:0005515,GO:0016323,GO:1902475,GO:0005887,GO:0019534,GO:1901998,GO:0009636,GO:0015101,GO:0015171,GO:0015175,GO:0015179,GO:0015804,GO:0015695,GO:0055065,GO:0015807	membrane|integral component of membrane|transmembrane transporter activity|transmembrane transport|cytoplasm|plasma membrane|amino acid transmembrane transport|amino acid transport|leukocyte migration|peptide antigen binding|protein binding|basolateral plasma membrane|L-alpha-amino acid transmembrane transport|integral component of plasma membrane|toxin transmembrane transporter activity|toxin tr…	path:hsa04974	Protein digestion and absorption
TANK	6.72109e-57	0.597354	0.838	0.509	2.25412e-52	1	1.646	ENSG00000136560	10010	protein_coding	TRAF family member associated NFKB activator [Source:HGNC Symbol;Acc:HGNC:11562]	GO:0005737,GO:0046872,GO:0005829,GO:0005515,GO:0006508,GO:0006974,GO:0007249,GO:0004843,GO:0032991,GO:0071347,GO:0071356,GO:0016032,GO:0031625,GO:0007165,GO:0035666,GO:0043124,GO:0071479,GO:1903003,GO:0035800,GO:2000158	cytoplasm|metal ion binding|cytosol|protein binding|proteolysis|cellular response to DNA damage stimulus|I-kappaB kinase/NF-kappaB signaling|thiol-dependent ubiquitin-specific protease activity|protein-containing complex|cellular response to interleukin-1|cellular response to tumor necrosis factor|viral process|ubiquitin protein ligase binding|signal transduction|TRIF-dependent toll-like receptor…	path:hsa04621,path:hsa04622	NOD-like receptor signaling pathway|RIG-I-like receptor signaling pathway
LILRB5	7.74063e-57	0.397595	0.462	0.098	2.59605e-52	1	4.714	ENSG00000105609	10990	protein_coding	leukocyte immunoglobulin like receptor B5 [Source:HGNC Symbol;Acc:HGNC:6609]	GO:0016020,GO:0016021,GO:0002376,GO:0002250,GO:0007166,GO:0004888,GO:0006952	membrane|integral component of membrane|immune system process|adaptive immune response|cell surface receptor signaling pathway|transmembrane signaling receptor activity|defense response	path:hsa04380	Osteoclast differentiation
FCGR2A	2.13417e-56	0.287991	0.983	0.706	7.15757e-52	1	1.392	ENSG00000143226	9103	protein_coding	Fc fragment of IgG receptor IIa [Source:HGNC Symbol;Acc:HGNC:3616]	GO:0016020,GO:0016021,GO:0005886,GO:0005515,GO:0002376,GO:0038096,GO:0043312,GO:0030667,GO:0019864	membrane|integral component of membrane|plasma membrane|protein binding|immune system process|Fc-gamma receptor signaling pathway involved in phagocytosis|neutrophil degranulation|secretory granule membrane|IgG binding	path:hsa04145,path:hsa04380,path:hsa04611,path:hsa04666,path:hsa05140,path:hsa05150,path:hsa05152,path:hsa05322	Phagosome|Osteoclast differentiation|Platelet activation|Fc gamma R-mediated phagocytosis|Leishmaniasis|Staphylococcus aureus infection|Tuberculosis|Systemic lupus erythematosus
CXCL8	3.295e-56	0.406197	0.927	0.622	1.10508e-51	1	1.49	ENSG00000169429	3576	protein_coding	C-X-C motif chemokine ligand 8 [Source:HGNC Symbol;Acc:HGNC:6025]	GO:0007165,GO:0005576,GO:0005615,GO:0006955,GO:0006935,GO:0005125,GO:0006954,GO:0008009,GO:0006952,GO:0005153,GO:0030593,GO:0042119,GO:0071222,GO:0005515,GO:0070098,GO:0007050,GO:0071347,GO:0071356,GO:0030155,GO:0007186,GO:0001525,GO:0019221,GO:0034976,GO:0035556,GO:0090023,GO:0008285,GO:0030595,GO:0061844,GO:0044344,GO:0019722,GO:0045744,GO:0050930,GO:0031623,GO:0048566,GO:0045766,GO:0036499,GO:…	signal transduction|extracellular region|extracellular space|immune response|chemotaxis|cytokine activity|inflammatory response|chemokine activity|defense response|interleukin-8 receptor binding|neutrophil chemotaxis|neutrophil activation|cellular response to lipopolysaccharide|protein binding|chemokine-mediated signaling pathway|cell cycle arrest|cellular response to interleukin-1|cellular respo…	path:hsa04060,path:hsa04062,path:hsa04064,path:hsa04072,path:hsa04218,path:hsa04620,path:hsa04621,path:hsa04622,path:hsa04657,path:hsa04932,path:hsa04933,path:hsa05120,path:hsa05131,path:hsa05132,path:hsa05133,path:hsa05134,path:hsa05142,path:hsa05144,path:hsa05146,path:hsa05160,path:hsa05161,path:hsa05163,path:hsa05164,path:hsa05167,path:hsa05200,path:hsa05202,path:hsa05219,path:hsa05323	Cytokine-cytokine receptor interaction|Chemokine signaling pathway|NF-kappa B signaling pathway|Phospholipase D signaling pathway|Cellular senescence|Toll-like receptor signaling pathway|NOD-like receptor signaling pathway|RIG-I-like receptor signaling pathway|IL-17 signaling pathway|Non-alcoholic fatty liver disease (NAFLD)|AGE-RAGE signaling pathway in diabetic complications|Epithelial cell sig…
SPRED1	4.68717e-56	0.413842	0.665	0.233	1.57198e-51	1	2.854	ENSG00000166068	161742	protein_coding	sprouty related EVH1 domain containing 1 [Source:HGNC Symbol;Acc:HGNC:20249]	GO:0016525,GO:0043409,GO:0005634,GO:0016020,GO:0007275,GO:0005886,GO:0005515,GO:0005901,GO:0009966,GO:0005829,GO:0000165,GO:0019901,GO:0019902,GO:0010923,GO:0010801,GO:0008543,GO:0030291,GO:0031410,GO:0043517,GO:0000188,GO:0060979,GO:0090311,GO:0005173,GO:0006469,GO:0043408,GO:0070373,GO:0090051	negative regulation of angiogenesis|negative regulation of MAPK cascade|nucleus|membrane|multicellular organism development|plasma membrane|protein binding|caveola|regulation of signal transduction|cytosol|MAPK cascade|protein kinase binding|phosphatase binding|negative regulation of phosphatase activity|negative regulation of peptidyl-threonine phosphorylation|fibroblast growth factor receptor s…
CEBPB	4.92702e-56	0.424815	0.987	0.814	1.65242e-51	1	1.213	ENSG00000172216	1051	protein_coding	CCAAT enhancer binding protein beta [Source:HGNC Symbol;Acc:HGNC:1834]	GO:0005634,GO:0005737,GO:0005654,GO:0006355,GO:0003677,GO:0003700,GO:0042803,GO:0005515,GO:0030154,GO:0042742,GO:0000122,GO:0000981,GO:0000790,GO:0006954,GO:0006955,GO:0032753,GO:0006366,GO:0046982,GO:0045944,GO:0034976,GO:0120162,GO:0070059,GO:0001227,GO:0060850,GO:0045893,GO:1990440,GO:0045600,GO:0042130,GO:0001541,GO:0006953,GO:0045670,GO:0000977,GO:0000978,GO:0000979,GO:0001228,GO:0003682,GO:…	nucleus|cytoplasm|nucleoplasm|regulation of transcription, DNA-templated|DNA binding|DNA-binding transcription factor activity|protein homodimerization activity|protein binding|cell differentiation|defense response to bacterium|negative regulation of transcription by RNA polymerase II|DNA-binding transcription factor activity, RNA polymerase II-specific|nuclear chromatin|inflammatory response|imm…	path:hsa04657,path:hsa04668,path:hsa05152,path:hsa05202	IL-17 signaling pathway|TNF signaling pathway|Tuberculosis|Transcriptional misregulation in cancer
ZNF331	5.98696e-56	0.757592	0.911	0.6	2.00791e-51	1	1.518	ENSG00000130844	55422	protein_coding	zinc finger protein 331 [Source:HGNC Symbol;Acc:HGNC:15489]	GO:0003676,GO:0005634,GO:0046872,GO:0006355,GO:0008270,GO:0003677,GO:0005622	nucleic acid binding|nucleus|metal ion binding|regulation of transcription, DNA-templated|zinc ion binding|DNA binding|intracellular
RBM47	9.36647e-56	0.439304	0.903	0.52	3.14133e-51	1	1.737	ENSG00000163694	54502	protein_coding	RNA binding motif protein 47 [Source:HGNC Symbol;Acc:HGNC:30358]	GO:0003676,GO:0003723,GO:0005634,GO:0003729,GO:0016554,GO:0002244	nucleic acid binding|RNA binding|nucleus|mRNA binding|cytidine to uridine editing|hematopoietic progenitor cell differentiation
DDX18	1.08707e-55	0.596309	0.849	0.544	3.64581e-51	1	1.561	ENSG00000088205	8886	protein_coding	DEAD-box helicase 18 [Source:HGNC Symbol;Acc:HGNC:2741]	GO:0003676,GO:0003723,GO:0005634,GO:0016020,GO:0000166,GO:0005524,GO:0005730,GO:0016787,GO:0005694,GO:0004386,GO:0003724,GO:0071392,GO:0005515,GO:0000463	nucleic acid binding|RNA binding|nucleus|membrane|nucleotide binding|ATP binding|nucleolus|hydrolase activity|chromosome|helicase activity|RNA helicase activity|cellular response to estradiol stimulus|protein binding|maturation of LSU-rRNA from tricistronic rRNA transcript (SSU-rRNA, 5.8S rRNA, LSU-rRNA)
DMXL2	1.53114e-55	0.207866	0.711	0.32	5.13514e-51	1	2.222	ENSG00000104093	23312	protein_coding	Dmx like 2 [Source:HGNC Symbol;Acc:HGNC:2938]	GO:0016020,GO:0005615,GO:0030054,GO:0031410,GO:0045202,GO:0030672,GO:0017137,GO:0007035,GO:0008021,GO:0043291,GO:0005515	membrane|extracellular space|cell junction|cytoplasmic vesicle|synapse|synaptic vesicle membrane|Rab GTPase binding|vacuolar acidification|synaptic vesicle|RAVE complex|protein binding
ATP1B1	2.18929e-55	0.553	0.901	0.542	7.34245e-51	1	1.662	ENSG00000143153	481	protein_coding	ATPase Na+/K+ transporting subunit beta 1 [Source:HGNC Symbol;Acc:HGNC:804]	GO:0050821,GO:0016020,GO:0016021,GO:0007155,GO:0006811,GO:0006813,GO:0005886,GO:0005515,GO:0006814,GO:0050900,GO:0010248,GO:1990573,GO:0070062,GO:0034220,GO:0042383,GO:0005391,GO:0008022,GO:0019901,GO:0001666,GO:0006874,GO:0010468,GO:0010882,GO:0030001,GO:0055119,GO:0060048,GO:1903169,GO:1903281,GO:0005890,GO:0005901,GO:0014704,GO:0016323,GO:0016324,GO:1903278,GO:1903779,GO:1903561,GO:0051117,GO:…	protein stabilization|membrane|integral component of membrane|cell adhesion|ion transport|potassium ion transport|plasma membrane|protein binding|sodium ion transport|leukocyte migration|establishment or maintenance of transmembrane electrochemical gradient|potassium ion import across plasma membrane|extracellular exosome|ion transmembrane transport|sarcolemma|sodium:potassium-exchanging ATPase a…	path:hsa04022,path:hsa04024,path:hsa04260,path:hsa04261,path:hsa04911,path:hsa04918,path:hsa04919,path:hsa04925,path:hsa04960,path:hsa04961,path:hsa04964,path:hsa04970,path:hsa04971,path:hsa04972,path:hsa04973,path:hsa04974,path:hsa04976,path:hsa04978	cGMP-PKG signaling pathway|cAMP signaling pathway|Cardiac muscle contraction|Adrenergic signaling in cardiomyocytes|Insulin secretion|Thyroid hormone synthesis|Thyroid hormone signaling pathway|Aldosterone synthesis and secretion|Aldosterone-regulated sodium reabsorption|Endocrine and other factor-regulated calcium reabsorption|Proximal tubule bicarbonate reclamation|Salivary secretion|Gastric ac…
DOCK4	6.32372e-55	0.21109	0.62	0.24	2.12085e-50	1	2.583	ENSG00000128512	9732	protein_coding	dedicator of cytokinesis 4 [Source:HGNC Symbol;Acc:HGNC:19192]	GO:0007264,GO:0005085,GO:0005096,GO:0043547,GO:1904754,GO:0005737,GO:0016020,GO:0005794,GO:0005730,GO:0005829,GO:0005886,GO:0042995,GO:0005515,GO:0017124,GO:0030971,GO:0060326,GO:0030165,GO:0048365,GO:1904694,GO:0032420,GO:0032421	small GTPase mediated signal transduction|guanyl-nucleotide exchange factor activity|GTPase activator activity|positive regulation of GTPase activity|positive regulation of vascular associated smooth muscle cell migration|cytoplasm|membrane|Golgi apparatus|nucleolus|cytosol|plasma membrane|cell projection|protein binding|SH3 domain binding|receptor tyrosine kinase binding|cell chemotaxis|PDZ doma…	path:hsa04015	Rap1 signaling pathway
SDS	7.82538e-55	0.515432	0.717	0.29	2.62448e-50	1	2.472	ENSG00000135094	10993	protein_coding	serine dehydratase [Source:HGNC Symbol;Acc:HGNC:10691]	GO:0005737,GO:0005829,GO:0005739,GO:0016829,GO:0042803,GO:0030170,GO:0006520,GO:0006094,GO:0019518,GO:0003941,GO:0004794,GO:0006565,GO:0006567,GO:0042866	cytoplasm|cytosol|mitochondrion|lyase activity|protein homodimerization activity|pyridoxal phosphate binding|cellular amino acid metabolic process|gluconeogenesis|L-threonine catabolic process to glycine|L-serine ammonia-lyase activity|L-threonine ammonia-lyase activity|L-serine catabolic process|threonine catabolic process|pyruvate biosynthetic process	path:hsa00260,path:hsa00270,path:hsa00290	Glycine, serine and threonine metabolism|Cysteine and methionine metabolism|Valine, leucine and isoleucine biosynthesis
GATM	1.38517e-54	0.443444	0.657	0.231	4.64559e-50	1	2.844	ENSG00000171766	2628	protein_coding	glycine amidinotransferase [Source:HGNC Symbol;Acc:HGNC:4175]	GO:0005737,GO:0016020,GO:0016740,GO:0005739,GO:0005743,GO:0015067,GO:0120162,GO:0070062,GO:0005758,GO:0006600,GO:0015068,GO:0006601,GO:0007275,GO:0007611,GO:0014889	cytoplasm|membrane|transferase activity|mitochondrion|mitochondrial inner membrane|amidinotransferase activity|positive regulation of cold-induced thermogenesis|extracellular exosome|mitochondrial intermembrane space|creatine metabolic process|glycine amidinotransferase activity|creatine biosynthetic process|multicellular organism development|learning or memory|muscle atrophy	path:hsa00260,path:hsa00330	Glycine, serine and threonine metabolism|Arginine and proline metabolism
NAMPT	2.36681e-54	0.338654	0.994	0.855	7.93782e-50	1	1.163	ENSG00000105835	10135	protein_coding	nicotinamide phosphoribosyltransferase [Source:HGNC Symbol;Acc:HGNC:30092]	GO:0045944,GO:0005634,GO:0005737,GO:0016607,GO:0016740,GO:0003824,GO:0016757,GO:0007165,GO:0005615,GO:0030054,GO:0005515,GO:0005576,GO:0048511,GO:0005125,GO:0009435,GO:0019363,GO:0004514,GO:0008144,GO:0042802,GO:0042803,GO:0047280,GO:0001774,GO:0007565,GO:0007568,GO:0007623,GO:0010507,GO:0014070,GO:0014916,GO:0032922,GO:0048661,GO:0070997,GO:0071479,GO:0090650,GO:1904646,GO:1905377,GO:2000773,GO:…	positive regulation of transcription by RNA polymerase II|nucleus|cytoplasm|nuclear speck|transferase activity|catalytic activity|transferase activity, transferring glycosyl groups|signal transduction|extracellular space|cell junction|protein binding|extracellular region|rhythmic process|cytokine activity|NAD biosynthetic process|pyridine nucleotide biosynthetic process|nicotinate-nucleotide diph…	path:hsa00760,path:hsa04621	Nicotinate and nicotinamide metabolism|NOD-like receptor signaling pathway
ARMCX1	7.915e-54	0.43072	0.536	0.146	2.65453e-49	1	3.671	ENSG00000126947	51309	protein_coding	armadillo repeat containing X-linked 1 [Source:HGNC Symbol;Acc:HGNC:18073]	GO:0016020,GO:0016021,GO:0005739,GO:0005515,GO:0005741	membrane|integral component of membrane|mitochondrion|protein binding|mitochondrial outer membrane
ITSN1	1.05407e-53	0.167654	0.49	0.164	3.53513e-49	1	2.988	ENSG00000205726	6453	protein_coding	intersectin 1 [Source:HGNC Symbol;Acc:HGNC:6183]	GO:0005634,GO:0005737,GO:0016020,GO:0015031,GO:0046872,GO:0035556,GO:0005509,GO:0006887,GO:0005886,GO:0005085,GO:0005089,GO:0035023,GO:0042995,GO:0005515,GO:0030054,GO:0031410,GO:0045202,GO:0005905,GO:0005768,GO:0005829,GO:0006897,GO:0030027,GO:0051056,GO:0012505,GO:0016032,GO:0055037,GO:0007186,GO:0043005,GO:0070064,GO:0061024,GO:0048013,GO:0005635,GO:0043065,GO:0060090,GO:0033674,GO:0034613,GO:…	nucleus|cytoplasm|membrane|protein transport|metal ion binding|intracellular signal transduction|calcium ion binding|exocytosis|plasma membrane|guanyl-nucleotide exchange factor activity|Rho guanyl-nucleotide exchange factor activity|regulation of Rho protein signal transduction|cell projection|protein binding|cell junction|cytoplasmic vesicle|synapse|clathrin-coated pit|endosome|cytosol|endocyto…
FGL2	1.49785e-53	0.565358	0.97	0.757	5.0235e-49	1	1.281	ENSG00000127951	10875	protein_coding	fibrinogen like 2 [Source:HGNC Symbol;Acc:HGNC:3696]	GO:0005576,GO:0006508,GO:0008233,GO:0070062,GO:0002291,GO:0002381,GO:0002605,GO:0002617,GO:0043381,GO:0050687,GO:0062023,GO:0043312,GO:1904813,GO:0005201,GO:0005577	extracellular region|proteolysis|peptidase activity|extracellular exosome|T cell activation via T cell receptor contact with antigen bound to MHC molecule on antigen presenting cell|immunoglobulin production involved in immunoglobulin mediated immune response|negative regulation of dendritic cell antigen processing and presentation|negative regulation of macrophage antigen processing and presenta…
HRH1	1.51018e-53	0.246709	0.376	0.066	5.06483e-49	1	5.697	ENSG00000196639	3269	protein_coding	histamine receptor H1 [Source:HGNC Symbol;Acc:HGNC:5182]	GO:0016020,GO:0016021,GO:0004930,GO:0007186,GO:0005829,GO:0005886,GO:0007165,GO:0004969,GO:0098664,GO:0005887,GO:0045907,GO:0007268,GO:0030425,GO:0006954,GO:0004993,GO:0030594,GO:0007187,GO:0071420,GO:0048016,GO:0032962,GO:0007200,GO:0043114,GO:0048245,GO:0007613,GO:0008542,GO:0048167	membrane|integral component of membrane|G protein-coupled receptor activity|G protein-coupled receptor signaling pathway|cytosol|plasma membrane|signal transduction|histamine receptor activity|G protein-coupled serotonin receptor signaling pathway|integral component of plasma membrane|positive regulation of vasoconstriction|chemical synaptic transmission|dendrite|inflammatory response|G protein-c…	path:hsa04020,path:hsa04080,path:hsa04750	Calcium signaling pathway|Neuroactive ligand-receptor interaction|Inflammatory mediator regulation of TRP channels
GTF2B	2.16369e-53	0.541339	0.827	0.472	7.25657e-49	1	1.752	ENSG00000137947	2959	protein_coding	general transcription factor IIB [Source:HGNC Symbol;Acc:HGNC:4648]	GO:0005634,GO:0046872,GO:0016740,GO:0006355,GO:0008270,GO:0003677,GO:0016746,GO:0005694,GO:0005515,GO:0016604,GO:0004402,GO:0017025,GO:0070897,GO:0006367,GO:0008134,GO:0051123,GO:0005654,GO:0006366,GO:0016032,GO:0016573,GO:0042795,GO:0006473,GO:1990841,GO:0032993,GO:0000979,GO:0046966,GO:0000993,GO:1904798,GO:0097550,GO:0043923,GO:0005669,GO:0016251,GO:0060261,GO:0001047,GO:0016407,GO:0001139,GO:…	nucleus|metal ion binding|transferase activity|regulation of transcription, DNA-templated|zinc ion binding|DNA binding|transferase activity, transferring acyl groups|chromosome|protein binding|nuclear body|histone acetyltransferase activity|TBP-class protein binding|transcription preinitiation complex assembly|transcription initiation from RNA polymerase II promoter|transcription factor binding|R…	path:hsa03022,path:hsa05203	Basal transcription factors|Viral carcinogenesis
TTYH3	3.13166e-53	0.385341	0.793	0.379	1.0503e-48	1	2.092	ENSG00000136295	80727	protein_coding	tweety family member 3 [Source:HGNC Symbol;Acc:HGNC:22222]	GO:0016020,GO:0016021,GO:0006811,GO:0005886,GO:0005254,GO:0006821,GO:0034707,GO:1902476,GO:0070062,GO:0034220,GO:0005229,GO:0072320	membrane|integral component of membrane|ion transport|plasma membrane|chloride channel activity|chloride transport|chloride channel complex|chloride transmembrane transport|extracellular exosome|ion transmembrane transport|intracellular calcium activated chloride channel activity|volume-sensitive chloride channel activity
NAGLU	3.67311e-53	0.179215	0.382	0.089	1.23189e-48	1	4.292	ENSG00000108784	4669	protein_coding	N-acetyl-alpha-glucosaminidase [Source:HGNC Symbol;Acc:HGNC:7632]	GO:0016787,GO:0008152,GO:0016798,GO:0005764,GO:0007040,GO:0021680,GO:0042474,GO:0045475,GO:0046548,GO:0060119,GO:0070062,GO:0007399,GO:0043202,GO:0006027,GO:0004561	hydrolase activity|metabolic process|hydrolase activity, acting on glycosyl bonds|lysosome|lysosome organization|cerebellar Purkinje cell layer development|middle ear morphogenesis|locomotor rhythm|retinal rod cell development|inner ear receptor cell development|extracellular exosome|nervous system development|lysosomal lumen|glycosaminoglycan catabolic process|alpha-N-acetylglucosaminidase activ…	path:hsa00531,path:hsa04142	Glycosaminoglycan degradation|Lysosome
SCN1B	5.0711e-53	0.227967	0.469	0.134	1.70074e-48	1	3.5	ENSG00000105711	6324	protein_coding	sodium voltage-gated channel beta subunit 1 [Source:HGNC Symbol;Acc:HGNC:10586]	GO:0060371,GO:0060307,GO:0016020,GO:0016021,GO:0007155,GO:0005244,GO:0006811,GO:0034765,GO:0005886,GO:0042995,GO:0006814,GO:0005576,GO:0017080,GO:0001518,GO:0044325,GO:0086091,GO:2000649,GO:0005272,GO:0005887,GO:0005515,GO:0030424,GO:0043204,GO:0061337,GO:0007411,GO:0060048,GO:0086002,GO:0033268,GO:0086006,GO:0035725,GO:0086012,GO:0030315,GO:0014704,GO:0010976,GO:0019871,GO:0010765,GO:0019227,GO:…	regulation of atrial cardiac muscle cell membrane depolarization|regulation of ventricular cardiac muscle cell membrane repolarization|membrane|integral component of membrane|cell adhesion|voltage-gated ion channel activity|ion transport|regulation of ion transmembrane transport|plasma membrane|cell projection|sodium ion transport|extracellular region|sodium channel regulator activity|voltage-gat…	path:hsa04261	Adrenergic signaling in cardiomyocytes
RAB20	7.63299e-53	0.543777	0.79	0.409	2.55995e-48	1	1.932	ENSG00000139832	55647	protein_coding	RAB20, member RAS oncogene family [Source:HGNC Symbol;Acc:HGNC:18260]	GO:0016020,GO:0015031,GO:0005794,GO:0043231,GO:0000166,GO:0003924,GO:0005525,GO:0031410,GO:0006886,GO:0030670,GO:0032482,GO:0005769,GO:0005768,GO:0090385,GO:0045335,GO:0030100,GO:0030139,GO:0090383,GO:0071346	membrane|protein transport|Golgi apparatus|intracellular membrane-bounded organelle|nucleotide binding|GTPase activity|GTP binding|cytoplasmic vesicle|intracellular protein transport|phagocytic vesicle membrane|Rab protein signal transduction|early endosome|endosome|phagosome-lysosome fusion|phagocytic vesicle|regulation of endocytosis|endocytic vesicle|phagosome acidification|cellular response t…
EGR1	8.13479e-53	0.915414	0.879	0.587	2.72824e-48	1	1.497	ENSG00000120738	1958	protein_coding	early growth response 1 [Source:HGNC Symbol;Acc:HGNC:3238]	GO:0010628,GO:0045944,GO:0005737,GO:0005634,GO:1902949,GO:0003676,GO:0046872,GO:0005654,GO:0008270,GO:0003677,GO:0003700,GO:0005515,GO:0048511,GO:0032922,GO:0045893,GO:0043565,GO:0000981,GO:0006357,GO:0010385,GO:0000790,GO:0001666,GO:0000976,GO:0000977,GO:0060337,GO:0002931,GO:0070498,GO:1990841,GO:0006366,GO:1901216,GO:0045475,GO:0071504,GO:0071506,GO:0001228,GO:0035035,GO:0044212,GO:0044729,GO:…	positive regulation of gene expression|positive regulation of transcription by RNA polymerase II|cytoplasm|nucleus|positive regulation of tau-protein kinase activity|nucleic acid binding|metal ion binding|nucleoplasm|zinc ion binding|DNA binding|DNA-binding transcription factor activity|protein binding|rhythmic process|circadian regulation of gene expression|positive regulation of transcription, …	path:hsa04371,path:hsa04912,path:hsa04928,path:hsa04933,path:hsa05020,path:hsa05166	Apelin signaling pathway|GnRH signaling pathway|Parathyroid hormone synthesis, secretion and action|AGE-RAGE signaling pathway in diabetic complications|Prion diseases|Human T-cell leukemia virus 1 infection
GYPC	1.23545e-52	0.51091	0.829	0.434	4.14345e-48	1	1.91	ENSG00000136732	2995	protein_coding	glycophorin C (Gerbich blood group) [Source:HGNC Symbol;Acc:HGNC:4704]	GO:0016020,GO:0016021,GO:0005886,GO:0050900,GO:0005515,GO:0005887,GO:0030863	membrane|integral component of membrane|plasma membrane|leukocyte migration|protein binding|integral component of plasma membrane|cortical cytoskeleton	path:hsa05144	Malaria
CMKLR1	1.91646e-52	0.212171	0.389	0.087	6.42742e-48	1	4.471	ENSG00000174600	1240	protein_coding	chemerin chemokine-like receptor 1 [Source:HGNC Symbol;Acc:HGNC:2121]	GO:0016020,GO:0016021,GO:0004930,GO:0007186,GO:0005886,GO:0007165,GO:0070098,GO:0006935,GO:0006954,GO:0005515,GO:0032088,GO:0005887,GO:0006955,GO:0038023,GO:0001501,GO:0004950,GO:0007204,GO:0120162,GO:0007200,GO:0045600,GO:0002430,GO:0050848,GO:0032695,GO:0010759	membrane|integral component of membrane|G protein-coupled receptor activity|G protein-coupled receptor signaling pathway|plasma membrane|signal transduction|chemokine-mediated signaling pathway|chemotaxis|inflammatory response|protein binding|negative regulation of NF-kappaB transcription factor activity|integral component of plasma membrane|immune response|signaling receptor activity|skeletal sy…
NFKBIA	2.04227e-52	0.295329	0.996	0.842	6.84936e-48	1	1.183	ENSG00000100906	4792	protein_coding	NFKB inhibitor alpha [Source:HGNC Symbol;Acc:HGNC:7797]	GO:0045944,GO:0005634,GO:0005737,GO:0005829,GO:0005886,GO:0005515,GO:0042802,GO:0005654,GO:0016579,GO:0070498,GO:0016032,GO:0031625,GO:0008134,GO:0019899,GO:0042994,GO:0006915,GO:0043066,GO:0007249,GO:0051059,GO:0032270,GO:0010745,GO:0010875,GO:0010888,GO:0043392,GO:0033256,GO:1901222,GO:0008139,GO:0006606,GO:0007253,GO:0010468,GO:0031663,GO:0032088,GO:0032495,GO:0032496,GO:0033209,GO:0034142,GO:…	positive regulation of transcription by RNA polymerase II|nucleus|cytoplasm|cytosol|plasma membrane|protein binding|identical protein binding|nucleoplasm|protein deubiquitination|interleukin-1-mediated signaling pathway|viral process|ubiquitin protein ligase binding|transcription factor binding|enzyme binding|cytoplasmic sequestering of transcription factor|apoptotic process|negative regulation o…	path:hsa04024,path:hsa04062,path:hsa04064,path:hsa04210,path:hsa04380,path:hsa04620,path:hsa04621,path:hsa04622,path:hsa04623,path:hsa04625,path:hsa04657,path:hsa04658,path:hsa04659,path:hsa04660,path:hsa04662,path:hsa04668,path:hsa04722,path:hsa04920,path:hsa04926,path:hsa04931,path:hsa05120,path:hsa05131,path:hsa05134,path:hsa05140,path:hsa05142,path:hsa05145,path:hsa05160,path:hsa05161,path:hs…	cAMP signaling pathway|Chemokine signaling pathway|NF-kappa B signaling pathway|Apoptosis|Osteoclast differentiation|Toll-like receptor signaling pathway|NOD-like receptor signaling pathway|RIG-I-like receptor signaling pathway|Cytosolic DNA-sensing pathway|C-type lectin receptor signaling pathway|IL-17 signaling pathway|Th1 and Th2 cell differentiation|Th17 cell differentiation|T cell receptor s…
LCP2	2.17072e-52	0.563224	0.883	0.533	7.28014e-48	1	1.657	ENSG00000043462	3937	protein_coding	lymphocyte cytosolic protein 2 [Source:HGNC Symbol;Acc:HGNC:6529]	GO:0005737,GO:0005829,GO:0005515,GO:0038095,GO:0050852,GO:0007169,GO:0035556,GO:0006955,GO:0030168,GO:0045860,GO:0044853,GO:0045576,GO:0050663,GO:0005911,GO:0036398	cytoplasm|cytosol|protein binding|Fc-epsilon receptor signaling pathway|T cell receptor signaling pathway|transmembrane receptor protein tyrosine kinase signaling pathway|intracellular signal transduction|immune response|platelet activation|positive regulation of protein kinase activity|plasma membrane raft|mast cell activation|cytokine secretion|cell-cell junction|TCR signalosome	path:hsa04015,path:hsa04380,path:hsa04611,path:hsa04650,path:hsa04660,path:hsa04664	Rap1 signaling pathway|Osteoclast differentiation|Platelet activation|Natural killer cell mediated cytotoxicity|T cell receptor signaling pathway|Fc epsilon RI signaling pathway
KCNMA1	4.5197e-52	0.295953	0.425	0.089	1.51582e-47	1	4.775	ENSG00000156113	3778	protein_coding	potassium calcium-activated channel subfamily M alpha 1 [Source:HGNC Symbol;Acc:HGNC:6284]	GO:0016020,GO:0016021,GO:0055085,GO:0005216,GO:0006811,GO:0034220,GO:0006813,GO:0071805,GO:0060072,GO:0046872,GO:0005244,GO:0005267,GO:0034765,GO:0005886,GO:0005515,GO:0001666,GO:0045211,GO:0043065,GO:0016324,GO:0006970,GO:0003779,GO:0015269,GO:0005249,GO:0008076,GO:0051592,GO:0005901,GO:0042391,GO:0030007,GO:0034465,GO:0045794,GO:0060073,GO:0060083,GO:0060087	membrane|integral component of membrane|transmembrane transport|ion channel activity|ion transport|ion transmembrane transport|potassium ion transport|potassium ion transmembrane transport|large conductance calcium-activated potassium channel activity|metal ion binding|voltage-gated ion channel activity|potassium channel activity|regulation of ion transmembrane transport|plasma membrane|protein b…	path:hsa04022,path:hsa04270,path:hsa04911,path:hsa04924,path:hsa04970,path:hsa04972	cGMP-PKG signaling pathway|Vascular smooth muscle contraction|Insulin secretion|Renin secretion|Salivary secretion|Pancreatic secretion
PLXND1	5.64863e-52	0.379497	0.635	0.22	1.89444e-47	1	2.886	ENSG00000004399	23129	protein_coding	plexin D1 [Source:HGNC Symbol;Acc:HGNC:9107]	GO:0016020,GO:0016021,GO:0007165,GO:0005886,GO:0042995,GO:0005515,GO:0007275,GO:0017154,GO:0071526,GO:0030334,GO:0005887,GO:0030027,GO:0008360,GO:0001525,GO:0019904,GO:0007162,GO:0043087,GO:0050772,GO:1902287,GO:0002116,GO:0043542,GO:0007416,GO:0045765,GO:0031258,GO:0007221,GO:0001569,GO:0003151,GO:0003279,GO:0032092,GO:0035904,GO:0060666,GO:0060976	membrane|integral component of membrane|signal transduction|plasma membrane|cell projection|protein binding|multicellular organism development|semaphorin receptor activity|semaphorin-plexin signaling pathway|regulation of cell migration|integral component of plasma membrane|lamellipodium|regulation of cell shape|angiogenesis|protein domain specific binding|negative regulation of cell adhesion|reg…
LGALS3BP	7.58426e-52	0.311504	0.657	0.258	2.54361e-47	1	2.547	ENSG00000108679	3959	protein_coding	galectin 3 binding protein [Source:HGNC Symbol;Acc:HGNC:6564]	GO:0016020,GO:0005044,GO:0006897,GO:0007155,GO:0005615,GO:0005515,GO:0005576,GO:0070062,GO:0072562,GO:0062023,GO:0007165,GO:0002576,GO:0006968,GO:0031089	membrane|scavenger receptor activity|endocytosis|cell adhesion|extracellular space|protein binding|extracellular region|extracellular exosome|blood microparticle|collagen-containing extracellular matrix|signal transduction|platelet degranulation|cellular defense response|platelet dense granule lumen
TAGAP	9.96663e-52	0.558701	0.749	0.355	3.34261e-47	1	2.11	ENSG00000164691	117289	protein_coding	T cell activation RhoGTPase activating protein [Source:HGNC Symbol;Acc:HGNC:15669]	GO:0007165,GO:0043547,GO:0005085,GO:0005096,GO:0005829,GO:0051056	signal transduction|positive regulation of GTPase activity|guanyl-nucleotide exchange factor activity|GTPase activator activity|cytosol|regulation of small GTPase mediated signal transduction
ME1	1.35404e-51	0.287319	0.43	0.087	4.54117e-47	1	4.943	ENSG00000065833	4199	protein_coding	malic enzyme 1 [Source:HGNC Symbol;Acc:HGNC:6983]	GO:0005737,GO:0046872,GO:0016491,GO:0055114,GO:0005829,GO:0051287,GO:0030145,GO:0022900,GO:0005739,GO:0004470,GO:0004471,GO:0009165,GO:0005975,GO:0006090,GO:0009055,GO:0019216,GO:0050661,GO:0009725,GO:0006108,GO:0004473,GO:0008948,GO:1902031,GO:0043531,GO:0009743	cytoplasm|metal ion binding|oxidoreductase activity|oxidation-reduction process|cytosol|NAD binding|manganese ion binding|electron transport chain|mitochondrion|malic enzyme activity|malate dehydrogenase (decarboxylating) (NAD+) activity|nucleotide biosynthetic process|carbohydrate metabolic process|pyruvate metabolic process|electron transfer activity|regulation of lipid metabolic process|NADP b…	path:hsa00620,path:hsa03320	Pyruvate metabolism|PPAR signaling pathway
PLA2G15	1.46889e-51	0.184445	0.475	0.147	4.92637e-47	1	3.231	ENSG00000103066	23659	protein_coding	phospholipase A2 group XV [Source:HGNC Symbol;Acc:HGNC:17163]	GO:0016020,GO:0043231,GO:0016740,GO:0005654,GO:0016787,GO:0016746,GO:0006629,GO:0016042,GO:0005615,GO:0006631,GO:0005576,GO:0005764,GO:0008374,GO:0070062,GO:0006650,GO:0004622,GO:0005543,GO:0006672,GO:0006644,GO:0034638,GO:0047499,GO:0009062,GO:0046338,GO:0046470	membrane|intracellular membrane-bounded organelle|transferase activity|nucleoplasm|hydrolase activity|transferase activity, transferring acyl groups|lipid metabolic process|lipid catabolic process|extracellular space|fatty acid metabolic process|extracellular region|lysosome|O-acyltransferase activity|extracellular exosome|glycerophospholipid metabolic process|lysophospholipase activity|phospholi…	path:hsa00564,path:hsa04142	Glycerophospholipid metabolism|Lysosome
SDCBP	2.33133e-51	0.297539	0.998	0.86	7.81883e-47	1	1.16	ENSG00000137575	6386	protein_coding	syndecan binding protein [Source:HGNC Symbol;Acc:HGNC:10662]	GO:0005737,GO:0005634,GO:0016020,GO:0016021,GO:0043231,GO:0005829,GO:0005654,GO:0005783,GO:0005789,GO:0035556,GO:0031965,GO:0005615,GO:0005886,GO:0030036,GO:0005856,GO:0005515,GO:0005576,GO:0042470,GO:0030054,GO:0045121,GO:0007268,GO:0005925,GO:0008289,GO:0042802,GO:0006930,GO:0070062,GO:0072562,GO:0030335,GO:0005912,GO:0005546,GO:0043312,GO:0007346,GO:0008284,GO:0032435,GO:0030511,GO:0006612,GO:…	cytoplasm|nucleus|membrane|integral component of membrane|intracellular membrane-bounded organelle|cytosol|nucleoplasm|endoplasmic reticulum|endoplasmic reticulum membrane|intracellular signal transduction|nuclear membrane|extracellular space|plasma membrane|actin cytoskeleton organization|cytoskeleton|protein binding|extracellular region|melanosome|cell junction|membrane raft|chemical synaptic t…
CYB5D1	4.27251e-51	0.439703	0.557	0.168	1.43292e-46	1	3.315	ENSG00000182224	124637	protein_coding	cytochrome b5 domain containing 1 [Source:HGNC Symbol;Acc:HGNC:26516]	GO:0046872	metal ion binding
SERTAD1	6.46047e-51	0.487023	0.879	0.498	2.16671e-46	1	1.765	ENSG00000197019	29950	protein_coding	SERTA domain containing 1 [Source:HGNC Symbol;Acc:HGNC:17932]	GO:0005515,GO:0005634,GO:0005737,GO:0030308,GO:0008284,GO:0000079,GO:0045893,GO:0045944	protein binding|nucleus|cytoplasm|negative regulation of cell growth|positive regulation of cell population proliferation|regulation of cyclin-dependent protein serine/threonine kinase activity|positive regulation of transcription, DNA-templated|positive regulation of transcription by RNA polymerase II
LTC4S	1.41992e-50	0.200126	0.654	0.282	4.76214e-46	1	2.319	ENSG00000213316	4056	protein_coding	leukotriene C4 synthase [Source:HGNC Symbol;Acc:HGNC:6719]	GO:0005634,GO:0016020,GO:0016021,GO:0005783,GO:0005789,GO:0016829,GO:0008047,GO:0043085,GO:0098869,GO:0042802,GO:0006691,GO:0005515,GO:0019370,GO:0004364,GO:0005635,GO:0004464,GO:0004602,GO:0019372,GO:0043231,GO:0042759,GO:2001301,GO:0005640,GO:0008289	nucleus|membrane|integral component of membrane|endoplasmic reticulum|endoplasmic reticulum membrane|lyase activity|enzyme activator activity|positive regulation of catalytic activity|cellular oxidant detoxification|identical protein binding|leukotriene metabolic process|protein binding|leukotriene biosynthetic process|glutathione transferase activity|nuclear envelope|leukotriene-C4 synthase acti…	path:hsa00590	Arachidonic acid metabolism
LILRB4	1.49817e-50	0.394197	0.743	0.328	5.02456e-46	1	2.265	ENSG00000186818	11006	protein_coding	leukocyte immunoglobulin like receptor B4 [Source:HGNC Symbol;Acc:HGNC:6608]	GO:1900181,GO:0016020,GO:0016021,GO:0005886,GO:0005515,GO:0002376,GO:0002250,GO:0070062,GO:0007165,GO:0038023,GO:0045671,GO:1902894,GO:0045591,GO:0003823,GO:0050860	negative regulation of protein localization to nucleus|membrane|integral component of membrane|plasma membrane|protein binding|immune system process|adaptive immune response|extracellular exosome|signal transduction|signaling receptor activity|negative regulation of osteoclast differentiation|negative regulation of pri-miRNA transcription by RNA polymerase II|positive regulation of regulatory T c…	path:hsa04380	Osteoclast differentiation
PLAUR	1.75225e-50	0.306198	0.987	0.744	5.87671e-46	1	1.327	ENSG00000011422	5329	protein_coding	plasminogen activator, urokinase receptor [Source:HGNC Symbol;Acc:HGNC:9053]	GO:0016020,GO:0016021,GO:0005886,GO:0042995,GO:0005515,GO:0005576,GO:0030054,GO:0019904,GO:0005925,GO:0031225,GO:0007596,GO:0005789,GO:0030162,GO:0038023,GO:0005102,GO:0043312,GO:0035579,GO:0030377,GO:0038195,GO:0006935,GO:0007165,GO:0019899,GO:0005788,GO:0019898,GO:0001934,GO:0043066,GO:0042730,GO:0071438,GO:0009986,GO:0043388,GO:0045742,GO:0090200,GO:2001243,GO:2001268,GO:0005887	membrane|integral component of membrane|plasma membrane|cell projection|protein binding|extracellular region|cell junction|protein domain specific binding|focal adhesion|anchored component of membrane|blood coagulation|endoplasmic reticulum membrane|regulation of proteolysis|signaling receptor activity|signaling receptor binding|neutrophil degranulation|specific granule membrane|urokinase plasmin…	path:hsa04610,path:hsa05205	Complement and coagulation cascades|Proteoglycans in cancer
LIPA	1.76197e-50	0.458979	0.816	0.418	5.90929e-46	1	1.952	ENSG00000107798	3988	protein_coding	lipase A, lysosomal acid type [Source:HGNC Symbol;Acc:HGNC:6617]	GO:0043231,GO:0016787,GO:0001650,GO:0006629,GO:0016042,GO:0016788,GO:0005764,GO:0043202,GO:0034383,GO:0016125,GO:0016298,GO:0004771,GO:0000902,GO:0001816,GO:0006954,GO:0008283,GO:0030324,GO:0048771,GO:0048873	intracellular membrane-bounded organelle|hydrolase activity|fibrillar center|lipid metabolic process|lipid catabolic process|hydrolase activity, acting on ester bonds|lysosome|lysosomal lumen|low-density lipoprotein particle clearance|sterol metabolic process|lipase activity|sterol esterase activity|cell morphogenesis|cytokine production|inflammatory response|cell population proliferation|lung de…	path:hsa00100,path:hsa04142,path:hsa04979	Steroid biosynthesis|Lysosome|Cholesterol metabolism
FAM213A	2.36577e-50	0.106298	0.441	0.16	7.93431e-46	1	2.756	ENSG00000122378	84293	protein_coding	peroxiredoxin like 2A [Source:HGNC Symbol;Acc:HGNC:28651]	GO:0005737,GO:0055114,GO:0005576,GO:0098869,GO:0016209,GO:0045670	cytoplasm|oxidation-reduction process|extracellular region|cellular oxidant detoxification|antioxidant activity|regulation of osteoclast differentiation
DUSP2	4.28214e-50	0.631452	0.903	0.554	1.43614e-45	1	1.63	ENSG00000158050	1844	protein_coding	dual specificity phosphatase 2 [Source:HGNC Symbol;Acc:HGNC:3068]	GO:0005634,GO:0016787,GO:0031965,GO:0004721,GO:0006470,GO:0004725,GO:0016311,GO:0035335,GO:0016791,GO:0008138,GO:0017017,GO:0005737,GO:0005515,GO:0000188,GO:0008330,GO:0051019	nucleus|hydrolase activity|nuclear membrane|phosphoprotein phosphatase activity|protein dephosphorylation|protein tyrosine phosphatase activity|dephosphorylation|peptidyl-tyrosine dephosphorylation|phosphatase activity|protein tyrosine/serine/threonine phosphatase activity|MAP kinase tyrosine/serine/threonine phosphatase activity|cytoplasm|protein binding|inactivation of MAPK activity|protein tyr…	path:hsa04010	MAPK signaling pathway
MFSD1	4.63002e-50	0.367598	0.892	0.53	1.55282e-45	1	1.683	ENSG00000118855	64747	protein_coding	major facilitator superfamily domain containing 1 [Source:HGNC Symbol;Acc:HGNC:25874]	GO:0016020,GO:0016021,GO:0055085,GO:0005887	membrane|integral component of membrane|transmembrane transport|integral component of plasma membrane
HES1	4.76396e-50	0.668936	0.689	0.276	1.59774e-45	1	2.496	ENSG00000114315	3280	protein_coding	hes family bHLH transcription factor 1 [Source:HGNC Symbol;Acc:HGNC:5192]	GO:0008284,GO:0045944,GO:0060412,GO:0003151,GO:0005634,GO:0046983,GO:0006355,GO:0003677,GO:0003700,GO:0042803,GO:0005515,GO:0007219,GO:0043565,GO:0030154,GO:0000977,GO:0000122,GO:0000981,GO:0005654,GO:0009952,GO:0001227,GO:0050767,GO:0007399,GO:0008134,GO:0045892,GO:0003281,GO:0097150,GO:0048844,GO:0065003,GO:0042826,GO:0042531,GO:0043388,GO:2000737,GO:0046425,GO:0046427,GO:0048711,GO:0061626,GO:…	positive regulation of cell population proliferation|positive regulation of transcription by RNA polymerase II|ventricular septum morphogenesis|outflow tract morphogenesis|nucleus|protein dimerization activity|regulation of transcription, DNA-templated|DNA binding|DNA-binding transcription factor activity|protein homodimerization activity|protein binding|Notch signaling pathway|sequence-specific …	path:hsa03460,path:hsa04330,path:hsa04950,path:hsa05165,path:hsa05169,path:hsa05200,path:hsa05224	Fanconi anemia pathway|Notch signaling pathway|Maturity onset diabetes of the young|Human papillomavirus infection|Epstein-Barr virus infection|Pathways in cancer|Breast cancer
PHACTR1	7.05211e-50	0.421545	0.942	0.604	2.36514e-45	1	1.56	ENSG00000112137	221692	protein_coding	phosphatase and actin regulator 1 [Source:HGNC Symbol;Acc:HGNC:20990]	GO:0005634,GO:0005737,GO:0003779,GO:0005829,GO:0032515,GO:0030054,GO:0045202,GO:0031532,GO:0019888,GO:0043666,GO:0004864,GO:0008157,GO:0021987,GO:2001222,GO:0048870,GO:0043149,GO:0140059,GO:0031032	nucleus|cytoplasm|actin binding|cytosol|negative regulation of phosphoprotein phosphatase activity|cell junction|synapse|actin cytoskeleton reorganization|protein phosphatase regulator activity|regulation of phosphoprotein phosphatase activity|protein phosphatase inhibitor activity|protein phosphatase 1 binding|cerebral cortex development|regulation of neuron migration|cell motility|stress fiber …
TMEM176B	2.92655e-49	0.309766	0.922	0.566	9.81506e-45	1	1.629	ENSG00000106565	28959	protein_coding	transmembrane protein 176B [Source:HGNC Symbol;Acc:HGNC:29596]	GO:0005634,GO:0016020,GO:0016021,GO:0030154,GO:0031965,GO:0009887,GO:2001199	nucleus|membrane|integral component of membrane|cell differentiation|nuclear membrane|animal organ morphogenesis|negative regulation of dendritic cell differentiation
C2	3.30174e-49	0.341512	0.464	0.121	1.10734e-44	1	3.835	ENSG00000166278	717	protein_coding	complement C2 [Source:HGNC Symbol;Acc:HGNC:1248]	GO:0016787,GO:0008233,GO:0006508,GO:0004252,GO:0008236,GO:0006958,GO:0046872,GO:0005576,GO:0005515,GO:0002376,GO:0045087,GO:0006956,GO:0030449,GO:0070062,GO:0005615,GO:2000427,GO:0007584	hydrolase activity|peptidase activity|proteolysis|serine-type endopeptidase activity|serine-type peptidase activity|complement activation, classical pathway|metal ion binding|extracellular region|protein binding|immune system process|innate immune response|complement activation|regulation of complement activation|extracellular exosome|extracellular space|positive regulation of apoptotic cell clea…	path:hsa04610,path:hsa05133,path:hsa05150,path:hsa05322	Complement and coagulation cascades|Pertussis|Staphylococcus aureus infection|Systemic lupus erythematosus
SASH1	4.04465e-49	0.305497	0.391	0.069	1.3565e-44	1	5.667	ENSG00000111961	23328	protein_coding	SAM and SH3 domain containing 1 [Source:HGNC Symbol;Acc:HGNC:19182]	GO:0005737,GO:0005515,GO:0032991,GO:0001965,GO:0019901,GO:0008022,GO:0031435,GO:0060090,GO:0000209,GO:0010595,GO:0010632,GO:0031666,GO:0043507,GO:0045766,GO:1900044,GO:1900745,GO:1901224,GO:1902498	cytoplasm|protein binding|protein-containing complex|G-protein alpha-subunit binding|protein kinase binding|protein C-terminus binding|mitogen-activated protein kinase kinase kinase binding|molecular adaptor activity|protein polyubiquitination|positive regulation of endothelial cell migration|regulation of epithelial cell migration|positive regulation of lipopolysaccharide-mediated signaling path…
CKS2	4.06884e-49	0.49113	0.888	0.518	1.36461e-44	1	1.714	ENSG00000123975	1164	protein_coding	CDC28 protein kinase regulatory subunit 2 [Source:HGNC Symbol;Acc:HGNC:2000]	GO:0051301,GO:0005515,GO:0007049,GO:0000079,GO:0042393,GO:0016538,GO:0019901,GO:0043130,GO:0045737,GO:0019005,GO:0061575,GO:0000307,GO:0007346,GO:0003682,GO:0006357,GO:0007127,GO:0008283,GO:0044772	cell division|protein binding|cell cycle|regulation of cyclin-dependent protein serine/threonine kinase activity|histone binding|cyclin-dependent protein serine/threonine kinase regulator activity|protein kinase binding|ubiquitin binding|positive regulation of cyclin-dependent protein serine/threonine kinase activity|SCF ubiquitin ligase complex|cyclin-dependent protein serine/threonine kinase ac…	path:hsa05200,path:hsa05222	Pathways in cancer|Small cell lung cancer
NFE2L2	4.17149e-49	0.521658	0.94	0.728	1.39904e-44	1	1.291	ENSG00000116044	4780	protein_coding	nuclear factor, erythroid 2 like 2 [Source:HGNC Symbol;Acc:HGNC:7782]	GO:2000352,GO:0071499,GO:0045944,GO:0005634,GO:0071356,GO:0005737,GO:0005794,GO:0005813,GO:0005829,GO:0005654,GO:0006355,GO:0016567,GO:0003677,GO:0003700,GO:0005886,GO:0005515,GO:0000981,GO:0000790,GO:0045893,GO:0016032,GO:0034599,GO:0000976,GO:0019904,GO:0006366,GO:0043161,GO:0045454,GO:0001102,GO:0010499,GO:1903206,GO:0071498,GO:1903071,GO:0010628,GO:1902176,GO:0036499,GO:0070301,GO:0044212,GO:…	negative regulation of endothelial cell apoptotic process|cellular response to laminar fluid shear stress|positive regulation of transcription by RNA polymerase II|nucleus|cellular response to tumor necrosis factor|cytoplasm|Golgi apparatus|centrosome|cytosol|nucleoplasm|regulation of transcription, DNA-templated|protein ubiquitination|DNA binding|DNA-binding transcription factor activity|plasma …	path:hsa04141,path:hsa05200,path:hsa05225,path:hsa05418	Protein processing in endoplasmic reticulum|Pathways in cancer|Hepatocellular carcinoma|Fluid shear stress and atherosclerosis
NINJ1	4.44838e-49	0.0670284	0.927	0.635	1.4919e-44	1	1.46	ENSG00000131669	4814	protein_coding	ninjurin 1 [Source:HGNC Symbol;Acc:HGNC:7824]	GO:0016020,GO:0016021,GO:0007155,GO:0005515,GO:0042246,GO:0007399,GO:0001954,GO:1990384	membrane|integral component of membrane|cell adhesion|protein binding|tissue regeneration|nervous system development|positive regulation of cell-matrix adhesion|hyaloid vascular plexus regression
ACP2	5.40811e-49	0.263304	0.436	0.099	1.81377e-44	1	4.404	ENSG00000134575	53	protein_coding	acid phosphatase 2, lysosomal [Source:HGNC Symbol;Acc:HGNC:123]	GO:0016020,GO:0016021,GO:0016787,GO:0005765,GO:0016311,GO:0003993,GO:0005764,GO:0070062,GO:0043202,GO:0001501,GO:0007040	membrane|integral component of membrane|hydrolase activity|lysosomal membrane|dephosphorylation|acid phosphatase activity|lysosome|extracellular exosome|lysosomal lumen|skeletal system development|lysosome organization	path:hsa00740,path:hsa04142	Riboflavin metabolism|Lysosome
MGAT1	5.93177e-49	0.389383	0.959	0.656	1.9894e-44	1	1.462	ENSG00000131446	4245	protein_coding	mannosyl (alpha-1,3-)-glycoprotein beta-1,2-N-acetylglucosaminyltransferase [Source:HGNC Symbol;Acc:HGNC:7044]	GO:0016020,GO:0016021,GO:0046872,GO:0016740,GO:0016757,GO:0006486,GO:0005794,GO:0000139,GO:0030145,GO:0008375,GO:0018279,GO:0070062,GO:0006487,GO:1903561,GO:0003827,GO:0001701,GO:0006049	membrane|integral component of membrane|metal ion binding|transferase activity|transferase activity, transferring glycosyl groups|protein glycosylation|Golgi apparatus|Golgi membrane|manganese ion binding|acetylglucosaminyltransferase activity|protein N-linked glycosylation via asparagine|extracellular exosome|protein N-linked glycosylation|extracellular vesicle|alpha-1,3-mannosylglycoprotein 2-b…	path:hsa00510	N-Glycan biosynthesis
OTOA	6.38682e-49	0.255894	0.341	0.055	2.14201e-44	1	6.2	ENSG00000155719	146183	protein_coding	otoancorin [Source:HGNC Symbol;Acc:HGNC:16378]	GO:0016020,GO:0005886,GO:0005576,GO:0031225,GO:0009986,GO:0007605,GO:0016324,GO:0007160,GO:0019226	membrane|plasma membrane|extracellular region|anchored component of membrane|cell surface|sensory perception of sound|apical plasma membrane|cell-matrix adhesion|transmission of nerve impulse
CD74	7.27478e-49	0.0107616	1	0.979	2.43982e-44	1	1.021	ENSG00000019582	972	protein_coding	CD74 molecule [Source:HGNC Symbol;Acc:HGNC:1697]	GO:0030336,GO:0070374,GO:0005737,GO:0005886,GO:0010628,GO:0048146,GO:0005634,GO:0016020,GO:0016021,GO:0006886,GO:0043066,GO:0005783,GO:0005789,GO:0005794,GO:0005515,GO:0007165,GO:0006955,GO:0002376,GO:0005764,GO:0019955,GO:0002250,GO:0050900,GO:0005768,GO:0019882,GO:0070062,GO:0008283,GO:0042802,GO:0042289,GO:0070206,GO:0019886,GO:0009986,GO:0050731,GO:0032588,GO:0000139,GO:0030666,GO:0043202,GO:…	negative regulation of cell migration|positive regulation of ERK1 and ERK2 cascade|cytoplasm|plasma membrane|positive regulation of gene expression|positive regulation of fibroblast proliferation|nucleus|membrane|integral component of membrane|intracellular protein transport|negative regulation of apoptotic process|endoplasmic reticulum|endoplasmic reticulum membrane|Golgi apparatus|protein bindi…	path:hsa04612,path:hsa05152,path:hsa05168	Antigen processing and presentation|Tuberculosis|Herpes simplex infection
MRC1	1.07259e-48	0.242822	0.795	0.418	3.59725e-44	1	1.902	ENSG00000260314	4360	protein_coding	mannose receptor C-type 1 [Source:HGNC Symbol;Acc:HGNC:7228]	GO:0016020,GO:0016021,GO:0030246,GO:0005886,GO:0046718,GO:0005768,GO:0006897,GO:0010008,GO:0004888,GO:0016032,GO:0005887,GO:0005515,GO:0001618,GO:0006898,GO:0005537,GO:0038024,GO:0071222,GO:0071346,GO:0071353,GO:0009986	membrane|integral component of membrane|carbohydrate binding|plasma membrane|viral entry into host cell|endosome|endocytosis|endosome membrane|transmembrane signaling receptor activity|viral process|integral component of plasma membrane|protein binding|virus receptor activity|receptor-mediated endocytosis|mannose binding|cargo receptor activity|cellular response to lipopolysaccharide|cellular res…	path:hsa04145,path:hsa05152	Phagosome|Tuberculosis
GPR155	2.06085e-48	0.191627	0.482	0.159	6.91167e-44	1	3.031	ENSG00000163328	151556	protein_coding	G protein-coupled receptor 155 [Source:HGNC Symbol;Acc:HGNC:22951]	GO:0016020,GO:0016021,GO:0055085,GO:0035556,GO:0070062,GO:0003674,GO:0050890	membrane|integral component of membrane|transmembrane transport|intracellular signal transduction|extracellular exosome|molecular_function|cognition
LRP1	2.66151e-48	0.186983	0.81	0.447	8.92618e-44	1	1.812	ENSG00000123384	4035	protein_coding	LDL receptor related protein 1 [Source:HGNC Symbol;Acc:HGNC:6692]	GO:0005509,GO:0005515,GO:1904646,GO:0003723,GO:0005634,GO:0005737,GO:0016020,GO:0016021,GO:0046872,GO:0005765,GO:0005886,GO:0007275,GO:0005905,GO:0005925,GO:0006898,GO:0005887,GO:0006897,GO:0042953,GO:0001540,GO:0038023,GO:0030666,GO:0001523,GO:0032092,GO:0007041,GO:0043235,GO:0016323,GO:0010942,GO:0150094,GO:0014912,GO:0034185,GO:0010875,GO:0097242,GO:0005041,GO:0006909,GO:1905167,GO:1903078,GO:…	calcium ion binding|protein binding|cellular response to amyloid-beta|RNA binding|nucleus|cytoplasm|membrane|integral component of membrane|metal ion binding|lysosomal membrane|plasma membrane|multicellular organism development|clathrin-coated pit|focal adhesion|receptor-mediated endocytosis|integral component of plasma membrane|endocytosis|lipoprotein transport|amyloid-beta binding|signaling rec…	path:hsa04979,path:hsa05010,path:hsa05144	Cholesterol metabolism|Alzheimer disease|Malaria
RGL1	4.4876e-48	0.200314	0.499	0.168	1.50505e-43	1	2.97	ENSG00000143344	23179	protein_coding	ral guanine nucleotide dissociation stimulator like 1 [Source:HGNC Symbol;Acc:HGNC:30281]	GO:0007165,GO:0007264,GO:0005085,GO:0005515,GO:0008321,GO:0005829,GO:0005575,GO:0019216,GO:0005622	signal transduction|small GTPase mediated signal transduction|guanyl-nucleotide exchange factor activity|protein binding|Ral guanyl-nucleotide exchange factor activity|cytosol|cellular_component|regulation of lipid metabolic process|intracellular	path:hsa04014	Ras signaling pathway
RB1	4.53642e-48	0.229621	0.823	0.46	1.52142e-43	1	1.789	ENSG00000139687	5925	protein_coding	RB transcriptional corepressor 1 [Source:HGNC Symbol;Acc:HGNC:9884]	GO:0050728,GO:0043433,GO:2000134,GO:2001234,GO:0005634,GO:0006357,GO:0003677,GO:0006325,GO:0008134,GO:0006915,GO:0005515,GO:0045892,GO:0007049,GO:0051726,GO:0008285,GO:0003713,GO:0045893,GO:0001102,GO:0019899,GO:0000082,GO:0000122,GO:0001558,GO:0001894,GO:0003180,GO:0007050,GO:0010629,GO:0030182,GO:0031175,GO:0034349,GO:0035914,GO:0042551,GO:0043353,GO:0045651,GO:0045786,GO:0045879,GO:0045930,GO:…	negative regulation of inflammatory response|negative regulation of DNA-binding transcription factor activity|negative regulation of G1/S transition of mitotic cell cycle|negative regulation of apoptotic signaling pathway|nucleus|regulation of transcription by RNA polymerase II|DNA binding|chromatin organization|transcription factor binding|apoptotic process|protein binding|negative regulation of…	path:hsa01522,path:hsa04110,path:hsa04218,path:hsa04934,path:hsa05161,path:hsa05163,path:hsa05165,path:hsa05166,path:hsa05167,path:hsa05169,path:hsa05200,path:hsa05203,path:hsa05212,path:hsa05214,path:hsa05215,path:hsa05218,path:hsa05219,path:hsa05220,path:hsa05222,path:hsa05223,path:hsa05224,path:hsa05225,path:hsa05226	Endocrine resistance|Cell cycle|Cellular senescence|Cushing syndrome|Hepatitis B|Human cytomegalovirus infection|Human papillomavirus infection|Human T-cell leukemia virus 1 infection|Kaposi sarcoma-associated herpesvirus infection|Epstein-Barr virus infection|Pathways in cancer|Viral carcinogenesis|Pancreatic cancer|Glioma|Prostate cancer|Melanoma|Bladder cancer|Chronic myeloid leukemia|Small ce…
ALDH1A1	4.78566e-48	0.381377	0.51	0.141	1.60501e-43	1	3.617	ENSG00000165092	216	protein_coding	aldehyde dehydrogenase 1 family member A1 [Source:HGNC Symbol;Acc:HGNC:402]	GO:0005737,GO:0000166,GO:0005829,GO:0016491,GO:0055114,GO:0043547,GO:0016620,GO:0005096,GO:0070062,GO:0004029,GO:0120163,GO:0006081,GO:0001758,GO:0001523,GO:0042572,GO:0006069,GO:0005497,GO:0018479,GO:0051287,GO:0061624	cytoplasm|nucleotide binding|cytosol|oxidoreductase activity|oxidation-reduction process|positive regulation of GTPase activity|oxidoreductase activity, acting on the aldehyde or oxo group of donors, NAD or NADP as acceptor|GTPase activator activity|extracellular exosome|aldehyde dehydrogenase (NAD) activity|negative regulation of cold-induced thermogenesis|cellular aldehyde metabolic process|ret…	path:hsa00830	Retinol metabolism
RAB3IL1	4.91405e-48	0.20996	0.337	0.061	1.64807e-43	1	5.525	ENSG00000167994	5866	protein_coding	RAB3A interacting protein like 1 [Source:HGNC Symbol;Acc:HGNC:9780]	GO:0015031,GO:0005085,GO:0005515,GO:0005829,GO:0017112	protein transport|guanyl-nucleotide exchange factor activity|protein binding|cytosol|Rab guanyl-nucleotide exchange factor activity
IFITM10	1.16157e-47	0.28918	0.384	0.068	3.89567e-43	1	5.647	ENSG00000244242	402778	protein_coding	interferon induced transmembrane protein 10 [Source:HGNC Symbol;Acc:HGNC:40022]	GO:0016020,GO:0016021,GO:0005886	membrane|integral component of membrane|plasma membrane
TIMP2	1.40983e-47	0.38979	0.95	0.692	4.72828e-43	1	1.373	ENSG00000035862	7077	protein_coding	TIMP metallopeptidase inhibitor 2 [Source:HGNC Symbol;Acc:HGNC:11821]	GO:0005576,GO:0008191,GO:0010951,GO:0005515,GO:0046872,GO:0008270,GO:0005615,GO:0005178,GO:0007417,GO:0007568,GO:0008285,GO:0032487,GO:0034097,GO:0042493,GO:0043410,GO:0045666,GO:0045762,GO:0045861,GO:0045930,GO:0046580,GO:0009986,GO:0030426,GO:0043005,GO:0043025,GO:0031012,GO:0030414,GO:0010466,GO:0062023,GO:0002020,GO:0043312,GO:1904813,GO:0035580,GO:1904724,GO:0022617,GO:0004857,GO:0010033,GO:…	extracellular region|metalloendopeptidase inhibitor activity|negative regulation of endopeptidase activity|protein binding|metal ion binding|zinc ion binding|extracellular space|integrin binding|central nervous system development|aging|negative regulation of cell population proliferation|regulation of Rap protein signal transduction|response to cytokine|response to drug|positive regulation of MAP…
ENPP2	2.14382e-47	0.496821	0.572	0.201	7.18994e-43	1	2.846	ENSG00000136960	5168	protein_coding	ectonucleotide pyrophosphatase/phosphodiesterase 2 [Source:HGNC Symbol;Acc:HGNC:3357]	GO:0003676,GO:0046872,GO:0016787,GO:0008270,GO:0003824,GO:0006629,GO:0016042,GO:0005615,GO:0090305,GO:0005576,GO:0006955,GO:0006935,GO:0005044,GO:0006897,GO:0005509,GO:0030334,GO:0004622,GO:0009395,GO:0030247,GO:0045765,GO:0004528,GO:0004551,GO:0005886,GO:0008134,GO:0010634,GO:0050731,GO:0048870,GO:2000394,GO:0047391,GO:0006644,GO:0034638,GO:0016020,GO:0016021	nucleic acid binding|metal ion binding|hydrolase activity|zinc ion binding|catalytic activity|lipid metabolic process|lipid catabolic process|extracellular space|nucleic acid phosphodiester bond hydrolysis|extracellular region|immune response|chemotaxis|scavenger receptor activity|endocytosis|calcium ion binding|regulation of cell migration|lysophospholipase activity|phospholipid catabolic proces…	path:hsa00565	Ether lipid metabolism
C1orf54	2.56273e-47	0.0459779	0.616	0.339	8.59488e-43	1	1.817	ENSG00000118292	79630	protein_coding	chromosome 1 open reading frame 54 [Source:HGNC Symbol;Acc:HGNC:26258]	GO:0005576	extracellular region
FNIP2	3.13198e-47	0.428285	0.877	0.506	1.0504e-42	1	1.733	ENSG00000052795	57600	protein_coding	folliculin interacting protein 2 [Source:HGNC Symbol;Acc:HGNC:29280]	GO:0005737,GO:0006974,GO:0043086,GO:0005515,GO:0000122,GO:0033138,GO:0031334,GO:0006468,GO:0051087,GO:0001932,GO:0008630,GO:0042030,GO:0010823,GO:1904262	cytoplasm|cellular response to DNA damage stimulus|negative regulation of catalytic activity|protein binding|negative regulation of transcription by RNA polymerase II|positive regulation of peptidyl-serine phosphorylation|positive regulation of protein complex assembly|protein phosphorylation|chaperone binding|regulation of protein phosphorylation|intrinsic apoptotic signaling pathway in response…	path:hsa04150	mTOR signaling pathway
MGLL	3.76765e-47	0.292016	0.516	0.163	1.26359e-42	1	3.166	ENSG00000074416	11343	protein_coding	monoglyceride lipase [Source:HGNC Symbol;Acc:HGNC:17038]	GO:0005737,GO:0016020,GO:0005654,GO:0016787,GO:0006629,GO:0016042,GO:0005829,GO:0006631,GO:0006633,GO:0042803,GO:0005515,GO:0005886,GO:0052689,GO:0019433,GO:0005789,GO:0019898,GO:0006954,GO:0047372,GO:0052651,GO:0009966,GO:0019369,GO:0050727,GO:0004622,GO:0036155,GO:0046464,GO:0051930,GO:2000124	cytoplasm|membrane|nucleoplasm|hydrolase activity|lipid metabolic process|lipid catabolic process|cytosol|fatty acid metabolic process|fatty acid biosynthetic process|protein homodimerization activity|protein binding|plasma membrane|carboxylic ester hydrolase activity|triglyceride catabolic process|endoplasmic reticulum membrane|extrinsic component of membrane|inflammatory response|acylglycerol l…	path:hsa00561,path:hsa04714,path:hsa04723,path:hsa04923	Glycerolipid metabolism|Thermogenesis|Retrograde endocannabinoid signaling|Regulation of lipolysis in adipocytes
SLC45A4	3.98411e-47	0.316173	0.438	0.1	1.33619e-42	1	4.38	ENSG00000022567	57210	protein_coding	solute carrier family 45 member 4 [Source:HGNC Symbol;Acc:HGNC:29196]	GO:0016020,GO:0016021,GO:0008506,GO:0015770	membrane|integral component of membrane|sucrose:proton symporter activity|sucrose transport
GRN	4.01578e-47	0.422338	0.978	0.885	1.34681e-42	1	1.105	ENSG00000030582	2896	protein_coding	granulin precursor [Source:HGNC Symbol;Acc:HGNC:4601]	GO:0030335,GO:0003723,GO:0016020,GO:0005783,GO:0005794,GO:0005765,GO:0005615,GO:0005886,GO:0005515,GO:0005576,GO:0005768,GO:0005125,GO:0005764,GO:0070062,GO:0050821,GO:0005802,GO:0005770,GO:0043312,GO:0043524,GO:0007165,GO:0035578,GO:0051087,GO:0045766,GO:0010595,GO:0007040,GO:0008083,GO:0007041,GO:0050679,GO:0043525,GO:0002282,GO:0007042,GO:1900426,GO:1903979,GO:0048680,GO:0106016,GO:0002265,GO:…	positive regulation of cell migration|RNA binding|membrane|endoplasmic reticulum|Golgi apparatus|lysosomal membrane|extracellular space|plasma membrane|protein binding|extracellular region|endosome|cytokine activity|lysosome|extracellular exosome|protein stabilization|trans-Golgi network|late endosome|neutrophil degranulation|negative regulation of neuron apoptotic process|signal transduction|azu…
LAIR1	1.80454e-46	0.235978	0.866	0.506	6.05208e-42	1	1.711	ENSG00000167613	3903	protein_coding	leukocyte associated immunoglobulin like receptor 1 [Source:HGNC Symbol;Acc:HGNC:6477]	GO:0016020,GO:0016021,GO:0005886,GO:0005515,GO:0002376,GO:0002250,GO:0050776,GO:0043312,GO:0035579,GO:0070821	membrane|integral component of membrane|plasma membrane|protein binding|immune system process|adaptive immune response|regulation of immune response|neutrophil degranulation|specific granule membrane|tertiary granule membrane
CNRIP1	1.86074e-46	0.322599	0.425	0.09	6.24054e-42	1	4.722	ENSG00000119865	25927	protein_coding	cannabinoid receptor interacting protein 1 [Source:HGNC Symbol;Acc:HGNC:24546]	GO:0005737,GO:0005886,GO:0008022,GO:2000272,GO:0031718	cytoplasm|plasma membrane|protein C-terminus binding|negative regulation of signaling receptor activity|type 1 cannabinoid receptor binding
SNX6	3.8743e-46	0.283834	0.894	0.597	1.29936e-41	1	1.497	ENSG00000129515	58533	protein_coding	sorting nexin 6 [Source:HGNC Symbol;Acc:HGNC:14970]	GO:1904646,GO:0043524,GO:0005634,GO:0005737,GO:0016020,GO:0006886,GO:0015031,GO:0005829,GO:0005515,GO:0031410,GO:0035091,GO:0008289,GO:0005768,GO:0005769,GO:0031901,GO:0042147,GO:0045892,GO:0046982,GO:0016241,GO:0030904,GO:0030905,GO:0007175,GO:0097422,GO:0042803,GO:0034452,GO:0030512,GO:0005764,GO:0005623	cellular response to amyloid-beta|negative regulation of neuron apoptotic process|nucleus|cytoplasm|membrane|intracellular protein transport|protein transport|cytosol|protein binding|cytoplasmic vesicle|phosphatidylinositol binding|lipid binding|endosome|early endosome|early endosome membrane|retrograde transport, endosome to Golgi|negative regulation of transcription, DNA-templated|protein heter…	path:hsa04144	Endocytosis
ZFAND5	5.62583e-46	0.436161	0.981	0.777	1.88679e-41	1	1.263	ENSG00000107372	7763	protein_coding	zinc finger AN1-type containing 5 [Source:HGNC Symbol;Acc:HGNC:13008]	GO:0005737,GO:0008270,GO:0046872,GO:0003677,GO:0005515,GO:0003674,GO:0008150,GO:0005575	cytoplasm|zinc ion binding|metal ion binding|DNA binding|protein binding|molecular_function|biological_process|cellular_component
MCOLN1	5.90948e-46	0.313929	0.674	0.291	1.98192e-41	1	2.316	ENSG00000090674	57192	protein_coding	mucolipin 1 [Source:HGNC Symbol;Acc:HGNC:13356]	GO:0016020,GO:0016021,GO:0005829,GO:0005765,GO:0005886,GO:0006811,GO:0042995,GO:0006816,GO:0031410,GO:0030659,GO:0070588,GO:0002376,GO:0008289,GO:0005764,GO:0005261,GO:0002250,GO:0005768,GO:0031902,GO:0005887,GO:0005515,GO:0001891,GO:0030670,GO:0010008,GO:0005770,GO:0051289,GO:0043235,GO:0033572,GO:0019722,GO:0071277,GO:0099604,GO:0034755,GO:0006812,GO:0005381,GO:0071467,GO:0072345,GO:0097682,GO:…	membrane|integral component of membrane|cytosol|lysosomal membrane|plasma membrane|ion transport|cell projection|calcium ion transport|cytoplasmic vesicle|cytoplasmic vesicle membrane|calcium ion transmembrane transport|immune system process|lipid binding|lysosome|cation channel activity|adaptive immune response|endosome|late endosome membrane|integral component of plasma membrane|protein binding…	path:hsa04142	Lysosome
IL1B	9.51224e-46	0.49924	0.866	0.515	3.19022e-41	1	1.682	ENSG00000125538	3553	protein_coding	interleukin 1 beta [Source:HGNC Symbol;Acc:HGNC:5992]	GO:0005615,GO:0010628,GO:0045766,GO:0008284,GO:0008285,GO:0070555,GO:0051091,GO:0030949,GO:0010718,GO:0030335,GO:0001934,GO:0050729,GO:0060252,GO:0043407,GO:0150078,GO:0032496,GO:0032755,GO:0007566,GO:0046627,GO:0070372,GO:0005737,GO:0005576,GO:0005829,GO:0006955,GO:0006954,GO:0005125,GO:0005149,GO:0045893,GO:0005764,GO:0071222,GO:0030593,GO:0005515,GO:0045944,GO:0030141,GO:0070498,GO:0051781,GO:…	extracellular space|positive regulation of gene expression|positive regulation of angiogenesis|positive regulation of cell population proliferation|negative regulation of cell population proliferation|response to interleukin-1|positive regulation of DNA-binding transcription factor activity|positive regulation of vascular endothelial growth factor receptor signaling pathway|positive regulation of…	path:hsa01523,path:hsa04010,path:hsa04060,path:hsa04064,path:hsa04217,path:hsa04380,path:hsa04620,path:hsa04621,path:hsa04623,path:hsa04625,path:hsa04640,path:hsa04657,path:hsa04659,path:hsa04668,path:hsa04750,path:hsa04932,path:hsa04933,path:hsa04940,path:hsa05010,path:hsa05020,path:hsa05132,path:hsa05133,path:hsa05134,path:hsa05140,path:hsa05142,path:hsa05143,path:hsa05144,path:hsa05146,path:hs…	Antifolate resistance|MAPK signaling pathway|Cytokine-cytokine receptor interaction|NF-kappa B signaling pathway|Necroptosis|Osteoclast differentiation|Toll-like receptor signaling pathway|NOD-like receptor signaling pathway|Cytosolic DNA-sensing pathway|C-type lectin receptor signaling pathway|Hematopoietic cell lineage|IL-17 signaling pathway|Th17 cell differentiation|TNF signaling pathway|Infl…
PLXDC1	1.30486e-45	0.222241	0.274	0.029	4.37624e-41	1	9.448	ENSG00000161381	57125	protein_coding	plexin domain containing 1 [Source:HGNC Symbol;Acc:HGNC:20945]	GO:0005737,GO:0016020,GO:0016021,GO:0005886,GO:0005576,GO:0030054,GO:0001525,GO:0005923,GO:0005515,GO:0043235,GO:0021510,GO:0030425,GO:0043025	cytoplasm|membrane|integral component of membrane|plasma membrane|extracellular region|cell junction|angiogenesis|bicellular tight junction|protein binding|receptor complex|spinal cord development|dendrite|neuronal cell body
MMP14	3.69667e-45	0.236832	0.529	0.184	1.23979e-40	1	2.875	ENSG00000157227	4323	protein_coding	matrix metallopeptidase 14 [Source:HGNC Symbol;Acc:HGNC:7160]	GO:0005737,GO:0016020,GO:0016021,GO:0008270,GO:0046872,GO:0005829,GO:0016787,GO:0045111,GO:0005886,GO:0005515,GO:0008233,GO:0006508,GO:0042470,GO:0031410,GO:0004222,GO:0008237,GO:0031012,GO:0005925,GO:0005615,GO:0030198,GO:0030335,GO:0005887,GO:0005796,GO:0030307,GO:0001501,GO:0004175,GO:0022617,GO:0005634,GO:1903076,GO:0031638,GO:0030574,GO:0045746,GO:0035987,GO:0010831,GO:0045579,GO:0044354,GO:…	cytoplasm|membrane|integral component of membrane|zinc ion binding|metal ion binding|cytosol|hydrolase activity|intermediate filament cytoskeleton|plasma membrane|protein binding|peptidase activity|proteolysis|melanosome|cytoplasmic vesicle|metalloendopeptidase activity|metallopeptidase activity|extracellular matrix|focal adhesion|extracellular space|extracellular matrix organization|positive reg…	path:hsa04668,path:hsa04912,path:hsa04928	TNF signaling pathway|GnRH signaling pathway|Parathyroid hormone synthesis, secretion and action
LAMP1	3.79583e-45	0.267974	0.888	0.56	1.27305e-40	1	1.586	ENSG00000185896	3916	protein_coding	lysosomal associated membrane protein 1 [Source:HGNC Symbol;Acc:HGNC:6499]	GO:0016020,GO:0016021,GO:0005829,GO:0005765,GO:0005886,GO:0005515,GO:0048471,GO:0046718,GO:0005764,GO:0019904,GO:0048102,GO:0050821,GO:0005768,GO:0005770,GO:0005771,GO:0005773,GO:0008021,GO:0009897,GO:0009986,GO:0030285,GO:0030425,GO:0031410,GO:0031982,GO:0042383,GO:0042470,GO:0043025,GO:0044194,GO:0044754,GO:0045335,GO:0061474,GO:0097208,GO:0031902,GO:0070062,GO:0010008,GO:0016032,GO:0043312,GO:…	membrane|integral component of membrane|cytosol|lysosomal membrane|plasma membrane|protein binding|perinuclear region of cytoplasm|viral entry into host cell|lysosome|protein domain specific binding|autophagic cell death|protein stabilization|endosome|late endosome|multivesicular body|vacuole|synaptic vesicle|external side of plasma membrane|cell surface|integral component of synaptic vesicle mem…	path:hsa04140,path:hsa04142,path:hsa04145,path:hsa05152	Autophagy - animal|Lysosome|Phagosome|Tuberculosis
PNRC1	3.89636e-45	0.3266	0.998	0.91	1.30676e-40	1	1.097	ENSG00000146278	10957	protein_coding	proline rich nuclear receptor coactivator 1 [Source:HGNC Symbol;Acc:HGNC:17278]	GO:0005634,GO:0005515	nucleus|protein binding
SFRP4	5.59644e-45	0.178228	0.672	0.318	1.87693e-40	1	2.113	ENSG00000106483	6424	protein_coding	secreted frizzled related protein 4 [Source:HGNC Symbol;Acc:HGNC:10778]	GO:0005615,GO:0010628,GO:0008285,GO:0043065,GO:0043433,GO:0005737,GO:0090090,GO:0005634,GO:0005576,GO:0007275,GO:0016055,GO:0030154,GO:0060070,GO:0017147,GO:0060349,GO:0005515,GO:0035567,GO:0009986,GO:0002092,GO:0030178,GO:0009725,GO:0030510,GO:0045606,GO:0055062,GO:0090263,GO:1902174,GO:2000051,GO:2000119	extracellular space|positive regulation of gene expression|negative regulation of cell population proliferation|positive regulation of apoptotic process|negative regulation of DNA-binding transcription factor activity|cytoplasm|negative regulation of canonical Wnt signaling pathway|nucleus|extracellular region|multicellular organism development|Wnt signaling pathway|cell differentiation|canonical…	path:hsa04310	Wnt signaling pathway
TIPARP	6.27857e-45	0.526266	0.864	0.539	2.10571e-40	1	1.603	ENSG00000163659	25976	protein_coding	TCDD inducible poly(ADP-ribose) polymerase [Source:HGNC Symbol;Acc:HGNC:23696]	GO:0005634,GO:0046872,GO:0016740,GO:0016757,GO:0003950,GO:0045732,GO:1990404,GO:0070213,GO:0071407,GO:0010629,GO:0006471,GO:0035326,GO:0140289,GO:0001570,GO:0001822,GO:0006807,GO:0008209,GO:0008210,GO:0008585,GO:0009791,GO:0030097,GO:0048008,GO:0048705,GO:0048745,GO:0060021,GO:0060325,GO:1904612	nucleus|metal ion binding|transferase activity|transferase activity, transferring glycosyl groups|NAD+ ADP-ribosyltransferase activity|positive regulation of protein catabolic process|protein ADP-ribosylase activity|protein auto-ADP-ribosylation|cellular response to organic cyclic compound|negative regulation of gene expression|protein ADP-ribosylation|enhancer binding|protein mono-ADP-ribosylati…
MGAT4A	6.97034e-45	0.153423	0.702	0.368	2.33771e-40	1	1.908	ENSG00000071073	11320	protein_coding	alpha-1,3-mannosyl-glycoprotein 4-beta-N-acetylglucosaminyltransferase A [Source:HGNC Symbol;Acc:HGNC:7047]	GO:0016020,GO:0016021,GO:0046872,GO:0016740,GO:0016757,GO:0005794,GO:0005576,GO:0000139,GO:0006486,GO:0005783,GO:0005793,GO:0070062,GO:0044267,GO:0043687,GO:0008375,GO:0006487,GO:0005795,GO:0005788,GO:0006491,GO:0008454	membrane|integral component of membrane|metal ion binding|transferase activity|transferase activity, transferring glycosyl groups|Golgi apparatus|extracellular region|Golgi membrane|protein glycosylation|endoplasmic reticulum|endoplasmic reticulum-Golgi intermediate compartment|extracellular exosome|cellular protein metabolic process|post-translational protein modification|acetylglucosaminyltrans…	path:hsa00510	N-Glycan biosynthesis
WDR45B	8.28852e-45	0.539771	0.734	0.431	2.7798e-40	1	1.703	ENSG00000141580	56270	protein_coding	WD repeat domain 45B [Source:HGNC Symbol;Acc:HGNC:25072]	GO:0006914,GO:0008289,GO:0005764,GO:0005829,GO:0005515,GO:0000045,GO:0032266,GO:0080025,GO:0000422,GO:0009267,GO:0019898,GO:0034497,GO:0000407,GO:0034045,GO:0062078,GO:0006497	autophagy|lipid binding|lysosome|cytosol|protein binding|autophagosome assembly|phosphatidylinositol-3-phosphate binding|phosphatidylinositol-3,5-bisphosphate binding|autophagy of mitochondrion|cellular response to starvation|extrinsic component of membrane|protein localization to phagophore assembly site|phagophore assembly site|phagophore assembly site membrane|TSC1-TSC2 complex binding|protein…
TREM2	8.97507e-45	0.258248	0.551	0.206	3.01006e-40	1	2.675	ENSG00000095970	54209	protein_coding	triggering receptor expressed on myeloid cells 2 [Source:HGNC Symbol;Acc:HGNC:17761]	GO:1904646,GO:1903078,GO:0070374,GO:0001774,GO:0008035,GO:0001934,GO:0010628,GO:0016020,GO:0016021,GO:0005886,GO:0005515,GO:0005576,GO:0008289,GO:0050776,GO:0045087,GO:0050731,GO:0001540,GO:0031226,GO:0050714,GO:0005543,GO:0043277,GO:0097110,GO:0030316,GO:0034241,GO:0044877,GO:1901800,GO:0048143,GO:0006959,GO:0038023,GO:0050730,GO:0010468,GO:1900223,GO:2001171,GO:1904141,GO:0060075,GO:1990782,GO:…	cellular response to amyloid-beta|positive regulation of protein localization to plasma membrane|positive regulation of ERK1 and ERK2 cascade|microglial cell activation|high-density lipoprotein particle binding|positive regulation of protein phosphorylation|positive regulation of gene expression|membrane|integral component of membrane|plasma membrane|protein binding|extracellular region|lipid bin…	path:hsa04380	Osteoclast differentiation
BHLHE40	2.03473e-44	0.480143	0.851	0.501	6.82408e-40	1	1.699	ENSG00000134107	8553	protein_coding	basic helix-loop-helix family member e40 [Source:HGNC Symbol;Acc:HGNC:1046]	GO:0043433,GO:0005634,GO:0005737,GO:0046983,GO:0006355,GO:0003677,GO:0003700,GO:0005515,GO:0016604,GO:0007623,GO:0048511,GO:0000122,GO:0006357,GO:0030154,GO:0000977,GO:0000981,GO:0000790,GO:0003714,GO:0009952,GO:0019904,GO:0001227,GO:0050767,GO:0042803,GO:0046982,GO:0043425,GO:0045892,GO:0070888,GO:0000978,GO:0000980,GO:0001102,GO:0043426,GO:0009416,GO:0032922,GO:0042752,GO:0043153	negative regulation of DNA-binding transcription factor activity|nucleus|cytoplasm|protein dimerization activity|regulation of transcription, DNA-templated|DNA binding|DNA-binding transcription factor activity|protein binding|nuclear body|circadian rhythm|rhythmic process|negative regulation of transcription by RNA polymerase II|regulation of transcription by RNA polymerase II|cell differentiatio…	path:hsa04710	Circadian rhythm
FCHO2	2.046e-44	0.246612	0.564	0.213	6.86187e-40	1	2.648	ENSG00000157107	115548	protein_coding	FCH domain only 2 [Source:HGNC Symbol;Acc:HGNC:25180]	GO:0016020,GO:0005886,GO:0005515,GO:0005905,GO:0005737,GO:0030136,GO:0035091,GO:0072583,GO:0005829,GO:0006897,GO:0005546,GO:0005856,GO:0048268,GO:0061024,GO:0048488,GO:0001786,GO:0008092,GO:0072659,GO:0010324,GO:0042802,GO:0098835	membrane|plasma membrane|protein binding|clathrin-coated pit|cytoplasm|clathrin-coated vesicle|phosphatidylinositol binding|clathrin-dependent endocytosis|cytosol|endocytosis|phosphatidylinositol-4,5-bisphosphate binding|cytoskeleton|clathrin coat assembly|membrane organization|synaptic vesicle endocytosis|phosphatidylserine binding|cytoskeletal protein binding|protein localization to plasma memb…
STX11	2.08239e-44	0.338172	0.842	0.464	6.98393e-40	1	1.815	ENSG00000135604	8676	protein_coding	syntaxin 11 [Source:HGNC Symbol;Acc:HGNC:11429]	GO:0016020,GO:0006886,GO:0015031,GO:0016192,GO:0005794,GO:0005515,GO:0005886,GO:0005484,GO:0006887,GO:0016021,GO:0000149,GO:0031201,GO:0006906,GO:0048278,GO:0012505,GO:0008021,GO:0031629,GO:0061025,GO:0042734,GO:0048787	membrane|intracellular protein transport|protein transport|vesicle-mediated transport|Golgi apparatus|protein binding|plasma membrane|SNAP receptor activity|exocytosis|integral component of membrane|SNARE binding|SNARE complex|vesicle fusion|vesicle docking|endomembrane system|synaptic vesicle|synaptic vesicle fusion to presynaptic active zone membrane|membrane fusion|presynaptic membrane|presyna…	path:hsa04130	SNARE interactions in vesicular transport
IRF8	2.89177e-44	0.0338459	0.765	0.471	9.69843e-40	1	1.624	ENSG00000140968	3394	protein_coding	interferon regulatory factor 8 [Source:HGNC Symbol;Acc:HGNC:5358]	GO:0005634,GO:0005737,GO:0005654,GO:0006355,GO:0003677,GO:0003700,GO:0005515,GO:0006914,GO:0044212,GO:0000981,GO:0000122,GO:0000790,GO:0000978,GO:0001227,GO:0045944,GO:0005829,GO:0071346,GO:0006955,GO:0060333,GO:0060337,GO:0002376,GO:0000977,GO:0006909,GO:0009617,GO:0030099,GO:0032729,GO:0032735,GO:0042742,GO:0042832,GO:0045893,GO:0071222	nucleus|cytoplasm|nucleoplasm|regulation of transcription, DNA-templated|DNA binding|DNA-binding transcription factor activity|protein binding|autophagy|transcription regulatory region DNA binding|DNA-binding transcription factor activity, RNA polymerase II-specific|negative regulation of transcription by RNA polymerase II|nuclear chromatin|RNA polymerase II proximal promoter sequence-specific DN…	path:hsa05133	Pertussis
BMP2K	3.18448e-44	0.329245	0.758	0.379	1.06801e-39	1	2	ENSG00000138756	55589	protein_coding	BMP2 inducible kinase [Source:HGNC Symbol;Acc:HGNC:18041]	GO:0004672,GO:0005524,GO:0016301,GO:0006468,GO:0016310,GO:0005634,GO:0016607,GO:0000166,GO:0004674,GO:0016740,GO:0050790,GO:0019208,GO:0030500,GO:0045747,GO:2000369	protein kinase activity|ATP binding|kinase activity|protein phosphorylation|phosphorylation|nucleus|nuclear speck|nucleotide binding|protein serine/threonine kinase activity|transferase activity|regulation of catalytic activity|phosphatase regulator activity|regulation of bone mineralization|positive regulation of Notch signaling pathway|regulation of clathrin-dependent endocytosis	path:hsa05202	Transcriptional misregulation in cancer
BAG3	3.71935e-44	0.53614	0.94	0.66	1.2474e-39	1	1.424	ENSG00000151929	9531	protein_coding	BCL2 associated athanogene 3 [Source:HGNC Symbol;Acc:HGNC:939]	GO:0046716,GO:0005634,GO:0005737,GO:0043066,GO:0005829,GO:0005886,GO:0050790,GO:0005515,GO:0006915,GO:0051087,GO:0045296,GO:1900034,GO:0042307,GO:0006457,GO:0034605,GO:0046827,GO:0000774,GO:0050821,GO:0101031,GO:0098840,GO:0044877,GO:0045505,GO:0000045,GO:0007420,GO:0008625,GO:0010664,GO:0021510,GO:0034620,GO:0061684,GO:0070842,GO:0071260,GO:0072321,GO:0097192,GO:0097201,GO:1903215,GO:1905337,GO:…	muscle cell cellular homeostasis|nucleus|cytoplasm|negative regulation of apoptotic process|cytosol|plasma membrane|regulation of catalytic activity|protein binding|apoptotic process|chaperone binding|cadherin binding|regulation of cellular response to heat|positive regulation of protein import into nucleus|protein folding|cellular response to heat|positive regulation of protein export from nucle…
PRNP	5.59302e-44	0.326589	0.873	0.539	1.87579e-39	1	1.62	ENSG00000171867	5621	protein_coding	prion protein [Source:HGNC Symbol;Acc:HGNC:9449]	GO:1904646,GO:1904645,GO:0043433,GO:0070885,GO:1902951,GO:1902992,GO:0005737,GO:0016020,GO:0016021,GO:0043231,GO:0046872,GO:0005829,GO:0005783,GO:0005794,GO:0031965,GO:0010951,GO:0051260,GO:0005886,GO:0005515,GO:0007049,GO:0045121,GO:0009986,GO:0008017,GO:0005634,GO:0031225,GO:0042802,GO:0005509,GO:0070062,GO:0007050,GO:0019898,GO:0001540,GO:0032689,GO:0032700,GO:0006979,GO:0005507,GO:0015631,GO:…	cellular response to amyloid-beta|response to amyloid-beta|negative regulation of DNA-binding transcription factor activity|negative regulation of calcineurin-NFAT signaling cascade|negative regulation of dendritic spine maintenance|negative regulation of amyloid precursor protein catabolic process|cytoplasm|membrane|integral component of membrane|intracellular membrane-bounded organelle|metal io…	path:hsa04216,path:hsa05020	Ferroptosis|Prion diseases
MPEG1	5.84241e-44	0.460595	0.886	0.552	1.95943e-39	1	1.605	ENSG00000197629	219972	protein_coding	macrophage expressed 1 [Source:HGNC Symbol;Acc:HGNC:29619]	GO:0016020,GO:0016021,GO:0005576,GO:0031410,GO:0030659,GO:0002376,GO:0045087,GO:0042742,GO:0050829,GO:0050830,GO:0045335,GO:0035915	membrane|integral component of membrane|extracellular region|cytoplasmic vesicle|cytoplasmic vesicle membrane|immune system process|innate immune response|defense response to bacterium|defense response to Gram-negative bacterium|defense response to Gram-positive bacterium|phagocytic vesicle|pore formation in membrane of other organism
MAFB	9.64894e-44	0.176607	0.933	0.634	3.23606e-39	1	1.472	ENSG00000204103	9935	protein_coding	MAF bZIP transcription factor B [Source:HGNC Symbol;Acc:HGNC:6408]	GO:0005634,GO:0006355,GO:0003677,GO:0003700,GO:0005515,GO:0043565,GO:0000978,GO:0000981,GO:0000790,GO:0045671,GO:0008134,GO:0045647,GO:0001228,GO:0042803,GO:0046982,GO:1990837,GO:0006357,GO:0007379,GO:0007423,GO:0007585,GO:0021571,GO:0021572,GO:0021599,GO:0033077,GO:0035284,GO:0042472,GO:0045944,GO:0048538,GO:0005667	nucleus|regulation of transcription, DNA-templated|DNA binding|DNA-binding transcription factor activity|protein binding|sequence-specific DNA binding|RNA polymerase II proximal promoter sequence-specific DNA binding|DNA-binding transcription factor activity, RNA polymerase II-specific|nuclear chromatin|negative regulation of osteoclast differentiation|transcription factor binding|negative regula…	path:hsa04928	Parathyroid hormone synthesis, secretion and action
JMY	1.18279e-43	0.441811	0.754	0.374	3.96684e-39	1	2.016	ENSG00000152409	133746	protein_coding	junction mediating and regulatory protein, p53 cofactor [Source:HGNC Symbol;Acc:HGNC:28916]	GO:0005634,GO:0005737,GO:0003779,GO:0003713,GO:0006357,GO:1903508,GO:0005856,GO:0005515,GO:0006281,GO:0006974,GO:0034314,GO:0005654,GO:0031252,GO:0007050,GO:0043065,GO:1901796,GO:0051091,GO:0070358,GO:0071933,GO:0070060,GO:0072332	nucleus|cytoplasm|actin binding|transcription coactivator activity|regulation of transcription by RNA polymerase II|positive regulation of nucleic acid-templated transcription|cytoskeleton|protein binding|DNA repair|cellular response to DNA damage stimulus|Arp2/3 complex-mediated actin nucleation|nucleoplasm|cell leading edge|cell cycle arrest|positive regulation of apoptotic process|regulation o…
MT-ND4	1.19322e-43	0.259756	0.998	0.99	4.00181e-39	1	1.008	ENSG00000198886	4538	protein_coding	mitochondrially encoded NADH:ubiquinone oxidoreductase core subunit 4 [Source:HGNC Symbol;Acc:HGNC:7459]	GO:0016020,GO:0016021,GO:0055114,GO:0005739,GO:0006120,GO:0070469,GO:0008137,GO:0009060,GO:0031966,GO:0042773,GO:0005747,GO:0003954,GO:0048039,GO:0001666,GO:0001701,GO:0007568,GO:0021549,GO:0035094,GO:0045471,GO:0032981,GO:0005743,GO:0015990	membrane|integral component of membrane|oxidation-reduction process|mitochondrion|mitochondrial electron transport, NADH to ubiquinone|respirasome|NADH dehydrogenase (ubiquinone) activity|aerobic respiration|mitochondrial membrane|ATP synthesis coupled electron transport|mitochondrial respiratory chain complex I|NADH dehydrogenase activity|ubiquinone binding|response to hypoxia|in utero embryonic…
UBC	1.27446e-43	0.0173019	1	0.982	4.27429e-39	1	1.018	ENSG00000150991	7316	protein_coding	ubiquitin C [Source:HGNC Symbol;Acc:HGNC:12468]	GO:0003723,GO:0005634,GO:0005737,GO:0005615,GO:0005515,GO:0005886,GO:0031625,GO:0016567,GO:0005789,GO:0005654,GO:0005829,GO:0070062,GO:0044267,GO:0016197,GO:0019058,GO:0075733,GO:0010008,GO:0043657,GO:0000209,GO:0016579,GO:0031145,GO:0043488,GO:0055085,GO:0061418,GO:0070498,GO:0036297,GO:0006625,GO:0002755,GO:0002756,GO:0007249,GO:0035666,GO:0002020,GO:0045944,GO:0061024,GO:0031982,GO:0019221,GO:…	RNA binding|nucleus|cytoplasm|extracellular space|protein binding|plasma membrane|ubiquitin protein ligase binding|protein ubiquitination|endoplasmic reticulum membrane|nucleoplasm|cytosol|extracellular exosome|cellular protein metabolic process|endosomal transport|viral life cycle|intracellular transport of virus|endosome membrane|host cell|protein polyubiquitination|protein deubiquitination|ana…	path:hsa03320	PPAR signaling pathway
YBX3	1.46474e-43	0.530265	0.95	0.699	4.91243e-39	1	1.359	ENSG00000060138	8531	protein_coding	Y-box binding protein 3 [Source:HGNC Symbol;Acc:HGNC:2428]	GO:0048471,GO:0005634,GO:0071356,GO:0003730,GO:0003676,GO:0003723,GO:0005737,GO:0005829,GO:0003677,GO:0005515,GO:0000981,GO:0003714,GO:0003700,GO:0000122,GO:0017048,GO:0071474,GO:1902219,GO:0060546,GO:0003690,GO:0009409,GO:0070935,GO:2000767,GO:0005923,GO:0000977,GO:0001227,GO:1905538,GO:0001701,GO:0007283,GO:0008584,GO:0009566,GO:0043066,GO:0046622,GO:0048642	perinuclear region of cytoplasm|nucleus|cellular response to tumor necrosis factor|mRNA 3'-UTR binding|nucleic acid binding|RNA binding|cytoplasm|cytosol|DNA binding|protein binding|DNA-binding transcription factor activity, RNA polymerase II-specific|transcription corepressor activity|DNA-binding transcription factor activity|negative regulation of transcription by RNA polymerase II|Rho GTPase b…	path:hsa04530	Tight junction
NEU1	1.58101e-43	0.499421	0.832	0.495	5.30239e-39	1	1.681	ENSG00000204386	4758	protein_coding	neuraminidase 1 [Source:HGNC Symbol;Acc:HGNC:7758]	GO:0016020,GO:0016021,GO:0004308,GO:0043231,GO:0016787,GO:0005765,GO:0006629,GO:0016042,GO:0005886,GO:0030054,GO:0005515,GO:0008152,GO:0016798,GO:0005975,GO:0031410,GO:0005764,GO:0005576,GO:0005737,GO:0006687,GO:0070062,GO:0043312,GO:0035580,GO:0043202,GO:0052794,GO:0052795,GO:0052796,GO:0006689,GO:0009313,GO:0016997	membrane|integral component of membrane|exo-alpha-sialidase activity|intracellular membrane-bounded organelle|hydrolase activity|lysosomal membrane|lipid metabolic process|lipid catabolic process|plasma membrane|cell junction|protein binding|metabolic process|hydrolase activity, acting on glycosyl bonds|carbohydrate metabolic process|cytoplasmic vesicle|lysosome|extracellular region|cytoplasm|gly…	path:hsa00511,path:hsa00600,path:hsa04142	Other glycan degradation|Sphingolipid metabolism|Lysosome
ANKRD9	2.05607e-43	0.300879	0.475	0.129	6.89566e-39	1	3.682	ENSG00000156381	122416	protein_coding	ankyrin repeat domain 9 [Source:HGNC Symbol;Acc:HGNC:20096]	GO:0005829,GO:0043687,GO:0005515	cytosol|post-translational protein modification|protein binding
MT-CO3	2.25371e-43	0.24148	1	0.992	7.55848e-39	1	1.008	ENSG00000198938	4514	protein_coding	mitochondrially encoded cytochrome c oxidase III [Source:HGNC Symbol;Acc:HGNC:7422]	GO:0016020,GO:0016021,GO:0005743,GO:0005739,GO:0005515,GO:1902600,GO:0055085,GO:0022904,GO:0004129,GO:0009060,GO:0006123,GO:0045277,GO:0009055,GO:0015002,GO:0015453,GO:0008535,GO:0019646	membrane|integral component of membrane|mitochondrial inner membrane|mitochondrion|protein binding|proton transmembrane transport|transmembrane transport|respiratory electron transport chain|cytochrome-c oxidase activity|aerobic respiration|mitochondrial electron transport, cytochrome c to oxygen|respiratory chain complex IV|electron transfer activity|heme-copper terminal oxidase activity|oxidore…
ARHGAP18	2.61466e-43	0.305178	0.868	0.52	8.76906e-39	1	1.669	ENSG00000146376	93663	protein_coding	Rho GTPase activating protein 18 [Source:HGNC Symbol;Acc:HGNC:21035]	GO:0005737,GO:0016607,GO:0005829,GO:0007165,GO:0005886,GO:0043547,GO:0005096,GO:0045296,GO:0051056,GO:0032956,GO:0008360,GO:2000145,GO:0030833,GO:0007264	cytoplasm|nuclear speck|cytosol|signal transduction|plasma membrane|positive regulation of GTPase activity|GTPase activator activity|cadherin binding|regulation of small GTPase mediated signal transduction|regulation of actin cytoskeleton organization|regulation of cell shape|regulation of cell motility|regulation of actin filament polymerization|small GTPase mediated signal transduction
FUCA1	3.27484e-43	0.275382	0.622	0.269	1.09831e-38	1	2.312	ENSG00000179163	2517	protein_coding	alpha-L-fucosidase 1 [Source:HGNC Symbol;Acc:HGNC:4006]	GO:0016787,GO:0005975,GO:0008152,GO:0016798,GO:0005764,GO:0005576,GO:0006004,GO:0070062,GO:0043312,GO:0005737,GO:0043202,GO:0035578,GO:0004560,GO:0006027,GO:0016139,GO:0019377	hydrolase activity|carbohydrate metabolic process|metabolic process|hydrolase activity, acting on glycosyl bonds|lysosome|extracellular region|fucose metabolic process|extracellular exosome|neutrophil degranulation|cytoplasm|lysosomal lumen|azurophil granule lumen|alpha-L-fucosidase activity|glycosaminoglycan catabolic process|glycoside catabolic process|glycolipid catabolic process	path:hsa00511,path:hsa04142	Other glycan degradation|Lysosome
CTSA	3.95394e-43	0.427175	0.847	0.521	1.32607e-38	1	1.626	ENSG00000064601	5476	protein_coding	cathepsin A [Source:HGNC Symbol;Acc:HGNC:9251]	GO:0016787,GO:0008233,GO:0006508,GO:0004180,GO:0004185,GO:0043231,GO:0005654,GO:0005765,GO:0016020,GO:0043085,GO:0005764,GO:0005576,GO:0006687,GO:0070062,GO:0043312,GO:0005783,GO:0006886,GO:0043202,GO:0035578,GO:0051603,GO:0008047,GO:0031647,GO:1904715,GO:0098575,GO:1904714	hydrolase activity|peptidase activity|proteolysis|carboxypeptidase activity|serine-type carboxypeptidase activity|intracellular membrane-bounded organelle|nucleoplasm|lysosomal membrane|membrane|positive regulation of catalytic activity|lysosome|extracellular region|glycosphingolipid metabolic process|extracellular exosome|neutrophil degranulation|endoplasmic reticulum|intracellular protein trans…	path:hsa04142,path:hsa04614	Lysosome|Renin-angiotensin system
TRIB1	4.15578e-43	0.479634	0.819	0.467	1.39377e-38	1	1.754	ENSG00000173334	10221	protein_coding	tribbles pseudokinase 1 [Source:HGNC Symbol;Acc:HGNC:16891]	GO:0043433,GO:0005737,GO:0005634,GO:0048662,GO:0006469,GO:0005515,GO:0004860,GO:0032436,GO:0032496,GO:0043405,GO:0031625,GO:0008134,GO:0014912,GO:0031434,GO:0055106,GO:0007254,GO:0031665,GO:0045645,GO:0045651,GO:0045659,GO:0005524,GO:0006468,GO:0004672	negative regulation of DNA-binding transcription factor activity|cytoplasm|nucleus|negative regulation of smooth muscle cell proliferation|negative regulation of protein kinase activity|protein binding|protein kinase inhibitor activity|positive regulation of proteasomal ubiquitin-dependent protein catabolic process|response to lipopolysaccharide|regulation of MAP kinase activity|ubiquitin protein…
SFMBT2	4.44604e-43	0.334888	0.592	0.219	1.49111e-38	1	2.703	ENSG00000198879	57713	protein_coding	Scm like with four mbt domains 2 [Source:HGNC Symbol;Acc:HGNC:20256]	GO:0005634,GO:0016607,GO:0043231,GO:0006355,GO:0003714,GO:0005515,GO:0016235,GO:0042393,GO:1903507,GO:0010629	nucleus|nuclear speck|intracellular membrane-bounded organelle|regulation of transcription, DNA-templated|transcription corepressor activity|protein binding|aggresome|histone binding|negative regulation of nucleic acid-templated transcription|negative regulation of gene expression
GAL3ST4	4.66153e-43	0.20233	0.341	0.076	1.56338e-38	1	4.487	ENSG00000197093	79690	protein_coding	galactose-3-O-sulfotransferase 4 [Source:HGNC Symbol;Acc:HGNC:24145]	GO:0016020,GO:0016021,GO:0016740,GO:0005794,GO:0001733,GO:0009247,GO:0032580,GO:0070062,GO:0007267,GO:0006790,GO:0009311,GO:0030166,GO:0009100,GO:0050656,GO:0050694,GO:0050698	membrane|integral component of membrane|transferase activity|Golgi apparatus|galactosylceramide sulfotransferase activity|glycolipid biosynthetic process|Golgi cisterna membrane|extracellular exosome|cell-cell signaling|sulfur compound metabolic process|oligosaccharide metabolic process|proteoglycan biosynthetic process|glycoprotein metabolic process|3'-phosphoadenosine 5'-phosphosulfate binding|…
ARL5B	4.73207e-43	0.531002	0.741	0.382	1.58704e-38	1	1.94	ENSG00000165997	221079	protein_coding	ADP ribosylation factor like GTPase 5B [Source:HGNC Symbol;Acc:HGNC:23052]	GO:0000166,GO:0005525,GO:0006886,GO:0005737,GO:0016192,GO:1903292,GO:0005802	nucleotide binding|GTP binding|intracellular protein transport|cytoplasm|vesicle-mediated transport|protein localization to Golgi membrane|trans-Golgi network
PLIN2	5.06304e-43	0.57691	0.86	0.525	1.69804e-38	1	1.638	ENSG00000147872	123	protein_coding	perilipin 2 [Source:HGNC Symbol;Acc:HGNC:248]	GO:0016020,GO:0005811,GO:0005886,GO:0005783,GO:0005576,GO:0019216,GO:0014070,GO:0015909,GO:0019915,GO:0042493,GO:0005634,GO:0005737,GO:0005829	membrane|lipid droplet|plasma membrane|endoplasmic reticulum|extracellular region|regulation of lipid metabolic process|response to organic cyclic compound|long-chain fatty acid transport|lipid storage|response to drug|nucleus|cytoplasm|cytosol	path:hsa03320	PPAR signaling pathway
MIDN	6.61891e-43	0.497154	0.924	0.64	2.21985e-38	1	1.444	ENSG00000167470	90007	protein_coding	midnolin [Source:HGNC Symbol;Acc:HGNC:16298]	GO:0005515,GO:0005634,GO:0005737,GO:0005829,GO:0005730,GO:0003674,GO:0008150,GO:0019900,GO:0046676,GO:0033132	protein binding|nucleus|cytoplasm|cytosol|nucleolus|molecular_function|biological_process|kinase binding|negative regulation of insulin secretion|negative regulation of glucokinase activity
IER2	7.24024e-43	0.673881	0.976	0.82	2.42823e-38	1	1.19	ENSG00000160888	9592	protein_coding	immediate early response 2 [Source:HGNC Symbol;Acc:HGNC:28871]	GO:0005634,GO:0005737,GO:0005654,GO:0003677,GO:0001228,GO:0045944,GO:0000977,GO:0030182,GO:0048870,GO:0071774	nucleus|cytoplasm|nucleoplasm|DNA binding|DNA-binding transcription activator activity, RNA polymerase II-specific|positive regulation of transcription by RNA polymerase II|RNA polymerase II regulatory region sequence-specific DNA binding|neuron differentiation|cell motility|response to fibroblast growth factor
MYO5A	7.64286e-43	0.195173	0.633	0.298	2.56326e-38	1	2.124	ENSG00000197535	4644	protein_coding	myosin VA [Source:HGNC Symbol;Acc:HGNC:7602]	GO:0003723,GO:0005737,GO:0016020,GO:0015031,GO:0000166,GO:0005524,GO:0005783,GO:0003774,GO:0003779,GO:0051015,GO:0016459,GO:0005829,GO:0042470,GO:0005764,GO:0005777,GO:0016192,GO:0005769,GO:0005516,GO:0005515,GO:0030426,GO:0070062,GO:0005770,GO:0055037,GO:0001726,GO:0043005,GO:0031982,GO:0032869,GO:0005884,GO:0072659,GO:0017137,GO:0030050,GO:0000146,GO:0006892,GO:0030048,GO:0032433,GO:0032593,GO:…	RNA binding|cytoplasm|membrane|protein transport|nucleotide binding|ATP binding|endoplasmic reticulum|motor activity|actin binding|actin filament binding|myosin complex|cytosol|melanosome|lysosome|peroxisome|vesicle-mediated transport|early endosome|calmodulin binding|protein binding|growth cone|extracellular exosome|late endosome|recycling endosome|ruffle|neuron projection|vesicle|cellular respo…
OSBPL1A	8.68791e-43	0.189372	0.456	0.151	2.91375e-38	1	3.02	ENSG00000141447	114876	protein_coding	oxysterol binding protein like 1A [Source:HGNC Symbol;Acc:HGNC:16398]	GO:0006869,GO:0008203,GO:0008289,GO:0016192,GO:0005768,GO:0043231,GO:0005829,GO:0016020,GO:0005515,GO:0070062,GO:0005770,GO:0019886,GO:0005543,GO:0006699,GO:0015485,GO:0032934	lipid transport|cholesterol metabolic process|lipid binding|vesicle-mediated transport|endosome|intracellular membrane-bounded organelle|cytosol|membrane|protein binding|extracellular exosome|late endosome|antigen processing and presentation of exogenous peptide antigen via MHC class II|phospholipid binding|bile acid biosynthetic process|cholesterol binding|sterol binding
SGK1	1.42849e-42	0.501259	0.976	0.797	4.79086e-38	1	1.225	ENSG00000118515	6446	protein_coding	serum/glucocorticoid regulated kinase 1 [Source:HGNC Symbol;Acc:HGNC:10810]	GO:0005634,GO:0005737,GO:0016607,GO:0016020,GO:0000166,GO:0004672,GO:0004674,GO:0005524,GO:0016301,GO:0016740,GO:0006468,GO:0016310,GO:0005829,GO:0005783,GO:0005789,GO:0005739,GO:0005886,GO:0005515,GO:0006915,GO:0015459,GO:0035556,GO:0034220,GO:0018105,GO:0042127,GO:0048812,GO:0004712,GO:0005246,GO:0017080,GO:0017081,GO:0001558,GO:0006814,GO:0006974,GO:0007616,GO:0008217,GO:0030334,GO:0032411,GO:…	nucleus|cytoplasm|nuclear speck|membrane|nucleotide binding|protein kinase activity|protein serine/threonine kinase activity|ATP binding|kinase activity|transferase activity|protein phosphorylation|phosphorylation|cytosol|endoplasmic reticulum|endoplasmic reticulum membrane|mitochondrion|plasma membrane|protein binding|apoptotic process|potassium channel regulator activity|intracellular signal tr…	path:hsa04068,path:hsa04150,path:hsa04151,path:hsa04960	FoxO signaling pathway|mTOR signaling pathway|PI3K-Akt signaling pathway|Aldosterone-regulated sodium reabsorption
WLS	2.22463e-42	0.176031	0.378	0.107	7.46098e-38	1	3.533	ENSG00000116729	79971	protein_coding	Wnt ligand secretion mediator [Source:HGNC Symbol;Acc:HGNC:30238]	GO:0090263,GO:0016020,GO:0016021,GO:0005783,GO:0005789,GO:0005794,GO:0005886,GO:0005515,GO:0000139,GO:0007275,GO:0016055,GO:0031410,GO:0030659,GO:0006886,GO:0005768,GO:0017147,GO:0031901,GO:0043123,GO:0030666,GO:0070062,GO:0005769,GO:0005802,GO:0009948,GO:0030177,GO:0031852,GO:0001707,GO:0030901,GO:0030902,GO:0031017,GO:0061355,GO:0061357,GO:0032590,GO:0032839	positive regulation of canonical Wnt signaling pathway|membrane|integral component of membrane|endoplasmic reticulum|endoplasmic reticulum membrane|Golgi apparatus|plasma membrane|protein binding|Golgi membrane|multicellular organism development|Wnt signaling pathway|cytoplasmic vesicle|cytoplasmic vesicle membrane|intracellular protein transport|endosome|Wnt-protein binding|early endosome membra…
SOCS3	2.28032e-42	0.433613	0.942	0.65	7.64774e-38	1	1.449	ENSG00000184557	9021	protein_coding	suppressor of cytokine signaling 3 [Source:HGNC Symbol;Acc:HGNC:19391]	GO:0043066,GO:0016567,GO:0035556,GO:0005515,GO:0043551,GO:0007259,GO:0005829,GO:0040008,GO:0043687,GO:0006469,GO:0046854,GO:0046935,GO:0005942,GO:0019221,GO:0009968,GO:0001784,GO:0004860,GO:0001932,GO:0042531,GO:0042532,GO:0045595,GO:0045597,GO:0046426,GO:0046627,GO:0050728,GO:0060334,GO:0060670,GO:0060674,GO:0060707,GO:0060708,GO:0070102,GO:1990830	negative regulation of apoptotic process|protein ubiquitination|intracellular signal transduction|protein binding|regulation of phosphatidylinositol 3-kinase activity|receptor signaling pathway via JAK-STAT|cytosol|regulation of growth|post-translational protein modification|negative regulation of protein kinase activity|phosphatidylinositol phosphorylation|1-phosphatidylinositol-3-kinase regulat…	path:hsa04120,path:hsa04380,path:hsa04630,path:hsa04668,path:hsa04910,path:hsa04917,path:hsa04920,path:hsa04930,path:hsa04931,path:hsa04932,path:hsa05160,path:hsa05164,path:hsa05168	Ubiquitin mediated proteolysis|Osteoclast differentiation|Jak-STAT signaling pathway|TNF signaling pathway|Insulin signaling pathway|Prolactin signaling pathway|Adipocytokine signaling pathway|Type II diabetes mellitus|Insulin resistance|Non-alcoholic fatty liver disease (NAFLD)|Hepatitis C|Influenza A|Herpes simplex infection
MS4A6A	2.37987e-42	0.19635	0.983	0.825	7.98159e-38	1	1.192	ENSG00000110077	64231	protein_coding	membrane spanning 4-domains A6A [Source:HGNC Symbol;Acc:HGNC:13375]	GO:0016020,GO:0016021	membrane|integral component of membrane
KIF1B	2.79927e-42	0.391581	0.689	0.307	9.3882e-38	1	2.244	ENSG00000054523	23095	protein_coding	kinesin family member 1B [Source:HGNC Symbol;Acc:HGNC:16636]	GO:0005737,GO:0000166,GO:0005524,GO:0005739,GO:1904115,GO:0003777,GO:0005856,GO:0005515,GO:0008017,GO:0006915,GO:0031410,GO:0005874,GO:0030659,GO:0007018,GO:0016887,GO:0016192,GO:0043005,GO:0005875,GO:0030705,GO:0030424,GO:0030425,GO:0005871,GO:0008089,GO:0008574,GO:0019894,GO:0007270,GO:0007274,GO:0019900,GO:0097110,GO:1990939,GO:0010628,GO:0010970,GO:0032418,GO:0047497,GO:1904647,GO:1990048,GO:…	cytoplasm|nucleotide binding|ATP binding|mitochondrion|axon cytoplasm|microtubule motor activity|cytoskeleton|protein binding|microtubule binding|apoptotic process|cytoplasmic vesicle|microtubule|cytoplasmic vesicle membrane|microtubule-based movement|ATPase activity|vesicle-mediated transport|neuron projection|microtubule associated complex|cytoskeleton-dependent intracellular transport|axon|den…
WSB1	2.87525e-42	0.404923	0.976	0.747	9.64303e-38	1	1.307	ENSG00000109046	26118	protein_coding	WD repeat and SOCS box containing 1 [Source:HGNC Symbol;Acc:HGNC:19221]	GO:0005515,GO:0016567,GO:0035556,GO:0005829,GO:0008150,GO:0000209,GO:0043687,GO:0005622	protein binding|protein ubiquitination|intracellular signal transduction|cytosol|biological_process|protein polyubiquitination|post-translational protein modification|intracellular
MT-ND3	5.58305e-42	0.271563	0.998	0.992	1.87244e-37	1	1.006	ENSG00000198840	4537	protein_coding	mitochondrially encoded NADH:ubiquinone oxidoreductase core subunit 3 [Source:HGNC Symbol;Acc:HGNC:7458]	GO:0016020,GO:0016021,GO:0055114,GO:0005739,GO:0005515,GO:0070469,GO:0008137,GO:0031966,GO:0005747,GO:0006120,GO:0032981,GO:0005743,GO:0006979,GO:0009642,GO:0009725,GO:0071385	membrane|integral component of membrane|oxidation-reduction process|mitochondrion|protein binding|respirasome|NADH dehydrogenase (ubiquinone) activity|mitochondrial membrane|mitochondrial respiratory chain complex I|mitochondrial electron transport, NADH to ubiquinone|mitochondrial respiratory chain complex I assembly|mitochondrial inner membrane|response to oxidative stress|response to light int…
EGR3	5.63572e-42	0.534347	0.641	0.28	1.89011e-37	1	2.289	ENSG00000179388	1960	protein_coding	early growth response 3 [Source:HGNC Symbol;Acc:HGNC:3240]	GO:0044344,GO:0035924,GO:0043066,GO:0003676,GO:0005634,GO:0046872,GO:0003677,GO:0000981,GO:0006357,GO:0045944,GO:0000790,GO:0001938,GO:0003700,GO:0007623,GO:0002042,GO:0035767,GO:0007517,GO:0043565,GO:0007274,GO:0007422,GO:0033089,GO:0045586	cellular response to fibroblast growth factor stimulus|cellular response to vascular endothelial growth factor stimulus|negative regulation of apoptotic process|nucleic acid binding|nucleus|metal ion binding|DNA binding|DNA-binding transcription factor activity, RNA polymerase II-specific|regulation of transcription by RNA polymerase II|positive regulation of transcription by RNA polymerase II|nu…	path:hsa04625,path:hsa05161,path:hsa05203	C-type lectin receptor signaling pathway|Hepatitis B|Viral carcinogenesis
FSCN1	5.77077e-42	0.10774	0.51	0.213	1.9354e-37	1	2.394	ENSG00000075618	6624	protein_coding	fascin actin-bundling protein 1 [Source:HGNC Symbol;Acc:HGNC:11148]	GO:0003723,GO:0005737,GO:0005829,GO:0007015,GO:0003779,GO:0051015,GO:0030036,GO:0005856,GO:0042995,GO:0005515,GO:0030054,GO:0016477,GO:0030674,GO:0008144,GO:0051017,GO:0051491,GO:0030027,GO:0030175,GO:0030426,GO:0045296,GO:0070062,GO:0032956,GO:0002102,GO:0001725,GO:0005938,GO:0071437,GO:0005902,GO:0001726,GO:0019221,GO:0015629,GO:0007043,GO:0005911,GO:0032534,GO:0010592,GO:0007163,GO:0030035,GO:…	RNA binding|cytoplasm|cytosol|actin filament organization|actin binding|actin filament binding|actin cytoskeleton organization|cytoskeleton|cell projection|protein binding|cell junction|cell migration|protein binding, bridging|drug binding|actin filament bundle assembly|positive regulation of filopodium assembly|lamellipodium|filopodium|growth cone|cadherin binding|extracellular exosome|regulatio…	path:hsa05206	MicroRNAs in cancer
ST6GAL1	9.36897e-42	0.173359	0.436	0.146	3.14216e-37	1	2.986	ENSG00000073849	6480	protein_coding	ST6 beta-galactoside alpha-2,6-sialyltransferase 1 [Source:HGNC Symbol;Acc:HGNC:10860]	GO:0016020,GO:0016021,GO:0016740,GO:0008373,GO:0016757,GO:0006486,GO:0005794,GO:0042803,GO:0005576,GO:0000139,GO:0018279,GO:0032580,GO:0005515,GO:0016266,GO:0006959,GO:0003835,GO:0006054,GO:0097503	membrane|integral component of membrane|transferase activity|sialyltransferase activity|transferase activity, transferring glycosyl groups|protein glycosylation|Golgi apparatus|protein homodimerization activity|extracellular region|Golgi membrane|protein N-linked glycosylation via asparagine|Golgi cisterna membrane|protein binding|O-glycan processing|humoral immune response|beta-galactoside alpha…	path:hsa00510,path:hsa00514	N-Glycan biosynthesis|Other types of O-glycan biosynthesis
HBEGF	1.33127e-41	0.42555	0.782	0.407	4.46481e-37	1	1.921	ENSG00000113070	1839	protein_coding	heparin binding EGF like growth factor [Source:HGNC Symbol;Acc:HGNC:3059]	GO:0005615,GO:0051897,GO:0030335,GO:0016020,GO:0016021,GO:0008083,GO:0005886,GO:0005576,GO:0009986,GO:0005887,GO:0008201,GO:0000165,GO:0007165,GO:0061024,GO:0030666,GO:0060326,GO:0038128,GO:2000145,GO:0007517,GO:0005154,GO:0007173,GO:0008284,GO:0042059,GO:0030665,GO:0030669,GO:0090303,GO:0008016,GO:0016477,GO:0030307,GO:0035313,GO:0048661,GO:0050731,GO:0051545,GO:0051549	extracellular space|positive regulation of protein kinase B signaling|positive regulation of cell migration|membrane|integral component of membrane|growth factor activity|plasma membrane|extracellular region|cell surface|integral component of plasma membrane|heparin binding|MAPK cascade|signal transduction|membrane organization|endocytic vesicle membrane|cell chemotaxis|ERBB2 signaling pathway|re…	path:hsa01522,path:hsa04012,path:hsa04912,path:hsa04915,path:hsa04928,path:hsa05120,path:hsa05205,path:hsa05219	Endocrine resistance|ErbB signaling pathway|GnRH signaling pathway|Estrogen signaling pathway|Parathyroid hormone synthesis, secretion and action|Epithelial cell signaling in Helicobacter pylori infection|Proteoglycans in cancer|Bladder cancer
ANKH	1.49445e-41	0.356668	0.631	0.256	5.01208e-37	1	2.465	ENSG00000154122	56172	protein_coding	ANKH inorganic pyrophosphate transport regulator [Source:HGNC Symbol;Acc:HGNC:15492]	GO:0016020,GO:0016021,GO:0005886,GO:0005887,GO:0015114,GO:0035435,GO:0006817,GO:0001501,GO:0055085,GO:0030500,GO:0007626,GO:0019867,GO:0005315,GO:0030504,GO:0030505	membrane|integral component of membrane|plasma membrane|integral component of plasma membrane|phosphate ion transmembrane transporter activity|phosphate ion transmembrane transport|phosphate ion transport|skeletal system development|transmembrane transport|regulation of bone mineralization|locomotory behavior|outer membrane|inorganic phosphate transmembrane transporter activity|inorganic diphosph…
CD63	1.67179e-41	0.274298	0.996	0.939	5.60684e-37	1	1.061	ENSG00000135404	967	protein_coding	CD63 molecule [Source:HGNC Symbol;Acc:HGNC:1692]	GO:0016020,GO:0016021,GO:0015031,GO:0005765,GO:0005615,GO:0005886,GO:0005515,GO:0005576,GO:0042470,GO:0009986,GO:0005764,GO:0005768,GO:0031902,GO:0005887,GO:0070062,GO:0016477,GO:0010008,GO:0043312,GO:0002576,GO:0031088,GO:0032585,GO:0031226,GO:0035577,GO:1900746,GO:0007160,GO:0005771,GO:0031904,GO:0002092,GO:0034613,GO:0035646,GO:0048757,GO:1901379,GO:2001046,GO:0097487,GO:0043473,GO:0050931,GO:…	membrane|integral component of membrane|protein transport|lysosomal membrane|extracellular space|plasma membrane|protein binding|extracellular region|melanosome|cell surface|lysosome|endosome|late endosome membrane|integral component of plasma membrane|extracellular exosome|cell migration|endosome membrane|neutrophil degranulation|platelet degranulation|platelet dense granule membrane|multivesicu…	path:hsa04142,path:hsa05205	Lysosome|Proteoglycans in cancer
HLA-DQA2	1.69519e-41	0.0559492	0.849	0.532	5.68533e-37	1	1.596	ENSG00000237541	3118	protein_coding	major histocompatibility complex, class II, DQ alpha 2 [Source:HGNC Symbol;Acc:HGNC:4943]	GO:0016020,GO:0016021,GO:0005783,GO:0005789,GO:0005794,GO:0005765,GO:0005886,GO:0006955,GO:0002376,GO:0005764,GO:0002250,GO:0005768,GO:0005887,GO:0050852,GO:0002504,GO:0019882,GO:0042613,GO:0010008,GO:0019886,GO:0032588,GO:0000139,GO:0030666,GO:0060333,GO:0012507,GO:0071556,GO:0030669,GO:0032395,GO:0030658	membrane|integral component of membrane|endoplasmic reticulum|endoplasmic reticulum membrane|Golgi apparatus|lysosomal membrane|plasma membrane|immune response|immune system process|lysosome|adaptive immune response|endosome|integral component of plasma membrane|T cell receptor signaling pathway|antigen processing and presentation of peptide or polysaccharide antigen via MHC class II|antigen proc…	path:hsa04145,path:hsa04514,path:hsa04612,path:hsa04640,path:hsa04658,path:hsa04659,path:hsa04672,path:hsa04940,path:hsa05140,path:hsa05145,path:hsa05150,path:hsa05152,path:hsa05164,path:hsa05166,path:hsa05168,path:hsa05169,path:hsa05310,path:hsa05320,path:hsa05321,path:hsa05322,path:hsa05323,path:hsa05330,path:hsa05332,path:hsa05416	Phagosome|Cell adhesion molecules (CAMs)|Antigen processing and presentation|Hematopoietic cell lineage|Th1 and Th2 cell differentiation|Th17 cell differentiation|Intestinal immune network for IgA production|Type I diabetes mellitus|Leishmaniasis|Toxoplasmosis|Staphylococcus aureus infection|Tuberculosis|Influenza A|Human T-cell leukemia virus 1 infection|Herpes simplex infection|Epstein-Barr vir…
NFKBID	1.87106e-41	0.384488	0.754	0.381	6.27515e-37	1	1.979	ENSG00000167604	84807	protein_coding	NFKB inhibitor delta [Source:HGNC Symbol;Acc:HGNC:15671]	GO:0005515,GO:0005634,GO:0006954,GO:0050852,GO:0051059,GO:0032088,GO:0033085,GO:0043124,GO:0070245,GO:2000321	protein binding|nucleus|inflammatory response|T cell receptor signaling pathway|NF-kappaB binding|negative regulation of NF-kappaB transcription factor activity|negative regulation of T cell differentiation in thymus|negative regulation of I-kappaB kinase/NF-kappaB signaling|positive regulation of thymocyte apoptotic process|positive regulation of T-helper 17 cell differentiation
GLUL	2.05786e-41	0.100851	0.978	0.756	6.90165e-37	1	1.294	ENSG00000135821	2752	protein_coding	glutamate-ammonia ligase [Source:HGNC Symbol;Acc:HGNC:4341]	GO:0000166,GO:0005524,GO:0003824,GO:0016874,GO:0006807,GO:0004356,GO:0006542,GO:0005634,GO:0005737,GO:0016020,GO:0046872,GO:0016740,GO:0005829,GO:0005783,GO:0043231,GO:0005739,GO:0019706,GO:0005886,GO:0005515,GO:0042254,GO:0042802,GO:0070062,GO:0008283,GO:0001525,GO:1904749,GO:0008652,GO:0006538,GO:0010594,GO:1903670,GO:0001504,GO:0018345,GO:0000287,GO:0016595,GO:0030145,GO:0045503,GO:0006536,GO:…	nucleotide binding|ATP binding|catalytic activity|ligase activity|nitrogen compound metabolic process|glutamate-ammonia ligase activity|glutamine biosynthetic process|nucleus|cytoplasm|membrane|metal ion binding|transferase activity|cytosol|endoplasmic reticulum|intracellular membrane-bounded organelle|mitochondrion|protein-cysteine S-palmitoyltransferase activity|plasma membrane|protein binding|…	path:hsa00220,path:hsa00250,path:hsa00630,path:hsa00910,path:hsa04217,path:hsa04724,path:hsa04727	Arginine biosynthesis|Alanine, aspartate and glutamate metabolism|Glyoxylate and dicarboxylate metabolism|Nitrogen metabolism|Necroptosis|Glutamatergic synapse|GABAergic synapse
CYBB	2.93167e-41	0.293974	0.929	0.65	9.83224e-37	1	1.429	ENSG00000165168	1536	protein_coding	cytochrome b-245 beta chain [Source:HGNC Symbol;Acc:HGNC:2578]	GO:0016020,GO:0016021,GO:0046872,GO:0034220,GO:0016491,GO:0055114,GO:0005244,GO:0006811,GO:0034765,GO:0005886,GO:0006954,GO:0022900,GO:0045087,GO:0005887,GO:0005515,GO:0016175,GO:0006801,GO:0007584,GO:0042493,GO:0042535,GO:0045766,GO:0050665,GO:0071276,GO:0071361,GO:0071456,GO:0097411,GO:1904044,GO:1904845,GO:1990776,GO:0005635,GO:0005737,GO:0005783,GO:0005791,GO:0005794,GO:0030425,GO:0043020,GO:…	membrane|integral component of membrane|metal ion binding|ion transmembrane transport|oxidoreductase activity|oxidation-reduction process|voltage-gated ion channel activity|ion transport|regulation of ion transmembrane transport|plasma membrane|inflammatory response|electron transport chain|innate immune response|integral component of plasma membrane|protein binding|superoxide-generating NADPH ox…	path:hsa04066,path:hsa04145,path:hsa04216,path:hsa04217,path:hsa04621,path:hsa04670,path:hsa04933,path:hsa05140	HIF-1 signaling pathway|Phagosome|Ferroptosis|Necroptosis|NOD-like receptor signaling pathway|Leukocyte transendothelial migration|AGE-RAGE signaling pathway in diabetic complications|Leishmaniasis
RASSF4	3.27259e-41	0.114795	0.773	0.464	1.09756e-36	1	1.666	ENSG00000107551	83937	protein_coding	Ras association domain family member 4 [Source:HGNC Symbol;Acc:HGNC:20793]	GO:0007165,GO:0005515,GO:0007049	signal transduction|protein binding|cell cycle	path:hsa04392	Hippo signaling pathway - multiple species
HNMT	3.39322e-41	0.209503	0.81	0.472	1.13802e-36	1	1.716	ENSG00000150540	3176	protein_coding	histamine N-methyltransferase [Source:HGNC Symbol;Acc:HGNC:5028]	GO:0005737,GO:0016740,GO:0008168,GO:0032259,GO:0008170,GO:0005829,GO:0070062,GO:0006548,GO:0007585,GO:0046539,GO:0001695,GO:0002347,GO:0006972,GO:0007420,GO:0014075,GO:0035902,GO:0042220,GO:0051384,GO:0070555,GO:0043005	cytoplasm|transferase activity|methyltransferase activity|methylation|N-methyltransferase activity|cytosol|extracellular exosome|histidine catabolic process|respiratory gaseous exchange by respiratory system|histamine N-methyltransferase activity|histamine catabolic process|response to tumor cell|hyperosmotic response|brain development|response to amine|response to immobilization stress|response …	path:hsa00340	Histidine metabolism
SLC9A9	4.8189e-41	0.175983	0.562	0.239	1.61616e-36	1	2.351	ENSG00000181804	285195	protein_coding	solute carrier family 9 member A9 [Source:HGNC Symbol;Acc:HGNC:20653]	GO:0016020,GO:0016021,GO:0055085,GO:0006811,GO:0005515,GO:0015297,GO:0015299,GO:0015385,GO:0006812,GO:0006814,GO:0006885,GO:1902600,GO:0098656,GO:0005768,GO:0031902,GO:0005886,GO:0071805,GO:0055037,GO:0051453,GO:0015386,GO:0098719,GO:0035725	membrane|integral component of membrane|transmembrane transport|ion transport|protein binding|antiporter activity|solute:proton antiporter activity|sodium:proton antiporter activity|cation transport|sodium ion transport|regulation of pH|proton transmembrane transport|anion transmembrane transport|endosome|late endosome membrane|plasma membrane|potassium ion transmembrane transport|recycling endos…
GNPDA1	5.43844e-41	0.281771	0.635	0.273	1.82394e-36	1	2.326	ENSG00000113552	10007	protein_coding	glucosamine-6-phosphate deaminase 1 [Source:HGNC Symbol;Acc:HGNC:4417]	GO:0005737,GO:0016787,GO:0005975,GO:0004342,GO:0006044,GO:0005515,GO:0005829,GO:0070062,GO:0006046,GO:0007338,GO:0042802,GO:0006048,GO:0006091,GO:0006043,GO:0019262	cytoplasm|hydrolase activity|carbohydrate metabolic process|glucosamine-6-phosphate deaminase activity|N-acetylglucosamine metabolic process|protein binding|cytosol|extracellular exosome|N-acetylglucosamine catabolic process|single fertilization|identical protein binding|UDP-N-acetylglucosamine biosynthetic process|generation of precursor metabolites and energy|glucosamine catabolic process|N-ace…	path:hsa00520	Amino sugar and nucleotide sugar metabolism
CCR1	7.0684e-41	0.187712	0.577	0.252	2.3706e-36	1	2.29	ENSG00000163823	1230	protein_coding	C-C motif chemokine receptor 1 [Source:HGNC Symbol;Acc:HGNC:1602]	GO:0016020,GO:0016021,GO:0004930,GO:0007186,GO:0006887,GO:0005886,GO:0005515,GO:0007165,GO:0006955,GO:0006816,GO:0004950,GO:0016493,GO:0006935,GO:0006954,GO:0070098,GO:0090026,GO:0009897,GO:0004435,GO:0005737,GO:0060326,GO:0051928,GO:0070374,GO:0005887,GO:0010629,GO:0007155,GO:0007166,GO:0009611,GO:0019221,GO:0030335,GO:0019956,GO:0019957,GO:0007204,GO:0019722,GO:0002407,GO:0007267,GO:0045672,GO:…	membrane|integral component of membrane|G protein-coupled receptor activity|G protein-coupled receptor signaling pathway|exocytosis|plasma membrane|protein binding|signal transduction|immune response|calcium ion transport|chemokine receptor activity|C-C chemokine receptor activity|chemotaxis|inflammatory response|chemokine-mediated signaling pathway|positive regulation of monocyte chemotaxis|exte…	path:hsa04060,path:hsa04062,path:hsa05163,path:hsa05167	Cytokine-cytokine receptor interaction|Chemokine signaling pathway|Human cytomegalovirus infection|Kaposi sarcoma-associated herpesvirus infection
VSIG4	7.86406e-41	0.255501	0.732	0.376	2.63745e-36	1	1.947	ENSG00000155659	11326	protein_coding	V-set and immunoglobulin domain containing 4 [Source:HGNC Symbol;Acc:HGNC:17032]	GO:0016020,GO:0016021,GO:0032703,GO:0042130,GO:0043031,GO:0002376,GO:0045087,GO:0032991,GO:0006957,GO:0001851,GO:0045957	membrane|integral component of membrane|negative regulation of interleukin-2 production|negative regulation of T cell proliferation|negative regulation of macrophage activation|immune system process|innate immune response|protein-containing complex|complement activation, alternative pathway|complement component C3b binding|negative regulation of complement activation, alternative pathway	path:hsa04610	Complement and coagulation cascades
GAA	7.92745e-41	0.32715	0.784	0.424	2.65871e-36	1	1.849	ENSG00000171298	2548	protein_coding	glucosidase alpha, acid [Source:HGNC Symbol;Acc:HGNC:4065]	GO:0016020,GO:0016021,GO:0030246,GO:0003824,GO:0005975,GO:0016787,GO:0005765,GO:0008152,GO:0004553,GO:0016798,GO:0005764,GO:0005886,GO:0070062,GO:0043312,GO:0070821,GO:0035577,GO:0043202,GO:0060048,GO:0101003,GO:0004558,GO:0032450,GO:0090599,GO:0007040,GO:0005980,GO:0000023,GO:0002086,GO:0005985,GO:0006006,GO:0043181,GO:0002026,GO:0003007,GO:0005977,GO:0006941,GO:0007626,GO:0009888,GO:0046716,GO:…	membrane|integral component of membrane|carbohydrate binding|catalytic activity|carbohydrate metabolic process|hydrolase activity|lysosomal membrane|metabolic process|hydrolase activity, hydrolyzing O-glycosyl compounds|hydrolase activity, acting on glycosyl bonds|lysosome|plasma membrane|extracellular exosome|neutrophil degranulation|tertiary granule membrane|azurophil granule membrane|lysosomal…	path:hsa00052,path:hsa00500,path:hsa04142	Galactose metabolism|Starch and sucrose metabolism|Lysosome
PEAK1	9.33205e-41	0.103131	0.339	0.114	3.12978e-36	1	2.974	ENSG00000173517	79834	protein_coding	pseudopodium enriched atypical kinase 1 [Source:HGNC Symbol;Acc:HGNC:29431]	GO:0005737,GO:0004672,GO:0006468,GO:0018108,GO:0005856,GO:0005515,GO:0004715,GO:0030054,GO:0005925,GO:0016477,GO:0042802,GO:0015629,GO:0048041,GO:0046777,GO:0051893,GO:0034446,GO:0005524	cytoplasm|protein kinase activity|protein phosphorylation|peptidyl-tyrosine phosphorylation|cytoskeleton|protein binding|non-membrane spanning protein tyrosine kinase activity|cell junction|focal adhesion|cell migration|identical protein binding|actin cytoskeleton|focal adhesion assembly|protein autophosphorylation|regulation of focal adhesion assembly|substrate adhesion-dependent cell spreading|…
CR1	1.17804e-40	0.0652896	0.445	0.196	3.95093e-36	1	2.27	ENSG00000203710	1378	protein_coding	complement C3b/C4b receptor 1 (Knops blood group) [Source:HGNC Symbol;Acc:HGNC:2334]	GO:0016020,GO:0016021,GO:0009986,GO:0046718,GO:0002376,GO:0045087,GO:0030449,GO:0005886,GO:0005887,GO:0070062,GO:0016032,GO:0002430,GO:0043312,GO:0006958,GO:0030667,GO:0001618,GO:0101003,GO:0045589,GO:1900005,GO:1900004,GO:0001851,GO:0001855,GO:0001861,GO:0004877,GO:0045957,GO:0045959	membrane|integral component of membrane|cell surface|viral entry into host cell|immune system process|innate immune response|regulation of complement activation|plasma membrane|integral component of plasma membrane|extracellular exosome|viral process|complement receptor mediated signaling pathway|neutrophil degranulation|complement activation, classical pathway|secretory granule membrane|virus re…	path:hsa04610,path:hsa04640,path:hsa05134,path:hsa05140,path:hsa05144,path:hsa05152	Complement and coagulation cascades|Hematopoietic cell lineage|Legionellosis|Leishmaniasis|Malaria|Tuberculosis
LHFPL2	1.91564e-40	0.157617	0.51	0.21	6.42468e-36	1	2.429	ENSG00000145685	10184	protein_coding	LHFPL tetraspan subfamily member 2 [Source:HGNC Symbol;Acc:HGNC:6588]	GO:0016020,GO:0016021,GO:0007338,GO:0005886,GO:0003674,GO:0008150,GO:0005575,GO:1905516,GO:0002576,GO:0031092,GO:0046545,GO:0046546	membrane|integral component of membrane|single fertilization|plasma membrane|molecular_function|biological_process|cellular_component|positive regulation of fertilization|platelet degranulation|platelet alpha granule membrane|development of primary female sexual characteristics|development of primary male sexual characteristics
PPP1R15A	1.94716e-40	0.289793	0.996	0.858	6.53039e-36	1	1.161	ENSG00000087074	23645	protein_coding	protein phosphatase 1 regulatory subunit 15A [Source:HGNC Symbol;Acc:HGNC:14375]	GO:0016020,GO:0005783,GO:0005789,GO:0005739,GO:0005515,GO:0006915,GO:0005741,GO:0005737,GO:0005829,GO:0019901,GO:0006417,GO:0070059,GO:0005794,GO:0007050,GO:0034976,GO:0006974,GO:0000164,GO:0008157,GO:0019888,GO:0072542,GO:0032058,GO:0032515,GO:0032516,GO:0035308,GO:0036496,GO:0070972,GO:1902310,GO:1903898,GO:1903917	membrane|endoplasmic reticulum|endoplasmic reticulum membrane|mitochondrion|protein binding|apoptotic process|mitochondrial outer membrane|cytoplasm|cytosol|protein kinase binding|regulation of translation|intrinsic apoptotic signaling pathway in response to endoplasmic reticulum stress|Golgi apparatus|cell cycle arrest|response to endoplasmic reticulum stress|cellular response to DNA damage stim…	path:hsa04141	Protein processing in endoplasmic reticulum
RNF13	1.95902e-40	0.251271	0.801	0.466	6.57016e-36	1	1.719	ENSG00000082996	11342	protein_coding	ring finger protein 13 [Source:HGNC Symbol;Acc:HGNC:10057]	GO:0005634,GO:0016020,GO:0016021,GO:0043231,GO:0046872,GO:0016740,GO:0005829,GO:0005654,GO:0005783,GO:0005789,GO:0016567,GO:0005794,GO:0005765,GO:0005515,GO:0004842,GO:0051865,GO:0000139,GO:0005764,GO:0005768,GO:0031902,GO:0006511,GO:0061630,GO:0005637,GO:0008432,GO:0070304	nucleus|membrane|integral component of membrane|intracellular membrane-bounded organelle|metal ion binding|transferase activity|cytosol|nucleoplasm|endoplasmic reticulum|endoplasmic reticulum membrane|protein ubiquitination|Golgi apparatus|lysosomal membrane|protein binding|ubiquitin-protein transferase activity|protein autoubiquitination|Golgi membrane|lysosome|endosome|late endosome membrane|ub…
TNFAIP2	2.13998e-40	0.122194	0.849	0.537	7.17708e-36	1	1.581	ENSG00000185215	7127	protein_coding	TNF alpha induced protein 2 [Source:HGNC Symbol;Acc:HGNC:11895]	GO:0006887,GO:0000145,GO:0007275,GO:0030154,GO:0051601,GO:0001525,GO:0000149,GO:0005615	exocytosis|exocyst|multicellular organism development|cell differentiation|exocyst localization|angiogenesis|SNARE binding|extracellular space
SMPDL3A	2.15016e-40	0.326098	0.413	0.101	7.21121e-36	1	4.089	ENSG00000172594	10924	protein_coding	sphingomyelin phosphodiesterase acid like 3A [Source:HGNC Symbol;Acc:HGNC:17389]	GO:0005615,GO:0046872,GO:0016787,GO:0008270,GO:0005576,GO:0005515,GO:0070062,GO:0008081,GO:0009143,GO:0004767,GO:0006685	extracellular space|metal ion binding|hydrolase activity|zinc ion binding|extracellular region|protein binding|extracellular exosome|phosphoric diester hydrolase activity|nucleoside triphosphate catabolic process|sphingomyelin phosphodiesterase activity|sphingomyelin catabolic process
FPR3	2.22466e-40	0.350261	0.739	0.363	7.46106e-36	1	2.036	ENSG00000187474	2359	protein_coding	formyl peptide receptor 3 [Source:HGNC Symbol;Acc:HGNC:3828]	GO:0016020,GO:0016021,GO:0004930,GO:0007186,GO:0005886,GO:0007165,GO:0004982,GO:0006935,GO:0006954,GO:0007204,GO:0007200,GO:0002430	membrane|integral component of membrane|G protein-coupled receptor activity|G protein-coupled receptor signaling pathway|plasma membrane|signal transduction|N-formyl peptide receptor activity|chemotaxis|inflammatory response|positive regulation of cytosolic calcium ion concentration|phospholipase C-activating G protein-coupled receptor signaling pathway|complement receptor mediated signaling path…	path:hsa04080,path:hsa05150	Neuroactive ligand-receptor interaction|Staphylococcus aureus infection
SLC15A3	3.0526e-40	0.349557	0.769	0.398	1.02378e-35	1	1.932	ENSG00000110446	51296	protein_coding	solute carrier family 15 member 3 [Source:HGNC Symbol;Acc:HGNC:18068]	GO:0022857,GO:0055085,GO:0016020,GO:0016021,GO:0005515,GO:0015031,GO:0043231,GO:0005765,GO:0015293,GO:1902600,GO:0005764,GO:0015333,GO:0035673,GO:1904680,GO:0015833,GO:0035672,GO:0006811	transmembrane transporter activity|transmembrane transport|membrane|integral component of membrane|protein binding|protein transport|intracellular membrane-bounded organelle|lysosomal membrane|symporter activity|proton transmembrane transport|lysosome|peptide:proton symporter activity|oligopeptide transmembrane transporter activity|peptide transmembrane transporter activity|peptide transport|olig…
SH2B3	3.28773e-40	0.411892	0.814	0.479	1.10264e-35	1	1.699	ENSG00000111252	10019	protein_coding	SH2B adaptor protein 3 [Source:HGNC Symbol;Acc:HGNC:29605]	GO:0008285,GO:0051898,GO:0046426,GO:0060761,GO:0042532,GO:0007165,GO:0035591,GO:0009967,GO:0005515,GO:0035556,GO:0005886,GO:0005829,GO:0030097,GO:0007596,GO:0001780,GO:0090331,GO:0005070,GO:0035162,GO:0035855,GO:0038163,GO:1990782,GO:0007169,GO:0005068,GO:1990869,GO:0005173,GO:0030154,GO:0035702,GO:0036016,GO:0043407,GO:0048821,GO:0070100,GO:1900235	negative regulation of cell population proliferation|negative regulation of protein kinase B signaling|negative regulation of receptor signaling pathway via JAK-STAT|negative regulation of response to cytokine stimulus|negative regulation of tyrosine phosphorylation of STAT protein|signal transduction|signaling adaptor activity|positive regulation of signal transduction|protein binding|intracellu…	path:hsa04722	Neurotrophin signaling pathway
TLR4	3.79857e-40	0.25855	0.652	0.298	1.27396e-35	1	2.188	ENSG00000136869	7099	protein_coding	toll like receptor 4 [Source:HGNC Symbol;Acc:HGNC:11850]	GO:1904646,GO:0050729,GO:0042742,GO:0070373,GO:0071222,GO:0045944,GO:0005737,GO:1900017,GO:0005886,GO:0010628,GO:0140052,GO:0032760,GO:0032755,GO:2000778,GO:0016020,GO:0016021,GO:0007165,GO:0005515,GO:0048471,GO:0006954,GO:0009986,GO:0002376,GO:0045087,GO:0042802,GO:0005768,GO:0005769,GO:0005887,GO:0001891,GO:0010008,GO:0050718,GO:0071346,GO:0071260,GO:0002224,GO:0006955,GO:0010838,GO:0001530,GO:…	cellular response to amyloid-beta|positive regulation of inflammatory response|defense response to bacterium|negative regulation of ERK1 and ERK2 cascade|cellular response to lipopolysaccharide|positive regulation of transcription by RNA polymerase II|cytoplasm|positive regulation of cytokine production involved in inflammatory response|plasma membrane|positive regulation of gene expression|cellu…	path:hsa04064,path:hsa04066,path:hsa04145,path:hsa04151,path:hsa04217,path:hsa04620,path:hsa04621,path:hsa05130,path:hsa05132,path:hsa05133,path:hsa05134,path:hsa05140,path:hsa05142,path:hsa05144,path:hsa05145,path:hsa05146,path:hsa05152,path:hsa05161,path:hsa05162,path:hsa05164,path:hsa05170,path:hsa05205,path:hsa05321,path:hsa05323	NF-kappa B signaling pathway|HIF-1 signaling pathway|Phagosome|PI3K-Akt signaling pathway|Necroptosis|Toll-like receptor signaling pathway|NOD-like receptor signaling pathway|Pathogenic Escherichia coli infection|Salmonella infection|Pertussis|Legionellosis|Leishmaniasis|Chagas disease (American trypanosomiasis)|Malaria|Toxoplasmosis|Amoebiasis|Tuberculosis|Hepatitis B|Measles|Influenza A|Human i…
STMN1	4.47584e-40	0.26669	0.754	0.396	1.50111e-35	1	1.904	ENSG00000117632	3925	protein_coding	stathmin 1 [Source:HGNC Symbol;Acc:HGNC:6510]	GO:0005737,GO:0005856,GO:0005515,GO:0007275,GO:0005874,GO:0030154,GO:0007399,GO:0031110,GO:0000281,GO:0007409,GO:0007420,GO:0031115,GO:0051272,GO:0005829,GO:0016020,GO:0043005,GO:0070062,GO:0009615,GO:0015631,GO:0007019,GO:0031175,GO:0051493,GO:0007165,GO:0035556,GO:0005622,GO:0007052,GO:0035024,GO:0051497,GO:0061436,GO:0070495,GO:1905098,GO:0048012	cytoplasm|cytoskeleton|protein binding|multicellular organism development|microtubule|cell differentiation|nervous system development|regulation of microtubule polymerization or depolymerization|mitotic cytokinesis|axonogenesis|brain development|negative regulation of microtubule polymerization|positive regulation of cellular component movement|cytosol|membrane|neuron projection|extracellular exo…	path:hsa04010,path:hsa05206	MAPK signaling pathway|MicroRNAs in cancer
CEBPA	4.80629e-40	0.321294	0.587	0.228	1.61193e-35	1	2.575	ENSG00000245848	1050	protein_coding	CCAAT enhancer binding protein alpha [Source:HGNC Symbol;Acc:HGNC:1833]	GO:0045944,GO:0050729,GO:0005634,GO:0043231,GO:0005654,GO:0006355,GO:0003677,GO:0003700,GO:0042803,GO:0005515,GO:0007275,GO:0003713,GO:0005730,GO:0006351,GO:0000981,GO:0000790,GO:0045444,GO:0008285,GO:0001228,GO:0016032,GO:0043032,GO:0008134,GO:0044212,GO:0045892,GO:0006366,GO:0090575,GO:0019221,GO:0006091,GO:0001889,GO:0019900,GO:0042593,GO:0032436,GO:0005667,GO:0055088,GO:0030851,GO:0030324,GO:…	positive regulation of transcription by RNA polymerase II|positive regulation of inflammatory response|nucleus|intracellular membrane-bounded organelle|nucleoplasm|regulation of transcription, DNA-templated|DNA binding|DNA-binding transcription factor activity|protein homodimerization activity|protein binding|multicellular organism development|transcription coactivator activity|nucleolus|transcri…	path:hsa04932,path:hsa05200,path:hsa05202,path:hsa05221	Non-alcoholic fatty liver disease (NAFLD)|Pathways in cancer|Transcriptional misregulation in cancer|Acute myeloid leukemia
FAM53C	5.75498e-40	0.366132	0.674	0.308	1.9301e-35	1	2.188	ENSG00000120709	51307	protein_coding	family with sequence similarity 53 member C [Source:HGNC Symbol;Acc:HGNC:1336]	GO:0005515,GO:0005634,GO:0006606	protein binding|nucleus|protein import into nucleus
HSPH1	7.12664e-40	0.481726	0.998	0.887	2.39013e-35	1	1.125	ENSG00000120694	10808	protein_coding	heat shock protein family H (Hsp110) member 1 [Source:HGNC Symbol;Acc:HGNC:16969]	GO:0005737,GO:0000166,GO:0005524,GO:0005829,GO:0005654,GO:0050790,GO:0005515,GO:0006898,GO:0005576,GO:0005634,GO:0070062,GO:0032991,GO:1900034,GO:0006986,GO:0000774,GO:0071682,GO:0051135,GO:0045345,GO:0043014,GO:0051085,GO:0005874	cytoplasm|nucleotide binding|ATP binding|cytosol|nucleoplasm|regulation of catalytic activity|protein binding|receptor-mediated endocytosis|extracellular region|nucleus|extracellular exosome|protein-containing complex|regulation of cellular response to heat|response to unfolded protein|adenyl-nucleotide exchange factor activity|endocytic vesicle lumen|positive regulation of NK T cell activation|p…	path:hsa04141	Protein processing in endoplasmic reticulum
SORBS3	7.95414e-40	0.172474	0.387	0.108	2.66766e-35	1	3.583	ENSG00000120896	10174	protein_coding	sorbin and SH3 domain containing 3 [Source:HGNC Symbol;Acc:HGNC:30907]	GO:0005634,GO:0005737,GO:0007015,GO:0007155,GO:0005856,GO:0005515,GO:0030054,GO:0005925,GO:0005829,GO:0005200,GO:0051496,GO:0006936,GO:0017166,GO:0008134,GO:0000122,GO:0031589,GO:0043410,GO:0051495	nucleus|cytoplasm|actin filament organization|cell adhesion|cytoskeleton|protein binding|cell junction|focal adhesion|cytosol|structural constituent of cytoskeleton|positive regulation of stress fiber assembly|muscle contraction|vinculin binding|transcription factor binding|negative regulation of transcription by RNA polymerase II|cell-substrate adhesion|positive regulation of MAPK cascade|positi…
CPEB4	8.24707e-40	0.47204	0.812	0.479	2.7659e-35	1	1.695	ENSG00000113742	80315	protein_coding	cytoplasmic polyadenylation element binding protein 4 [Source:HGNC Symbol;Acc:HGNC:21747]	GO:0003676,GO:0003723,GO:0005634,GO:0005737,GO:0016020,GO:0046872,GO:0005783,GO:0005886,GO:0042995,GO:0005515,GO:0003730,GO:0045182,GO:0006417,GO:0048471,GO:0030054,GO:0045202,GO:0045211,GO:0030425,GO:0071230,GO:0030424,GO:0043005,GO:0030426,GO:0014069,GO:0043197,GO:0000900,GO:0008135,GO:0043022,GO:2000766,GO:1990124,GO:0043524,GO:0002931,GO:0042149,GO:0035235,GO:0006412,GO:0036294,GO:0098794	nucleic acid binding|RNA binding|nucleus|cytoplasm|membrane|metal ion binding|endoplasmic reticulum|plasma membrane|cell projection|protein binding|mRNA 3'-UTR binding|translation regulator activity|regulation of translation|perinuclear region of cytoplasm|cell junction|synapse|postsynaptic membrane|dendrite|cellular response to amino acid stimulus|axon|neuron projection|growth cone|postsynaptic …	path:hsa04114,path:hsa04914	Oocyte meiosis|Progesterone-mediated oocyte maturation
CCRL2	1.21993e-39	0.308518	0.6	0.248	4.0914e-35	1	2.419	ENSG00000121797	9034	protein_coding	C-C motif chemokine receptor like 2 [Source:HGNC Symbol;Acc:HGNC:1612]	GO:0016020,GO:0016021,GO:0004930,GO:0007186,GO:0005886,GO:0007165,GO:0004950,GO:0006935,GO:0070098,GO:0006954,GO:0006955,GO:0009897,GO:0005737,GO:0005887,GO:0060326,GO:0016493,GO:0019956,GO:0019957,GO:0042379,GO:0048020,GO:0007204,GO:0019722	membrane|integral component of membrane|G protein-coupled receptor activity|G protein-coupled receptor signaling pathway|plasma membrane|signal transduction|chemokine receptor activity|chemotaxis|chemokine-mediated signaling pathway|inflammatory response|immune response|external side of plasma membrane|cytoplasm|integral component of plasma membrane|cell chemotaxis|C-C chemokine receptor activity…
MYLIP	1.355e-39	0.388938	0.737	0.366	4.54438e-35	1	2.014	ENSG00000007944	29116	protein_coding	myosin regulatory light chain interacting protein [Source:HGNC Symbol;Acc:HGNC:21155]	GO:0005737,GO:0016020,GO:0046872,GO:0016740,GO:0016567,GO:0005886,GO:0005856,GO:0005515,GO:0008092,GO:0004842,GO:0007399,GO:0006511,GO:0005829,GO:0000209,GO:0010977,GO:0061630,GO:0032802,GO:0010989,GO:0031648,GO:0032803,GO:0042632,GO:0045732	cytoplasm|membrane|metal ion binding|transferase activity|protein ubiquitination|plasma membrane|cytoskeleton|protein binding|cytoskeletal protein binding|ubiquitin-protein transferase activity|nervous system development|ubiquitin-dependent protein catabolic process|cytosol|protein polyubiquitination|negative regulation of neuron projection development|ubiquitin protein ligase activity|low-densit…	path:hsa04979	Cholesterol metabolism
APPL2	1.43077e-39	0.175585	0.365	0.097	4.79851e-35	1	3.763	ENSG00000136044	55198	protein_coding	adaptor protein, phosphotyrosine interacting with PH domain and leucine zipper 2 [Source:HGNC Symbol;Acc:HGNC:18242]	GO:0005634,GO:0005737,GO:0016020,GO:0042803,GO:0005886,GO:0042995,GO:0005515,GO:0007165,GO:0007049,GO:0031410,GO:0005768,GO:0035091,GO:0070062,GO:0030670,GO:0031901,GO:0032587,GO:0010008,GO:0008283,GO:0006606,GO:0001726,GO:0031982,GO:0051289,GO:0007179,GO:0044877,GO:0001786,GO:0042593,GO:1900016,GO:0032009,GO:0045335,GO:0002024,GO:0045088,GO:0035729,GO:0050768,GO:0044354,GO:0046325,GO:0060100,GO:…	nucleus|cytoplasm|membrane|protein homodimerization activity|plasma membrane|cell projection|protein binding|signal transduction|cell cycle|cytoplasmic vesicle|endosome|phosphatidylinositol binding|extracellular exosome|phagocytic vesicle membrane|early endosome membrane|ruffle membrane|endosome membrane|cell population proliferation|protein import into nucleus|ruffle|vesicle|protein homotetramer…
SRGN	1.73165e-39	0.000720787	0.996	0.963	5.80759e-35	1	1.034	ENSG00000122862	5552	protein_coding	serglycin [Source:HGNC Symbol;Acc:HGNC:9361]	GO:0005794,GO:0005615,GO:0005515,GO:0005576,GO:0006915,GO:0031214,GO:0002576,GO:0031093,GO:0016485,GO:0050710,GO:0008626,GO:0030502,GO:0033364,GO:0033371,GO:0033373,GO:0033382,GO:0042629	Golgi apparatus|extracellular space|protein binding|extracellular region|apoptotic process|biomineral tissue development|platelet degranulation|platelet alpha granule lumen|protein processing|negative regulation of cytokine secretion|granzyme-mediated apoptotic signaling pathway|negative regulation of bone mineralization|mast cell secretory granule organization|T cell secretory granule organizati…
PLA2G7	1.85654e-39	0.287266	0.523	0.187	6.22647e-35	1	2.797	ENSG00000146070	7941	protein_coding	phospholipase A2 group VII [Source:HGNC Symbol;Acc:HGNC:9040]	GO:0050729,GO:0016787,GO:0006629,GO:0016042,GO:0005615,GO:0005576,GO:0005543,GO:0034362,GO:0034374,GO:0090026,GO:0046469,GO:0003847,GO:0016788,GO:0047499,GO:0034440,GO:0034441,GO:0005737	positive regulation of inflammatory response|hydrolase activity|lipid metabolic process|lipid catabolic process|extracellular space|extracellular region|phospholipid binding|low-density lipoprotein particle|low-density lipoprotein particle remodeling|positive regulation of monocyte chemotaxis|platelet activating factor metabolic process|1-alkyl-2-acetylglycerophosphocholine esterase activity|hydr…	path:hsa00565	Ether lipid metabolism
ZFHX3	2.25376e-39	0.377915	0.814	0.461	7.55865e-35	1	1.766	ENSG00000140836	388289	protein_coding	zinc finger homeobox 3 [Source:HGNC Symbol;Acc:HGNC:777]	GO:0003676,GO:0005634,GO:0005737,GO:0008270,GO:0046872,GO:0006355,GO:0003677,GO:0003700,GO:0043565,GO:0032922,GO:0045893,GO:0005515,GO:0007517,GO:0000978,GO:0000122,GO:0000981,GO:0000790,GO:0001227,GO:0005654,GO:0044212,GO:0045664,GO:0019899,GO:0006366,GO:0005667,GO:0007420,GO:0016604,GO:0045944,GO:1904059,GO:0045785,GO:0071559,GO:0007050	nucleic acid binding|nucleus|cytoplasm|zinc ion binding|metal ion binding|regulation of transcription, DNA-templated|DNA binding|DNA-binding transcription factor activity|sequence-specific DNA binding|circadian regulation of gene expression|positive regulation of transcription, DNA-templated|protein binding|muscle organ development|RNA polymerase II proximal promoter sequence-specific DNA binding…	path:hsa04550	Signaling pathways regulating pluripotency of stem cells
ITPR2	2.40653e-39	0.282599	0.819	0.48	8.07102e-35	1	1.706	ENSG00000123104	3709	protein_coding	inositol 1,4,5-trisphosphate receptor type 2 [Source:HGNC Symbol;Acc:HGNC:6181]	GO:0016020,GO:0016021,GO:0055085,GO:0005634,GO:0005783,GO:0005216,GO:0006811,GO:0005789,GO:0006816,GO:0070588,GO:0005262,GO:0070679,GO:0005886,GO:0005220,GO:0048016,GO:0005509,GO:0035091,GO:1903779,GO:0007165,GO:0030168,GO:0050796,GO:0051209,GO:0031095,GO:0033017,GO:0043235,GO:0097110,GO:0001666,GO:0030667,GO:0030659,GO:0016529,GO:0015085,GO:0015278,GO:0071320,GO:0071361,GO:0005737,GO:0005938	membrane|integral component of membrane|transmembrane transport|nucleus|endoplasmic reticulum|ion channel activity|ion transport|endoplasmic reticulum membrane|calcium ion transport|calcium ion transmembrane transport|calcium channel activity|inositol 1,4,5 trisphosphate binding|plasma membrane|inositol 1,4,5-trisphosphate-sensitive calcium-release channel activity|inositol phosphate-mediated sig…	path:hsa04020,path:hsa04022,path:hsa04070,path:hsa04114,path:hsa04210,path:hsa04218,path:hsa04270,path:hsa04371,path:hsa04540,path:hsa04611,path:hsa04621,path:hsa04625,path:hsa04720,path:hsa04723,path:hsa04724,path:hsa04725,path:hsa04726,path:hsa04728,path:hsa04730,path:hsa04750,path:hsa04912,path:hsa04915,path:hsa04918,path:hsa04921,path:hsa04922,path:hsa04924,path:hsa04925,path:hsa04927,path:hs…	Calcium signaling pathway|cGMP-PKG signaling pathway|Phosphatidylinositol signaling system|Oocyte meiosis|Apoptosis|Cellular senescence|Vascular smooth muscle contraction|Apelin signaling pathway|Gap junction|Platelet activation|NOD-like receptor signaling pathway|C-type lectin receptor signaling pathway|Long-term potentiation|Retrograde endocannabinoid signaling|Glutamatergic synapse|Cholinergic…
EPHX1	2.60137e-39	0.205595	0.371	0.097	8.72448e-35	1	3.825	ENSG00000143819	2052	protein_coding	epoxide hydrolase 1 [Source:HGNC Symbol;Acc:HGNC:3401]	GO:0016020,GO:0016021,GO:0005783,GO:0005789,GO:0031090,GO:0043231,GO:0016787,GO:0003824,GO:0006805,GO:0009636,GO:0004301,GO:0033961,GO:0019439,GO:0097176,GO:0006725,GO:0014070	membrane|integral component of membrane|endoplasmic reticulum|endoplasmic reticulum membrane|organelle membrane|intracellular membrane-bounded organelle|hydrolase activity|catalytic activity|xenobiotic metabolic process|response to toxic substance|epoxide hydrolase activity|cis-stilbene-oxide hydrolase activity|aromatic compound catabolic process|epoxide metabolic process|cellular aromatic compou…	path:hsa00980,path:hsa04976,path:hsa05204	Metabolism of xenobiotics by cytochrome P450|Bile secretion|Chemical carcinogenesis
AKR1B1	2.90091e-39	0.358519	0.741	0.381	9.72909e-35	1	1.945	ENSG00000085662	231	protein_coding	aldo-keto reductase family 1 member B [Source:HGNC Symbol;Acc:HGNC:381]	GO:0005737,GO:0005829,GO:0005654,GO:0016491,GO:0055114,GO:0004032,GO:0001894,GO:0003091,GO:0005996,GO:0006061,GO:0009414,GO:0010033,GO:0018931,GO:0031098,GO:0035809,GO:0042415,GO:0043066,GO:0046427,GO:0048661,GO:0060135,GO:0072061,GO:0072205,GO:0097066,GO:0097238,GO:1901653,GO:0005615,GO:0032838,GO:0033010,GO:0042629,GO:0043220,GO:0048471,GO:0097454,GO:0042572,GO:0022900,GO:0070062,GO:0008106,GO:…	cytoplasm|cytosol|nucleoplasm|oxidoreductase activity|oxidation-reduction process|alditol:NADP+ 1-oxidoreductase activity|tissue homeostasis|renal water homeostasis|monosaccharide metabolic process|sorbitol biosynthetic process|response to water deprivation|response to organic substance|naphthalene metabolic process|stress-activated protein kinase signaling cascade|regulation of urine volume|nore…	path:hsa00040,path:hsa00051,path:hsa00052,path:hsa00561,path:hsa00790	Pentose and glucuronate interconversions|Fructose and mannose metabolism|Galactose metabolism|Glycerolipid metabolism|Folate biosynthesis
AP1B1	2.93743e-39	0.345044	0.708	0.343	9.85156e-35	1	2.064	ENSG00000100280	162	protein_coding	adaptor related protein complex 1 subunit beta 1 [Source:HGNC Symbol;Acc:HGNC:554]	GO:0016020,GO:0006886,GO:0015031,GO:0016192,GO:0005794,GO:0030117,GO:0043231,GO:0005829,GO:0030131,GO:0030276,GO:0005515,GO:0031410,GO:0019886,GO:0032588,GO:0030665,GO:0000139,GO:0005765,GO:0050690,GO:0030659,GO:0019901,GO:0007368,GO:0007507	membrane|intracellular protein transport|protein transport|vesicle-mediated transport|Golgi apparatus|membrane coat|intracellular membrane-bounded organelle|cytosol|clathrin adaptor complex|clathrin binding|protein binding|cytoplasmic vesicle|antigen processing and presentation of exogenous peptide antigen via MHC class II|trans-Golgi network membrane|clathrin-coated vesicle membrane|Golgi membra…	path:hsa04142,path:hsa05170	Lysosome|Human immunodeficiency virus 1 infection
DYNC1H1	2.99516e-39	0.456878	0.944	0.704	1.00452e-34	1	1.341	ENSG00000197102	1778	protein_coding	dynein cytoplasmic 1 heavy chain 1 [Source:HGNC Symbol;Acc:HGNC:2961]	GO:0003723,GO:0005737,GO:0016020,GO:0000166,GO:0005524,GO:0003774,GO:0051301,GO:1904115,GO:0003777,GO:0005856,GO:0005515,GO:0007049,GO:0005874,GO:0007018,GO:0005813,GO:0030286,GO:0005576,GO:0000278,GO:0005868,GO:0005829,GO:0070062,GO:0051959,GO:0031122,GO:0005938,GO:0000086,GO:0010389,GO:0097711,GO:0043312,GO:0005881,GO:0007052,GO:0019886,GO:0006888,GO:0035578,GO:0120162,GO:0045505,GO:0060236,GO:…	RNA binding|cytoplasm|membrane|nucleotide binding|ATP binding|motor activity|cell division|axon cytoplasm|microtubule motor activity|cytoskeleton|protein binding|cell cycle|microtubule|microtubule-based movement|centrosome|dynein complex|extracellular region|mitotic cell cycle|cytoplasmic dynein complex|cytosol|extracellular exosome|dynein light intermediate chain binding|cytoplasmic microtubule …	path:hsa04145,path:hsa04962,path:hsa05132	Phagosome|Vasopressin-regulated water reabsorption|Salmonella infection
GPR183	3.27229e-39	0.335708	0.959	0.752	1.09746e-34	1	1.275	ENSG00000169508	1880	protein_coding	G protein-coupled receptor 183 [Source:HGNC Symbol;Acc:HGNC:3128]	GO:0016020,GO:0016021,GO:0004930,GO:0007186,GO:0005886,GO:0007165,GO:0002376,GO:0008142,GO:0002250,GO:0002313,GO:0002407,GO:0006959,GO:0010818,GO:0030316,GO:0030595,GO:0030890,GO:0036145,GO:0060326,GO:0061470,GO:0070374,GO:0005887,GO:0006955,GO:2000458	membrane|integral component of membrane|G protein-coupled receptor activity|G protein-coupled receptor signaling pathway|plasma membrane|signal transduction|immune system process|oxysterol binding|adaptive immune response|mature B cell differentiation involved in immune response|dendritic cell chemotaxis|humoral immune response|T cell chemotaxis|osteoclast differentiation|leukocyte chemotaxis|pos…
AC016831.1	3.80561e-39	0.319243	0.765	0.4	1.27633e-34	1	1.912	ENSG00000226380	--	lncRNA	novel transcript
ICAM4	4.51085e-39	0.357893	0.397	0.103	1.51285e-34	1	3.854	ENSG00000105371	3386	protein_coding	intercellular adhesion molecule 4 (Landsteiner-Wiener blood group) [Source:HGNC Symbol;Acc:HGNC:5347]	GO:0016020,GO:0016021,GO:0007155,GO:0005886,GO:0005576,GO:0098609,GO:0050776,GO:0005887,GO:0005178,GO:0030198	membrane|integral component of membrane|cell adhesion|plasma membrane|extracellular region|cell-cell adhesion|regulation of immune response|integral component of plasma membrane|integrin binding|extracellular matrix organization
TCF12	5.87404e-39	0.185397	0.536	0.233	1.97003e-34	1	2.3	ENSG00000140262	6938	protein_coding	transcription factor 12 [Source:HGNC Symbol;Acc:HGNC:11623]	GO:0005737,GO:0005634,GO:0044212,GO:0016607,GO:0043231,GO:0005654,GO:0046983,GO:0003677,GO:0005515,GO:0007275,GO:0035497,GO:0046982,GO:0070888,GO:0071837,GO:0010628,GO:0045666,GO:0045893,GO:0045944,GO:0005667,GO:0030154,GO:0003700,GO:0007399,GO:0000978,GO:0000981,GO:0000790,GO:1902036,GO:0001228,GO:0006955,GO:0043425,GO:0042803,GO:0006357,GO:0090575,GO:0007517,GO:0046332,GO:0008134,GO:0035326	cytoplasm|nucleus|transcription regulatory region DNA binding|nuclear speck|intracellular membrane-bounded organelle|nucleoplasm|protein dimerization activity|DNA binding|protein binding|multicellular organism development|cAMP response element binding|protein heterodimerization activity|E-box binding|HMG box domain binding|positive regulation of gene expression|positive regulation of neuron diffe…
DENND4A	6.88296e-39	0.358745	0.721	0.353	2.30841e-34	1	2.042	ENSG00000174485	10260	protein_coding	DENN domain containing 4A [Source:HGNC Symbol;Acc:HGNC:24321]	GO:0005634,GO:0003677,GO:0005515,GO:0005085,GO:0005829,GO:0017112,GO:0006355	nucleus|DNA binding|protein binding|guanyl-nucleotide exchange factor activity|cytosol|Rab guanyl-nucleotide exchange factor activity|regulation of transcription, DNA-templated
SLC38A6	7.07903e-39	0.154048	0.4	0.134	2.37417e-34	1	2.985	ENSG00000139974	145389	protein_coding	solute carrier family 38 member 6 [Source:HGNC Symbol;Acc:HGNC:19863]	GO:0016020,GO:0016021,GO:0006811,GO:0005886,GO:0006814,GO:0005887,GO:0015171,GO:0003333,GO:0006865	membrane|integral component of membrane|ion transport|plasma membrane|sodium ion transport|integral component of plasma membrane|amino acid transmembrane transporter activity|amino acid transmembrane transport|amino acid transport
ZNF703	9.70985e-39	0.343814	0.54	0.191	3.25649e-34	1	2.827	ENSG00000183779	80139	protein_coding	zinc finger protein 703 [Source:HGNC Symbol;Acc:HGNC:25883]	GO:0003676,GO:0005634,GO:0005737,GO:0046872,GO:0005515,GO:0030335,GO:0032991,GO:0008284,GO:0051726,GO:0006355,GO:0045892,GO:0016363,GO:0010718,GO:0060644,GO:0034333,GO:0071392,GO:0060828,GO:0017015,GO:0034111,GO:0033601,GO:0070491	nucleic acid binding|nucleus|cytoplasm|metal ion binding|protein binding|positive regulation of cell migration|protein-containing complex|positive regulation of cell population proliferation|regulation of cell cycle|regulation of transcription, DNA-templated|negative regulation of transcription, DNA-templated|nuclear matrix|positive regulation of epithelial to mesenchymal transition|mammary gland…
EPB41L2	9.95789e-39	0.232764	0.711	0.371	3.33968e-34	1	1.916	ENSG00000079819	2037	protein_coding	erythrocyte membrane protein band 4.1 like 2 [Source:HGNC Symbol;Acc:HGNC:3379]	GO:0003779,GO:0005198,GO:0005856,GO:0005737,GO:0016020,GO:0005634,GO:0005654,GO:0005886,GO:0051301,GO:0030054,GO:0008092,GO:0007049,GO:0005925,GO:0030866,GO:0005515,GO:0005829,GO:0070062,GO:0031032,GO:0008180,GO:0005938,GO:0099738,GO:0008091,GO:1904778,GO:0030507,GO:0042731	actin binding|structural molecule activity|cytoskeleton|cytoplasm|membrane|nucleus|nucleoplasm|plasma membrane|cell division|cell junction|cytoskeletal protein binding|cell cycle|focal adhesion|cortical actin cytoskeleton organization|protein binding|cytosol|extracellular exosome|actomyosin structure organization|COP9 signalosome|cell cortex|cell cortex region|spectrin|positive regulation of prot…
HLA-DMB	1.53988e-38	0.343317	0.965	0.743	5.16444e-34	1	1.299	ENSG00000242574	3109	protein_coding	major histocompatibility complex, class II, DM beta [Source:HGNC Symbol;Acc:HGNC:4935]	GO:0016020,GO:0016021,GO:0005765,GO:0005515,GO:0006955,GO:0002376,GO:0005764,GO:0002250,GO:0005768,GO:0031902,GO:0002504,GO:0019882,GO:0042613,GO:0042102,GO:0019886,GO:2001190,GO:0023026,GO:0002503,GO:0002399	membrane|integral component of membrane|lysosomal membrane|protein binding|immune response|immune system process|lysosome|adaptive immune response|endosome|late endosome membrane|antigen processing and presentation of peptide or polysaccharide antigen via MHC class II|antigen processing and presentation|MHC class II protein complex|positive regulation of T cell proliferation|antigen processing an…	path:hsa04145,path:hsa04514,path:hsa04612,path:hsa04640,path:hsa04658,path:hsa04659,path:hsa04672,path:hsa04940,path:hsa05140,path:hsa05145,path:hsa05150,path:hsa05152,path:hsa05164,path:hsa05166,path:hsa05168,path:hsa05169,path:hsa05310,path:hsa05320,path:hsa05321,path:hsa05322,path:hsa05323,path:hsa05330,path:hsa05332,path:hsa05416	Phagosome|Cell adhesion molecules (CAMs)|Antigen processing and presentation|Hematopoietic cell lineage|Th1 and Th2 cell differentiation|Th17 cell differentiation|Intestinal immune network for IgA production|Type I diabetes mellitus|Leishmaniasis|Toxoplasmosis|Staphylococcus aureus infection|Tuberculosis|Influenza A|Human T-cell leukemia virus 1 infection|Herpes simplex infection|Epstein-Barr vir…
PPARD	1.70077e-38	0.314135	0.551	0.202	5.70404e-34	1	2.728	ENSG00000112033	5467	protein_coding	peroxisome proliferator activated receptor delta [Source:HGNC Symbol;Acc:HGNC:9235]	GO:0005634,GO:0008270,GO:0046872,GO:0006355,GO:0003677,GO:0003700,GO:0006629,GO:0043565,GO:0005515,GO:0003707,GO:0004879,GO:0030522,GO:0043401,GO:0045893,GO:0008203,GO:0008289,GO:0000981,GO:0030154,GO:0000977,GO:0000122,GO:0045944,GO:0000790,GO:0008134,GO:0006006,GO:0005654,GO:0090575,GO:0008283,GO:0038023,GO:0001227,GO:0007566,GO:0009755,GO:0006915,GO:0045892,GO:0000976,GO:0007275,GO:0006367,GO:…	nucleus|zinc ion binding|metal ion binding|regulation of transcription, DNA-templated|DNA binding|DNA-binding transcription factor activity|lipid metabolic process|sequence-specific DNA binding|protein binding|steroid hormone receptor activity|nuclear receptor activity|intracellular receptor signaling pathway|steroid hormone mediated signaling pathway|positive regulation of transcription, DNA-tem…	path:hsa03320,path:hsa04310,path:hsa05200,path:hsa05221	PPAR signaling pathway|Wnt signaling pathway|Pathways in cancer|Acute myeloid leukemia
TCEAL9	1.76685e-38	0.375272	0.67	0.309	5.92567e-34	1	2.168	ENSG00000185222	51186	protein_coding	transcription elongation factor A like 9 [Source:HGNC Symbol;Acc:HGNC:30084]	GO:0005634,GO:0050699	nucleus|WW domain binding
CREM	1.91388e-38	0.254005	0.948	0.676	6.41876e-34	1	1.402	ENSG00000095794	1390	protein_coding	cAMP responsive element modulator [Source:HGNC Symbol;Acc:HGNC:2352]	GO:0005634,GO:0006355,GO:0003677,GO:0003700,GO:0005515,GO:0005737,GO:0048511,GO:0007275,GO:0030154,GO:0007283,GO:0000981,GO:0000790,GO:0005667,GO:0001227,GO:0000122,GO:0007165,GO:0000977,GO:0008140,GO:0006006,GO:0006631,GO:0006687,GO:0042752,GO:0045944,GO:0048384	nucleus|regulation of transcription, DNA-templated|DNA binding|DNA-binding transcription factor activity|protein binding|cytoplasm|rhythmic process|multicellular organism development|cell differentiation|spermatogenesis|DNA-binding transcription factor activity, RNA polymerase II-specific|nuclear chromatin|transcription factor complex|DNA-binding transcription repressor activity, RNA polymerase I…	path:hsa04261,path:hsa05166	Adrenergic signaling in cardiomyocytes|Human T-cell leukemia virus 1 infection
MT-CO1	2.31034e-38	0.204072	0.998	0.994	7.74841e-34	1	1.004	ENSG00000198804	4512	protein_coding	mitochondrially encoded cytochrome c oxidase I [Source:HGNC Symbol;Acc:HGNC:7419]	GO:0016020,GO:0016021,GO:0046872,GO:0016491,GO:0055114,GO:0005743,GO:0005739,GO:0005515,GO:1902600,GO:0070469,GO:0020037,GO:0004129,GO:0022900,GO:0009060,GO:0006123,GO:0005751,GO:0015990,GO:0005750,GO:0006119,GO:0006979,GO:0007568,GO:0021549,GO:0046688,GO:0051602,GO:0045277	membrane|integral component of membrane|metal ion binding|oxidoreductase activity|oxidation-reduction process|mitochondrial inner membrane|mitochondrion|protein binding|proton transmembrane transport|respirasome|heme binding|cytochrome-c oxidase activity|electron transport chain|aerobic respiration|mitochondrial electron transport, cytochrome c to oxygen|mitochondrial respiratory chain complex IV…
LITAF	2.32718e-38	0.353228	0.987	0.817	7.8049e-34	1	1.208	ENSG00000189067	9516	protein_coding	lipopolysaccharide induced TNF factor [Source:HGNC Symbol;Acc:HGNC:16841]	GO:0005634,GO:0005737,GO:0016020,GO:0043231,GO:0046872,GO:0005829,GO:0005654,GO:0008270,GO:0003677,GO:0005794,GO:0005765,GO:0005886,GO:0005515,GO:0000139,GO:0005764,GO:0005768,GO:0031902,GO:0000978,GO:0031901,GO:0010008,GO:0001228,GO:0045944,GO:0043123,GO:0009898,GO:0006357,GO:0098559,GO:0050699,GO:0098574,GO:0001817,GO:0007568,GO:0032496,GO:0071222,GO:1901223,GO:0098560,GO:0016021	nucleus|cytoplasm|membrane|intracellular membrane-bounded organelle|metal ion binding|cytosol|nucleoplasm|zinc ion binding|DNA binding|Golgi apparatus|lysosomal membrane|plasma membrane|protein binding|Golgi membrane|lysosome|endosome|late endosome membrane|RNA polymerase II proximal promoter sequence-specific DNA binding|early endosome membrane|endosome membrane|DNA-binding transcription activat…	path:hsa04142	Lysosome
MT-CYB	2.58955e-38	0.261976	0.996	0.992	8.68484e-34	1	1.004	ENSG00000198727	4519	protein_coding	mitochondrially encoded cytochrome b [Source:HGNC Symbol;Acc:HGNC:7427]	GO:0016020,GO:0016021,GO:0046872,GO:0055114,GO:0016491,GO:0005743,GO:0005739,GO:0070469,GO:0009055,GO:0022904,GO:0008121,GO:0006122,GO:0044877,GO:0001666,GO:0007584,GO:0009408,GO:0009636,GO:0009725,GO:0010243,GO:0014070,GO:0015990,GO:0031100,GO:0033590,GO:0033762,GO:0042493,GO:0042538,GO:0045471,GO:0046686,GO:0046688,GO:0046689,GO:0051592,GO:0055093,GO:0005750,GO:0009535,GO:0031305,GO:0032991,GO:…	membrane|integral component of membrane|metal ion binding|oxidation-reduction process|oxidoreductase activity|mitochondrial inner membrane|mitochondrion|respirasome|electron transfer activity|respiratory electron transport chain|ubiquinol-cytochrome-c reductase activity|mitochondrial electron transport, ubiquinol to cytochrome c|protein-containing complex binding|response to hypoxia|response to n…
JUNB	2.96516e-38	0.610146	0.989	0.882	9.94456e-34	1	1.121	ENSG00000171223	3726	protein_coding	JunB proto-oncogene, AP-1 transcription factor subunit [Source:HGNC Symbol;Acc:HGNC:6205]	GO:0005634,GO:0005654,GO:0006355,GO:0003677,GO:0006357,GO:0003700,GO:0005515,GO:0051726,GO:0000981,GO:0000790,GO:0000978,GO:0045944,GO:0000122,GO:0003713,GO:0008134,GO:0005667,GO:0032496,GO:0003714,GO:0019221,GO:0032870,GO:0000785,GO:0009314,GO:0010033,GO:0034097,GO:0035976,GO:0009612,GO:0042493,GO:0045597,GO:0051591,GO:0000977,GO:0001228,GO:0001570,GO:0001649,GO:0001701,GO:0001829,GO:0009987,GO:…	nucleus|nucleoplasm|regulation of transcription, DNA-templated|DNA binding|regulation of transcription by RNA polymerase II|DNA-binding transcription factor activity|protein binding|regulation of cell cycle|DNA-binding transcription factor activity, RNA polymerase II-specific|nuclear chromatin|RNA polymerase II proximal promoter sequence-specific DNA binding|positive regulation of transcription b…	path:hsa04380,path:hsa04668	Osteoclast differentiation|TNF signaling pathway
STARD13	3.48409e-38	0.207333	0.324	0.066	1.16849e-33	1	4.909	ENSG00000133121	90627	protein_coding	StAR related lipid transfer domain containing 13 [Source:HGNC Symbol;Acc:HGNC:19164]	GO:0005737,GO:0016020,GO:0007165,GO:0005739,GO:0043547,GO:0005515,GO:0008289,GO:0005096,GO:0031966,GO:0005829,GO:0051056,GO:0005811,GO:0043542,GO:0090051,GO:0097498	cytoplasm|membrane|signal transduction|mitochondrion|positive regulation of GTPase activity|protein binding|lipid binding|GTPase activator activity|mitochondrial membrane|cytosol|regulation of small GTPase mediated signal transduction|lipid droplet|endothelial cell migration|negative regulation of cell migration involved in sprouting angiogenesis|endothelial tube lumen extension
PELI1	4.1879e-38	0.347777	0.702	0.336	1.40454e-33	1	2.089	ENSG00000197329	57162	protein_coding	pellino E3 ubiquitin protein ligase 1 [Source:HGNC Symbol;Acc:HGNC:8827]	GO:0032496,GO:0016740,GO:0016567,GO:0005515,GO:0061630,GO:0000209,GO:0008063,GO:0008592,GO:0070936,GO:0005829,GO:0070498,GO:0060546,GO:0043161,GO:0070534,GO:0043123,GO:0004842,GO:0001819,GO:0030890,GO:0031398,GO:0032088,GO:0034141,GO:0034145,GO:0042130,GO:0043331,GO:0050868,GO:0050871,GO:0005634,GO:0034450	response to lipopolysaccharide|transferase activity|protein ubiquitination|protein binding|ubiquitin protein ligase activity|protein polyubiquitination|Toll signaling pathway|regulation of Toll signaling pathway|protein K48-linked ubiquitination|cytosol|interleukin-1-mediated signaling pathway|negative regulation of necroptotic process|proteasome-mediated ubiquitin-dependent protein catabolic pro…
RALGDS	5.34671e-38	0.372601	0.706	0.345	1.79318e-33	1	2.046	ENSG00000160271	5900	protein_coding	ral guanine nucleotide dissociation stimulator [Source:HGNC Symbol;Acc:HGNC:9842]	GO:0005634,GO:0005737,GO:0007165,GO:0007264,GO:0005829,GO:0050790,GO:0005085,GO:0005515,GO:0005903,GO:0030695,GO:0007265,GO:0005622	nucleus|cytoplasm|signal transduction|small GTPase mediated signal transduction|cytosol|regulation of catalytic activity|guanyl-nucleotide exchange factor activity|protein binding|brush border|GTPase regulator activity|Ras protein signal transduction|intracellular	path:hsa04014,path:hsa04015,path:hsa04072,path:hsa05200,path:hsa05210,path:hsa05212,path:hsa05231	Ras signaling pathway|Rap1 signaling pathway|Phospholipase D signaling pathway|Pathways in cancer|Colorectal cancer|Pancreatic cancer|Choline metabolism in cancer
GLMP	6.99292e-38	0.239929	0.443	0.139	2.34528e-33	1	3.187	ENSG00000198715	112770	protein_coding	glycosylated lysosomal membrane protein [Source:HGNC Symbol;Acc:HGNC:29436]	GO:0016020,GO:0016021,GO:0045944,GO:0005634,GO:0044212,GO:0005765,GO:0005764,GO:0005829,GO:0003700	membrane|integral component of membrane|positive regulation of transcription by RNA polymerase II|nucleus|transcription regulatory region DNA binding|lysosomal membrane|lysosome|cytosol|DNA-binding transcription factor activity
AMDHD2	7.58401e-38	0.180407	0.436	0.151	2.54352e-33	1	2.887	ENSG00000162066	51005	protein_coding	amidohydrolase domain containing 2 [Source:HGNC Symbol;Acc:HGNC:24262]	GO:0016787,GO:0016810,GO:0005634,GO:0046872,GO:0005515,GO:0005975,GO:0006044,GO:0008448,GO:0047419,GO:0005829,GO:0006046,GO:0006048,GO:0019262	hydrolase activity|hydrolase activity, acting on carbon-nitrogen (but not peptide) bonds|nucleus|metal ion binding|protein binding|carbohydrate metabolic process|N-acetylglucosamine metabolic process|N-acetylglucosamine-6-phosphate deacetylase activity|N-acetylgalactosamine-6-phosphate deacetylase activity|cytosol|N-acetylglucosamine catabolic process|UDP-N-acetylglucosamine biosynthetic process|…	path:hsa00520	Amino sugar and nucleotide sugar metabolism
KLF10	9.70931e-38	0.422661	0.795	0.449	3.25631e-33	1	1.771	ENSG00000155090	7071	protein_coding	Kruppel like factor 10 [Source:HGNC Symbol;Acc:HGNC:11810]	GO:0003676,GO:0005634,GO:0046872,GO:0003677,GO:0005515,GO:0048511,GO:0000981,GO:0006357,GO:0000790,GO:0000978,GO:0009267,GO:0001228,GO:0045944,GO:0007267,GO:0045892,GO:0003700,GO:0042752,GO:0008285,GO:0000122,GO:0001046,GO:0006355,GO:0007623,GO:0030282,GO:0035019,GO:0045672,GO:1901653	nucleic acid binding|nucleus|metal ion binding|DNA binding|protein binding|rhythmic process|DNA-binding transcription factor activity, RNA polymerase II-specific|regulation of transcription by RNA polymerase II|nuclear chromatin|RNA polymerase II proximal promoter sequence-specific DNA binding|cellular response to starvation|DNA-binding transcription activator activity, RNA polymerase II-specific…
NTAN1	9.98166e-38	0.154402	0.533	0.252	3.34765e-33	1	2.115	ENSG00000157045	123803	protein_coding	N-terminal asparagine amidase [Source:HGNC Symbol;Acc:HGNC:29909]	GO:0005737,GO:0016787,GO:0006511,GO:0005634,GO:0008418,GO:0007613,GO:0008344	cytoplasm|hydrolase activity|ubiquitin-dependent protein catabolic process|nucleus|protein-N-terminal asparagine amidohydrolase activity|memory|adult locomotory behavior
ARIH1	1.22329e-37	0.44594	0.819	0.503	4.10268e-33	1	1.628	ENSG00000166233	25820	protein_coding	ariadne RBR E3 ubiquitin protein ligase 1 [Source:HGNC Symbol;Acc:HGNC:689]	GO:0005634,GO:0005737,GO:0046872,GO:0016740,GO:0016567,GO:0008270,GO:0004842,GO:0005515,GO:0006511,GO:0000151,GO:0061630,GO:0005829,GO:0031625,GO:0032436,GO:0000209,GO:0031463,GO:0015030,GO:0031624,GO:0016604,GO:0019005,GO:0031462,GO:0031464,GO:0019787,GO:0097413	nucleus|cytoplasm|metal ion binding|transferase activity|protein ubiquitination|zinc ion binding|ubiquitin-protein transferase activity|protein binding|ubiquitin-dependent protein catabolic process|ubiquitin ligase complex|ubiquitin protein ligase activity|cytosol|ubiquitin protein ligase binding|positive regulation of proteasomal ubiquitin-dependent protein catabolic process|protein polyubiquiti…
SCARB2	1.309e-37	0.273876	0.691	0.337	4.39011e-33	1	2.05	ENSG00000138760	950	protein_coding	scavenger receptor class B member 2 [Source:HGNC Symbol;Acc:HGNC:1665]	GO:0010976,GO:0005886,GO:0016020,GO:0016021,GO:0005765,GO:0005764,GO:0005044,GO:0046718,GO:0005925,GO:0001786,GO:0005548,GO:0015485,GO:0019899,GO:0031210,GO:0038024,GO:0042803,GO:0051087,GO:0006622,GO:0006898,GO:0015917,GO:0043471,GO:1905123,GO:0030666,GO:0043202,GO:0005515,GO:0070062,GO:0016032,GO:0061024,GO:0030665,GO:0001618,GO:0010008,GO:0004888,GO:1904978,GO:1905671,GO:0000139,GO:0005789,GO:…	positive regulation of neuron projection development|plasma membrane|membrane|integral component of membrane|lysosomal membrane|lysosome|scavenger receptor activity|viral entry into host cell|focal adhesion|phosphatidylserine binding|phospholipid transporter activity|cholesterol binding|enzyme binding|phosphatidylcholine binding|cargo receptor activity|protein homodimerization activity|chaperone …	path:hsa04142	Lysosome
LMNA	1.50392e-37	0.528755	0.84	0.503	5.04385e-33	1	1.67	ENSG00000160789	4000	protein_coding	lamin A/C [Source:HGNC Symbol;Acc:HGNC:6636]	GO:0030334,GO:0005634,GO:0016607,GO:0005515,GO:0005882,GO:0005654,GO:0005829,GO:0005635,GO:0031965,GO:0036498,GO:0034504,GO:0071456,GO:0005652,GO:0007084,GO:0008285,GO:0030951,GO:0090343,GO:1903243,GO:0006606,GO:0006997,GO:0006998,GO:0010628,GO:0031647,GO:0055015,GO:0072201,GO:0090201,GO:1900114,GO:1900180,GO:2001237,GO:0005638	regulation of cell migration|nucleus|nuclear speck|protein binding|intermediate filament|nucleoplasm|cytosol|nuclear envelope|nuclear membrane|IRE1-mediated unfolded protein response|protein localization to nucleus|cellular response to hypoxia|nuclear lamina|mitotic nuclear envelope reassembly|negative regulation of cell population proliferation|establishment or maintenance of microtubule cytoske…	path:hsa04210,path:hsa05410,path:hsa05412,path:hsa05414	Apoptosis|Hypertrophic cardiomyopathy (HCM)|Arrhythmogenic right ventricular cardiomyopathy (ARVC)|Dilated cardiomyopathy (DCM)
SLC46A1	1.67237e-37	0.213248	0.333	0.067	5.6088e-33	1	4.97	ENSG00000076351	113235	protein_coding	solute carrier family 46 member 1 [Source:HGNC Symbol;Acc:HGNC:30521]	GO:0005737,GO:0016020,GO:0016021,GO:0022857,GO:0055085,GO:0005887,GO:0008517,GO:0015232,GO:0015350,GO:0015884,GO:0015886,GO:0051958,GO:0016324,GO:0031526,GO:0005886,GO:0009986,GO:0046655,GO:0005542,GO:0006879,GO:1902600,GO:1904447,GO:0015078,GO:0098829,GO:0005215	cytoplasm|membrane|integral component of membrane|transmembrane transporter activity|transmembrane transport|integral component of plasma membrane|folic acid transmembrane transporter activity|heme transporter activity|methotrexate transmembrane transporter activity|folic acid transport|heme transport|methotrexate transport|apical plasma membrane|brush border membrane|plasma membrane|cell surface…	path:hsa01523,path:hsa04977,path:hsa04978	Antifolate resistance|Vitamin digestion and absorption|Mineral absorption
MAP1LC3B	2.32852e-37	0.404117	0.981	0.813	7.8094e-33	1	1.207	ENSG00000140941	81631	protein_coding	microtubule associated protein 1 light chain 3 beta [Source:HGNC Symbol;Acc:HGNC:13352]	GO:0005737,GO:0016020,GO:0031090,GO:0005856,GO:0005515,GO:0031410,GO:0005874,GO:0006914,GO:0005776,GO:0005829,GO:0031625,GO:0000421,GO:0005930,GO:0008017,GO:0000045,GO:0000422,GO:0006995,GO:0016236,GO:0097352,GO:0012505,GO:0009267,GO:0005739,GO:0005622	cytoplasm|membrane|organelle membrane|cytoskeleton|protein binding|cytoplasmic vesicle|microtubule|autophagy|autophagosome|cytosol|ubiquitin protein ligase binding|autophagosome membrane|axoneme|microtubule binding|autophagosome assembly|autophagy of mitochondrion|cellular response to nitrogen starvation|macroautophagy|autophagosome maturation|endomembrane system|cellular response to starvation|m…	path:hsa04216	Ferroptosis
CFLAR	2.39527e-37	0.433847	0.952	0.765	8.03325e-33	1	1.244	ENSG00000003402	8837	protein_coding	CASP8 and FADD like apoptosis regulator [Source:HGNC Symbol;Acc:HGNC:1876]	GO:0005737,GO:0042981,GO:0005515,GO:0008234,GO:0006508,GO:0006915,GO:0004197,GO:0002020,GO:0005123,GO:0016504,GO:0044877,GO:0046982,GO:0001666,GO:0007519,GO:0009617,GO:0010667,GO:0010952,GO:0010976,GO:0014732,GO:0014842,GO:0014866,GO:0032869,GO:0033574,GO:0043066,GO:0043154,GO:0043403,GO:0051092,GO:0060546,GO:0070374,GO:0071364,GO:0071392,GO:0071456,GO:0071549,GO:0071732,GO:0072126,GO:1901740,GO:…	cytoplasm|regulation of apoptotic process|protein binding|cysteine-type peptidase activity|proteolysis|apoptotic process|cysteine-type endopeptidase activity|protease binding|death receptor binding|peptidase activator activity|protein-containing complex binding|protein heterodimerization activity|response to hypoxia|skeletal muscle tissue development|response to bacterium|negative regulation of c…	path:hsa04064,path:hsa04140,path:hsa04210,path:hsa04217,path:hsa04668,path:hsa05142	NF-kappa B signaling pathway|Autophagy - animal|Apoptosis|Necroptosis|TNF signaling pathway|Chagas disease (American trypanosomiasis)
PPP1R15B	3.60819e-37	0.353237	0.853	0.53	1.21011e-32	1	1.609	ENSG00000158615	84919	protein_coding	protein phosphatase 1 regulatory subunit 15B [Source:HGNC Symbol;Acc:HGNC:14951]	GO:0005515,GO:0005737,GO:0005783,GO:0006417,GO:0001933,GO:1903912,GO:0000164,GO:0019888,GO:0032516,GO:0034976,GO:1903898,GO:0070262,GO:0006979,GO:0006983,GO:0042542	protein binding|cytoplasm|endoplasmic reticulum|regulation of translation|negative regulation of protein phosphorylation|negative regulation of endoplasmic reticulum stress-induced eIF2 alpha phosphorylation|protein phosphatase type 1 complex|protein phosphatase regulator activity|positive regulation of phosphoprotein phosphatase activity|response to endoplasmic reticulum stress|negative regulati…
SGPL1	3.81871e-37	0.238304	0.562	0.233	1.28072e-32	1	2.412	ENSG00000166224	8879	protein_coding	sphingosine-1-phosphate lyase 1 [Source:HGNC Symbol;Acc:HGNC:10817]	GO:0016020,GO:0016021,GO:0005783,GO:0005789,GO:0003824,GO:0016829,GO:0006629,GO:0006631,GO:0005515,GO:0030170,GO:0006915,GO:0019752,GO:0016831,GO:0006665,GO:0030176,GO:0097190,GO:0030148,GO:0008117,GO:0001553,GO:0001570,GO:0001667,GO:0001822,GO:0006672,GO:0006807,GO:0007283,GO:0008209,GO:0008210,GO:0008585,GO:0009791,GO:0010761,GO:0030097,GO:0030149,GO:0033327,GO:0040014,GO:0048008,GO:0048705,GO:…	membrane|integral component of membrane|endoplasmic reticulum|endoplasmic reticulum membrane|catalytic activity|lyase activity|lipid metabolic process|fatty acid metabolic process|protein binding|pyridoxal phosphate binding|apoptotic process|carboxylic acid metabolic process|carboxy-lyase activity|sphingolipid metabolic process|integral component of endoplasmic reticulum membrane|apoptotic signal…	path:hsa00600,path:hsa04071	Sphingolipid metabolism|Sphingolipid signaling pathway
QPRT	4.40896e-37	0.258844	0.449	0.14	1.47868e-32	1	3.207	ENSG00000103485	23475	protein_coding	quinolinate phosphoribosyltransferase [Source:HGNC Symbol;Acc:HGNC:9755]	GO:0003824,GO:0009435,GO:0004514,GO:0005737,GO:0016763,GO:0034213,GO:0019363,GO:0016740,GO:0016757,GO:0042803,GO:0005515,GO:0005829,GO:0070062,GO:0051259,GO:0019674,GO:0046874	catalytic activity|NAD biosynthetic process|nicotinate-nucleotide diphosphorylase (carboxylating) activity|cytoplasm|transferase activity, transferring pentosyl groups|quinolinate catabolic process|pyridine nucleotide biosynthetic process|transferase activity|transferase activity, transferring glycosyl groups|protein homodimerization activity|protein binding|cytosol|extracellular exosome|protein …	path:hsa00760	Nicotinate and nicotinamide metabolism
MKNK1	4.70223e-37	0.165971	0.57	0.265	1.57703e-32	1	2.151	ENSG00000079277	8569	protein_coding	MAPK interacting serine/threonine kinase 1 [Source:HGNC Symbol;Acc:HGNC:7110]	GO:0005524,GO:0006468,GO:0004672,GO:0000166,GO:0004674,GO:0005634,GO:0005737,GO:0046872,GO:0016301,GO:0016740,GO:0016310,GO:0005654,GO:0005515,GO:0035556,GO:0005829,GO:0006417,GO:0005516,GO:0018105,GO:0046777,GO:0004683,GO:0009931	ATP binding|protein phosphorylation|protein kinase activity|nucleotide binding|protein serine/threonine kinase activity|nucleus|cytoplasm|metal ion binding|kinase activity|transferase activity|phosphorylation|nucleoplasm|protein binding|intracellular signal transduction|cytosol|regulation of translation|calmodulin binding|peptidyl-serine phosphorylation|protein autophosphorylation|calmodulin-depe…	path:hsa04010,path:hsa04066,path:hsa04910	MAPK signaling pathway|HIF-1 signaling pathway|Insulin signaling pathway
THEMIS2	5.25356e-37	0.346743	0.743	0.389	1.76194e-32	1	1.91	ENSG00000130775	9473	protein_coding	thymocyte selection associated family member 2 [Source:HGNC Symbol;Acc:HGNC:16839]	GO:0005515,GO:0006954,GO:0002376,GO:0005634,GO:0005737,GO:0007155,GO:0050852	protein binding|inflammatory response|immune system process|nucleus|cytoplasm|cell adhesion|T cell receptor signaling pathway
HSPA8	5.36051e-37	0.367559	0.996	0.926	1.79781e-32	1	1.076	ENSG00000109971	3312	protein_coding	heat shock protein family A (Hsp70) member 8 [Source:HGNC Symbol;Acc:HGNC:5241]	GO:0003723,GO:0006397,GO:0008380,GO:0005634,GO:0005737,GO:0016020,GO:0000166,GO:0005524,GO:0005615,GO:0005829,GO:0005886,GO:0005515,GO:0005681,GO:0042470,GO:0005730,GO:0005925,GO:0005576,GO:0051082,GO:0042026,GO:0016887,GO:0016192,GO:0034605,GO:0005764,GO:0006986,GO:0005654,GO:0045296,GO:0070062,GO:0072562,GO:0043488,GO:0005776,GO:0016032,GO:1900034,GO:0043312,GO:1990904,GO:0006457,GO:0030424,GO:…	RNA binding|mRNA processing|RNA splicing|nucleus|cytoplasm|membrane|nucleotide binding|ATP binding|extracellular space|cytosol|plasma membrane|protein binding|spliceosomal complex|melanosome|nucleolus|focal adhesion|extracellular region|unfolded protein binding|protein refolding|ATPase activity|vesicle-mediated transport|cellular response to heat|lysosome|response to unfolded protein|nucleoplasm|…	path:hsa03040,path:hsa04010,path:hsa04141,path:hsa04144,path:hsa04213,path:hsa04612,path:hsa04915,path:hsa05134,path:hsa05145,path:hsa05162,path:hsa05164	Spliceosome|MAPK signaling pathway|Protein processing in endoplasmic reticulum|Endocytosis|Longevity regulating pathway - multiple species|Antigen processing and presentation|Estrogen signaling pathway|Legionellosis|Toxoplasmosis|Measles|Influenza A
FYB1	7.21392e-37	0.0886422	0.892	0.629	2.4194e-32	1	1.418	ENSG00000082074	2533	protein_coding	FYN binding protein 1 [Source:HGNC Symbol;Acc:HGNC:4036]	GO:0005634,GO:0005737,GO:0015629,GO:0005515,GO:0008289,GO:0006955,GO:0030054,GO:0050852,GO:0005886,GO:0005829,GO:0008150,GO:0007229,GO:0005102,GO:0072659,GO:0044877,GO:0032991	nucleus|cytoplasm|actin cytoskeleton|protein binding|lipid binding|immune response|cell junction|T cell receptor signaling pathway|plasma membrane|cytosol|biological_process|integrin-mediated signaling pathway|signaling receptor binding|protein localization to plasma membrane|protein-containing complex binding|protein-containing complex	path:hsa04015	Rap1 signaling pathway
BLVRA	7.78109e-37	0.138404	0.631	0.327	2.60962e-32	1	1.93	ENSG00000106605	644	protein_coding	biliverdin reductase A [Source:HGNC Symbol;Acc:HGNC:1062]	GO:0005737,GO:0008270,GO:0046872,GO:0005829,GO:0016491,GO:0055114,GO:0005515,GO:0004074,GO:0042167,GO:0070062	cytoplasm|zinc ion binding|metal ion binding|cytosol|oxidoreductase activity|oxidation-reduction process|protein binding|biliverdin reductase activity|heme catabolic process|extracellular exosome	path:hsa00860	Porphyrin and chlorophyll metabolism
CD4	8.32055e-37	0.33167	0.879	0.572	2.79055e-32	1	1.537	ENSG00000010610	920	protein_coding	CD4 molecule [Source:HGNC Symbol;Acc:HGNC:1678]	GO:0016020,GO:0016021,GO:0008270,GO:0007155,GO:0042803,GO:0005886,GO:0005515,GO:0015026,GO:0006955,GO:0045121,GO:0002376,GO:0002250,GO:0009897,GO:0042101,GO:0042802,GO:0050852,GO:0070374,GO:0005789,GO:0019901,GO:0016032,GO:0007165,GO:0019899,GO:0038023,GO:0007166,GO:0061024,GO:0019221,GO:0030217,GO:0004888,GO:0007169,GO:0045860,GO:0030665,GO:0045893,GO:0001618,GO:0050690,GO:0005887,GO:0042110,GO:…	membrane|integral component of membrane|zinc ion binding|cell adhesion|protein homodimerization activity|plasma membrane|protein binding|coreceptor activity|immune response|membrane raft|immune system process|adaptive immune response|external side of plasma membrane|T cell receptor complex|identical protein binding|T cell receptor signaling pathway|positive regulation of ERK1 and ERK2 cascade|end…	path:hsa04060,path:hsa04514,path:hsa04612,path:hsa04640,path:hsa04658,path:hsa04659,path:hsa04660,path:hsa05170,path:hsa05340	Cytokine-cytokine receptor interaction|Cell adhesion molecules (CAMs)|Antigen processing and presentation|Hematopoietic cell lineage|Th1 and Th2 cell differentiation|Th17 cell differentiation|T cell receptor signaling pathway|Human immunodeficiency virus 1 infection|Primary immunodeficiency
ADAM9	8.33259e-37	0.16127	0.68	0.361	2.79458e-32	1	1.884	ENSG00000168615	8754	protein_coding	ADAM metallopeptidase domain 9 [Source:HGNC Symbol;Acc:HGNC:216]	GO:0005615,GO:0050714,GO:0007179,GO:0071222,GO:0016020,GO:0016021,GO:0046872,GO:0016787,GO:0005886,GO:0005515,GO:0008233,GO:0006508,GO:0005576,GO:0004222,GO:0008237,GO:0005925,GO:0070062,GO:0016477,GO:0009986,GO:0033630,GO:0006509,GO:0034612,GO:0042117,GO:0051088,GO:0007229,GO:0017124,GO:0051044,GO:0042542,GO:0031233,GO:0051384,GO:0007160,GO:0051592,GO:0005178,GO:0033627,GO:0005080,GO:0007155,GO:…	extracellular space|positive regulation of protein secretion|transforming growth factor beta receptor signaling pathway|cellular response to lipopolysaccharide|membrane|integral component of membrane|metal ion binding|hydrolase activity|plasma membrane|protein binding|peptidase activity|proteolysis|extracellular region|metalloendopeptidase activity|metallopeptidase activity|focal adhesion|extrace…
ATP6V1H	9.13916e-37	0.32987	0.73	0.372	3.06509e-32	1	1.962	ENSG00000047249	51606	protein_coding	ATPase H+ transporting V1 subunit H [Source:HGNC Symbol;Acc:HGNC:18303]	GO:0005765,GO:1902600,GO:0006811,GO:0050790,GO:0046961,GO:0000221,GO:0005886,GO:0030234,GO:0005515,GO:0005829,GO:0006897,GO:0070062,GO:0034220,GO:0016887,GO:0016032,GO:0007035,GO:0008286,GO:0016241,GO:0033572,GO:0090383,GO:0050690	lysosomal membrane|proton transmembrane transport|ion transport|regulation of catalytic activity|proton-transporting ATPase activity, rotational mechanism|vacuolar proton-transporting V-type ATPase, V1 domain|plasma membrane|enzyme regulator activity|protein binding|cytosol|endocytosis|extracellular exosome|ion transmembrane transport|ATPase activity|viral process|vacuolar acidification|insulin r…	path:hsa00190,path:hsa04142,path:hsa04145,path:hsa04150,path:hsa04721,path:hsa05110,path:hsa05120,path:hsa05152,path:hsa05165,path:hsa05323	Oxidative phosphorylation|Lysosome|Phagosome|mTOR signaling pathway|Synaptic vesicle cycle|Vibrio cholerae infection|Epithelial cell signaling in Helicobacter pylori infection|Tuberculosis|Human papillomavirus infection|Rheumatoid arthritis
HPSE	9.92358e-37	0.135085	0.32	0.09	3.32817e-32	1	3.556	ENSG00000173083	10855	protein_coding	heparanase [Source:HGNC Symbol;Acc:HGNC:5164]	GO:0005634,GO:0016020,GO:0043231,GO:0005654,GO:0016787,GO:0007155,GO:0005765,GO:0005576,GO:0005764,GO:0016798,GO:0005515,GO:0031012,GO:0043312,GO:0007160,GO:0035580,GO:0043202,GO:0006027,GO:0045545,GO:0051897,GO:0046983,GO:0006029,GO:0033690,GO:0004566,GO:0030200,GO:0010575,GO:0060055,GO:0030194,GO:0030305,GO:0051797,GO:0042060,GO:0051798,GO:0061042,GO:0045121	nucleus|membrane|intracellular membrane-bounded organelle|nucleoplasm|hydrolase activity|cell adhesion|lysosomal membrane|extracellular region|lysosome|hydrolase activity, acting on glycosyl bonds|protein binding|extracellular matrix|neutrophil degranulation|cell-matrix adhesion|specific granule lumen|lysosomal lumen|glycosaminoglycan catabolic process|syndecan binding|positive regulation of prot…	path:hsa00531,path:hsa05205	Glycosaminoglycan degradation|Proteoglycans in cancer
OLFML2B	1.03978e-36	0.112709	0.41	0.162	3.4872e-32	1	2.531	ENSG00000162745	25903	protein_coding	olfactomedin like 2B [Source:HGNC Symbol;Acc:HGNC:24558]	GO:0005576,GO:0050840,GO:0030198,GO:0031012	extracellular region|extracellular matrix binding|extracellular matrix organization|extracellular matrix
RENBP	1.10637e-36	0.149388	0.393	0.131	3.71053e-32	1	3	ENSG00000102032	5973	protein_coding	renin binding protein [Source:HGNC Symbol;Acc:HGNC:9959]	GO:0016853,GO:0003824,GO:0005829,GO:0070062,GO:0004866,GO:0006044,GO:0006048,GO:0008217,GO:0004857,GO:0005524,GO:0017076,GO:0030414,GO:0042803,GO:0050121,GO:0006051,GO:0010951,GO:0019262,GO:0043086	isomerase activity|catalytic activity|cytosol|extracellular exosome|endopeptidase inhibitor activity|N-acetylglucosamine metabolic process|UDP-N-acetylglucosamine biosynthetic process|regulation of blood pressure|enzyme inhibitor activity|ATP binding|purine nucleotide binding|peptidase inhibitor activity|protein homodimerization activity|N-acylglucosamine 2-epimerase activity|N-acetylmannosamine …	path:hsa00520	Amino sugar and nucleotide sugar metabolism
PTGER4	1.2869e-36	0.423188	0.825	0.504	4.316e-32	1	1.637	ENSG00000171522	5734	protein_coding	prostaglandin E receptor 4 [Source:HGNC Symbol;Acc:HGNC:9596]	GO:0016020,GO:0016021,GO:0004930,GO:0007186,GO:0005886,GO:0007165,GO:0006955,GO:0060348,GO:0004955,GO:0004957,GO:0006954,GO:0005515,GO:0050729,GO:0050728,GO:0071260,GO:0070371,GO:0007204,GO:0007189,GO:0007254,GO:0050710,GO:0051492,GO:0050715,GO:0007188,GO:0042093,GO:0009612,GO:0030278,GO:0032496,GO:0033624,GO:0071380,GO:2000420	membrane|integral component of membrane|G protein-coupled receptor activity|G protein-coupled receptor signaling pathway|plasma membrane|signal transduction|immune response|bone development|prostaglandin receptor activity|prostaglandin E receptor activity|inflammatory response|protein binding|positive regulation of inflammatory response|negative regulation of inflammatory response|cellular respon…	path:hsa04080,path:hsa04750,path:hsa04924,path:hsa05163,path:hsa05165,path:hsa05200	Neuroactive ligand-receptor interaction|Inflammatory mediator regulation of TRP channels|Renin secretion|Human cytomegalovirus infection|Human papillomavirus infection|Pathways in cancer
MAPRE2	1.33312e-36	0.327648	0.652	0.299	4.47101e-32	1	2.181	ENSG00000166974	10982	protein_coding	microtubule associated protein RP/EB family member 2 [Source:HGNC Symbol;Acc:HGNC:6891]	GO:0008017,GO:0005515,GO:0005737,GO:0051301,GO:0005856,GO:0007049,GO:0005874,GO:0042802,GO:0051225,GO:0005815,GO:0005881,GO:0031110,GO:0035371,GO:0051233,GO:0015630,GO:0032014,GO:0043547,GO:0051549,GO:1903393,GO:0005925,GO:0051010,GO:0035372,GO:1904825,GO:0019901	microtubule binding|protein binding|cytoplasm|cell division|cytoskeleton|cell cycle|microtubule|identical protein binding|spindle assembly|microtubule organizing center|cytoplasmic microtubule|regulation of microtubule polymerization or depolymerization|microtubule plus-end|spindle midzone|microtubule cytoskeleton|positive regulation of ARF protein signal transduction|positive regulation of GTPas…
NCF4	2.01935e-36	0.262228	0.784	0.441	6.77249e-32	1	1.778	ENSG00000100365	4689	protein_coding	neutrophil cytosolic factor 4 [Source:HGNC Symbol;Acc:HGNC:7662]	GO:0043085,GO:0035091,GO:0016176,GO:0006909,GO:0045730,GO:0043020,GO:0005515,GO:0005737,GO:0016020,GO:0005829,GO:0055114,GO:0006955,GO:0008289,GO:0005768,GO:0032266,GO:0006801,GO:0002479,GO:0010008,GO:0048010,GO:0034599,GO:0046983,GO:0045454,GO:0032010	positive regulation of catalytic activity|phosphatidylinositol binding|superoxide-generating NADPH oxidase activator activity|phagocytosis|respiratory burst|NADPH oxidase complex|protein binding|cytoplasm|membrane|cytosol|oxidation-reduction process|immune response|lipid binding|endosome|phosphatidylinositol-3-phosphate binding|superoxide metabolic process|antigen processing and presentation of e…	path:hsa04145,path:hsa04380,path:hsa04670,path:hsa05140	Phagosome|Osteoclast differentiation|Leukocyte transendothelial migration|Leishmaniasis
MOAP1	2.03447e-36	0.0141688	0.346	0.183	6.8232e-32	1	1.891	ENSG00000165943	64112	protein_coding	modulator of apoptosis 1 [Source:HGNC Symbol;Acc:HGNC:16658]	GO:0005515,GO:0006915,GO:0005737,GO:0043065,GO:0005829,GO:0090200,GO:0031625,GO:0005739,GO:0008625,GO:0097192,GO:0097190,GO:0008630,GO:0005741,GO:0001844	protein binding|apoptotic process|cytoplasm|positive regulation of apoptotic process|cytosol|positive regulation of release of cytochrome c from mitochondria|ubiquitin protein ligase binding|mitochondrion|extrinsic apoptotic signaling pathway via death domain receptors|extrinsic apoptotic signaling pathway in absence of ligand|apoptotic signaling pathway|intrinsic apoptotic signaling pathway in r…
CHCHD10	2.43311e-36	0.312146	0.877	0.594	8.16018e-32	1	1.476	ENSG00000250479	400916	protein_coding	coiled-coil-helix-coiled-coil-helix domain containing 10 [Source:HGNC Symbol;Acc:HGNC:15559]	GO:0005739,GO:0007005,GO:0030322,GO:0031930,GO:0034504,GO:0099558,GO:1903109,GO:0003674,GO:0005515,GO:0005634,GO:0061617,GO:0005758,GO:0090200,GO:0006119,GO:1901030,GO:0032984,GO:0090144,GO:1903852,GO:1904960	mitochondrion|mitochondrion organization|stabilization of membrane potential|mitochondria-nucleus signaling pathway|protein localization to nucleus|maintenance of synapse structure|positive regulation of mitochondrial transcription|molecular_function|protein binding|nucleus|MICOS complex|mitochondrial intermembrane space|positive regulation of release of cytochrome c from mitochondria|oxidative p…
KCTD12	2.47498e-36	0.13313	0.881	0.604	8.30058e-32	1	1.459	ENSG00000178695	115207	protein_coding	potassium channel tetramerization domain containing 12 [Source:HGNC Symbol;Acc:HGNC:14678]	GO:0003723,GO:0016020,GO:0051260,GO:0005886,GO:0030054,GO:0045202,GO:0045211,GO:0042802,GO:0042734,GO:0005515	RNA binding|membrane|protein homooligomerization|plasma membrane|cell junction|synapse|postsynaptic membrane|identical protein binding|presynaptic membrane|protein binding
GAS6	2.68487e-36	0.277801	0.687	0.343	9.00453e-32	1	2.003	ENSG00000183087	2621	protein_coding	growth arrest specific 6 [Source:HGNC Symbol;Acc:HGNC:4168]	GO:0005737,GO:0046872,GO:0043066,GO:0005509,GO:0007155,GO:0005576,GO:0005615,GO:0007165,GO:0070588,GO:0050900,GO:0006915,GO:0005515,GO:0070062,GO:0001934,GO:0033138,GO:0010628,GO:0044267,GO:0040008,GO:0016477,GO:0043687,GO:0008283,GO:0007050,GO:0061098,GO:0016032,GO:0005102,GO:0032689,GO:0032720,GO:2000510,GO:0070527,GO:0002576,GO:0006909,GO:0085029,GO:0030674,GO:0043433,GO:0045892,GO:0005788,GO:…	cytoplasm|metal ion binding|negative regulation of apoptotic process|calcium ion binding|cell adhesion|extracellular region|extracellular space|signal transduction|calcium ion transmembrane transport|leukocyte migration|apoptotic process|protein binding|extracellular exosome|positive regulation of protein phosphorylation|positive regulation of peptidyl-serine phosphorylation|positive regulation o…	path:hsa01521	EGFR tyrosine kinase inhibitor resistance
BLNK	3.32575e-36	0.153621	0.365	0.111	1.11539e-31	1	3.288	ENSG00000095585	29760	protein_coding	B cell linker [Source:HGNC Symbol;Acc:HGNC:14211]	GO:0005737,GO:0016020,GO:0009967,GO:0005886,GO:0005515,GO:0036464,GO:0007169,GO:0035556,GO:0005829,GO:0042113,GO:0006954,GO:0005070,GO:0030183,GO:0006959,GO:0005068	cytoplasm|membrane|positive regulation of signal transduction|plasma membrane|protein binding|cytoplasmic ribonucleoprotein granule|transmembrane receptor protein tyrosine kinase signaling pathway|intracellular signal transduction|cytosol|B cell activation|inflammatory response|SH3/SH2 adaptor activity|B cell differentiation|humoral immune response|transmembrane receptor protein tyrosine kinase a…	path:hsa04064,path:hsa04380,path:hsa04662,path:hsa05169,path:hsa05340	NF-kappa B signaling pathway|Osteoclast differentiation|B cell receptor signaling pathway|Epstein-Barr virus infection|Primary immunodeficiency
MT-CO2	4.21118e-36	0.182369	0.998	0.993	1.41235e-31	1	1.005	ENSG00000198712	4513	protein_coding	mitochondrially encoded cytochrome c oxidase II [Source:HGNC Symbol;Acc:HGNC:7421]	GO:0016020,GO:0016021,GO:0046872,GO:0055114,GO:0016491,GO:0022900,GO:0005743,GO:0005739,GO:0005515,GO:1902600,GO:0070469,GO:0004129,GO:0005507,GO:0006123,GO:0045277,GO:0007595,GO:0009409,GO:0010729,GO:0010940,GO:0042773,GO:2001171	membrane|integral component of membrane|metal ion binding|oxidation-reduction process|oxidoreductase activity|electron transport chain|mitochondrial inner membrane|mitochondrion|protein binding|proton transmembrane transport|respirasome|cytochrome-c oxidase activity|copper ion binding|mitochondrial electron transport, cytochrome c to oxygen|respiratory chain complex IV|lactation|response to cold|…
TRIM14	5.13687e-36	0.173805	0.38	0.122	1.7228e-31	1	3.115	ENSG00000106785	9830	protein_coding	tripartite motif containing 14 [Source:HGNC Symbol;Acc:HGNC:16283]	GO:0016020,GO:0008270,GO:0046872,GO:0005739,GO:0005741,GO:0002376,GO:0045087,GO:0003674,GO:0051092,GO:0051091,GO:0032897,GO:0005515	membrane|zinc ion binding|metal ion binding|mitochondrion|mitochondrial outer membrane|immune system process|innate immune response|molecular_function|positive regulation of NF-kappaB transcription factor activity|positive regulation of DNA-binding transcription factor activity|negative regulation of viral transcription|protein binding
IL18BP	5.65818e-36	0.209168	0.43	0.135	1.89764e-31	1	3.185	ENSG00000137496	10068	protein_coding	interleukin 18 binding protein [Source:HGNC Symbol;Acc:HGNC:5987]	GO:0005576,GO:0042007,GO:0005615,GO:2000272,GO:0070062,GO:0042088,GO:0035655,GO:0048019,GO:0071345,GO:0032496,GO:0070301,GO:0071356	extracellular region|interleukin-18 binding|extracellular space|negative regulation of signaling receptor activity|extracellular exosome|T-helper 1 type immune response|interleukin-18-mediated signaling pathway|receptor antagonist activity|cellular response to cytokine stimulus|response to lipopolysaccharide|cellular response to hydrogen peroxide|cellular response to tumor necrosis factor
OTUD1	9.16809e-36	0.476535	0.881	0.581	3.07479e-31	1	1.516	ENSG00000165312	220213	protein_coding	OTU deubiquitinase 1 [Source:HGNC Symbol;Acc:HGNC:27346]	GO:0016787,GO:0008233,GO:0008234,GO:0006508,GO:0036459,GO:0004843,GO:0070536	hydrolase activity|peptidase activity|cysteine-type peptidase activity|proteolysis|thiol-dependent ubiquitinyl hydrolase activity|thiol-dependent ubiquitin-specific protease activity|protein K63-linked deubiquitination
LY96	1.39129e-35	0.347778	0.866	0.598	4.66609e-31	1	1.448	ENSG00000154589	23643	protein_coding	lymphocyte antigen 96 [Source:HGNC Symbol;Acc:HGNC:17156]	GO:0005615,GO:0005515,GO:0005576,GO:0006954,GO:0002376,GO:0045087,GO:0005886,GO:0071222,GO:0001530,GO:0010008,GO:0001875,GO:0002224,GO:0002755,GO:0002756,GO:0007249,GO:0032496,GO:0032497,GO:0034128,GO:0034142,GO:0035666,GO:0070266,GO:0097190,GO:0031226,GO:0046696,GO:0007166,GO:0015026,GO:0006968,GO:0032760,GO:0035662,GO:0031666,GO:0031663	extracellular space|protein binding|extracellular region|inflammatory response|immune system process|innate immune response|plasma membrane|cellular response to lipopolysaccharide|lipopolysaccharide binding|endosome membrane|lipopolysaccharide receptor activity|toll-like receptor signaling pathway|MyD88-dependent toll-like receptor signaling pathway|MyD88-independent toll-like receptor signaling …	path:hsa04064,path:hsa04620,path:hsa05130,path:hsa05133,path:hsa05145	NF-kappa B signaling pathway|Toll-like receptor signaling pathway|Pathogenic Escherichia coli infection|Pertussis|Toxoplasmosis
UBE2S	1.42727e-35	0.417333	0.905	0.614	4.78679e-31	1	1.474	ENSG00000108106	27338	protein_coding	ubiquitin conjugating enzyme E2 S [Source:HGNC Symbol;Acc:HGNC:17895]	GO:0000166,GO:0005524,GO:0016740,GO:0016567,GO:0051301,GO:0005515,GO:0004842,GO:0007049,GO:0085020,GO:0061631,GO:0006511,GO:0005654,GO:0005829,GO:0006464,GO:0070534,GO:0010458,GO:0010994,GO:0031145,GO:0070979,GO:1904668,GO:0005680,GO:0010997,GO:0035519,GO:0044314	nucleotide binding|ATP binding|transferase activity|protein ubiquitination|cell division|protein binding|ubiquitin-protein transferase activity|cell cycle|protein K6-linked ubiquitination|ubiquitin conjugating enzyme activity|ubiquitin-dependent protein catabolic process|nucleoplasm|cytosol|cellular protein modification process|protein K63-linked ubiquitination|exit from mitosis|free ubiquitin ch…	path:hsa04120	Ubiquitin mediated proteolysis
KLF4	1.42761e-35	0.570763	0.914	0.682	4.78791e-31	1	1.34	ENSG00000136826	9314	protein_coding	Kruppel like factor 4 [Source:HGNC Symbol;Acc:HGNC:6348]	GO:0010628,GO:0010629,GO:0090051,GO:0050728,GO:0016525,GO:0034115,GO:2000134,GO:0071499,GO:0045944,GO:1903672,GO:0043154,GO:0032088,GO:0045893,GO:0003676,GO:0005634,GO:0046872,GO:0005654,GO:0008270,GO:0003677,GO:0003700,GO:0005515,GO:0043551,GO:0000981,GO:0006357,GO:0000790,GO:0001228,GO:0044212,GO:0000122,GO:0045892,GO:0001085,GO:0008285,GO:0051973,GO:0032270,GO:0035019,GO:0000978,GO:0000987,GO:…	positive regulation of gene expression|negative regulation of gene expression|negative regulation of cell migration involved in sprouting angiogenesis|negative regulation of inflammatory response|negative regulation of angiogenesis|negative regulation of heterotypic cell-cell adhesion|negative regulation of G1/S transition of mitotic cell cycle|cellular response to laminar fluid shear stress|posi…	path:hsa04550	Signaling pathways regulating pluripotency of stem cells
HSPA1B	1.43584e-35	0.341382	0.996	0.866	4.81552e-31	1	1.15	ENSG00000204388	3304	protein_coding	heat shock protein family A (Hsp70) member 1B [Source:HGNC Symbol;Acc:HGNC:5233]	GO:0010628,GO:0048471,GO:0003723,GO:0005634,GO:0005737,GO:0016607,GO:0000166,GO:0005524,GO:0043066,GO:0005783,GO:0005739,GO:0005829,GO:0005856,GO:0005515,GO:0046718,GO:0005925,GO:0005813,GO:0005815,GO:0005576,GO:0051082,GO:0042026,GO:0016887,GO:0005886,GO:0016192,GO:0034605,GO:0031625,GO:0005654,GO:0070062,GO:0050821,GO:0005814,GO:0008285,GO:0072562,GO:0032991,GO:1900034,GO:0043312,GO:1990904,GO:…	positive regulation of gene expression|perinuclear region of cytoplasm|RNA binding|nucleus|cytoplasm|nuclear speck|nucleotide binding|ATP binding|negative regulation of apoptotic process|endoplasmic reticulum|mitochondrion|cytosol|cytoskeleton|protein binding|viral entry into host cell|focal adhesion|centrosome|microtubule organizing center|extracellular region|unfolded protein binding|protein re…	path:hsa03040,path:hsa04010,path:hsa04141,path:hsa04144,path:hsa04213,path:hsa04612,path:hsa04915,path:hsa05134,path:hsa05145,path:hsa05162,path:hsa05164	Spliceosome|MAPK signaling pathway|Protein processing in endoplasmic reticulum|Endocytosis|Longevity regulating pathway - multiple species|Antigen processing and presentation|Estrogen signaling pathway|Legionellosis|Toxoplasmosis|Measles|Influenza A
GM2A	1.43973e-35	0.255852	0.687	0.354	4.82856e-31	1	1.941	ENSG00000196743	2760	protein_coding	GM2 ganglioside activator [Source:HGNC Symbol;Acc:HGNC:4367]	GO:0008047,GO:0043085,GO:0006689,GO:0016787,GO:0006629,GO:0005764,GO:0006665,GO:0005576,GO:0006687,GO:0070062,GO:0043312,GO:0043202,GO:0035578,GO:0004563,GO:0005319,GO:0016004,GO:0030290,GO:0032428,GO:0001573,GO:0006869,GO:0007611,GO:0009313,GO:0019915,GO:0050877,GO:0050885,GO:0051345,GO:0005737,GO:0009898,GO:0016323,GO:0016324	enzyme activator activity|positive regulation of catalytic activity|ganglioside catabolic process|hydrolase activity|lipid metabolic process|lysosome|sphingolipid metabolic process|extracellular region|glycosphingolipid metabolic process|extracellular exosome|neutrophil degranulation|lysosomal lumen|azurophil granule lumen|beta-N-acetylhexosaminidase activity|lipid transporter activity|phospholip…	path:hsa04142	Lysosome
PLEKHO2	1.46388e-35	0.318192	0.654	0.308	4.90956e-31	1	2.123	ENSG00000241839	80301	protein_coding	pleckstrin homology domain containing O2 [Source:HGNC Symbol;Acc:HGNC:30026]	GO:0005576,GO:0043312,GO:1904813	extracellular region|neutrophil degranulation|ficolin-1-rich granule lumen
DHRS3	1.91394e-35	0.237128	0.659	0.323	6.41899e-31	1	2.04	ENSG00000162496	9249	protein_coding	dehydrogenase/reductase 3 [Source:HGNC Symbol;Acc:HGNC:17693]	GO:0016020,GO:0016021,GO:0016491,GO:0055114,GO:0022900,GO:0042572,GO:0005789,GO:0004745,GO:0007601,GO:0052650,GO:0001523,GO:0009055,GO:0000166,GO:0005811,GO:0003151,GO:0030278,GO:0048385,GO:0048387,GO:0060021,GO:0060349,GO:0060411,GO:0042622	membrane|integral component of membrane|oxidoreductase activity|oxidation-reduction process|electron transport chain|retinol metabolic process|endoplasmic reticulum membrane|retinol dehydrogenase activity|visual perception|NADP-retinol dehydrogenase activity|retinoid metabolic process|electron transfer activity|nucleotide binding|lipid droplet|outflow tract morphogenesis|regulation of ossificatio…	path:hsa00830	Retinol metabolism
MT-ND2	1.97389e-35	0.157885	0.994	0.988	6.62003e-31	1	1.006	ENSG00000198763	4536	protein_coding	mitochondrially encoded NADH:ubiquinone oxidoreductase core subunit 2 [Source:HGNC Symbol;Acc:HGNC:7456]	GO:0016020,GO:0016021,GO:0016491,GO:0055114,GO:0005743,GO:0005739,GO:0006120,GO:0070469,GO:0008137,GO:0032981,GO:0005747,GO:0019901,GO:0035255,GO:0072593,GO:0014069	membrane|integral component of membrane|oxidoreductase activity|oxidation-reduction process|mitochondrial inner membrane|mitochondrion|mitochondrial electron transport, NADH to ubiquinone|respirasome|NADH dehydrogenase (ubiquinone) activity|mitochondrial respiratory chain complex I assembly|mitochondrial respiratory chain complex I|protein kinase binding|ionotropic glutamate receptor binding|reac…
UNC93B1	1.99421e-35	0.244069	0.749	0.418	6.68817e-31	1	1.792	ENSG00000110057	81622	protein_coding	unc-93 homolog B1, TLR signaling regulator [Source:HGNC Symbol;Acc:HGNC:13481]	GO:0016020,GO:0016021,GO:0006886,GO:0005783,GO:0005789,GO:0005515,GO:0031410,GO:0002376,GO:0045087,GO:0005764,GO:0002250,GO:0051607,GO:0005768,GO:0002224,GO:0000139,GO:0032009,GO:0045335,GO:0034138,GO:0034154,GO:0034162,GO:0035325	membrane|integral component of membrane|intracellular protein transport|endoplasmic reticulum|endoplasmic reticulum membrane|protein binding|cytoplasmic vesicle|immune system process|innate immune response|lysosome|adaptive immune response|defense response to virus|endosome|toll-like receptor signaling pathway|Golgi membrane|early phagosome|phagocytic vesicle|toll-like receptor 3 signaling pathwa…
LPCAT1	2.64427e-35	0.256007	0.67	0.325	8.86835e-31	1	2.062	ENSG00000153395	79888	protein_coding	lysophosphatidylcholine acyltransferase 1 [Source:HGNC Symbol;Acc:HGNC:25718]	GO:0016020,GO:0016021,GO:0046872,GO:0016740,GO:0005783,GO:0005789,GO:0005509,GO:0005794,GO:0016746,GO:0006629,GO:0005811,GO:0008654,GO:0000139,GO:0005886,GO:0043312,GO:0035577,GO:0006654,GO:0006644,GO:0036148,GO:0036151,GO:0006656,GO:0047184,GO:0047192,GO:0047159,GO:0047191,GO:0043129,GO:0045732,GO:0060041,GO:2001246	membrane|integral component of membrane|metal ion binding|transferase activity|endoplasmic reticulum|endoplasmic reticulum membrane|calcium ion binding|Golgi apparatus|transferase activity, transferring acyl groups|lipid metabolic process|lipid droplet|phospholipid biosynthetic process|Golgi membrane|plasma membrane|neutrophil degranulation|azurophil granule membrane|phosphatidic acid biosyntheti…	path:hsa00564,path:hsa00565	Glycerophospholipid metabolism|Ether lipid metabolism
DPP7	2.8074e-35	0.30908	0.892	0.636	9.41547e-31	1	1.403	ENSG00000176978	29952	protein_coding	dipeptidyl peptidase 7 [Source:HGNC Symbol;Acc:HGNC:14892]	GO:0005794,GO:0043231,GO:0016787,GO:0008233,GO:0006508,GO:0005576,GO:0008236,GO:0031410,GO:0004177,GO:0005764,GO:0070062,GO:0043312,GO:0008239,GO:0035578,GO:0031982,GO:0005829	Golgi apparatus|intracellular membrane-bounded organelle|hydrolase activity|peptidase activity|proteolysis|extracellular region|serine-type peptidase activity|cytoplasmic vesicle|aminopeptidase activity|lysosome|extracellular exosome|neutrophil degranulation|dipeptidyl-peptidase activity|azurophil granule lumen|vesicle|cytosol
SLC11A2	3.06721e-35	0.22582	0.512	0.2	1.02868e-30	1	2.56	ENSG00000110911	4891	protein_coding	solute carrier family 11 member 2 [Source:HGNC Symbol;Acc:HGNC:10908]	GO:0016020,GO:0016021,GO:0046873,GO:0030001,GO:0048471,GO:0005737,GO:0005634,GO:0005739,GO:0005765,GO:0006811,GO:0005886,GO:0005515,GO:1902600,GO:0031410,GO:0005741,GO:0071421,GO:0035434,GO:0031902,GO:0005768,GO:0005769,GO:0009986,GO:0005887,GO:0010008,GO:0001666,GO:0045177,GO:0055037,GO:0016324,GO:1903561,GO:0031526,GO:0006879,GO:0055072,GO:0045178,GO:0005773,GO:0010039,GO:0060586,GO:0046870,GO:…	membrane|integral component of membrane|metal ion transmembrane transporter activity|metal ion transport|perinuclear region of cytoplasm|cytoplasm|nucleus|mitochondrion|lysosomal membrane|ion transport|plasma membrane|protein binding|proton transmembrane transport|cytoplasmic vesicle|mitochondrial outer membrane|manganese ion transmembrane transport|copper ion transmembrane transport|late endosom…	path:hsa04142,path:hsa04216,path:hsa04978	Lysosome|Ferroptosis|Mineral absorption
LAMP2	3.09766e-35	0.279456	0.86	0.555	1.03889e-30	1	1.55	ENSG00000005893	3920	protein_coding	lysosomal associated membrane protein 2 [Source:HGNC Symbol;Acc:HGNC:6501]	GO:0016020,GO:0016021,GO:0005765,GO:0005615,GO:0005886,GO:0031410,GO:0006914,GO:0005764,GO:0031902,GO:0005768,GO:0070062,GO:0050821,GO:0000421,GO:0010008,GO:0097352,GO:0009267,GO:0043312,GO:0006605,GO:0019899,GO:0002576,GO:0031088,GO:0005515,GO:0035577,GO:0101003,GO:0031647,GO:0044754,GO:0043202,GO:0061740,GO:0072594,GO:0005770,GO:0098857,GO:0019904,GO:0017038,GO:0046716,GO:0061684,GO:1905146,GO:…	membrane|integral component of membrane|lysosomal membrane|extracellular space|plasma membrane|cytoplasmic vesicle|autophagy|lysosome|late endosome membrane|endosome|extracellular exosome|protein stabilization|autophagosome membrane|endosome membrane|autophagosome maturation|cellular response to starvation|neutrophil degranulation|protein targeting|enzyme binding|platelet degranulation|platelet d…	path:hsa04140,path:hsa04142,path:hsa04145,path:hsa05152	Autophagy - animal|Lysosome|Phagosome|Tuberculosis
AP2A2	3.36407e-35	0.268492	0.598	0.266	1.12824e-30	1	2.248	ENSG00000183020	161	protein_coding	adaptor related protein complex 2 subunit alpha 2 [Source:HGNC Symbol;Acc:HGNC:562]	GO:0016020,GO:0006886,GO:0015031,GO:0016192,GO:0030117,GO:0030131,GO:0005886,GO:0005515,GO:0005905,GO:0008289,GO:0072583,GO:0035615,GO:0030122,GO:0005829,GO:0006897,GO:0003674,GO:0060071,GO:0043312,GO:0019886,GO:0030667,GO:0061024,GO:0048013,GO:0030666,GO:0031410,GO:0034383,GO:0101003,GO:0036020,GO:0050690,GO:0019901,GO:0032802,GO:0030669,GO:0045334,GO:0019904,GO:0097718	membrane|intracellular protein transport|protein transport|vesicle-mediated transport|membrane coat|clathrin adaptor complex|plasma membrane|protein binding|clathrin-coated pit|lipid binding|clathrin-dependent endocytosis|clathrin adaptor activity|AP-2 adaptor complex|cytosol|endocytosis|molecular_function|Wnt signaling pathway, planar cell polarity pathway|neutrophil degranulation|antigen proces…	path:hsa04144,path:hsa04721,path:hsa04961,path:hsa05016	Endocytosis|Synaptic vesicle cycle|Endocrine and other factor-regulated calcium reabsorption|Huntington disease
SLC7A7	5.8963e-35	0.126579	0.613	0.324	1.9775e-30	1	1.892	ENSG00000155465	9056	protein_coding	solute carrier family 7 member 7 [Source:HGNC Symbol;Acc:HGNC:11065]	GO:0016020,GO:0016021,GO:0022857,GO:0055085,GO:0005886,GO:1990822,GO:0050900,GO:0015174,GO:0016323,GO:0006865,GO:1902475,GO:0005887,GO:0015179,GO:0000821	membrane|integral component of membrane|transmembrane transporter activity|transmembrane transport|plasma membrane|basic amino acid transmembrane transport|leukocyte migration|basic amino acid transmembrane transporter activity|basolateral plasma membrane|amino acid transport|L-alpha-amino acid transmembrane transport|integral component of plasma membrane|L-amino acid transmembrane transporter ac…	path:hsa04974	Protein digestion and absorption
ZBTB1	6.23316e-35	0.355862	0.76	0.418	2.09048e-30	1	1.818	ENSG00000126804	22890	protein_coding	zinc finger and BTB domain containing 1 [Source:HGNC Symbol;Acc:HGNC:20259]	GO:0005515,GO:0003676,GO:0005634,GO:0046872,GO:0005654,GO:0003677,GO:0031965,GO:0042803,GO:0006281,GO:0006974,GO:0030154,GO:0002376,GO:0045087,GO:0000122,GO:0051260,GO:0046982,GO:0048538,GO:0006338,GO:0034644,GO:0016604,GO:0045582,GO:0019985,GO:0042789,GO:0032825,GO:0070530,GO:0002711,GO:0030183,GO:0033077,GO:2000176	protein binding|nucleic acid binding|nucleus|metal ion binding|nucleoplasm|DNA binding|nuclear membrane|protein homodimerization activity|DNA repair|cellular response to DNA damage stimulus|cell differentiation|immune system process|innate immune response|negative regulation of transcription by RNA polymerase II|protein homooligomerization|protein heterodimerization activity|thymus development|ch…
HSP90AB1	1.15419e-34	0.230788	1	0.971	3.87091e-30	1	1.03	ENSG00000096384	3326	protein_coding	heat shock protein 90 alpha family class B member 1 [Source:HGNC Symbol;Acc:HGNC:5258]	GO:0051897,GO:1902949,GO:0043025,GO:0003723,GO:0005634,GO:0005737,GO:0016020,GO:0000166,GO:0005524,GO:0005829,GO:0005739,GO:0006457,GO:0005886,GO:0005515,GO:0005576,GO:0042470,GO:0051082,GO:0038096,GO:0042802,GO:0009986,GO:0034605,GO:0006986,GO:0005654,GO:0045296,GO:0070062,GO:0008180,GO:0071157,GO:0032991,GO:1900034,GO:0006805,GO:0043312,GO:0032435,GO:0034774,GO:1904813,GO:0045597,GO:0030511,GO:…	positive regulation of protein kinase B signaling|positive regulation of tau-protein kinase activity|neuronal cell body|RNA binding|nucleus|cytoplasm|membrane|nucleotide binding|ATP binding|cytosol|mitochondrion|protein folding|plasma membrane|protein binding|extracellular region|melanosome|unfolded protein binding|Fc-gamma receptor signaling pathway involved in phagocytosis|identical protein bin…	path:hsa04141,path:hsa04151,path:hsa04217,path:hsa04612,path:hsa04621,path:hsa04657,path:hsa04659,path:hsa04914,path:hsa04915,path:hsa05200,path:hsa05215,path:hsa05418	Protein processing in endoplasmic reticulum|PI3K-Akt signaling pathway|Necroptosis|Antigen processing and presentation|NOD-like receptor signaling pathway|IL-17 signaling pathway|Th17 cell differentiation|Progesterone-mediated oocyte maturation|Estrogen signaling pathway|Pathways in cancer|Prostate cancer|Fluid shear stress and atherosclerosis
FAM13A	1.16334e-34	0.187114	0.371	0.111	3.9016e-30	1	3.342	ENSG00000138640	10144	protein_coding	family with sequence similarity 13 member A [Source:HGNC Symbol;Acc:HGNC:19367]	GO:0007165,GO:0043547,GO:0005096,GO:0005829,GO:0051056	signal transduction|positive regulation of GTPase activity|GTPase activator activity|cytosol|regulation of small GTPase mediated signal transduction
COLGALT1	1.31891e-34	0.172144	0.622	0.316	4.42336e-30	1	1.968	ENSG00000130309	79709	protein_coding	collagen beta(1-O)galactosyltransferase 1 [Source:HGNC Symbol;Acc:HGNC:26182]	GO:0016020,GO:0016740,GO:0005783,GO:0016757,GO:0005788,GO:0050211,GO:1904028	membrane|transferase activity|endoplasmic reticulum|transferase activity, transferring glycosyl groups|endoplasmic reticulum lumen|procollagen galactosyltransferase activity|positive regulation of collagen fibril organization	path:hsa00310,path:hsa00514	Lysine degradation|Other types of O-glycan biosynthesis
DNPH1	2.02108e-34	0.218671	0.613	0.295	6.7783e-30	1	2.078	ENSG00000112667	10591	protein_coding	2'-deoxynucleoside 5'-phosphate N-hydrolase 1 [Source:HGNC Symbol;Acc:HGNC:21218]	GO:0005634,GO:0005737,GO:0016787,GO:0042803,GO:0005515,GO:0008152,GO:0016798,GO:0009117,GO:0042802,GO:0005829,GO:0070062,GO:0070694,GO:0009159,GO:0030855,GO:0030307,GO:0016799,GO:0006195,GO:0009116	nucleus|cytoplasm|hydrolase activity|protein homodimerization activity|protein binding|metabolic process|hydrolase activity, acting on glycosyl bonds|nucleotide metabolic process|identical protein binding|cytosol|extracellular exosome|deoxyribonucleoside 5'-monophosphate N-glycosidase activity|deoxyribonucleoside monophosphate catabolic process|epithelial cell differentiation|positive regulation …
AIG1	3.16004e-34	0.245227	0.613	0.283	1.05982e-29	1	2.166	ENSG00000146416	51390	protein_coding	androgen induced 1 [Source:HGNC Symbol;Acc:HGNC:21607]	GO:0016020,GO:0016021,GO:0016787,GO:0006629,GO:0005886,GO:0005515,GO:0042758	membrane|integral component of membrane|hydrolase activity|lipid metabolic process|plasma membrane|protein binding|long-chain fatty acid catabolic process
EFR3A	3.59416e-34	0.0428618	0.419	0.216	1.20541e-29	1	1.94	ENSG00000132294	23167	protein_coding	EFR3 homolog A [Source:HGNC Symbol;Acc:HGNC:28970]	GO:0005737,GO:0016020,GO:0005829,GO:0005886,GO:0072659,GO:0046854	cytoplasm|membrane|cytosol|plasma membrane|protein localization to plasma membrane|phosphatidylinositol phosphorylation
TGFBI	3.66351e-34	0.0947464	0.898	0.647	1.22867e-29	1	1.388	ENSG00000120708	7045	protein_coding	transforming growth factor beta induced [Source:HGNC Symbol;Acc:HGNC:11771]	GO:0005615,GO:0007155,GO:0005515,GO:0005576,GO:0005518,GO:0050840,GO:0050896,GO:0005886,GO:0005178,GO:0008283,GO:0002062,GO:0030198,GO:0005604,GO:0031012,GO:0070062,GO:0044267,GO:0007601,GO:0062023,GO:0001525,GO:0005201,GO:0005802,GO:0050839,GO:0007162	extracellular space|cell adhesion|protein binding|extracellular region|collagen binding|extracellular matrix binding|response to stimulus|plasma membrane|integrin binding|cell population proliferation|chondrocyte differentiation|extracellular matrix organization|basement membrane|extracellular matrix|extracellular exosome|cellular protein metabolic process|visual perception|collagen-containing ex…
ARAP1	4.02074e-34	0.217262	0.603	0.279	1.34848e-29	1	2.161	ENSG00000186635	116985	protein_coding	ArfGAP with RhoGAP domain, ankyrin repeat and PH domain 1 [Source:HGNC Symbol;Acc:HGNC:16925]	GO:0005737,GO:0016020,GO:0043231,GO:0046872,GO:0005829,GO:0005654,GO:0007165,GO:0005794,GO:0005886,GO:0005096,GO:0005515,GO:0043547,GO:0005547,GO:0032580,GO:0051056,GO:0005802,GO:0008360,GO:0031410,GO:0051491,GO:0051497,GO:0045742,GO:0030037,GO:0051270,GO:0031702,GO:0001921	cytoplasm|membrane|intracellular membrane-bounded organelle|metal ion binding|cytosol|nucleoplasm|signal transduction|Golgi apparatus|plasma membrane|GTPase activator activity|protein binding|positive regulation of GTPase activity|phosphatidylinositol-3,4,5-trisphosphate binding|Golgi cisterna membrane|regulation of small GTPase mediated signal transduction|trans-Golgi network|regulation of cell …	path:hsa04144	Endocytosis
SLC27A1	4.20069e-34	0.0796499	0.281	0.096	1.40883e-29	1	2.927	ENSG00000130304	376497	protein_coding	solute carrier family 27 member 1 [Source:HGNC Symbol;Acc:HGNC:10995]	GO:0016021,GO:0003824,GO:0004467,GO:0031957,GO:0001676,GO:0015245,GO:0015908,GO:0005737,GO:0016020,GO:0000166,GO:0005829,GO:0005739,GO:0005886,GO:0006629,GO:0006631,GO:0016874,GO:0006646,GO:0006869,GO:0006655,GO:0005515,GO:0005743,GO:0012505,GO:0006656,GO:0006661,GO:0044539,GO:0005324,GO:0006654,GO:0006659,GO:0019216,GO:0032049,GO:0010867,GO:0009409,GO:0015909,GO:0032868,GO:0001579,GO:0042803,GO:…	integral component of membrane|catalytic activity|long-chain fatty acid-CoA ligase activity|very long-chain fatty acid-CoA ligase activity|long-chain fatty acid metabolic process|fatty acid transmembrane transporter activity|fatty acid transport|cytoplasm|membrane|nucleotide binding|cytosol|mitochondrion|plasma membrane|lipid metabolic process|fatty acid metabolic process|ligase activity|phosphat…	path:hsa03320,path:hsa04931	PPAR signaling pathway|Insulin resistance
CCDC170	4.76674e-34	0.160031	0.361	0.116	1.59867e-29	1	3.112	ENSG00000120262	80129	protein_coding	coiled-coil domain containing 170 [Source:HGNC Symbol;Acc:HGNC:21177]	GO:0005515	protein binding
SPIRE1	5.0307e-34	0.145692	0.272	0.06	1.6872e-29	1	4.533	ENSG00000134278	56907	protein_coding	spire type actin nucleation factor 1 [Source:HGNC Symbol;Acc:HGNC:30622]	GO:0005737,GO:0016020,GO:0015031,GO:0016192,GO:0005829,GO:0005654,GO:0003779,GO:0005886,GO:0005856,GO:0048471,GO:0031410,GO:0030659,GO:0045010,GO:0005938,GO:0032154,GO:0030036,GO:0046907,GO:0036089,GO:2000781,GO:0040038,GO:0051295,GO:0070649	cytoplasm|membrane|protein transport|vesicle-mediated transport|cytosol|nucleoplasm|actin binding|plasma membrane|cytoskeleton|perinuclear region of cytoplasm|cytoplasmic vesicle|cytoplasmic vesicle membrane|actin nucleation|cell cortex|cleavage furrow|actin cytoskeleton organization|intracellular transport|cleavage furrow formation|positive regulation of double-strand break repair|polar body ext…
MT-ND5	5.10487e-34	0.293851	0.994	0.974	1.71207e-29	1	1.021	ENSG00000198786	4540	protein_coding	mitochondrially encoded NADH:ubiquinone oxidoreductase core subunit 5 [Source:HGNC Symbol;Acc:HGNC:7461]	GO:0016020,GO:0016021,GO:0055114,GO:0005743,GO:0005739,GO:0070469,GO:0008137,GO:0042773,GO:0006120,GO:0032981,GO:0005747,GO:0003954,GO:0001666,GO:0010243,GO:0042542,GO:0043005	membrane|integral component of membrane|oxidation-reduction process|mitochondrial inner membrane|mitochondrion|respirasome|NADH dehydrogenase (ubiquinone) activity|ATP synthesis coupled electron transport|mitochondrial electron transport, NADH to ubiquinone|mitochondrial respiratory chain complex I assembly|mitochondrial respiratory chain complex I|NADH dehydrogenase activity|response to hypoxia|…
TSC22D2	6.63706e-34	0.364122	0.743	0.41	2.22594e-29	1	1.812	ENSG00000196428	9819	protein_coding	TSC22 domain family member 2 [Source:HGNC Symbol;Acc:HGNC:29095]	GO:0006355,GO:0003700,GO:0006357,GO:0000981,GO:0006970	regulation of transcription, DNA-templated|DNA-binding transcription factor activity|regulation of transcription by RNA polymerase II|DNA-binding transcription factor activity, RNA polymerase II-specific|response to osmotic stress
SERPING1	7.78283e-34	0.0808165	0.438	0.199	2.61021e-29	1	2.201	ENSG00000149131	710	protein_coding	serpin family G member 1 [Source:HGNC Symbol;Acc:HGNC:1228]	GO:0005615,GO:0004867,GO:0010951,GO:0030193,GO:0045916,GO:0005515,GO:0005576,GO:0002376,GO:0045087,GO:0030449,GO:0030414,GO:0007596,GO:0007599,GO:0010466,GO:0070062,GO:0072562,GO:0062023,GO:0007568,GO:0006958,GO:0002576,GO:0031093,GO:0008015,GO:0007597,GO:0042730,GO:0001869	extracellular space|serine-type endopeptidase inhibitor activity|negative regulation of endopeptidase activity|regulation of blood coagulation|negative regulation of complement activation|protein binding|extracellular region|immune system process|innate immune response|regulation of complement activation|peptidase inhibitor activity|blood coagulation|hemostasis|negative regulation of peptidase ac…	path:hsa04610,path:hsa05133	Complement and coagulation cascades|Pertussis
LACC1	7.83194e-34	0.164406	0.445	0.178	2.62668e-29	1	2.5	ENSG00000179630	144811	protein_coding	laccase domain containing 1 [Source:HGNC Symbol;Acc:HGNC:26789]	GO:0005515,GO:0005777,GO:0005507	protein binding|peroxisome|copper ion binding
TCF7L2	1.1905e-33	0.199254	0.391	0.121	3.99271e-29	1	3.231	ENSG00000148737	6934	protein_coding	transcription factor 7 like 2 [Source:HGNC Symbol;Acc:HGNC:11641]	GO:0009749,GO:0051897,GO:0043433,GO:0045944,GO:0005634,GO:0042593,GO:0003677,GO:0005515,GO:0016055,GO:0043565,GO:0003700,GO:0006355,GO:0006357,GO:0000981,GO:0005667,GO:0060070,GO:0005654,GO:0019901,GO:0090090,GO:0070016,GO:0016605,GO:0008013,GO:0044212,GO:0003682,GO:0032024,GO:0000122,GO:0045892,GO:1904837,GO:0000790,GO:0032092,GO:0001103,GO:0000978,GO:0007223,GO:0045444,GO:0008134,GO:2000675,GO:…	response to glucose|positive regulation of protein kinase B signaling|negative regulation of DNA-binding transcription factor activity|positive regulation of transcription by RNA polymerase II|nucleus|glucose homeostasis|DNA binding|protein binding|Wnt signaling pathway|sequence-specific DNA binding|DNA-binding transcription factor activity|regulation of transcription, DNA-templated|regulation of…	path:hsa04310,path:hsa04390,path:hsa04520,path:hsa04916,path:hsa04934,path:hsa05165,path:hsa05200,path:hsa05210,path:hsa05213,path:hsa05215,path:hsa05216,path:hsa05217,path:hsa05221,path:hsa05224,path:hsa05225,path:hsa05226,path:hsa05412	Wnt signaling pathway|Hippo signaling pathway|Adherens junction|Melanogenesis|Cushing syndrome|Human papillomavirus infection|Pathways in cancer|Colorectal cancer|Endometrial cancer|Prostate cancer|Thyroid cancer|Basal cell carcinoma|Acute myeloid leukemia|Breast cancer|Hepatocellular carcinoma|Gastric cancer|Arrhythmogenic right ventricular cardiomyopathy (ARVC)
ATP6V0D1	1.25243e-33	0.329593	0.916	0.657	4.20039e-29	1	1.394	ENSG00000159720	9114	protein_coding	ATPase H+ transporting V0 subunit d1 [Source:HGNC Symbol;Acc:HGNC:13724]	GO:0016020,GO:0005765,GO:1902600,GO:0006811,GO:0006879,GO:0015078,GO:0033179,GO:0005813,GO:0005515,GO:0060271,GO:0070062,GO:0034220,GO:0030030,GO:0010008,GO:0005769,GO:0008553,GO:0016471,GO:0030670,GO:0036498,GO:0008286,GO:0016241,GO:0033572,GO:0090383,GO:0036295,GO:0046961,GO:0044877,GO:0007034,GO:0007035,GO:0007420,GO:0008021,GO:0016324,GO:0032991,GO:0033181,GO:0043005,GO:0043679	membrane|lysosomal membrane|proton transmembrane transport|ion transport|cellular iron ion homeostasis|proton transmembrane transporter activity|proton-transporting V-type ATPase, V0 domain|centrosome|protein binding|cilium assembly|extracellular exosome|ion transmembrane transport|cell projection organization|endosome membrane|early endosome|proton-exporting ATPase activity, phosphorylative mech…	path:hsa00190,path:hsa04142,path:hsa04145,path:hsa04721,path:hsa04966,path:hsa05110,path:hsa05120,path:hsa05152,path:hsa05165,path:hsa05203,path:hsa05323	Oxidative phosphorylation|Lysosome|Phagosome|Synaptic vesicle cycle|Collecting duct acid secretion|Vibrio cholerae infection|Epithelial cell signaling in Helicobacter pylori infection|Tuberculosis|Human papillomavirus infection|Viral carcinogenesis|Rheumatoid arthritis
SLC2A8	1.4677e-33	0.203313	0.367	0.096	4.92236e-29	1	3.823	ENSG00000136856	29988	protein_coding	solute carrier family 2 member 8 [Source:HGNC Symbol;Acc:HGNC:13812]	GO:0016020,GO:0016021,GO:0022857,GO:0055085,GO:0005765,GO:0005886,GO:1902600,GO:0031410,GO:0030659,GO:0005353,GO:0005355,GO:0005536,GO:0033300,GO:0001666,GO:0007141,GO:0008286,GO:0008643,GO:0015755,GO:0070837,GO:1904659,GO:0005887,GO:0008021,GO:0008645,GO:0005975,GO:0061024,GO:0030665,GO:0005351,GO:0005215	membrane|integral component of membrane|transmembrane transporter activity|transmembrane transport|lysosomal membrane|plasma membrane|proton transmembrane transport|cytoplasmic vesicle|cytoplasmic vesicle membrane|fructose transmembrane transporter activity|glucose transmembrane transporter activity|glucose binding|dehydroascorbic acid transmembrane transporter activity|response to hypoxia|male m…
EPAS1	1.56942e-33	0.131634	0.471	0.208	5.26351e-29	1	2.264	ENSG00000116016	2034	protein_coding	endothelial PAS domain protein 1 [Source:HGNC Symbol;Acc:HGNC:3374]	GO:0005634,GO:0005737,GO:0046983,GO:0006355,GO:0003700,GO:0005667,GO:0016607,GO:0003677,GO:0005515,GO:0007275,GO:0030154,GO:0000981,GO:0006357,GO:0045944,GO:0000790,GO:0016567,GO:0005654,GO:0005829,GO:0043687,GO:0061418,GO:0001525,GO:0046982,GO:0007165,GO:0006366,GO:0120162,GO:0071456,GO:0043565,GO:0008134,GO:0035035,GO:0001666,GO:0001228,GO:0001892,GO:0001974,GO:0002027,GO:0006979,GO:0007005,GO:…	nucleus|cytoplasm|protein dimerization activity|regulation of transcription, DNA-templated|DNA-binding transcription factor activity|transcription factor complex|nuclear speck|DNA binding|protein binding|multicellular organism development|cell differentiation|DNA-binding transcription factor activity, RNA polymerase II-specific|regulation of transcription by RNA polymerase II|positive regulation …	path:hsa05200,path:hsa05211	Pathways in cancer|Renal cell carcinoma
DNAJB1	1.61374e-33	0.245947	0.991	0.881	5.41216e-29	1	1.125	ENSG00000132002	3337	protein_coding	DnaJ heat shock protein family (Hsp40) member B1 [Source:HGNC Symbol;Acc:HGNC:5270]	GO:0005737,GO:0005634,GO:0005829,GO:0006457,GO:0005515,GO:0051082,GO:0005730,GO:0003714,GO:0005654,GO:0045296,GO:0070062,GO:1900034,GO:0051117,GO:0051087,GO:0006986,GO:0030544,GO:0001671,GO:0090084,GO:0051085,GO:0097201,GO:0032781,GO:0044183,GO:0030900,GO:0014069,GO:0043025,GO:0043197,GO:0061827,GO:0098794,GO:0098978	cytoplasm|nucleus|cytosol|protein folding|protein binding|unfolded protein binding|nucleolus|transcription corepressor activity|nucleoplasm|cadherin binding|extracellular exosome|regulation of cellular response to heat|ATPase binding|chaperone binding|response to unfolded protein|Hsp70 protein binding|ATPase activator activity|negative regulation of inclusion body assembly|chaperone cofactor-depe…	path:hsa04141,path:hsa05164	Protein processing in endoplasmic reticulum|Influenza A
YTHDF3	1.64102e-33	0.34274	0.698	0.365	5.50365e-29	1	1.912	ENSG00000185728	253943	protein_coding	YTH N6-methyladenosine RNA binding protein 3 [Source:HGNC Symbol;Acc:HGNC:26465]	GO:0003723,GO:0005737,GO:0005829,GO:0005515,GO:0043022,GO:0045727,GO:0045948,GO:1990247,GO:0060339,GO:0061157	RNA binding|cytoplasm|cytosol|protein binding|ribosome binding|positive regulation of translation|positive regulation of translational initiation|N6-methyladenosine-containing RNA binding|negative regulation of type I interferon-mediated signaling pathway|mRNA destabilization
SHMT1	1.83872e-33	0.184493	0.326	0.085	6.1667e-29	1	3.835	ENSG00000176974	6470	protein_coding	serine hydroxymethyltransferase 1 [Source:HGNC Symbol;Acc:HGNC:10850]	GO:0005737,GO:0005634,GO:0016740,GO:0005829,GO:0003824,GO:0042803,GO:0006730,GO:0005515,GO:0030170,GO:0004372,GO:0019264,GO:0035999,GO:0042802,GO:0070062,GO:0000900,GO:0008270,GO:0051289,GO:0051262,GO:0048027,GO:0046655,GO:0045329,GO:0016597,GO:0017148,GO:0046653,GO:0009113,GO:0006565,GO:0008732,GO:0050897,GO:0070905,GO:0006231,GO:0006544,GO:0006545,GO:0006563,GO:1904482,GO:1990830,GO:0004843,GO:…	cytoplasm|nucleus|transferase activity|cytosol|catalytic activity|protein homodimerization activity|one-carbon metabolic process|protein binding|pyridoxal phosphate binding|glycine hydroxymethyltransferase activity|glycine biosynthetic process from serine|tetrahydrofolate interconversion|identical protein binding|extracellular exosome|translation repressor activity, mRNA regulatory element bindin…	path:hsa00260,path:hsa00630,path:hsa00670,path:hsa01523	Glycine, serine and threonine metabolism|Glyoxylate and dicarboxylate metabolism|One carbon pool by folate|Antifolate resistance
TSC22D3	2.40198e-33	0.38586	0.756	0.425	8.05576e-29	1	1.779	ENSG00000157514	1831	protein_coding	TSC22 domain family member 3 [Source:HGNC Symbol;Acc:HGNC:3051]	GO:0006355,GO:0003700,GO:0005634,GO:0005737,GO:0006357,GO:0000981,GO:0005829,GO:0034220,GO:0006970,GO:0070236	regulation of transcription, DNA-templated|DNA-binding transcription factor activity|nucleus|cytoplasm|regulation of transcription by RNA polymerase II|DNA-binding transcription factor activity, RNA polymerase II-specific|cytosol|ion transmembrane transport|response to osmotic stress|negative regulation of activation-induced cell death of T cells
SCPEP1	4.19046e-33	0.278016	0.775	0.442	1.40539e-28	1	1.753	ENSG00000121064	59342	protein_coding	serine carboxypeptidase 1 [Source:HGNC Symbol;Acc:HGNC:29507]	GO:0016787,GO:0005829,GO:0008233,GO:0006508,GO:0005576,GO:0004180,GO:0004185,GO:0070062,GO:0045776,GO:0042573,GO:0051603,GO:0097755	hydrolase activity|cytosol|peptidase activity|proteolysis|extracellular region|carboxypeptidase activity|serine-type carboxypeptidase activity|extracellular exosome|negative regulation of blood pressure|retinoic acid metabolic process|proteolysis involved in cellular protein catabolic process|positive regulation of blood vessel diameter
CHMP1B	4.40722e-33	0.414633	0.927	0.678	1.47809e-28	1	1.367	ENSG00000255112	57132	protein_coding	charged multivesicular body protein 1B [Source:HGNC Symbol;Acc:HGNC:24287]	GO:0005737,GO:0016020,GO:0015031,GO:0005634,GO:0051301,GO:0005829,GO:0005515,GO:0007049,GO:0030496,GO:0007034,GO:0042802,GO:0005768,GO:0031902,GO:0070062,GO:0036258,GO:0039702,GO:0045324,GO:0019904,GO:0007080,GO:0010824,GO:0006997,GO:0032509,GO:0045184,GO:0061952,GO:1901673,GO:1904903,GO:0000815,GO:0005771,GO:0030117,GO:0010008	cytoplasm|membrane|protein transport|nucleus|cell division|cytosol|protein binding|cell cycle|midbody|vacuolar transport|identical protein binding|endosome|late endosome membrane|extracellular exosome|multivesicular body assembly|viral budding via host ESCRT complex|late endosome to vacuole transport|protein domain specific binding|mitotic metaphase plate congression|regulation of centrosome dupl…	path:hsa04144,path:hsa04217	Endocytosis|Necroptosis
PXDC1	5.20433e-33	0.305037	0.596	0.262	1.74543e-28	1	2.275	ENSG00000168994	221749	protein_coding	PX domain containing 1 [Source:HGNC Symbol;Acc:HGNC:21361]	GO:0035091	phosphatidylinositol binding
TLR5	5.48334e-33	0.0625886	0.279	0.096	1.839e-28	1	2.906	ENSG00000187554	7100	protein_coding	toll like receptor 5 [Source:HGNC Symbol;Acc:HGNC:11851]	GO:0016020,GO:0016021,GO:0007165,GO:0004888,GO:0042742,GO:0002376,GO:0002755,GO:0045087,GO:0050707,GO:0001819,GO:0034146,GO:0008584,GO:0045429,GO:0071222,GO:0005515,GO:0005886,GO:0006954,GO:0005149,GO:0005887,GO:0071260,GO:0002224,GO:0032757,GO:0034123	membrane|integral component of membrane|signal transduction|transmembrane signaling receptor activity|defense response to bacterium|immune system process|MyD88-dependent toll-like receptor signaling pathway|innate immune response|regulation of cytokine secretion|positive regulation of cytokine production|toll-like receptor 5 signaling pathway|male gonad development|positive regulation of nitric o…	path:hsa04620,path:hsa05130,path:hsa05132,path:hsa05134,path:hsa05321	Toll-like receptor signaling pathway|Pathogenic Escherichia coli infection|Salmonella infection|Legionellosis|Inflammatory bowel disease (IBD)
C16orf72	5.88504e-33	0.32672	0.842	0.531	1.97373e-28	1	1.586	ENSG00000182831	29035	protein_coding	chromosome 16 open reading frame 72 [Source:HGNC Symbol;Acc:HGNC:30103]	GO:0005515	protein binding
MT-ATP6	6.28567e-33	0.190965	1	0.996	2.10809e-28	1	1.004	ENSG00000198899	4508	protein_coding	mitochondrially encoded ATP synthase membrane subunit 6 [Source:HGNC Symbol;Acc:HGNC:7414]	GO:0016020,GO:0016021,GO:0005743,GO:0005739,GO:0006811,GO:0015078,GO:0015986,GO:0005515,GO:0016887,GO:0045263,GO:0006754,GO:0046933,GO:0022857,GO:0042407,GO:0042776,GO:0005753,GO:0007568,GO:0055093,GO:0045259	membrane|integral component of membrane|mitochondrial inner membrane|mitochondrion|ion transport|proton transmembrane transporter activity|ATP synthesis coupled proton transport|protein binding|ATPase activity|proton-transporting ATP synthase complex, coupling factor F(o)|ATP biosynthetic process|proton-transporting ATP synthase activity, rotational mechanism|transmembrane transporter activity|cr…
MEF2C	6.7276e-33	0.0111134	0.821	0.578	2.2563e-28	1	1.42	ENSG00000081189	4208	protein_coding	myocyte enhancer factor 2C [Source:HGNC Symbol;Acc:HGNC:6996]	GO:0043537,GO:1905563,GO:1904706,GO:1904753,GO:0045944,GO:0044212,GO:0005634,GO:0005737,GO:0043231,GO:0005654,GO:0046983,GO:0003677,GO:0005515,GO:0006915,GO:0007275,GO:0030154,GO:0000977,GO:0045893,GO:0043565,GO:0098794,GO:0007399,GO:0000790,GO:0000978,GO:0000981,GO:0048666,GO:0008134,GO:0071222,GO:0010628,GO:0007507,GO:0032991,GO:0042826,GO:0030501,GO:0043524,GO:0010629,GO:0000122,GO:0000165,GO:…	negative regulation of blood vessel endothelial cell migration|negative regulation of vascular endothelial cell proliferation|negative regulation of vascular smooth muscle cell proliferation|negative regulation of vascular associated smooth muscle cell migration|positive regulation of transcription by RNA polymerase II|transcription regulatory region DNA binding|nucleus|cytoplasm|intracellular me…	path:hsa04010,path:hsa04022,path:hsa04371,path:hsa04921,path:hsa04928,path:hsa05202,path:hsa05418	MAPK signaling pathway|cGMP-PKG signaling pathway|Apelin signaling pathway|Oxytocin signaling pathway|Parathyroid hormone synthesis, secretion and action|Transcriptional misregulation in cancer|Fluid shear stress and atherosclerosis
TMEM176A	6.74306e-33	0.195726	0.758	0.441	2.26149e-28	1	1.719	ENSG00000002933	55365	protein_coding	transmembrane protein 176A [Source:HGNC Symbol;Acc:HGNC:24930]	GO:0016020,GO:0016021,GO:2001199	membrane|integral component of membrane|negative regulation of dendritic cell differentiation
RGS1	6.98455e-33	0.342568	0.868	0.559	2.34248e-28	1	1.553	ENSG00000090104	5996	protein_coding	regulator of G protein signaling 1 [Source:HGNC Symbol;Acc:HGNC:9991]	GO:0005737,GO:0016020,GO:0005829,GO:0005886,GO:0005096,GO:0043547,GO:0007165,GO:0008277,GO:0007186,GO:0009617,GO:0031234,GO:0006955,GO:0009968,GO:0003924,GO:0005516,GO:0001965,GO:0007193,GO:0061737	cytoplasm|membrane|cytosol|plasma membrane|GTPase activator activity|positive regulation of GTPase activity|signal transduction|regulation of G protein-coupled receptor signaling pathway|G protein-coupled receptor signaling pathway|response to bacterium|extrinsic component of cytoplasmic side of plasma membrane|immune response|negative regulation of signal transduction|GTPase activity|calmodulin …
HELZ	7.95057e-33	0.142389	0.611	0.325	2.66646e-28	1	1.88	ENSG00000198265	9931	protein_coding	helicase with zinc finger [Source:HGNC Symbol;Acc:HGNC:16878]	GO:0003723,GO:0005634,GO:0016020,GO:0046872,GO:0000166,GO:0005524,GO:0016787,GO:0005515,GO:0004386,GO:0005829,GO:0043186,GO:0035194,GO:0003677,GO:0016021	RNA binding|nucleus|membrane|metal ion binding|nucleotide binding|ATP binding|hydrolase activity|protein binding|helicase activity|cytosol|P granule|posttranscriptional gene silencing by RNA|DNA binding|integral component of membrane
MAP2K3	8.92322e-33	0.269273	0.855	0.552	2.99267e-28	1	1.549	ENSG00000034152	5606	protein_coding	mitogen-activated protein kinase kinase 3 [Source:HGNC Symbol;Acc:HGNC:6843]	GO:0043536,GO:0035924,GO:0016020,GO:0000166,GO:0004672,GO:0004674,GO:0005524,GO:0016301,GO:0016740,GO:0006468,GO:0016310,GO:0004713,GO:0018108,GO:0005515,GO:0045893,GO:0005737,GO:0005654,GO:0005829,GO:0019901,GO:0007165,GO:0023014,GO:0032147,GO:0004708,GO:0000187,GO:0045860,GO:0000165,GO:0006954,GO:0038066,GO:0042035,GO:0060048	positive regulation of blood vessel endothelial cell migration|cellular response to vascular endothelial growth factor stimulus|membrane|nucleotide binding|protein kinase activity|protein serine/threonine kinase activity|ATP binding|kinase activity|transferase activity|protein phosphorylation|phosphorylation|protein tyrosine kinase activity|peptidyl-tyrosine phosphorylation|protein binding|positi…	path:hsa04010,path:hsa04015,path:hsa04218,path:hsa04620,path:hsa04664,path:hsa04668,path:hsa04714,path:hsa04750,path:hsa04912,path:hsa05014,path:hsa05145,path:hsa05164,path:hsa05169,path:hsa05170	MAPK signaling pathway|Rap1 signaling pathway|Cellular senescence|Toll-like receptor signaling pathway|Fc epsilon RI signaling pathway|TNF signaling pathway|Thermogenesis|Inflammatory mediator regulation of TRP channels|GnRH signaling pathway|Amyotrophic lateral sclerosis (ALS)|Toxoplasmosis|Influenza A|Epstein-Barr virus infection|Human immunodeficiency virus 1 infection
PCF11	1.39364e-32	0.383416	0.73	0.41	4.674e-28	1	1.78	ENSG00000165494	51585	protein_coding	PCF11 cleavage and polyadenylation factor subunit [Source:HGNC Symbol;Acc:HGNC:30097]	GO:0006397,GO:0005634,GO:0005654,GO:0005739,GO:0005737,GO:0006369,GO:0006378,GO:0003729,GO:0005849,GO:0031124,GO:0000398,GO:0006379,GO:0000993	mRNA processing|nucleus|nucleoplasm|mitochondrion|cytoplasm|termination of RNA polymerase II transcription|mRNA polyadenylation|mRNA binding|mRNA cleavage factor complex|mRNA 3'-end processing|mRNA splicing, via spliceosome|mRNA cleavage|RNA polymerase II complex binding	path:hsa03015	mRNA surveillance pathway
IDH1	1.41494e-32	0.116327	0.54	0.275	4.74544e-28	1	1.964	ENSG00000138413	3417	protein_coding	isocitrate dehydrogenase (NADP(+)) 1, cytosolic [Source:HGNC Symbol;Acc:HGNC:5382]	GO:0005737,GO:0046872,GO:0000287,GO:0016491,GO:0055114,GO:0006099,GO:0005829,GO:0042803,GO:0016616,GO:0051287,GO:0005576,GO:0005777,GO:0042802,GO:0005739,GO:0045296,GO:0070062,GO:0006625,GO:0005782,GO:0043312,GO:0004450,GO:0006102,GO:0034774,GO:1904813,GO:1904724,GO:0006097,GO:0006103,GO:0006739,GO:0006740,GO:0004448,GO:0050661,GO:0006749,GO:0006979,GO:0008585,GO:0014070,GO:0048545,GO:0060696,GO:…	cytoplasm|metal ion binding|magnesium ion binding|oxidoreductase activity|oxidation-reduction process|tricarboxylic acid cycle|cytosol|protein homodimerization activity|oxidoreductase activity, acting on the CH-OH group of donors, NAD or NADP as acceptor|NAD binding|extracellular region|peroxisome|identical protein binding|mitochondrion|cadherin binding|extracellular exosome|protein targeting to …	path:hsa00020,path:hsa00480,path:hsa04146,path:hsa05230	Citrate cycle (TCA cycle)|Glutathione metabolism|Peroxisome|Central carbon metabolism in cancer
ZSWIM6	1.46201e-32	0.376166	0.758	0.447	4.90328e-28	1	1.696	ENSG00000130449	57688	protein_coding	zinc finger SWIM-type containing 6 [Source:HGNC Symbol;Acc:HGNC:29316]	GO:0008270,GO:0046872,GO:0007399,GO:1902667,GO:0031462,GO:0021773	zinc ion binding|metal ion binding|nervous system development|regulation of axon guidance|Cul2-RING ubiquitin ligase complex|striatal medium spiny neuron differentiation
PDE4DIP	1.46859e-32	0.42114	0.803	0.497	4.92535e-28	1	1.616	ENSG00000178104	9659	protein_coding	phosphodiesterase 4D interacting protein [Source:HGNC Symbol;Acc:HGNC:15580]	GO:0005634,GO:0005737,GO:0005794,GO:0005856,GO:0005515,GO:0005813,GO:0005815,GO:0030016,GO:0019899,GO:0060090,GO:0034622,GO:1903358	nucleus|cytoplasm|Golgi apparatus|cytoskeleton|protein binding|centrosome|microtubule organizing center|myofibril|enzyme binding|molecular adaptor activity|cellular protein-containing complex assembly|regulation of Golgi organization
TNFRSF21	1.64266e-32	0.159156	0.305	0.085	5.50916e-28	1	3.588	ENSG00000146072	27242	protein_coding	TNF receptor superfamily member 21 [Source:HGNC Symbol;Acc:HGNC:13469]	GO:0016020,GO:0016021,GO:0007165,GO:0005886,GO:0006915,GO:0002376,GO:0001783,GO:0002250,GO:0006959,GO:0007413,GO:0030889,GO:0042130,GO:0042552,GO:0048713,GO:0050852,GO:0051402,GO:0097252,GO:2000663,GO:2000666,GO:2001180,GO:0005737,GO:0030424,GO:0031226,GO:0005887,GO:0071356,GO:0019216,GO:0031642,GO:0005515	membrane|integral component of membrane|signal transduction|plasma membrane|apoptotic process|immune system process|B cell apoptotic process|adaptive immune response|humoral immune response|axonal fasciculation|negative regulation of B cell proliferation|negative regulation of T cell proliferation|myelination|regulation of oligodendrocyte differentiation|T cell receptor signaling pathway|neuron a…	path:hsa04060	Cytokine-cytokine receptor interaction
TPP1	1.82333e-32	0.343979	0.901	0.66	6.11508e-28	1	1.365	ENSG00000166340	1200	protein_coding	tripeptidyl peptidase 1 [Source:HGNC Symbol;Acc:HGNC:2073]	GO:0046872,GO:0016787,GO:0005515,GO:0008233,GO:0006508,GO:0004252,GO:0042470,GO:0008236,GO:0005764,GO:0007399,GO:0070062,GO:0004175,GO:0007417,GO:0030855,GO:0043202,GO:0006629,GO:0036498,GO:0008240,GO:0042277,GO:0007040,GO:0030163,GO:0043171,GO:0045453,GO:0050885	metal ion binding|hydrolase activity|protein binding|peptidase activity|proteolysis|serine-type endopeptidase activity|melanosome|serine-type peptidase activity|lysosome|nervous system development|extracellular exosome|endopeptidase activity|central nervous system development|epithelial cell differentiation|lysosomal lumen|lipid metabolic process|IRE1-mediated unfolded protein response|tripeptidy…	path:hsa04142	Lysosome
G3BP1	1.94327e-32	0.376294	0.782	0.466	6.51734e-28	1	1.678	ENSG00000145907	10146	protein_coding	G3BP stress granule assembly factor 1 [Source:HGNC Symbol;Acc:HGNC:30292]	GO:0003723,GO:0003676,GO:0005634,GO:0005737,GO:0000166,GO:0005524,GO:0005829,GO:0016787,GO:0003677,GO:0090305,GO:0005515,GO:0032508,GO:0004519,GO:0004518,GO:0003678,GO:0004386,GO:0002376,GO:0045087,GO:0005925,GO:0003724,GO:0051607,GO:0003729,GO:0043204,GO:1990904,GO:0016032,GO:0010494,GO:0034063,GO:0007265,GO:0032606,GO:0062029,GO:0090090	RNA binding|nucleic acid binding|nucleus|cytoplasm|nucleotide binding|ATP binding|cytosol|hydrolase activity|DNA binding|nucleic acid phosphodiester bond hydrolysis|protein binding|DNA duplex unwinding|endonuclease activity|nuclease activity|DNA helicase activity|helicase activity|immune system process|innate immune response|focal adhesion|RNA helicase activity|defense response to virus|mRNA bind…
PLA2G16	1.94446e-32	0.165025	0.572	0.286	6.52132e-28	1	2	ENSG00000176485	11145	protein_coding	phospholipase A and acyltransferase 3 [Source:HGNC Symbol;Acc:HGNC:17825]	GO:0005737,GO:0016020,GO:0016021,GO:0016740,GO:0016787,GO:0006629,GO:0016042,GO:0005886,GO:0005515,GO:0048471,GO:0004623,GO:0008970,GO:0006641,GO:0007031,GO:0008654,GO:0009617,GO:0045786,GO:0046485,GO:1904177,GO:0005777,GO:0005783,GO:0102567,GO:0102568,GO:0005778,GO:0005829,GO:0005575,GO:0006644,GO:0036149,GO:0036150,GO:0036151,GO:0036152,GO:0016410,GO:0052739,GO:0052740,GO:0070292	cytoplasm|membrane|integral component of membrane|transferase activity|hydrolase activity|lipid metabolic process|lipid catabolic process|plasma membrane|protein binding|perinuclear region of cytoplasm|phospholipase A2 activity|phospholipase A1 activity|triglyceride metabolic process|peroxisome organization|phospholipid biosynthetic process|response to bacterium|negative regulation of cell cycle|…	path:hsa00564,path:hsa00565,path:hsa00590,path:hsa00591,path:hsa00592,path:hsa04014,path:hsa04923	Glycerophospholipid metabolism|Ether lipid metabolism|Arachidonic acid metabolism|Linoleic acid metabolism|alpha-Linolenic acid metabolism|Ras signaling pathway|Regulation of lipolysis in adipocytes
PLOD1	1.94463e-32	0.142762	0.341	0.104	6.5219e-28	1	3.279	ENSG00000083444	5351	protein_coding	procollagen-lysine,2-oxoglutarate 5-dioxygenase 1 [Source:HGNC Symbol;Acc:HGNC:9081]	GO:0016020,GO:0046872,GO:0016491,GO:0055114,GO:0005783,GO:0042803,GO:0005506,GO:0016705,GO:0031418,GO:0005515,GO:0008475,GO:0051213,GO:1902494,GO:0005789,GO:0070062,GO:0001666,GO:0006464,GO:0017185,GO:0030199,GO:0032963,GO:0046947,GO:0030867,GO:0008544	membrane|metal ion binding|oxidoreductase activity|oxidation-reduction process|endoplasmic reticulum|protein homodimerization activity|iron ion binding|oxidoreductase activity, acting on paired donors, with incorporation or reduction of molecular oxygen|L-ascorbic acid binding|protein binding|procollagen-lysine 5-dioxygenase activity|dioxygenase activity|catalytic complex|endoplasmic reticulum me…	path:hsa00310	Lysine degradation
SGMS1	2.74383e-32	0.13551	0.406	0.158	9.20227e-28	1	2.57	ENSG00000198964	259230	protein_coding	sphingomyelin synthase 1 [Source:HGNC Symbol;Acc:HGNC:29799]	GO:0016020,GO:0016021,GO:0016301,GO:0016740,GO:0016310,GO:0005794,GO:0006629,GO:0006915,GO:0000139,GO:0006665,GO:0005887,GO:0030148,GO:0030176,GO:0005634,GO:0005886,GO:0030173,GO:0046513,GO:0005783,GO:0002950,GO:0033188,GO:0047493,GO:0006686,GO:0006954,GO:0010628,GO:0071222,GO:0071356,GO:2001242,GO:0000138,GO:0005515	membrane|integral component of membrane|kinase activity|transferase activity|phosphorylation|Golgi apparatus|lipid metabolic process|apoptotic process|Golgi membrane|sphingolipid metabolic process|integral component of plasma membrane|sphingolipid biosynthetic process|integral component of endoplasmic reticulum membrane|nucleus|plasma membrane|integral component of Golgi membrane|ceramide biosynt…	path:hsa00600,path:hsa04071	Sphingolipid metabolism|Sphingolipid signaling pathway
SRGAP1	2.92909e-32	0.138565	0.397	0.155	9.82357e-28	1	2.561	ENSG00000196935	57522	protein_coding	SLIT-ROBO Rho GTPase activating protein 1 [Source:HGNC Symbol;Acc:HGNC:17382]	GO:0007165,GO:0005096,GO:0043547,GO:0005515,GO:0005737,GO:0005829,GO:0051056,GO:0048365,GO:0030336	signal transduction|GTPase activator activity|positive regulation of GTPase activity|protein binding|cytoplasm|cytosol|regulation of small GTPase mediated signal transduction|Rac GTPase binding|negative regulation of cell migration	path:hsa04360	Axon guidance
PABPC4	2.93178e-32	0.315867	0.95	0.735	9.83262e-28	1	1.293	ENSG00000090621	8761	protein_coding	poly(A) binding protein cytoplasmic 4 [Source:HGNC Symbol;Acc:HGNC:8557]	GO:0003723,GO:0003676,GO:0005737,GO:0005829,GO:0005515,GO:0005634,GO:1990904,GO:0003730,GO:0007596,GO:0006412,GO:0006401,GO:0008143,GO:0006396,GO:0008266,GO:0010494,GO:0003729,GO:0043488,GO:0061515	RNA binding|nucleic acid binding|cytoplasm|cytosol|protein binding|nucleus|ribonucleoprotein complex|mRNA 3'-UTR binding|blood coagulation|translation|RNA catabolic process|poly(A) binding|RNA processing|poly(U) RNA binding|cytoplasmic stress granule|mRNA binding|regulation of mRNA stability|myeloid cell development	path:hsa03013,path:hsa03015,path:hsa03018	RNA transport|mRNA surveillance pathway|RNA degradation
IDI1	3.01162e-32	0.346484	0.868	0.578	1.01004e-27	1	1.502	ENSG00000067064	3422	protein_coding	isopentenyl-diphosphate delta isomerase 1 [Source:HGNC Symbol;Acc:HGNC:5387]	GO:0046872,GO:0016853,GO:0006629,GO:0006694,GO:0008202,GO:0008299,GO:0016126,GO:0016787,GO:0008203,GO:0005777,GO:0006695,GO:0005829,GO:0004452,GO:0045540,GO:0009240,GO:0050992	metal ion binding|isomerase activity|lipid metabolic process|steroid biosynthetic process|steroid metabolic process|isoprenoid biosynthetic process|sterol biosynthetic process|hydrolase activity|cholesterol metabolic process|peroxisome|cholesterol biosynthetic process|cytosol|isopentenyl-diphosphate delta-isomerase activity|regulation of cholesterol biosynthetic process|isopentenyl diphosphate bi…	path:hsa00900	Terpenoid backbone biosynthesis
ST3GAL1	4.03465e-32	0.0730036	0.505	0.258	1.35314e-27	1	1.957	ENSG00000008513	6482	protein_coding	ST3 beta-galactoside alpha-2,3-sialyltransferase 1 [Source:HGNC Symbol;Acc:HGNC:10862]	GO:0016020,GO:0016021,GO:0016740,GO:0008373,GO:0016757,GO:0006486,GO:0097503,GO:0005794,GO:0005576,GO:0003836,GO:0006468,GO:0032580,GO:0070062,GO:0006487,GO:0006464,GO:0000139,GO:0016266,GO:0018146,GO:0006054	membrane|integral component of membrane|transferase activity|sialyltransferase activity|transferase activity, transferring glycosyl groups|protein glycosylation|sialylation|Golgi apparatus|extracellular region|beta-galactoside (CMP) alpha-2,3-sialyltransferase activity|protein phosphorylation|Golgi cisterna membrane|extracellular exosome|protein N-linked glycosylation|cellular protein modificatio…	path:hsa00512,path:hsa00533,path:hsa00603,path:hsa00604	Mucin type O-glycan biosynthesis|Glycosaminoglycan biosynthesis - keratan sulfate|Glycosphingolipid biosynthesis - globo and isoglobo series|Glycosphingolipid biosynthesis - ganglio series
HPGDS	4.8324e-32	0.127224	0.376	0.148	1.62069e-27	1	2.541	ENSG00000163106	27306	protein_coding	hematopoietic prostaglandin D synthase [Source:HGNC Symbol;Acc:HGNC:17890]	GO:0005737,GO:0046872,GO:0016740,GO:0016853,GO:0006629,GO:0006631,GO:0006633,GO:0042803,GO:0005515,GO:0000287,GO:0005509,GO:0004364,GO:0006749,GO:0004667,GO:0006693,GO:2000255,GO:0005829,GO:0007165,GO:0001516,GO:0019371,GO:1901687,GO:0007626	cytoplasm|metal ion binding|transferase activity|isomerase activity|lipid metabolic process|fatty acid metabolic process|fatty acid biosynthetic process|protein homodimerization activity|protein binding|magnesium ion binding|calcium ion binding|glutathione transferase activity|glutathione metabolic process|prostaglandin-D synthase activity|prostaglandin metabolic process|negative regulation of ma…	path:hsa00480,path:hsa00590,path:hsa00980,path:hsa00982,path:hsa05204	Glutathione metabolism|Arachidonic acid metabolism|Metabolism of xenobiotics by cytochrome P450|Drug metabolism - cytochrome P450|Chemical carcinogenesis
ATF6	4.90355e-32	0.320233	0.661	0.326	1.64455e-27	1	2.028	ENSG00000118217	22926	protein_coding	activating transcription factor 6 [Source:HGNC Symbol;Acc:HGNC:791]	GO:0043065,GO:0005634,GO:0016020,GO:0016021,GO:0005783,GO:0005789,GO:0006355,GO:0003677,GO:0003700,GO:0005515,GO:0045944,GO:0035497,GO:0030968,GO:0042802,GO:0000981,GO:0000790,GO:0006986,GO:0000978,GO:0005654,GO:0005829,GO:0001654,GO:0007601,GO:0001228,GO:0043565,GO:0005635,GO:0003713,GO:0007165,GO:0046982,GO:0000139,GO:0006357,GO:0000977,GO:0005794,GO:0006457,GO:0036500,GO:1990440,GO:0000976,GO:…	positive regulation of apoptotic process|nucleus|membrane|integral component of membrane|endoplasmic reticulum|endoplasmic reticulum membrane|regulation of transcription, DNA-templated|DNA binding|DNA-binding transcription factor activity|protein binding|positive regulation of transcription by RNA polymerase II|cAMP response element binding|endoplasmic reticulum unfolded protein response|identica…	path:hsa04141,path:hsa05010	Protein processing in endoplasmic reticulum|Alzheimer disease
PRKACB	5.49838e-32	0.134886	0.518	0.259	1.84405e-27	1	2	ENSG00000142875	5567	protein_coding	protein kinase cAMP-activated catalytic subunit beta [Source:HGNC Symbol;Acc:HGNC:9381]	GO:0005634,GO:0005737,GO:0016020,GO:0000166,GO:0004672,GO:0004674,GO:0005524,GO:0016301,GO:0016740,GO:0006468,GO:0016310,GO:0007186,GO:0005829,GO:0045171,GO:0005886,GO:0005515,GO:0000287,GO:0004691,GO:0034237,GO:0005813,GO:0005654,GO:0070062,GO:0002223,GO:0031625,GO:0007165,GO:0007596,GO:0003091,GO:0034199,GO:0071377,GO:0034380,GO:0010737,GO:0097546,GO:0005952,GO:0007188,GO:0001843,GO:0051447,GO:…	nucleus|cytoplasm|membrane|nucleotide binding|protein kinase activity|protein serine/threonine kinase activity|ATP binding|kinase activity|transferase activity|protein phosphorylation|phosphorylation|G protein-coupled receptor signaling pathway|cytosol|intercellular bridge|plasma membrane|protein binding|magnesium ion binding|cAMP-dependent protein kinase activity|protein kinase A regulatory subu…	path:hsa01522,path:hsa04010,path:hsa04014,path:hsa04020,path:hsa04024,path:hsa04062,path:hsa04114,path:hsa04140,path:hsa04211,path:hsa04213,path:hsa04261,path:hsa04270,path:hsa04310,path:hsa04340,path:hsa04371,path:hsa04530,path:hsa04540,path:hsa04611,path:hsa04713,path:hsa04714,path:hsa04720,path:hsa04723,path:hsa04724,path:hsa04725,path:hsa04726,path:hsa04727,path:hsa04728,path:hsa04740,path:hs…	Endocrine resistance|MAPK signaling pathway|Ras signaling pathway|Calcium signaling pathway|cAMP signaling pathway|Chemokine signaling pathway|Oocyte meiosis|Autophagy - animal|Longevity regulating pathway|Longevity regulating pathway - multiple species|Adrenergic signaling in cardiomyocytes|Vascular smooth muscle contraction|Wnt signaling pathway|Hedgehog signaling pathway|Apelin signaling pathw…
ARL4A	5.5399e-32	0.400684	0.784	0.462	1.85797e-27	1	1.697	ENSG00000122644	10124	protein_coding	ADP ribosylation factor like GTPase 4A [Source:HGNC Symbol;Acc:HGNC:695]	GO:0005634,GO:0005737,GO:0016020,GO:0000166,GO:0005829,GO:0005654,GO:0005525,GO:0005886,GO:0005515,GO:0005730,GO:0006886,GO:0016192,GO:0050873	nucleus|cytoplasm|membrane|nucleotide binding|cytosol|nucleoplasm|GTP binding|plasma membrane|protein binding|nucleolus|intracellular protein transport|vesicle-mediated transport|brown fat cell differentiation
MPP1	7.10223e-32	0.0635637	0.635	0.386	2.38195e-27	1	1.645	ENSG00000130830	4354	protein_coding	membrane palmitoylated protein 1 [Source:HGNC Symbol;Acc:HGNC:7219]	GO:0016607,GO:0016020,GO:0005829,GO:0005886,GO:0042995,GO:0005515,GO:0032420,GO:0046037,GO:0046710,GO:0007165,GO:0004385,GO:0005622,GO:0090022,GO:0030863	nuclear speck|membrane|cytosol|plasma membrane|cell projection|protein binding|stereocilium|GMP metabolic process|GDP metabolic process|signal transduction|guanylate kinase activity|intracellular|regulation of neutrophil chemotaxis|cortical cytoskeleton
NR4A1	7.75007e-32	0.401908	0.937	0.727	2.59922e-27	1	1.289	ENSG00000123358	3164	protein_coding	nuclear receptor subfamily 4 group A member 1 [Source:HGNC Symbol;Acc:HGNC:7980]	GO:0005634,GO:0006355,GO:0003677,GO:0004879,GO:0030522,GO:0008270,GO:0005829,GO:0003700,GO:0031965,GO:0043565,GO:0046872,GO:0003707,GO:0043401,GO:0001228,GO:0008134,GO:0035259,GO:0042803,GO:0046982,GO:0006915,GO:0035914,GO:0043065,GO:0043154,GO:0045444,GO:0045786,GO:0045893,GO:0045944,GO:0061469,GO:0071310,GO:0071376,GO:0005667,GO:0044344,GO:0035924,GO:0005737,GO:0005739,GO:0005515,GO:0000977,GO:…	nucleus|regulation of transcription, DNA-templated|DNA binding|nuclear receptor activity|intracellular receptor signaling pathway|zinc ion binding|cytosol|DNA-binding transcription factor activity|nuclear membrane|sequence-specific DNA binding|metal ion binding|steroid hormone receptor activity|steroid hormone mediated signaling pathway|DNA-binding transcription activator activity, RNA polymerase…	path:hsa04010,path:hsa04151,path:hsa04925,path:hsa04927,path:hsa04934	MAPK signaling pathway|PI3K-Akt signaling pathway|Aldosterone synthesis and secretion|Cortisol synthesis and secretion|Cushing syndrome
MPDU1	8.38142e-32	0.0802876	0.575	0.315	2.81096e-27	1	1.825	ENSG00000129255	9526	protein_coding	mannose-P-dolichol utilization defect 1 [Source:HGNC Symbol;Acc:HGNC:7207]	GO:0016020,GO:0016021,GO:0005789,GO:0005515,GO:0006457,GO:0009312,GO:0006488	membrane|integral component of membrane|endoplasmic reticulum membrane|protein binding|protein folding|oligosaccharide biosynthetic process|dolichol-linked oligosaccharide biosynthetic process
SAV1	9.55388e-32	0.436665	0.551	0.253	3.20418e-27	1	2.178	ENSG00000151748	60485	protein_coding	salvador family WW domain containing protein 1 [Source:HGNC Symbol;Acc:HGNC:17795]	GO:0005829,GO:0007165,GO:0035329,GO:0006915,GO:0060090,GO:0042127,GO:0005515,GO:0005634,GO:0005737,GO:0042802,GO:0001942,GO:0030216,GO:0043065,GO:0045600,GO:0046620,GO:0050680,GO:0050821,GO:0051091,GO:0060044,GO:0060412,GO:0060487,GO:0060575,GO:2000036	cytosol|signal transduction|hippo signaling|apoptotic process|molecular adaptor activity|regulation of cell population proliferation|protein binding|nucleus|cytoplasm|identical protein binding|hair follicle development|keratinocyte differentiation|positive regulation of apoptotic process|positive regulation of fat cell differentiation|regulation of organ growth|negative regulation of epithelial c…	path:hsa04390,path:hsa04392	Hippo signaling pathway|Hippo signaling pathway - multiple species
NEAT1	9.65605e-32	0.214416	0.998	0.944	3.23845e-27	1	1.057	ENSG00000245532	283131	lncRNA	nuclear paraspeckle assembly transcript 1 [Source:HGNC Symbol;Acc:HGNC:30815]
CTSZ	1.14105e-31	0.281764	0.996	0.923	3.82685e-27	1	1.079	ENSG00000101160	1522	protein_coding	cathepsin Z [Source:HGNC Symbol;Acc:HGNC:2547]	GO:0005615,GO:0043231,GO:0016787,GO:0005515,GO:0008233,GO:0008234,GO:0006508,GO:0005764,GO:0005576,GO:0005886,GO:0000139,GO:0070062,GO:0005783,GO:0004197,GO:0062023,GO:0043312,GO:1904813,GO:0005788,GO:0035580,GO:0006888,GO:0048208,GO:0033116,GO:0051603,GO:0002003,GO:0030134,GO:0099738,GO:0004180,GO:0010757,GO:0010977,GO:0032091,GO:0043525,GO:0060441,GO:1901214,GO:2000179,GO:0009986,GO:0030426,GO:…	extracellular space|intracellular membrane-bounded organelle|hydrolase activity|protein binding|peptidase activity|cysteine-type peptidase activity|proteolysis|lysosome|extracellular region|plasma membrane|Golgi membrane|extracellular exosome|endoplasmic reticulum|cysteine-type endopeptidase activity|collagen-containing extracellular matrix|neutrophil degranulation|ficolin-1-rich granule lumen|en…	path:hsa04142,path:hsa04210	Lysosome|Apoptosis
SQSTM1	1.20617e-31	0.321324	0.978	0.786	4.04525e-27	1	1.244	ENSG00000161011	8878	protein_coding	sequestosome 1 [Source:HGNC Symbol;Acc:HGNC:11280]	GO:0008270,GO:0046872,GO:0005634,GO:0005737,GO:0043231,GO:0004674,GO:0005829,GO:0005783,GO:0006468,GO:0005515,GO:0006915,GO:0031410,GO:0006914,GO:0030154,GO:0002376,GO:0005764,GO:0042802,GO:0005768,GO:0005776,GO:0000932,GO:0045944,GO:0005654,GO:0070062,GO:0019901,GO:0061635,GO:0042169,GO:0070498,GO:0016236,GO:0031625,GO:0016197,GO:0005770,GO:0016605,GO:0007032,GO:0043130,GO:0019899,GO:0008104,GO:…	zinc ion binding|metal ion binding|nucleus|cytoplasm|intracellular membrane-bounded organelle|protein serine/threonine kinase activity|cytosol|endoplasmic reticulum|protein phosphorylation|protein binding|apoptotic process|cytoplasmic vesicle|autophagy|cell differentiation|immune system process|lysosome|identical protein binding|endosome|autophagosome|P-body|positive regulation of transcription b…	path:hsa04137,path:hsa04217,path:hsa04218,path:hsa04380,path:hsa05418	Mitophagy - animal|Necroptosis|Cellular senescence|Osteoclast differentiation|Fluid shear stress and atherosclerosis
FEM1B	1.24697e-31	0.215015	0.488	0.193	4.18209e-27	1	2.528	ENSG00000169018	10116	protein_coding	fem-1 homolog B [Source:HGNC Symbol;Acc:HGNC:3649]	GO:0005634,GO:0005737,GO:0005829,GO:0005654,GO:0016567,GO:0005515,GO:0004842,GO:0006915,GO:0043687,GO:2000001,GO:1902041,GO:0005123,GO:0051438,GO:0002070,GO:0060442,GO:0060743	nucleus|cytoplasm|cytosol|nucleoplasm|protein ubiquitination|protein binding|ubiquitin-protein transferase activity|apoptotic process|post-translational protein modification|regulation of DNA damage checkpoint|regulation of extrinsic apoptotic signaling pathway via death domain receptors|death receptor binding|regulation of ubiquitin-protein transferase activity|epithelial cell maturation|branchi…
RAP2B	1.25483e-31	0.36757	0.816	0.521	4.20846e-27	1	1.566	ENSG00000181467	5912	protein_coding	RAP2B, member of RAS oncogene family [Source:HGNC Symbol;Acc:HGNC:9862]	GO:0016020,GO:0000166,GO:0007165,GO:0003924,GO:0005525,GO:0005829,GO:0005886,GO:0005515,GO:0045121,GO:0032486,GO:0005768,GO:0005923,GO:0070062,GO:0055038,GO:0043312,GO:0035579,GO:0070821,GO:0070527,GO:0019003,GO:0030168,GO:0030336,GO:0044291,GO:0019904,GO:0031954,GO:0061097,GO:0055037	membrane|nucleotide binding|signal transduction|GTPase activity|GTP binding|cytosol|plasma membrane|protein binding|membrane raft|Rap protein signal transduction|endosome|bicellular tight junction|extracellular exosome|recycling endosome membrane|neutrophil degranulation|specific granule membrane|tertiary granule membrane|platelet aggregation|GDP binding|platelet activation|negative regulation of…
ARHGAP21	1.37971e-31	0.113762	0.583	0.321	4.62727e-27	1	1.816	ENSG00000107863	57584	protein_coding	Rho GTPase activating protein 21 [Source:HGNC Symbol;Acc:HGNC:23725]	GO:0005737,GO:0016020,GO:0007165,GO:0005794,GO:0005886,GO:0030054,GO:0043547,GO:0015629,GO:0005856,GO:0005515,GO:0000139,GO:0031410,GO:0030659,GO:0005096,GO:0005829,GO:0051056,GO:0007030,GO:0051683,GO:0072384,GO:0051684	cytoplasm|membrane|signal transduction|Golgi apparatus|plasma membrane|cell junction|positive regulation of GTPase activity|actin cytoskeleton|cytoskeleton|protein binding|Golgi membrane|cytoplasmic vesicle|cytoplasmic vesicle membrane|GTPase activator activity|cytosol|regulation of small GTPase mediated signal transduction|Golgi organization|establishment of Golgi localization|organelle transpor…
STOM	2.11036e-31	0.162742	0.633	0.347	7.07773e-27	1	1.824	ENSG00000148175	2040	protein_coding	stomatin [Source:HGNC Symbol;Acc:HGNC:3383]	GO:0005737,GO:0016020,GO:0016021,GO:0005887,GO:0005615,GO:0005886,GO:0005856,GO:0005515,GO:0042470,GO:0031410,GO:0005783,GO:0045121,GO:0042802,GO:0042803,GO:0034765,GO:0044829,GO:0048524,GO:0090314,GO:1901585,GO:0005739,GO:0048471,GO:0070062,GO:0072562,GO:0051260,GO:0043312,GO:0035579,GO:0070821,GO:0031982,GO:0035577,GO:0070063	cytoplasm|membrane|integral component of membrane|integral component of plasma membrane|extracellular space|plasma membrane|cytoskeleton|protein binding|melanosome|cytoplasmic vesicle|endoplasmic reticulum|membrane raft|identical protein binding|protein homodimerization activity|regulation of ion transmembrane transport|positive regulation by host of viral genome replication|positive regulation o…
SLC1A3	2.38605e-31	0.136929	0.337	0.109	8.00233e-27	1	3.092	ENSG00000079215	6507	protein_coding	solute carrier family 1 member 3 [Source:HGNC Symbol;Acc:HGNC:10941]	GO:0016020,GO:0016021,GO:0046872,GO:0005314,GO:0015172,GO:0015293,GO:0016595,GO:0016597,GO:0007605,GO:0009416,GO:0009449,GO:0009611,GO:0015813,GO:0021545,GO:0031223,GO:0042493,GO:0046677,GO:0048667,GO:0050806,GO:0050885,GO:0051938,GO:0070779,GO:0005886,GO:0005887,GO:0009986,GO:0042995,GO:0043005,GO:0043025,GO:0071944,GO:0071805,GO:0006865,GO:0006811,GO:0014047,GO:0007268,GO:1902476,GO:0005313,GO:…	membrane|integral component of membrane|metal ion binding|high-affinity glutamate transmembrane transporter activity|acidic amino acid transmembrane transporter activity|symporter activity|glutamate binding|amino acid binding|sensory perception of sound|response to light stimulus|gamma-aminobutyric acid biosynthetic process|response to wounding|L-glutamate transmembrane transport|cranial nerve de…	path:hsa04724	Glutamatergic synapse
HSPA6	2.49606e-31	0.119666	0.907	0.634	8.37128e-27	1	1.431	ENSG00000173110	3310	protein_coding	heat shock protein family A (Hsp70) member 6 [Source:HGNC Symbol;Acc:HGNC:5239]	GO:0005737,GO:0000166,GO:0005524,GO:0005829,GO:0005515,GO:0005576,GO:0005634,GO:0051082,GO:0042026,GO:0016887,GO:0005886,GO:0016192,GO:0034605,GO:0070062,GO:0005814,GO:0008180,GO:0072562,GO:0043312,GO:0034774,GO:1904813,GO:0032991,GO:0019899,GO:0006986,GO:0042623,GO:0031072,GO:0051085,GO:0044183,GO:0051787,GO:0034620	cytoplasm|nucleotide binding|ATP binding|cytosol|protein binding|extracellular region|nucleus|unfolded protein binding|protein refolding|ATPase activity|plasma membrane|vesicle-mediated transport|cellular response to heat|extracellular exosome|centriole|COP9 signalosome|blood microparticle|neutrophil degranulation|secretory granule lumen|ficolin-1-rich granule lumen|protein-containing complex|enz…	path:hsa03040,path:hsa04010,path:hsa04141,path:hsa04144,path:hsa04213,path:hsa04612,path:hsa04915,path:hsa05134,path:hsa05145,path:hsa05162,path:hsa05164	Spliceosome|MAPK signaling pathway|Protein processing in endoplasmic reticulum|Endocytosis|Longevity regulating pathway - multiple species|Antigen processing and presentation|Estrogen signaling pathway|Legionellosis|Toxoplasmosis|Measles|Influenza A
ETV5	2.8506e-31	0.181584	0.473	0.199	9.56033e-27	1	2.377	ENSG00000244405	2119	protein_coding	ETS variant 5 [Source:HGNC Symbol;Acc:HGNC:3494]	GO:0005634,GO:0005654,GO:0006355,GO:0003677,GO:0003700,GO:0043565,GO:0005886,GO:0000981,GO:0030154,GO:0005515,GO:0006357,GO:0000790,GO:0001228,GO:0045944,GO:0034599,GO:0044212,GO:0000977,GO:0007274,GO:0007626,GO:0045666,GO:0045893,GO:0048133,GO:0050807,GO:0060252,GO:0060762,GO:0071340	nucleus|nucleoplasm|regulation of transcription, DNA-templated|DNA binding|DNA-binding transcription factor activity|sequence-specific DNA binding|plasma membrane|DNA-binding transcription factor activity, RNA polymerase II-specific|cell differentiation|protein binding|regulation of transcription by RNA polymerase II|nuclear chromatin|DNA-binding transcription activator activity, RNA polymerase I…	path:hsa05202,path:hsa05215	Transcriptional misregulation in cancer|Prostate cancer
NFE2L1	3.12181e-31	0.0364052	0.337	0.163	1.04699e-26	1	2.067	ENSG00000082641	4779	protein_coding	nuclear factor, erythroid 2 like 1 [Source:HGNC Symbol;Acc:HGNC:7781]	GO:0034599,GO:0005634,GO:0016020,GO:0016021,GO:0005829,GO:0005783,GO:0005789,GO:0006355,GO:0003677,GO:0003700,GO:0006629,GO:0008202,GO:0005515,GO:0008203,GO:0008289,GO:0005737,GO:0000981,GO:0000790,GO:0045893,GO:0000976,GO:0006954,GO:0006366,GO:0009653,GO:0003712,GO:0006783,GO:0000980,GO:0001228,GO:0003682,GO:0015485,GO:0019904,GO:0044877,GO:1990841,GO:0000209,GO:0006002,GO:0006357,GO:0006749,GO:…	cellular response to oxidative stress|nucleus|membrane|integral component of membrane|cytosol|endoplasmic reticulum|endoplasmic reticulum membrane|regulation of transcription, DNA-templated|DNA binding|DNA-binding transcription factor activity|lipid metabolic process|steroid metabolic process|protein binding|cholesterol metabolic process|lipid binding|cytoplasm|DNA-binding transcription factor ac…
HSPA9	3.4448e-31	0.317784	0.883	0.609	1.15532e-26	1	1.45	ENSG00000113013	3313	protein_coding	heat shock protein family A (Hsp70) member 9 [Source:HGNC Symbol;Acc:HGNC:5244]	GO:0003723,GO:0005634,GO:0000166,GO:0005524,GO:0043066,GO:0005739,GO:0006457,GO:0005515,GO:0030218,GO:0051082,GO:0005730,GO:0005925,GO:0016226,GO:0042026,GO:0005737,GO:0016887,GO:0034605,GO:0019899,GO:0006611,GO:1902037,GO:1903707,GO:0005759,GO:0070062,GO:0035722,GO:0042645,GO:0031625,GO:0051085,GO:0045646,GO:0031072,GO:0042623,GO:0044183,GO:0051787,GO:0006986,GO:0034620,GO:0045647	RNA binding|nucleus|nucleotide binding|ATP binding|negative regulation of apoptotic process|mitochondrion|protein folding|protein binding|erythrocyte differentiation|unfolded protein binding|nucleolus|focal adhesion|iron-sulfur cluster assembly|protein refolding|cytoplasm|ATPase activity|cellular response to heat|enzyme binding|protein export from nucleus|negative regulation of hematopoietic stem…	path:hsa03018,path:hsa05152	RNA degradation|Tuberculosis
GNS	4.24829e-31	0.164069	0.741	0.44	1.42479e-26	1	1.684	ENSG00000135677	2799	protein_coding	glucosamine (N-acetyl)-6-sulfatase [Source:HGNC Symbol;Acc:HGNC:4422]	GO:0046872,GO:0016787,GO:0003824,GO:0005764,GO:0008449,GO:0008484,GO:0030203,GO:0005515,GO:0005576,GO:0070062,GO:0043312,GO:1904813,GO:0043202,GO:0035578,GO:0042340,GO:0006027,GO:0005539	metal ion binding|hydrolase activity|catalytic activity|lysosome|N-acetylglucosamine-6-sulfatase activity|sulfuric ester hydrolase activity|glycosaminoglycan metabolic process|protein binding|extracellular region|extracellular exosome|neutrophil degranulation|ficolin-1-rich granule lumen|lysosomal lumen|azurophil granule lumen|keratan sulfate catabolic process|glycosaminoglycan catabolic process|…	path:hsa00531,path:hsa04142	Glycosaminoglycan degradation|Lysosome
FARP1	4.46514e-31	0.103444	0.251	0.069	1.49752e-26	1	3.638	ENSG00000152767	10160	protein_coding	FERM, ARH/RhoGEF and pleckstrin domain protein 1 [Source:HGNC Symbol;Acc:HGNC:3591]	GO:0005089,GO:0035023,GO:0005856,GO:0008092,GO:0005737,GO:0016020,GO:0005829,GO:0005886,GO:0042995,GO:0007275,GO:0030054,GO:0045202,GO:0005085,GO:0030425,GO:0031234,GO:0030175,GO:0043197,GO:0010923,GO:0043005,GO:0007416,GO:0048813,GO:0030676,GO:0048365,GO:0098942,GO:0098974,GO:1905606,GO:0098890,GO:0098978	Rho guanyl-nucleotide exchange factor activity|regulation of Rho protein signal transduction|cytoskeleton|cytoskeletal protein binding|cytoplasm|membrane|cytosol|plasma membrane|cell projection|multicellular organism development|cell junction|synapse|guanyl-nucleotide exchange factor activity|dendrite|extrinsic component of cytoplasmic side of plasma membrane|filopodium|dendritic spine|negative r…
SNX24	4.52466e-31	0.179056	0.339	0.099	1.51748e-26	1	3.424	ENSG00000064652	28966	protein_coding	sorting nexin 24 [Source:HGNC Symbol;Acc:HGNC:21533]	GO:0016020,GO:0015031,GO:0031410,GO:0030659,GO:0035091,GO:0008289,GO:0010314,GO:0032266,GO:0070273	membrane|protein transport|cytoplasmic vesicle|cytoplasmic vesicle membrane|phosphatidylinositol binding|lipid binding|phosphatidylinositol-5-phosphate binding|phosphatidylinositol-3-phosphate binding|phosphatidylinositol-4-phosphate binding
SCAMP2	5.31438e-31	0.206206	0.678	0.37	1.78234e-26	1	1.832	ENSG00000140497	10066	protein_coding	secretory carrier membrane protein 2 [Source:HGNC Symbol;Acc:HGNC:10564]	GO:0016020,GO:0016021,GO:0015031,GO:0005794,GO:0043231,GO:0005768,GO:0005515,GO:0030133,GO:0000139,GO:0070062,GO:0055038,GO:0006892,GO:0032588	membrane|integral component of membrane|protein transport|Golgi apparatus|intracellular membrane-bounded organelle|endosome|protein binding|transport vesicle|Golgi membrane|extracellular exosome|recycling endosome membrane|post-Golgi vesicle-mediated transport|trans-Golgi network membrane
PDGFC	5.92492e-31	0.196231	0.361	0.106	1.9871e-26	1	3.406	ENSG00000145431	56034	protein_coding	platelet derived growth factor C [Source:HGNC Symbol;Acc:HGNC:8801]	GO:0005615,GO:0008284,GO:0048008,GO:0048146,GO:0005634,GO:0005737,GO:0016020,GO:0005829,GO:0005886,GO:0008083,GO:0005515,GO:0005576,GO:0007275,GO:0070374,GO:0048568,GO:0070062,GO:0051781,GO:0005161,GO:0042803,GO:0009986,GO:0005788,GO:0000139,GO:0120162,GO:0030335,GO:0014068,GO:0007417,GO:0031954,GO:0043406,GO:0007171,GO:0009887,GO:0048565,GO:0050730,GO:0060348,GO:0071230	extracellular space|positive regulation of cell population proliferation|platelet-derived growth factor receptor signaling pathway|positive regulation of fibroblast proliferation|nucleus|cytoplasm|membrane|cytosol|plasma membrane|growth factor activity|protein binding|extracellular region|multicellular organism development|positive regulation of ERK1 and ERK2 cascade|embryonic organ development|e…	path:hsa01521,path:hsa04010,path:hsa04014,path:hsa04015,path:hsa04072,path:hsa04151,path:hsa04510,path:hsa04540,path:hsa04810,path:hsa05215,path:hsa05218,path:hsa05231	EGFR tyrosine kinase inhibitor resistance|MAPK signaling pathway|Ras signaling pathway|Rap1 signaling pathway|Phospholipase D signaling pathway|PI3K-Akt signaling pathway|Focal adhesion|Gap junction|Regulation of actin cytoskeleton|Prostate cancer|Melanoma|Choline metabolism in cancer
HSP90AA1	6.02146e-31	0.0375221	1	0.99	2.01948e-26	1	1.01	ENSG00000080824	3320	protein_coding	heat shock protein 90 alpha family class A member 1 [Source:HGNC Symbol;Acc:HGNC:5253]	GO:0051897,GO:0001934,GO:1902949,GO:0043025,GO:0003723,GO:0005634,GO:0005737,GO:0016020,GO:0000166,GO:0005524,GO:0005829,GO:0006457,GO:0042803,GO:0005886,GO:0005515,GO:0007165,GO:0042470,GO:0009409,GO:0051082,GO:0009408,GO:0006898,GO:0038096,GO:0005576,GO:0042802,GO:0009986,GO:0034605,GO:0006986,GO:0005654,GO:0070062,GO:0050821,GO:0016887,GO:0032991,GO:1900034,GO:0000086,GO:0010389,GO:0097711,GO:…	positive regulation of protein kinase B signaling|positive regulation of protein phosphorylation|positive regulation of tau-protein kinase activity|neuronal cell body|RNA binding|nucleus|cytoplasm|membrane|nucleotide binding|ATP binding|cytosol|protein folding|protein homodimerization activity|plasma membrane|protein binding|signal transduction|melanosome|response to cold|unfolded protein binding…	path:hsa04141,path:hsa04151,path:hsa04217,path:hsa04612,path:hsa04621,path:hsa04657,path:hsa04659,path:hsa04914,path:hsa04915,path:hsa05200,path:hsa05215,path:hsa05418	Protein processing in endoplasmic reticulum|PI3K-Akt signaling pathway|Necroptosis|Antigen processing and presentation|NOD-like receptor signaling pathway|IL-17 signaling pathway|Th17 cell differentiation|Progesterone-mediated oocyte maturation|Estrogen signaling pathway|Pathways in cancer|Prostate cancer|Fluid shear stress and atherosclerosis
SCARB1	8.78404e-31	0.0946547	0.376	0.166	2.94599e-26	1	2.265	ENSG00000073060	949	protein_coding	scavenger receptor class B member 1 [Source:HGNC Symbol;Acc:HGNC:1664]	GO:0042632,GO:0010595,GO:0070328,GO:0016020,GO:0016021,GO:0043231,GO:0005765,GO:0005886,GO:0005515,GO:0005901,GO:0046718,GO:0006898,GO:0070062,GO:0016032,GO:0009986,GO:0001530,GO:0030666,GO:0015914,GO:0051000,GO:0001618,GO:0033344,GO:0034384,GO:0031663,GO:0005215,GO:0034375,GO:0043691,GO:0034185,GO:0034186,GO:0030169,GO:0010867,GO:0010899,GO:0034383,GO:0070508,GO:0042060,GO:0010886,GO:0044406,GO:…	cholesterol homeostasis|positive regulation of endothelial cell migration|triglyceride homeostasis|membrane|integral component of membrane|intracellular membrane-bounded organelle|lysosomal membrane|plasma membrane|protein binding|caveola|viral entry into host cell|receptor-mediated endocytosis|extracellular exosome|viral process|cell surface|lipopolysaccharide binding|endocytic vesicle membrane|…	path:hsa04145,path:hsa04913,path:hsa04925,path:hsa04927,path:hsa04934,path:hsa04975,path:hsa04976,path:hsa04977,path:hsa04979,path:hsa05160	Phagosome|Ovarian steroidogenesis|Aldosterone synthesis and secretion|Cortisol synthesis and secretion|Cushing syndrome|Fat digestion and absorption|Bile secretion|Vitamin digestion and absorption|Cholesterol metabolism|Hepatitis C
USP38	1.22963e-30	0.256067	0.514	0.205	4.12392e-26	1	2.507	ENSG00000170185	84640	protein_coding	ubiquitin specific peptidase 38 [Source:HGNC Symbol;Acc:HGNC:20067]	GO:0016579,GO:0016787,GO:0008233,GO:0008234,GO:0006508,GO:0006511,GO:0036459,GO:0004197,GO:0004843	protein deubiquitination|hydrolase activity|peptidase activity|cysteine-type peptidase activity|proteolysis|ubiquitin-dependent protein catabolic process|thiol-dependent ubiquitinyl hydrolase activity|cysteine-type endopeptidase activity|thiol-dependent ubiquitin-specific protease activity
PECAM1	1.45552e-30	0.115028	0.65	0.375	4.88154e-26	1	1.733	ENSG00000261371	5175	protein_coding	platelet and endothelial cell adhesion molecule 1 [Source:HGNC Symbol;Acc:HGNC:8823]	GO:0005615,GO:0001934,GO:0030335,GO:0016020,GO:0016021,GO:0007155,GO:0042803,GO:0005886,GO:0005515,GO:0030054,GO:0045121,GO:0050900,GO:0070062,GO:0043312,GO:0007165,GO:0002576,GO:0006909,GO:0030667,GO:0072672,GO:0030198,GO:0007156,GO:0031092,GO:0070830,GO:0032991,GO:0050731,GO:0005911,GO:0007159,GO:0008037,GO:0098742,GO:0001525,GO:0001886,GO:0007266,GO:0030334,GO:0035696,GO:0042060,GO:0042531,GO:…	extracellular space|positive regulation of protein phosphorylation|positive regulation of cell migration|membrane|integral component of membrane|cell adhesion|protein homodimerization activity|plasma membrane|protein binding|cell junction|membrane raft|leukocyte migration|extracellular exosome|neutrophil degranulation|signal transduction|platelet degranulation|phagocytosis|secretory granule membr…	path:hsa04514,path:hsa04670,path:hsa05144,path:hsa05418	Cell adhesion molecules (CAMs)|Leukocyte transendothelial migration|Malaria|Fluid shear stress and atherosclerosis
PER3	1.52455e-30	0.204201	0.343	0.091	5.11304e-26	1	3.769	ENSG00000049246	8863	protein_coding	period circadian regulator 3 [Source:HGNC Symbol;Acc:HGNC:8847]	GO:0032922,GO:0005515,GO:0005634,GO:0005737,GO:0048511,GO:0000122,GO:0008134,GO:0050821,GO:0000976,GO:0001222,GO:0009416,GO:0043153,GO:0045187,GO:0019900,GO:0031625,GO:0007623	circadian regulation of gene expression|protein binding|nucleus|cytoplasm|rhythmic process|negative regulation of transcription by RNA polymerase II|transcription factor binding|protein stabilization|transcription regulatory region sequence-specific DNA binding|transcription corepressor binding|response to light stimulus|entrainment of circadian clock by photoperiod|regulation of circadian sleep/…	path:hsa04710,path:hsa04713,path:hsa05168	Circadian rhythm|Circadian entrainment|Herpes simplex infection
SLFN11	2.11306e-30	0.119263	0.475	0.225	7.08678e-26	1	2.111	ENSG00000172716	91607	protein_coding	schlafen family member 11 [Source:HGNC Symbol;Acc:HGNC:26633]	GO:0003723,GO:0005634,GO:0000166,GO:0005524,GO:0005829,GO:0005654,GO:0016787,GO:0005694,GO:0016235,GO:0006974,GO:0000049,GO:0004386,GO:0002376,GO:0051607,GO:0005515,GO:0016887,GO:0010942,GO:0008156,GO:2000134,GO:0090734,GO:0043111	RNA binding|nucleus|nucleotide binding|ATP binding|cytosol|nucleoplasm|hydrolase activity|chromosome|aggresome|cellular response to DNA damage stimulus|tRNA binding|helicase activity|immune system process|defense response to virus|protein binding|ATPase activity|positive regulation of cell death|negative regulation of DNA replication|negative regulation of G1/S transition of mitotic cell cycle|si…
LARP1	2.22828e-30	0.0945398	0.546	0.303	7.47319e-26	1	1.802	ENSG00000155506	23367	protein_coding	La ribonucleoprotein domain family member 1 [Source:HGNC Symbol;Acc:HGNC:29531]	GO:0003723,GO:0005737,GO:0016020,GO:0006412,GO:0006413,GO:0005515,GO:0000339,GO:0045727,GO:0045296,GO:0006417,GO:0008283,GO:0017148,GO:0010494,GO:0016239,GO:0003730,GO:0008190,GO:0031369,GO:0043024,GO:0048027,GO:0031931,GO:0045070,GO:0045947,GO:0005844,GO:0000340,GO:0008494,GO:0048255,GO:0031929,GO:0038202,GO:0042788,GO:0072752,GO:1990928	RNA binding|cytoplasm|membrane|translation|translational initiation|protein binding|RNA cap binding|positive regulation of translation|cadherin binding|regulation of translation|cell population proliferation|negative regulation of translation|cytoplasmic stress granule|positive regulation of macroautophagy|mRNA 3'-UTR binding|eukaryotic initiation factor 4E binding|translation initiation factor b…
FAM210A	2.24569e-30	0.349	0.607	0.288	7.5316e-26	1	2.108	ENSG00000177150	125228	protein_coding	family with sequence similarity 210 member A [Source:HGNC Symbol;Acc:HGNC:28346]	GO:0005737,GO:0016020,GO:0016021,GO:0005739,GO:0003674,GO:0008150	cytoplasm|membrane|integral component of membrane|mitochondrion|molecular_function|biological_process
NFKB1	2.29996e-30	0.401514	0.905	0.649	7.7136e-26	1	1.394	ENSG00000109320	4790	protein_coding	nuclear factor kappa B subunit 1 [Source:HGNC Symbol;Acc:HGNC:7794]	GO:0010629,GO:0005634,GO:0044212,GO:0010744,GO:0005737,GO:0043066,GO:0005829,GO:0005654,GO:0006355,GO:0005739,GO:0007165,GO:0003677,GO:0006357,GO:0003700,GO:0005515,GO:0006915,GO:0006954,GO:0045893,GO:0038095,GO:0005576,GO:0042802,GO:0000981,GO:0050852,GO:0000977,GO:0000122,GO:0045944,GO:0000790,GO:0006366,GO:0002223,GO:0070498,GO:0001228,GO:0043312,GO:0071260,GO:0007249,GO:0003682,GO:0090263,GO:…	negative regulation of gene expression|nucleus|transcription regulatory region DNA binding|positive regulation of macrophage derived foam cell differentiation|cytoplasm|negative regulation of apoptotic process|cytosol|nucleoplasm|regulation of transcription, DNA-templated|mitochondrion|signal transduction|DNA binding|regulation of transcription by RNA polymerase II|DNA-binding transcription facto…	path:hsa01523,path:hsa04010,path:hsa04014,path:hsa04024,path:hsa04062,path:hsa04064,path:hsa04066,path:hsa04071,path:hsa04151,path:hsa04210,path:hsa04211,path:hsa04218,path:hsa04380,path:hsa04620,path:hsa04621,path:hsa04622,path:hsa04623,path:hsa04625,path:hsa04657,path:hsa04658,path:hsa04659,path:hsa04660,path:hsa04662,path:hsa04668,path:hsa04722,path:hsa04917,path:hsa04920,path:hsa04926,path:hs…	Antifolate resistance|MAPK signaling pathway|Ras signaling pathway|cAMP signaling pathway|Chemokine signaling pathway|NF-kappa B signaling pathway|HIF-1 signaling pathway|Sphingolipid signaling pathway|PI3K-Akt signaling pathway|Apoptosis|Longevity regulating pathway|Cellular senescence|Osteoclast differentiation|Toll-like receptor signaling pathway|NOD-like receptor signaling pathway|RIG-I-like …
SCD	2.83357e-30	0.199081	0.333	0.091	9.50323e-26	1	3.659	ENSG00000099194	6319	protein_coding	stearoyl-CoA desaturase [Source:HGNC Symbol;Acc:HGNC:10571]	GO:0016020,GO:0016021,GO:0046872,GO:0005783,GO:0005730,GO:0016491,GO:0055114,GO:0005789,GO:0006629,GO:0006631,GO:0006633,GO:0006636,GO:0005515,GO:0005506,GO:0030176,GO:0120162,GO:0045540,GO:0004768,GO:0016717,GO:0032896,GO:0046949,GO:0070542	membrane|integral component of membrane|metal ion binding|endoplasmic reticulum|nucleolus|oxidoreductase activity|oxidation-reduction process|endoplasmic reticulum membrane|lipid metabolic process|fatty acid metabolic process|fatty acid biosynthetic process|unsaturated fatty acid biosynthetic process|protein binding|iron ion binding|integral component of endoplasmic reticulum membrane|positive re…	path:hsa01040,path:hsa03320,path:hsa04152	Biosynthesis of unsaturated fatty acids|PPAR signaling pathway|AMPK signaling pathway
TP53INP2	3.04169e-30	0.282342	0.451	0.16	1.02012e-25	1	2.819	ENSG00000078804	58476	protein_coding	tumor protein p53 inducible nuclear protein 2 [Source:HGNC Symbol;Acc:HGNC:16104]	GO:0005634,GO:0005737,GO:0045893,GO:0005829,GO:0031410,GO:0006914,GO:0010508,GO:0005776,GO:0005515,GO:0000045,GO:0016605,GO:0043130,GO:0001649,GO:0001894,GO:0006511,GO:0016236,GO:1903828	nucleus|cytoplasm|positive regulation of transcription, DNA-templated|cytosol|cytoplasmic vesicle|autophagy|positive regulation of autophagy|autophagosome|protein binding|autophagosome assembly|PML body|ubiquitin binding|osteoblast differentiation|tissue homeostasis|ubiquitin-dependent protein catabolic process|macroautophagy|negative regulation of cellular protein localization	path:hsa04140	Autophagy - animal
SLC38A7	3.19347e-30	0.155483	0.322	0.094	1.07102e-25	1	3.426	ENSG00000103042	55238	protein_coding	solute carrier family 38 member 7 [Source:HGNC Symbol;Acc:HGNC:25582]	GO:0016020,GO:0016021,GO:0006811,GO:0005515,GO:0006814,GO:0098655,GO:0030424,GO:0015171,GO:0003333,GO:0006865,GO:1902475,GO:0015813,GO:0043025,GO:0005313,GO:0015183,GO:0070778,GO:0015803,GO:0015186,GO:0015180,GO:0005290,GO:0089709,GO:0015804,GO:0015182,GO:0015825,GO:0015179,GO:0015190,GO:0015191,GO:0015194,GO:0006867,GO:0006868,GO:0015808,GO:0015821	membrane|integral component of membrane|ion transport|protein binding|sodium ion transport|cation transmembrane transport|axon|amino acid transmembrane transporter activity|amino acid transmembrane transport|amino acid transport|L-alpha-amino acid transmembrane transport|L-glutamate transmembrane transport|neuronal cell body|L-glutamate transmembrane transporter activity|L-aspartate transmembrane…
VPS37B	3.42683e-30	0.312019	0.618	0.295	1.14929e-25	1	2.095	ENSG00000139722	79720	protein_coding	VPS37B subunit of ESCRT-I [Source:HGNC Symbol;Acc:HGNC:25754]	GO:0005737,GO:0016020,GO:0015031,GO:0005886,GO:0005515,GO:0000813,GO:0032509,GO:0030496,GO:0005768,GO:0031902,GO:0043231,GO:0070062,GO:0048306,GO:0006612,GO:0006623,GO:0016197,GO:0016236,GO:0019058,GO:0036258,GO:0039702,GO:0043162,GO:0075733,GO:0010008,GO:0043657,GO:1902188,GO:1903774	cytoplasm|membrane|protein transport|plasma membrane|protein binding|ESCRT I complex|endosome transport via multivesicular body sorting pathway|midbody|endosome|late endosome membrane|intracellular membrane-bounded organelle|extracellular exosome|calcium-dependent protein binding|protein targeting to membrane|protein targeting to vacuole|endosomal transport|macroautophagy|viral life cycle|multive…	path:hsa04144	Endocytosis
RHOB	3.48869e-30	0.328179	0.844	0.543	1.17004e-25	1	1.554	ENSG00000143878	388	protein_coding	ras homolog family member B [Source:HGNC Symbol;Acc:HGNC:668]	GO:0010595,GO:0030336,GO:0030334,GO:0061154,GO:0005634,GO:0016020,GO:0015031,GO:0000166,GO:0003924,GO:0005525,GO:0007155,GO:0007264,GO:0005886,GO:0005515,GO:0006915,GO:0007275,GO:0030154,GO:0005925,GO:0005737,GO:0005768,GO:0031902,GO:0043231,GO:0005829,GO:0070062,GO:0051056,GO:0016477,GO:0008333,GO:0010008,GO:0032154,GO:0019901,GO:0043065,GO:0005938,GO:0007266,GO:0008360,GO:0007186,GO:0051017,GO:…	positive regulation of endothelial cell migration|negative regulation of cell migration|regulation of cell migration|endothelial tube morphogenesis|nucleus|membrane|protein transport|nucleotide binding|GTPase activity|GTP binding|cell adhesion|small GTPase mediated signal transduction|plasma membrane|protein binding|apoptotic process|multicellular organism development|cell differentiation|focal a…
SYNE1	3.52652e-30	0.0074965	0.3	0.14	1.18272e-25	1	2.143	ENSG00000131018	23345	protein_coding	spectrin repeat containing nuclear envelope protein 1 [Source:HGNC Symbol;Acc:HGNC:17089]	GO:0016020,GO:0016021,GO:0005654,GO:0051015,GO:0031965,GO:0034993,GO:0090286,GO:0005635,GO:0005515,GO:0003779,GO:0003723,GO:0005634,GO:0005737,GO:0005794,GO:0042803,GO:0005856,GO:0045211,GO:0030154,GO:0007283,GO:0019899,GO:0005730,GO:0007030,GO:0030017,GO:0006997,GO:0005521,GO:0090292,GO:0042692,GO:0005640,GO:0000932	membrane|integral component of membrane|nucleoplasm|actin filament binding|nuclear membrane|meiotic nuclear membrane microtubule tethering complex|cytoskeletal anchoring at nuclear membrane|nuclear envelope|protein binding|actin binding|RNA binding|nucleus|cytoplasm|Golgi apparatus|protein homodimerization activity|cytoskeleton|postsynaptic membrane|cell differentiation|spermatogenesis|enzyme bin…
PTAFR	3.70954e-30	0.150931	0.499	0.234	1.2441e-25	1	2.132	ENSG00000169403	5724	protein_coding	platelet activating factor receptor [Source:HGNC Symbol;Acc:HGNC:9582]	GO:0016020,GO:0016021,GO:0004930,GO:0007186,GO:0005886,GO:0005515,GO:0007165,GO:0006935,GO:0035589,GO:0048015,GO:0043312,GO:0070821,GO:0005887,GO:0006954,GO:0006955,GO:0030667,GO:0019221,GO:0005543,GO:0060333,GO:0045028,GO:0031663,GO:0004992,GO:0001530,GO:0001875,GO:0051019,GO:0001816,GO:0002693,GO:0006357,GO:0007567,GO:0009609,GO:0010863,GO:0032496,GO:0032760,GO:0032959,GO:0043315,GO:0045056,GO:…	membrane|integral component of membrane|G protein-coupled receptor activity|G protein-coupled receptor signaling pathway|plasma membrane|protein binding|signal transduction|chemotaxis|G protein-coupled purinergic nucleotide receptor signaling pathway|phosphatidylinositol-mediated signaling|neutrophil degranulation|tertiary granule membrane|integral component of plasma membrane|inflammatory respon…	path:hsa04020,path:hsa04080,path:hsa05150	Calcium signaling pathway|Neuroactive ligand-receptor interaction|Staphylococcus aureus infection
IL10RA	3.98366e-30	0.25282	0.797	0.495	1.33604e-25	1	1.61	ENSG00000110324	3587	protein_coding	interleukin 10 receptor subunit alpha [Source:HGNC Symbol;Acc:HGNC:5964]	GO:0005737,GO:0016020,GO:0016021,GO:0005886,GO:0005515,GO:0070086,GO:0004896,GO:0019221,GO:0038023,GO:0010507,GO:0046427,GO:0004920,GO:0019969,GO:0032496,GO:0050807	cytoplasm|membrane|integral component of membrane|plasma membrane|protein binding|ubiquitin-dependent endocytosis|cytokine receptor activity|cytokine-mediated signaling pathway|signaling receptor activity|negative regulation of autophagy|positive regulation of receptor signaling pathway via JAK-STAT|interleukin-10 receptor activity|interleukin-10 binding|response to lipopolysaccharide|regulation …	path:hsa04060,path:hsa04630,path:hsa05145,path:hsa05152,path:hsa05163	Cytokine-cytokine receptor interaction|Jak-STAT signaling pathway|Toxoplasmosis|Tuberculosis|Human cytomegalovirus infection
SNAPC1	4.27363e-30	0.396629	0.579	0.26	1.43329e-25	1	2.227	ENSG00000023608	6617	protein_coding	small nuclear RNA activating complex polypeptide 1 [Source:HGNC Symbol;Acc:HGNC:11134]	GO:0005634,GO:0005730,GO:0003677,GO:0005515,GO:0043565,GO:0005654,GO:0042795,GO:0042796,GO:0019185	nucleus|nucleolus|DNA binding|protein binding|sequence-specific DNA binding|nucleoplasm|snRNA transcription by RNA polymerase II|snRNA transcription by RNA polymerase III|snRNA-activating protein complex
WDFY3	5.38333e-30	0.0410215	0.421	0.226	1.80546e-25	1	1.863	ENSG00000163625	23001	protein_coding	WD repeat and FYVE domain containing 3 [Source:HGNC Symbol;Acc:HGNC:20751]	GO:0005634,GO:0005737,GO:0016020,GO:0046872,GO:0005730,GO:0005829,GO:0005886,GO:0042995,GO:0005515,GO:0007275,GO:0006914,GO:0008289,GO:0003831,GO:0097635,GO:0005776,GO:0030424,GO:0043204,GO:0031965,GO:0016605,GO:0005635,GO:0016234,GO:0035973,GO:0034274,GO:0005545,GO:0019898	nucleus|cytoplasm|membrane|metal ion binding|nucleolus|cytosol|plasma membrane|cell projection|protein binding|multicellular organism development|autophagy|lipid binding|beta-N-acetylglucosaminylglycopeptide beta-1,4-galactosyltransferase activity|extrinsic component of autophagosome membrane|autophagosome|axon|perikaryon|nuclear membrane|PML body|nuclear envelope|inclusion body|aggrephagy|Atg12-…
DICER1	5.66668e-30	0.00487349	0.451	0.278	1.90049e-25	1	1.622	ENSG00000100697	23405	protein_coding	dicer 1, ribonuclease III [Source:HGNC Symbol;Acc:HGNC:17098]	GO:0010629,GO:0070062,GO:0032720,GO:0038061,GO:0035148,GO:0003723,GO:0006396,GO:0005737,GO:0046872,GO:0000166,GO:0005524,GO:0016787,GO:0003677,GO:0005515,GO:0004519,GO:0004518,GO:0004525,GO:0004386,GO:0031047,GO:0005634,GO:0016442,GO:0005829,GO:0019904,GO:0016891,GO:0006309,GO:0000122,GO:0030422,GO:0021675,GO:0003725,GO:0070883,GO:0010586,GO:0031054,GO:0035196,GO:0070578,GO:0004530,GO:0048812,GO:…	negative regulation of gene expression|extracellular exosome|negative regulation of tumor necrosis factor production|NIK/NF-kappaB signaling|tube formation|RNA binding|RNA processing|cytoplasm|metal ion binding|nucleotide binding|ATP binding|hydrolase activity|DNA binding|protein binding|endonuclease activity|nuclease activity|ribonuclease III activity|helicase activity|gene silencing by RNA|nucl…	path:hsa05206	MicroRNAs in cancer
SLC35F6	5.99421e-30	0.178696	0.371	0.117	2.01034e-25	1	3.171	ENSG00000213699	54978	protein_coding	solute carrier family 35 member F6 [Source:HGNC Symbol;Acc:HGNC:26055]	GO:0016020,GO:0016021,GO:0043231,GO:0022857,GO:0055085,GO:0005829,GO:0005654,GO:0005739,GO:0005765,GO:0005515,GO:0005764,GO:0070062,GO:0008284,GO:1901029	membrane|integral component of membrane|intracellular membrane-bounded organelle|transmembrane transporter activity|transmembrane transport|cytosol|nucleoplasm|mitochondrion|lysosomal membrane|protein binding|lysosome|extracellular exosome|positive regulation of cell population proliferation|negative regulation of mitochondrial outer membrane permeabilization involved in apoptotic signaling pathw…
TBC1D4	6.08513e-30	0.0916909	0.333	0.131	2.04083e-25	1	2.542	ENSG00000136111	9882	protein_coding	TBC1 domain family member 4 [Source:HGNC Symbol;Acc:HGNC:19165]	GO:0005515,GO:0005737,GO:0005829,GO:0005096,GO:0017137,GO:0006886,GO:0090630,GO:0016192,GO:0032869,GO:0031339,GO:0031982	protein binding|cytoplasm|cytosol|GTPase activator activity|Rab GTPase binding|intracellular protein transport|activation of GTPase activity|vesicle-mediated transport|cellular response to insulin stimulus|negative regulation of vesicle fusion|vesicle	path:hsa04919,path:hsa04931	Thyroid hormone signaling pathway|Insulin resistance
UGCG	7.65735e-30	0.374933	0.715	0.401	2.56812e-25	1	1.783	ENSG00000148154	7357	protein_coding	UDP-glucose ceramide glucosyltransferase [Source:HGNC Symbol;Acc:HGNC:12524]	GO:0016020,GO:0016021,GO:0016740,GO:0016757,GO:0005794,GO:0006629,GO:0008120,GO:0006497,GO:0006679,GO:0009966,GO:0030154,GO:0030216,GO:0033210,GO:0048666,GO:0061436,GO:0098856,GO:1903575,GO:0000139,GO:0006665,GO:0005515,GO:0006687,GO:0008544,GO:0102769	membrane|integral component of membrane|transferase activity|transferase activity, transferring glycosyl groups|Golgi apparatus|lipid metabolic process|ceramide glucosyltransferase activity|protein lipidation|glucosylceramide biosynthetic process|regulation of signal transduction|cell differentiation|keratinocyte differentiation|leptin-mediated signaling pathway|neuron development|establishment o…	path:hsa00600	Sphingolipid metabolism
P2RX7	7.91505e-30	0.00636093	0.337	0.17	2.65455e-25	1	1.982	ENSG00000089041	5027	protein_coding	purinergic receptor P2X 7 [Source:HGNC Symbol;Acc:HGNC:8537]	GO:0016020,GO:0016021,GO:0005524,GO:0005216,GO:0006811,GO:0034220,GO:0001614,GO:0035590,GO:0043409,GO:0005737,GO:0005886,GO:0002931,GO:0005887,GO:0098793,GO:0098655,GO:0004931,GO:0033198,GO:0060079,GO:0098794,GO:0005515,GO:0042803,GO:0001530,GO:0030501,GO:0010628,GO:0005102,GO:0046931,GO:0017121,GO:0007596,GO:0005639,GO:0007166,GO:0010524,GO:0045779,GO:0032059,GO:1905114,GO:0002028,GO:0050718,GO:…	membrane|integral component of membrane|ATP binding|ion channel activity|ion transport|ion transmembrane transport|purinergic nucleotide receptor activity|purinergic nucleotide receptor signaling pathway|negative regulation of MAPK cascade|cytoplasm|plasma membrane|response to ischemia|integral component of plasma membrane|presynapse|cation transmembrane transport|extracellularly ATP-gated cation…	path:hsa04020,path:hsa04080,path:hsa04621	Calcium signaling pathway|Neuroactive ligand-receptor interaction|NOD-like receptor signaling pathway
IQGAP2	8.01001e-30	0.293328	0.788	0.485	2.6864e-25	1	1.625	ENSG00000145703	10788	protein_coding	IQ motif containing GTPase activating protein 2 [Source:HGNC Symbol;Acc:HGNC:6111]	GO:0005737,GO:0007165,GO:0009986,GO:0043087,GO:0005886,GO:0005516,GO:0005829,GO:0051015,GO:0030027,GO:0030175,GO:0070062,GO:0034314,GO:0005547,GO:0043312,GO:0017048,GO:0030667,GO:0015629,GO:0005095,GO:0034260,GO:0003779,GO:0048365,GO:0070493,GO:0071933,GO:0005902,GO:0005515	cytoplasm|signal transduction|cell surface|regulation of GTPase activity|plasma membrane|calmodulin binding|cytosol|actin filament binding|lamellipodium|filopodium|extracellular exosome|Arp2/3 complex-mediated actin nucleation|phosphatidylinositol-3,4,5-trisphosphate binding|neutrophil degranulation|Rho GTPase binding|secretory granule membrane|actin cytoskeleton|GTPase inhibitor activity|negativ…	path:hsa04810	Regulation of actin cytoskeleton
ZFYVE16	9.53023e-30	0.240111	0.842	0.541	3.19625e-25	1	1.556	ENSG00000039319	9765	protein_coding	zinc finger FYVE-type containing 16 [Source:HGNC Symbol;Acc:HGNC:20756]	GO:0005737,GO:0016020,GO:0043231,GO:0046872,GO:0005829,GO:0005515,GO:0007165,GO:0005768,GO:0005769,GO:0031901,GO:0016197,GO:0005547,GO:0006622,GO:0030509,GO:0005545,GO:0030100,GO:0016050	cytoplasm|membrane|intracellular membrane-bounded organelle|metal ion binding|cytosol|protein binding|signal transduction|endosome|early endosome|early endosome membrane|endosomal transport|phosphatidylinositol-3,4,5-trisphosphate binding|protein targeting to lysosome|BMP signaling pathway|1-phosphatidylinositol binding|regulation of endocytosis|vesicle organization	path:hsa04144,path:hsa04350	Endocytosis|TGF-beta signaling pathway
NCOA2	9.55201e-30	0.0504891	0.309	0.147	3.20355e-25	1	2.102	ENSG00000140396	10499	protein_coding	nuclear receptor coactivator 2 [Source:HGNC Symbol;Acc:HGNC:7669]	GO:0005634,GO:0005654,GO:0003713,GO:0046983,GO:0006355,GO:0005515,GO:0016604,GO:0048511,GO:0032922,GO:0045944,GO:0000981,GO:0000790,GO:0030374,GO:0035257,GO:0017162,GO:0032991,GO:0019904,GO:0019216,GO:0015721,GO:0032870,GO:0016922,GO:0000978,GO:0001162,GO:0003682,GO:0005102,GO:0008134,GO:0030375,GO:0000122,GO:0007623,GO:0010468,GO:0010906,GO:0032570,GO:0045475,GO:0045892,GO:1904017,GO:0005737,GO:…	nucleus|nucleoplasm|transcription coactivator activity|protein dimerization activity|regulation of transcription, DNA-templated|protein binding|nuclear body|rhythmic process|circadian regulation of gene expression|positive regulation of transcription by RNA polymerase II|DNA-binding transcription factor activity, RNA polymerase II-specific|nuclear chromatin|nuclear receptor transcription coactiva…	path:hsa04915,path:hsa04919	Estrogen signaling pathway|Thyroid hormone signaling pathway
LMBRD1	1.16122e-29	0.121356	0.488	0.239	3.8945e-25	1	2.042	ENSG00000168216	55788	protein_coding	LMBR1 domain containing 1 [Source:HGNC Symbol;Acc:HGNC:23038]	GO:0016020,GO:0016021,GO:0005765,GO:0005764,GO:0016032,GO:0031419,GO:0009235,GO:0015420,GO:0015889,GO:0005158,GO:0005886,GO:0045334	membrane|integral component of membrane|lysosomal membrane|lysosome|viral process|cobalamin binding|cobalamin metabolic process|ATPase-coupled vitamin B12 transmembrane transporter activity|cobalamin transport|insulin receptor binding|plasma membrane|clathrin-coated endocytic vesicle	path:hsa04977	Vitamin digestion and absorption
SNX2	1.26531e-29	0.282389	0.829	0.539	4.2436e-25	1	1.538	ENSG00000205302	6643	protein_coding	sorting nexin 2 [Source:HGNC Symbol;Acc:HGNC:11173]	GO:0016020,GO:0006886,GO:0015031,GO:0005829,GO:0006897,GO:0042995,GO:0005515,GO:0005768,GO:0035091,GO:0005764,GO:0008289,GO:0034498,GO:0030904,GO:0045296,GO:0030027,GO:0031901,GO:0010008,GO:0032991,GO:0042147,GO:0042803,GO:0046982,GO:0005737,GO:0051259,GO:0005154,GO:0005158,GO:1990459,GO:1990460,GO:0072673,GO:0030905	membrane|intracellular protein transport|protein transport|cytosol|endocytosis|cell projection|protein binding|endosome|phosphatidylinositol binding|lysosome|lipid binding|early endosome to Golgi transport|retromer complex|cadherin binding|lamellipodium|early endosome membrane|endosome membrane|protein-containing complex|retrograde transport, endosome to Golgi|protein homodimerization activity|pr…	path:hsa04144	Endocytosis
PIP4P1	1.33686e-29	0.288047	0.568	0.256	4.48358e-25	1	2.219	ENSG00000165782	90809	protein_coding	phosphatidylinositol-4,5-bisphosphate 4-phosphatase 1 [Source:HGNC Symbol;Acc:HGNC:19299]	GO:0016020,GO:0016021,GO:0016787,GO:0005765,GO:0005886,GO:0031410,GO:0008203,GO:0005764,GO:0046856,GO:0005768,GO:0031902,GO:0005515,GO:0005654,GO:0030670,GO:0034597,GO:0032418,GO:0006644,GO:1904263,GO:0006991,GO:0070070	membrane|integral component of membrane|hydrolase activity|lysosomal membrane|plasma membrane|cytoplasmic vesicle|cholesterol metabolic process|lysosome|phosphatidylinositol dephosphorylation|endosome|late endosome membrane|protein binding|nucleoplasm|phagocytic vesicle membrane|phosphatidylinositol-4,5-bisphosphate 4-phosphatase activity|lysosome localization|phospholipid metabolic process|posit…	path:hsa04070	Phosphatidylinositol signaling system
ABR	1.37107e-29	0.163887	0.529	0.249	4.59828e-25	1	2.124	ENSG00000159842	29	protein_coding	ABR activator of RhoGEF and GTPase [Source:HGNC Symbol;Acc:HGNC:81]	GO:0016020,GO:0035556,GO:0007165,GO:0005085,GO:0005089,GO:0005096,GO:0035023,GO:0042995,GO:0030054,GO:0045202,GO:0043547,GO:0005515,GO:0030424,GO:0005829,GO:0051056,GO:0090630,GO:0043197,GO:0007186,GO:0007264,GO:0043065,GO:0050804,GO:0098685,GO:0098978,GO:0099092,GO:0002692,GO:0007420,GO:0030036,GO:0030336,GO:0032496,GO:0042472,GO:0043114,GO:0043314,GO:0050728,GO:0050766,GO:0050885,GO:0060313,GO:…	membrane|intracellular signal transduction|signal transduction|guanyl-nucleotide exchange factor activity|Rho guanyl-nucleotide exchange factor activity|GTPase activator activity|regulation of Rho protein signal transduction|cell projection|cell junction|synapse|positive regulation of GTPase activity|protein binding|axon|cytosol|regulation of small GTPase mediated signal transduction|activation o…
TBC1D14	1.44916e-29	0.0886537	0.387	0.171	4.86018e-25	1	2.263	ENSG00000132405	57533	protein_coding	TBC1 domain family member 14 [Source:HGNC Symbol;Acc:HGNC:29246]	GO:0010507,GO:0005794,GO:0005829,GO:0043231,GO:0005654,GO:0005515,GO:0005096,GO:0017137,GO:0006886,GO:0090630,GO:0005776,GO:0055037,GO:0019901,GO:2000785,GO:0071955	negative regulation of autophagy|Golgi apparatus|cytosol|intracellular membrane-bounded organelle|nucleoplasm|protein binding|GTPase activator activity|Rab GTPase binding|intracellular protein transport|activation of GTPase activity|autophagosome|recycling endosome|protein kinase binding|regulation of autophagosome assembly|recycling endosome to Golgi transport
GLA	1.47548e-29	0.270786	0.851	0.56	4.94845e-25	1	1.52	ENSG00000102393	2717	protein_coding	galactosidase alpha [Source:HGNC Symbol;Acc:HGNC:4296]	GO:0016787,GO:0003824,GO:0005975,GO:0008152,GO:0004553,GO:0016798,GO:0005737,GO:0005794,GO:0042803,GO:0005576,GO:0005764,GO:0005515,GO:0006687,GO:0070062,GO:0043312,GO:0005102,GO:0043202,GO:0035578,GO:0016139,GO:0004557,GO:0016936,GO:0052692,GO:0009311,GO:0045019,GO:0046477,GO:0046479,GO:0051001	hydrolase activity|catalytic activity|carbohydrate metabolic process|metabolic process|hydrolase activity, hydrolyzing O-glycosyl compounds|hydrolase activity, acting on glycosyl bonds|cytoplasm|Golgi apparatus|protein homodimerization activity|extracellular region|lysosome|protein binding|glycosphingolipid metabolic process|extracellular exosome|neutrophil degranulation|signaling receptor bindin…	path:hsa00052,path:hsa00561,path:hsa00600,path:hsa00603,path:hsa04142	Galactose metabolism|Glycerolipid metabolism|Sphingolipid metabolism|Glycosphingolipid biosynthesis - globo and isoglobo series|Lysosome
PLEK	1.48955e-29	0.34663	0.961	0.781	4.99564e-25	1	1.23	ENSG00000115956	5341	protein_coding	pleckstrin [Source:HGNC Symbol;Acc:HGNC:9070]	GO:0005737,GO:0016020,GO:0035556,GO:0005515,GO:0005576,GO:0005886,GO:0005829,GO:0042803,GO:0070527,GO:0002576,GO:0010572,GO:0031529,GO:0007229,GO:0031532,GO:0033625,GO:0032587,GO:0005080,GO:0043325,GO:0002244,GO:0006904,GO:0010920,GO:0010925,GO:0030030,GO:0030836,GO:0030845,GO:0030866,GO:0032233,GO:0045744,GO:0046488,GO:0050849,GO:0060305,GO:0070493,GO:0070528,GO:0070560	cytoplasm|membrane|intracellular signal transduction|protein binding|extracellular region|plasma membrane|cytosol|protein homodimerization activity|platelet aggregation|platelet degranulation|positive regulation of platelet activation|ruffle organization|integrin-mediated signaling pathway|actin cytoskeleton reorganization|positive regulation of integrin activation|ruffle membrane|protein kinase …
BCL2L1	1.69574e-29	0.0855677	0.27	0.092	5.68717e-25	1	2.935	ENSG00000171552	598	protein_coding	BCL2 like 1 [Source:HGNC Symbol;Acc:HGNC:992]	GO:2001243,GO:0005634,GO:0005737,GO:0016020,GO:0016021,GO:0043066,GO:0005743,GO:0042981,GO:0005739,GO:0005759,GO:0005829,GO:0005856,GO:0005515,GO:0006915,GO:0030054,GO:0031410,GO:0045202,GO:0005741,GO:0005813,GO:0005815,GO:0042802,GO:0046982,GO:0001541,GO:0001701,GO:0001836,GO:0007281,GO:0007283,GO:0008283,GO:0008284,GO:0008584,GO:0008630,GO:0009314,GO:0009566,GO:0009615,GO:0040008,GO:0043524,GO:…	negative regulation of intrinsic apoptotic signaling pathway|nucleus|cytoplasm|membrane|integral component of membrane|negative regulation of apoptotic process|mitochondrial inner membrane|regulation of apoptotic process|mitochondrion|mitochondrial matrix|cytosol|cytoskeleton|protein binding|apoptotic process|cell junction|cytoplasmic vesicle|synapse|mitochondrial outer membrane|centrosome|microt…	path:hsa01521,path:hsa01524,path:hsa04014,path:hsa04064,path:hsa04115,path:hsa04137,path:hsa04140,path:hsa04151,path:hsa04210,path:hsa04215,path:hsa04621,path:hsa04630,path:hsa05014,path:hsa05145,path:hsa05166,path:hsa05170,path:hsa05200,path:hsa05202,path:hsa05212,path:hsa05220,path:hsa05222,path:hsa05225	EGFR tyrosine kinase inhibitor resistance|Platinum drug resistance|Ras signaling pathway|NF-kappa B signaling pathway|p53 signaling pathway|Mitophagy - animal|Autophagy - animal|PI3K-Akt signaling pathway|Apoptosis|Apoptosis - multiple species|NOD-like receptor signaling pathway|Jak-STAT signaling pathway|Amyotrophic lateral sclerosis (ALS)|Toxoplasmosis|Human T-cell leukemia virus 1 infection|Hu…
DNAJB6	1.74593e-29	0.255228	0.981	0.852	5.85552e-25	1	1.151	ENSG00000105993	10049	protein_coding	DnaJ heat shock protein family (Hsp40) member B6 [Source:HGNC Symbol;Acc:HGNC:14888]	GO:0005634,GO:0005737,GO:0016020,GO:0005654,GO:0005829,GO:0005515,GO:0048471,GO:0032781,GO:1900034,GO:0006457,GO:0030018,GO:0043154,GO:0051082,GO:0051087,GO:0001671,GO:0031072,GO:0032880,GO:0045109,GO:0090084,GO:0003677,GO:0030036,GO:0030198,GO:0034504,GO:0045892,GO:0060710,GO:0060715,GO:0060717	nucleus|cytoplasm|membrane|nucleoplasm|cytosol|protein binding|perinuclear region of cytoplasm|positive regulation of ATPase activity|regulation of cellular response to heat|protein folding|Z disc|negative regulation of cysteine-type endopeptidase activity involved in apoptotic process|unfolded protein binding|chaperone binding|ATPase activator activity|heat shock protein binding|regulation of pr…
MRC2	1.76183e-29	0.130675	0.376	0.147	5.90884e-25	1	2.558	ENSG00000011028	9902	protein_coding	mannose receptor C type 2 [Source:HGNC Symbol;Acc:HGNC:16875]	GO:0016020,GO:0016021,GO:0030246,GO:0005515,GO:0005925,GO:0006897,GO:0004888,GO:0030574,GO:0005518,GO:0001649	membrane|integral component of membrane|carbohydrate binding|protein binding|focal adhesion|endocytosis|transmembrane signaling receptor activity|collagen catabolic process|collagen binding|osteoblast differentiation	path:hsa04145,path:hsa05152	Phagosome|Tuberculosis
RNASET2	2.02585e-29	0.287603	0.985	0.882	6.79428e-25	1	1.117	ENSG00000026297	8635	protein_coding	ribonuclease T2 [Source:HGNC Symbol;Acc:HGNC:21686]	GO:0003723,GO:0090502,GO:0033897,GO:0005783,GO:0016787,GO:0005615,GO:0090305,GO:0005576,GO:0004519,GO:0090501,GO:0004518,GO:0005764,GO:0005788,GO:0070062,GO:0043312,GO:0004521,GO:0006401,GO:0035578,GO:0004540,GO:0043202	RNA binding|RNA phosphodiester bond hydrolysis, endonucleolytic|ribonuclease T2 activity|endoplasmic reticulum|hydrolase activity|extracellular space|nucleic acid phosphodiester bond hydrolysis|extracellular region|endonuclease activity|RNA phosphodiester bond hydrolysis|nuclease activity|lysosome|endoplasmic reticulum lumen|extracellular exosome|neutrophil degranulation|endoribonuclease activity…
MTSS1	2.20721e-29	0.1472	0.423	0.174	7.40254e-25	1	2.431	ENSG00000170873	9788	protein_coding	MTSS I-BAR domain containing 1 [Source:HGNC Symbol;Acc:HGNC:20443]	GO:0005737,GO:0003779,GO:0007155,GO:0030036,GO:0005856,GO:0005515,GO:0042802,GO:0007009,GO:0003785,GO:0005102,GO:0001726,GO:0007169,GO:0015629,GO:0050680,GO:0071498,GO:0030139,GO:0030035,GO:0061333,GO:0072102,GO:0072160,GO:2001013	cytoplasm|actin binding|cell adhesion|actin cytoskeleton organization|cytoskeleton|protein binding|identical protein binding|plasma membrane organization|actin monomer binding|signaling receptor binding|ruffle|transmembrane receptor protein tyrosine kinase signaling pathway|actin cytoskeleton|negative regulation of epithelial cell proliferation|cellular response to fluid shear stress|endocytic ve…
DBP	2.2431e-29	0.135671	0.35	0.127	7.52291e-25	1	2.756	ENSG00000105516	1628	protein_coding	D-box binding PAR bZIP transcription factor [Source:HGNC Symbol;Acc:HGNC:2697]	GO:0045944,GO:0005634,GO:0006355,GO:0006357,GO:0003677,GO:0003700,GO:0007623,GO:0048511,GO:0000977,GO:0000981,GO:0000790,GO:0001228,GO:0001889	positive regulation of transcription by RNA polymerase II|nucleus|regulation of transcription, DNA-templated|regulation of transcription by RNA polymerase II|DNA binding|DNA-binding transcription factor activity|circadian rhythm|rhythmic process|RNA polymerase II regulatory region sequence-specific DNA binding|DNA-binding transcription factor activity, RNA polymerase II-specific|nuclear chromatin…
TBC1D9B	2.76551e-29	0.0801563	0.402	0.199	9.27497e-25	1	2.02	ENSG00000197226	23061	protein_coding	TBC1 domain family member 9B [Source:HGNC Symbol;Acc:HGNC:29097]	GO:0005623,GO:0016020,GO:0016021,GO:0005509,GO:0005096,GO:0017137,GO:0006886,GO:0090630,GO:0005515	cell|membrane|integral component of membrane|calcium ion binding|GTPase activator activity|Rab GTPase binding|intracellular protein transport|activation of GTPase activity|protein binding
TGIF1	2.77877e-29	0.278199	0.76	0.444	9.31944e-25	1	1.712	ENSG00000177426	7050	protein_coding	TGFB induced factor homeobox 1 [Source:HGNC Symbol;Acc:HGNC:11776]	GO:0005634,GO:0005654,GO:0006355,GO:0003677,GO:0005515,GO:0000981,GO:0000790,GO:0000978,GO:0001227,GO:0000122,GO:0007275,GO:0003714,GO:0003700,GO:0070410,GO:0010629,GO:0042493,GO:0071363	nucleus|nucleoplasm|regulation of transcription, DNA-templated|DNA binding|protein binding|DNA-binding transcription factor activity, RNA polymerase II-specific|nuclear chromatin|RNA polymerase II proximal promoter sequence-specific DNA binding|DNA-binding transcription repressor activity, RNA polymerase II-specific|negative regulation of transcription by RNA polymerase II|multicellular organism …	path:hsa04350	TGF-beta signaling pathway
FGD6	3.13194e-29	0.0852843	0.289	0.104	1.05039e-24	1	2.779	ENSG00000180263	55785	protein_coding	FYVE, RhoGEF and PH domain containing 6 [Source:HGNC Symbol;Acc:HGNC:21740]	GO:0005737,GO:0046872,GO:0005794,GO:0005085,GO:0005089,GO:0035023,GO:0005856,GO:0043087,GO:0030027,GO:0007010,GO:0046847,GO:0030036,GO:0008360,GO:0001726,GO:0031267	cytoplasm|metal ion binding|Golgi apparatus|guanyl-nucleotide exchange factor activity|Rho guanyl-nucleotide exchange factor activity|regulation of Rho protein signal transduction|cytoskeleton|regulation of GTPase activity|lamellipodium|cytoskeleton organization|filopodium assembly|actin cytoskeleton organization|regulation of cell shape|ruffle|small GTPase binding
CITED2	3.44451e-29	0.386	0.773	0.461	1.15522e-24	1	1.677	ENSG00000164442	10370	protein_coding	Cbp/p300 interacting transactivator with Glu/Asp rich carboxy-terminal domain 2 [Source:HGNC Symbol;Acc:HGNC:1987]	GO:0043066,GO:0045944,GO:0060412,GO:0003151,GO:0030336,GO:0005634,GO:0006355,GO:0003700,GO:0005515,GO:0007275,GO:0030154,GO:0003713,GO:0045893,GO:0003714,GO:0005654,GO:0010628,GO:0007507,GO:0003682,GO:0008283,GO:0001666,GO:0010629,GO:0000122,GO:0030511,GO:0045892,GO:0000790,GO:0032991,GO:0019904,GO:0043627,GO:0022409,GO:0045787,GO:0007368,GO:0007530,GO:0001889,GO:1900164,GO:0035035,GO:0003156,GO:…	negative regulation of apoptotic process|positive regulation of transcription by RNA polymerase II|ventricular septum morphogenesis|outflow tract morphogenesis|negative regulation of cell migration|nucleus|regulation of transcription, DNA-templated|DNA-binding transcription factor activity|protein binding|multicellular organism development|cell differentiation|transcription coactivator activity|p…	path:hsa04137	Mitophagy - animal
SGPP1	3.46737e-29	0.095189	0.305	0.115	1.16289e-24	1	2.652	ENSG00000126821	81537	protein_coding	sphingosine-1-phosphate phosphatase 1 [Source:HGNC Symbol;Acc:HGNC:17720]	GO:0016020,GO:0016021,GO:0005634,GO:0005654,GO:0005783,GO:0005789,GO:0016787,GO:0016311,GO:0005886,GO:0030148,GO:0045616,GO:0042392,GO:0035621,GO:0006665,GO:0006668,GO:0006670,GO:0045682,GO:0097191,GO:0097193	membrane|integral component of membrane|nucleus|nucleoplasm|endoplasmic reticulum|endoplasmic reticulum membrane|hydrolase activity|dephosphorylation|plasma membrane|sphingolipid biosynthetic process|regulation of keratinocyte differentiation|sphingosine-1-phosphate phosphatase activity|ER to Golgi ceramide transport|sphingolipid metabolic process|sphinganine-1-phosphate metabolic process|sphingo…	path:hsa00600,path:hsa04071	Sphingolipid metabolism|Sphingolipid signaling pathway
[truncated: 15,933 more rows]
