# Supplementary material for: Single-cell transcriptomic analysis of endometriosis provides insights into fibroblast fates and immune cell heterogeneity
Source: Cell Biosci. 2021 Jul 7;11:125. doi: 10.1186/s13578-021-00637-x (PMC8261960; doi:10.1186/s13578-021-00637-x)
Supplement: Supplementary file 11 — Additional file 11. Differentially expressed genes of FB clusters among endometriosis lesions, eutopic endometrium, and normal endometrium. [file 13578_2021_637_MOESM11_ESM.xlsx]

## Sheet: Ect vs Eut Nor all differ gene
FeatureID	FeatureName	Ectopic Average	Ectopic Log2 Fold Change	Ectopic P-Value	Eutopic Average	Eutopic Log2 Fold Change	Eutopic P-Value	Normal Average	Normal Log2 Fold Change	Normal P-Value
ENSG00000244094	SPRR2F	2.06274	13.5248	5.3724e-235	0	-13.7054	1.20476e-114	0.00026801	-11.6195	3.10457e-105
ENSG00000185559	DLK1	2.65448	12.1883	7.91579e-228	0.000600228	-11.0693	3.12219e-108	0.000446684	-11.3986	6.35215e-105
ENSG00000188257	PLA2G2A	2.32952	14.1153	7.2812e-227	0	-13.8808	4.80187e-110	0.000178674	-12.21	2.46332e-102
ENSG00000134121	CHL1	1.24238	10.9861	1.33484e-205	0.000342987	-10.6527	3.17574e-100	0.000804031	-9.56646	4.85222e-91
ENSG00000125730	C3	5.41826	8.8148	2.6957e-189	0.0138052	-7.7608	6.69499e-87	0.0100951	-8.18289	1.4488e-88
ENSG00000112936	C7	10.1726	8.55539	1.6365e-188	0.0218655	-8.01094	2.82021e-93	0.0323399	-7.42025	1.5512e-81
ENSG00000189292	ALKAL2	1.25033	8.80263	2.38503e-169	0.00360137	-7.55851	3.57471e-76	0.00187607	-8.44129	1.75469e-80
ENSG00000147465	STAR	5.77809	7.47751	2.26243e-154	0.0362709	-6.46899	9.09438e-70	0.0283198	-6.80013	2.21079e-71
ENSG00000162595	DIRAS3	2.25772	7.52587	1.09927e-152	0.00917491	-7.08852	2.94934e-76	0.0153659	-6.32004	6.19632e-64
ENSG00000127324	TSPAN8	1.45104	7.50169	7.25975e-150	0.00471608	-7.39946	3.20288e-78	0.0113458	-6.11593	8.69848e-61
ENSG00000124212	PTGIS	1.00024	7.36174	1.5694e-143	0.00651676	-6.40069	2.28764e-65	0.00553888	-6.60585	6.25263e-65
ENSG00000013297	CLDN11	1.0293	7.10414	2.24525e-138	0.00857469	-6.0512	1.40035e-61	0.00625358	-6.47687	6.19632e-64
ENSG00000136244	IL6	1.41031	6.99904	1.0463e-128	0.0131193	-5.8971	1.98248e-56	0.00875501	-6.45275	1.45712e-60
ENSG00000154553	PDLIM3	2.1593	6.43098	7.86841e-125	0.0312119	-5.26938	6.64336e-53	0.0184927	-6.00234	1.71701e-60
ENSG00000197747	S100A10	6.2213	6.22113	2.71257e-122	0.0790586	-5.46392	8.46359e-58	0.0878181	-5.28481	2.99134e-53
ENSG00000169429	CXCL8	20.8029	6.23073	5.95208e-118	0.385604	-4.91337	8.06982e-48	0.163754	-6.13495	8.34354e-63
ENSG00000144810	COL8A1	1.0162	6.31864	2.43965e-117	0.0186928	-4.91644	1.49358e-46	0.00643225	-6.43031	1.65289e-62
ENSG00000169908	TM4SF1	2.11535	6.17101	7.70397e-115	0.0404725	-4.86553	3.272e-46	0.0176887	-6.04205	2.02649e-59
ENSG00000000971	CFH	3.33898	5.8776	2.16548e-112	0.0704839	-4.72996	3.20984e-46	0.042435	-5.44469	3.5093e-54
ENSG00000081041	CXCL2	10.5726	5.916	2.66159e-110	0.209222	-4.82483	4.30433e-47	0.139455	-5.39159	2.99134e-53
ENSG00000118526	TCF21	2.01901	5.76092	1.46058e-106	0.0445026	-4.66881	1.02394e-44	0.0295705	-5.23983	1.3864e-50
ENSG00000188783	PRELP	1.24002	5.71654	1.77163e-104	0.0287252	-4.59559	2.18672e-43	0.0181354	-5.24052	4.59029e-50
ENSG00000129538	RNASE1	1.1726	5.58332	2.94411e-100	0.0237519	-4.79604	1.01677e-45	0.0251036	-4.6893	9.4065e-43
ENSG00000105825	TFPI2	1.638	5.5849	2.63684e-99	0.0394436	-4.54399	5.41226e-42	0.0284984	-4.99364	3.51248e-46
ENSG00000242265	PEG10	1.76684	5.13781	3.73542e-90	0.0336985	-4.90318	1.41924e-47	0.0672706	-3.86046	1.52608e-32
ENSG00000135919	SERPINE2	4.17022	5.01878	2.00241e-87	0.152458	-3.95241	7.49131e-36	0.10372	-4.49599	4.58232e-42
ENSG00000118503	TNFAIP3	7.68228	4.87585	3.30168e-83	0.357307	-3.60121	5.55808e-31	0.161878	-4.7472	2.31366e-45
ENSG00000013588	GPRC5A	1.774	4.77105	2.71536e-80	0.0813738	-3.62674	2.6074e-31	0.0477952	-4.39005	1.74829e-39
ENSG00000100292	HMOX1	1.54616	4.80179	2.72231e-78	0.0780296	-3.48168	2.30258e-28	0.0318039	-4.78337	6.74119e-43
ENSG00000163734	CXCL3	3.64427	4.87727	5.35969e-78	0.144998	-3.83379	5.86522e-32	0.102023	-4.32905	3.62945e-37
ENSG00000090339	ICAM1	1.63793	4.69033	8.69331e-78	0.0896055	-3.36716	8.8879e-28	0.0360921	-4.68944	4.0748e-43
ENSG00000189409	MMP23B	1.36521	4.62794	7.09475e-77	0.0567644	-3.7816	7.19724e-33	0.0535128	-3.84447	1.29718e-32
ENSG00000130303	BST2	5.19422	4.57755	4.69257e-76	0.222856	-3.73968	2.9461e-33	0.211907	-3.79006	6.62392e-33
ENSG00000163739	CXCL1	2.61268	4.81324	1.60073e-75	0.126562	-3.54311	5.25228e-28	0.0578009	-4.67777	2.46501e-40
ENSG00000166741	NNMT	1.82983	4.62578	3.71181e-75	0.0788871	-3.72833	3.69686e-32	0.0690574	-3.90144	1.03446e-32
ENSG00000106366	SERPINE1	1.81208	4.57888	4.08768e-74	0.108556	-3.23746	6.79426e-26	0.041631	-4.63568	3.94648e-42
ENSG00000064205	WISP2	1.52512	4.53655	1.10823e-73	0.0815453	-3.41159	2.30258e-28	0.0491353	-4.14094	4.73839e-36
ENSG00000109321	AREG	1.41217	4.68475	4.98877e-73	0.0573647	-3.81277	5.54776e-31	0.052262	-3.9262	2.42368e-31
ENSG00000158859	ADAMTS4	2.18557	4.46491	1.76898e-71	0.132822	-3.22391	7.42888e-26	0.0636078	-4.29655	4.88821e-38
ENSG00000113657	DPYSL3	2.42042	4.33347	4.17432e-69	0.125876	-3.46873	1.91987e-29	0.113904	-3.59406	3.47723e-30
ENSG00000119508	NR4A3	1.88187	4.30036	1.2577e-67	0.129821	-3.04396	9.66409e-24	0.059677	-4.18199	8.78827e-37
ENSG00000125148	MT2A	23.7958	4.27917	4.0444e-67	1.07552	-3.68418	4.5726e-32	1.38177	-3.28393	5.04891e-26
ENSG00000114473	IQCG	2.77738	4.22353	9.99547e-65	0.165063	-3.27674	2.41812e-26	0.131504	-3.59394	1.67721e-29
ENSG00000187479	C11orf96	34.0323	4.16436	1.02768e-64	2.39817	-3.02396	1.01348e-23	1.37668	-3.83449	2.40481e-33
ENSG00000159216	RUNX1	1.77392	4.11064	3.24129e-63	0.141997	-2.83291	2.71473e-21	0.0616424	-4.06264	1.67698e-35
ENSG00000071282	LMCD1	1.03338	4.12256	2.70821e-62	0.0702267	-3.08122	1.98422e-23	0.0478845	-3.63315	2.814e-29
ENSG00000122641	INHBA	2.43953	4.09977	5.87777e-60	0.2262	-2.60724	1.16023e-17	0.0547635	-4.70697	4.8441e-42
ENSG00000118515	SGK1	4.95658	3.90543	1.04302e-57	0.363481	-2.98773	3.90676e-23	0.296598	-3.27255	5.67464e-26
ENSG00000125869	LAMP5	1.29049	3.91454	1.47438e-57	0.114386	-2.69487	2.11382e-19	0.0554782	-3.76506	2.62337e-31
ENSG00000133392	MYH11	2.86685	3.93668	1.70663e-57	0.308003	-2.39368	9.9181e-16	0.0612851	-4.79411	2.35426e-44
ENSG00000111057	KRT18	1.74329	3.94727	2.51843e-57	0.119617	-3.08409	9.66409e-24	0.106043	-3.24277	5.61404e-25
ENSG00000221869	CEBPD	13.5453	3.86411	5.96949e-57	1.10528	-2.82874	2.90668e-21	0.74766	-3.39865	1.073e-27
ENSG00000118004	COLEC11	1.3776	3.85301	2.04906e-56	0.111814	-2.83711	2.86234e-21	0.0780804	-3.35853	1.64134e-26
ENSG00000108691	CCL2	3.87847	3.80185	5.2242e-53	0.294112	-2.9476	9.3066e-22	0.26131	-3.10421	5.49387e-23
ENSG00000123358	NR4A1	9.20833	3.66882	3.90756e-52	1.01601	-2.38275	5.48015e-16	0.419704	-3.70679	1.02626e-31
ENSG00000109846	CRYAB	7.78264	3.60564	2.86564e-49	0.529916	-3.13504	1.6954e-24	0.753199	-2.57323	2.81088e-17
ENSG00000118257	NRP2	2.4444	3.54455	4.71718e-49	0.263929	-2.43237	1.51421e-16	0.152677	-3.24911	7.69022e-26
ENSG00000124762	CDKN1A	2.78497	3.52461	1.64076e-48	0.317521	-2.34968	1.37218e-15	0.163218	-3.34767	4.7048e-27
ENSG00000118985	ELL2	1.40859	3.53577	1.98157e-48	0.157774	-2.37566	9.12576e-16	0.0835299	-3.32777	1.31608e-26
ENSG00000112096	SOD2	10.2148	3.39437	3.31741e-45	1.2321	-2.27957	9.57095e-15	0.699775	-3.13033	3.20518e-24
ENSG00000110841	PPFIBP1	2.23482	3.34927	1.8122e-44	0.260499	-2.33987	1.60009e-15	0.176262	-2.92212	7.46931e-22
ENSG00000127528	KLF2	3.52788	3.36096	2.28815e-44	0.4133	-2.33035	2.76634e-15	0.270423	-2.96415	3.58024e-22
ENSG00000140285	FGF7	1.34875	3.30784	7.31247e-43	0.178696	-2.14315	3.51183e-13	0.0918383	-3.15087	2.68559e-24
ENSG00000186340	THBS2	1.15778	3.30528	9.01196e-43	0.139767	-2.29096	9.50631e-15	0.0934463	-2.89278	3.54724e-21
ENSG00000148671	ADIRF	4.23293	3.32545	1.15988e-42	0.486185	-2.36691	2.25793e-15	0.355561	-2.82972	3.78569e-20
ENSG00000180447	GAS1	1.31103	3.22761	4.63392e-41	0.124419	-2.67903	3.19666e-19	0.156071	-2.30414	1.37017e-14
ENSG00000164949	GEM	3.04866	3.21962	5.70705e-41	0.4139	-2.11879	5.84026e-13	0.236921	-2.96455	4.15008e-22
ENSG00000225746	MEG8	2.17519	3.2234	6.26378e-41	0.297627	-2.10559	8.81314e-13	0.165362	-2.99721	1.96715e-22
ENSG00000128016	ZFP36	10.7514	3.19815	7.65643e-41	1.38541	-2.20568	5.21219e-14	0.9484	-2.77463	4.918e-20
ENSG00000149131	SERPING1	3.84834	3.18385	1.01125e-40	0.474009	-2.27938	6.942e-15	0.370748	-2.64108	1.40644e-18
ENSG00000153234	NR4A2	3.30448	3.12254	6.22297e-39	0.46149	-2.09019	1.03332e-12	0.293829	-2.77453	6.11943e-20
ENSG00000123689	G0S2	1.66727	3.29632	8.05584e-39	0.212566	-2.20622	1.29937e-12	0.124982	-3.00711	1.53992e-20
ENSG00000173451	THAP2	1.57973	3.13295	9.20256e-39	0.204592	-2.20822	7.98085e-14	0.154463	-2.62615	4.90056e-18
ENSG00000159388	BTG2	4.93804	3.09824	1.34707e-38	0.784584	-1.88676	1.0374e-10	0.359849	-3.0823	9.46745e-24
ENSG00000171621	SPSB1	1.19393	3.0985	2.17231e-38	0.155888	-2.20115	6.83561e-14	0.122123	-2.56205	1.71522e-17
ENSG00000137331	IER3	18.9684	3.08996	3.35316e-38	2.4341	-2.23089	3.29349e-14	2.01249	-2.50777	6.95694e-17
ENSG00000152952	PLOD2	1.15513	3.06999	1.1228e-37	0.147313	-2.24351	2.57039e-14	0.127305	-2.45119	3.16041e-16
ENSG00000173110	HSPA6	14.5446	3.0448	4.11438e-37	2.11512	-2.03952	3.68707e-12	1.39491	-2.67193	1.07383e-18
ENSG00000067082	KLF6	9.36924	2.97622	6.3958e-36	1.55725	-1.83641	3.15078e-10	0.808498	-2.84639	6.46634e-21
ENSG00000165030	NFIL3	1.74501	2.94423	3.65949e-35	0.289053	-1.84787	2.54559e-10	0.1617	-2.74243	1.18566e-19
ENSG00000166592	RRAD	2.79277	2.95529	1.12489e-34	0.467578	-1.82844	6.34124e-10	0.247999	-2.80601	5.69787e-20
ENSG00000134107	BHLHE40	1.05048	2.91884	3.46717e-34	0.188386	-1.7228	4.92263e-09	0.0872821	-2.91357	2.02146e-21
ENSG00000119326	CTNNAL1	2.54597	2.8814	6.5501e-34	0.406697	-1.91955	4.64198e-11	0.281679	-2.48074	1.02643e-16
ENSG00000137193	PIM1	2.12358	2.88995	6.91028e-34	0.377115	-1.74513	2.51457e-09	0.191985	-2.79071	3.7607e-20
ENSG00000139112	GABARAPL1	2.76206	2.87808	1.16587e-33	0.449742	-1.88922	1.06425e-10	0.298474	-2.51801	4.89055e-17
ENSG00000079257	LXN	1.67765	2.90848	1.18623e-33	0.243778	-2.06642	2.98848e-12	0.202169	-2.34188	8.06426e-15
ENSG00000099204	ABLIM1	1.17353	2.87789	1.28064e-33	0.187786	-1.91712	5.7781e-11	0.130253	-2.47591	1.48116e-16
ENSG00000116717	GADD45A	6.20505	2.8674	1.79626e-33	0.906859	-2.06581	1.68882e-12	0.791256	-2.26163	2.86181e-14
ENSG00000137801	THBS1	5.1517	2.85786	2.14004e-33	0.985917	-1.62857	2.51926e-08	0.423725	-2.94186	4.45046e-22
ENSG00000145414	NAF1	1.32026	2.86607	7.08648e-33	0.211966	-1.91425	8.98253e-11	0.148835	-2.45417	4.47636e-16
ENSG00000143153	ATP1B1	1.68968	2.83297	9.33769e-33	0.220884	-2.25003	1.78888e-14	0.253985	-2.00738	1.08404e-11
ENSG00000106624	AEBP1	4.30214	2.8161	1.58205e-32	0.644473	-2.03674	2.98797e-12	0.575776	-2.19574	1.21488e-13
ENSG00000109610	SOD3	1.02665	2.85072	2.18339e-32	0.168664	-1.87995	2.19332e-10	0.114798	-2.46963	3.70605e-16
ENSG00000130844	ZNF331	1.84615	2.79353	1.26069e-31	0.317263	-1.81911	6.1013e-10	0.213068	-2.43245	5.6996e-16
ENSG00000198300	PEG3	2.78797	2.75538	3.45225e-31	0.499647	-1.75896	1.72254e-09	0.322417	-2.43747	3.33319e-16
ENSG00000116285	ERRFI1	1.88666	2.75588	4.15326e-31	0.323694	-1.83001	3.92694e-10	0.23299	-2.33457	4.89205e-15
ENSG00000186352	ANKRD37	1.2421	2.78152	4.79895e-31	0.183927	-2.06217	3.20228e-12	0.177155	-2.10166	2.23999e-12
ENSG00000151929	BAG3	4.10852	2.73557	8.15377e-31	0.746083	-1.74181	2.42274e-09	0.482151	-2.41892	5.083e-16
ENSG00000131016	AKAP12	5.60644	2.72834	1.12686e-30	1.06995	-1.66161	1.28789e-08	0.612583	-2.53166	2.83743e-17
ENSG00000162772	ATF3	4.72417	2.73083	1.15869e-30	0.948703	-1.57643	7.412e-08	0.464551	-2.69396	4.295e-19
ENSG00000127990	SGCE	1.25598	2.72433	1.34459e-30	0.155974	-2.35371	1.13546e-15	0.225486	-1.74399	2.95539e-09
ENSG00000116016	EPAS1	1.19543	2.72942	2.63075e-30	0.257069	-1.46172	7.77811e-07	0.100147	-2.9388	9.28432e-22
ENSG00000102265	TIMP1	44.2242	2.6939	8.38182e-30	6.64538	-2.05847	2.1241e-12	7.03134	-1.94791	4.35917e-11
ENSG00000204389	HSPA1A	70.6439	2.67185	1.27825e-29	11.0865	-1.99369	7.63673e-12	11.0845	-1.9741	1.919e-11
ENSG00000162924	REL	4.2821	2.65701	3.70083e-29	0.927524	-1.46693	5.98839e-07	0.419794	-2.71454	2.48465e-19
ENSG00000137962	ARHGAP29	1.1066	2.6719	4.35007e-29	0.210766	-1.67746	1.24659e-08	0.134899	-2.37266	2.72827e-15
ENSG00000184557	SOCS3	3.66259	2.63953	1.02633e-28	0.80542	-1.44565	9.28562e-07	0.360921	-2.7104	3.17895e-19
ENSG00000158050	DUSP2	1.47623	2.6491	4.36429e-28	0.248237	-1.88679	2.28592e-10	0.221823	-2.0479	9.91507e-12
ENSG00000144655	CSRNP1	1.27338	2.60286	5.4725e-28	0.279621	-1.4568	7.56245e-07	0.136596	-2.5871	8.10643e-18
ENSG00000144802	NFKBIZ	2.73637	2.58284	1.04494e-27	0.591139	-1.48951	3.87727e-07	0.31661	-2.47478	1.26319e-16
ENSG00000169715	MT1E	1.6604	2.59023	1.17483e-27	0.220026	-2.28175	9.5157e-15	0.333673	-1.59054	7.44099e-08
ENSG00000120885	CLU	3.62065	2.5857	1.31731e-27	0.574161	-1.99682	9.3208e-12	0.633219	-1.81912	7.14676e-10
ENSG00000138166	DUSP5	1.06101	2.5842	1.57458e-27	0.20039	-1.71227	5.34454e-09	0.152409	-2.13435	6.80697e-13
ENSG00000173598	NUDT4	2.35092	2.54718	5.25284e-27	0.448113	-1.70661	5.181e-09	0.35431	-2.06732	2.62267e-12
ENSG00000185950	IRS2	1.31819	2.54292	7.33947e-27	0.294969	-1.44013	9.99789e-07	0.154463	-2.464	1.80543e-16
ENSG00000075223	SEMA3C	1.75302	2.54027	9.04384e-27	0.329525	-1.73117	3.33593e-09	0.271941	-2.02282	8.00911e-12
ENSG00000132002	DNAJB1	25.8746	2.52161	1.15979e-26	5.19249	-1.62822	2.32211e-08	3.79047	-2.11898	6.63975e-13
ENSG00000132510	KDM6B	2.85984	2.49052	6.67307e-26	0.639329	-1.45559	7.30143e-07	0.372892	-2.31012	7.96535e-15
ENSG00000196352	CD55	2.09853	2.48981	7.41893e-26	0.409441	-1.6827	8.75346e-09	0.336174	-1.98393	1.79171e-11
ENSG00000172216	CEBPB	12.6243	2.46344	1.72298e-25	2.63646	-1.57702	6.69135e-08	1.92673	-2.06824	2.29666e-12
ENSG00000204388	HSPA1B	22.5279	2.44335	3.78815e-25	3.96176	-1.86517	1.4537e-10	4.32926	-1.70159	6.49483e-09
ENSG00000149591	TAGLN	25.393	2.44353	5.05493e-25	5.10485	-1.64561	1.80854e-08	4.21268	-1.93989	4.57005e-11
ENSG00000179388	EGR3	2.36573	2.43413	9.03071e-25	0.610603	-1.22557	4.03677e-05	0.257558	-2.60483	4.8161e-18
ENSG00000077782	FGFR1	1.9261	2.3886	5.06707e-24	0.455745	-1.38713	2.45125e-06	0.27614	-2.18631	1.4999e-13
ENSG00000115641	FHL2	5.76026	2.37766	6.77188e-24	0.99372	-1.91367	4.82397e-11	1.22776	-1.5486	1.34068e-07
ENSG00000185022	MAFF	2.19151	2.38129	7.63305e-24	0.584965	-1.18229	7.80508e-05	0.249339	-2.54996	1.81862e-17
ENSG00000130066	SAT1	11.315	2.36674	1.36053e-23	2.44138	-1.54883	1.23774e-07	1.93566	-1.91069	8.65916e-11
ENSG00000065534	MYLK	4.38804	2.37207	1.37755e-23	1.11137	-1.27574	1.80455e-05	0.572738	-2.3386	4.46164e-15
ENSG00000176485	PLA2G16	1.71051	2.36388	1.42183e-23	0.315463	-1.80851	5.55583e-10	0.349754	-1.62076	3.51448e-08
ENSG00000114861	FOXP1	1.7833	2.36046	1.71807e-23	0.413729	-1.4284	1.17085e-06	0.277927	-2.06124	2.87951e-12
ENSG00000163171	CDC42EP3	1.19278	2.35419	2.94858e-23	0.238462	-1.67857	9.94123e-09	0.227809	-1.73508	3.90764e-09
ENSG00000165029	ABCA1	1.20896	2.34284	4.73103e-23	0.276534	-1.45719	7.45914e-07	0.198417	-1.98316	1.91552e-11
ENSG00000115380	EFEMP1	1.60235	2.32129	1.12764e-22	0.355678	-1.51392	2.56205e-07	0.284002	-1.86554	2.49835e-10
ENSG00000120694	HSPH1	15.2719	2.30736	1.32635e-22	3.93801	-1.26378	1.99051e-05	2.19679	-2.20309	9.00622e-14
ENSG00000109320	NFKB1	1.86175	2.31845	1.38395e-22	0.478896	-1.26451	2.20597e-05	0.263097	-2.22766	6.83407e-14
ENSG00000171223	JUNB	25.0943	2.3059	1.49539e-22	6.01926	-1.38788	2.34691e-06	4.09073	-2.00469	9.7365e-12
ENSG00000261889	AC108134.2	2.2734	2.50573	2.85074e-22	0.509851	-1.44617	8.29492e-06	0.286056	-2.36212	4.64031e-13
ENSG00000119681	LTBP2	1.57751	2.26662	9.46996e-22	0.363652	-1.46634	5.93921e-07	0.290434	-1.81937	6.2761e-10
ENSG00000117143	UAP1	1.73413	2.26223	1.27351e-21	0.417844	-1.39286	2.34681e-06	0.302673	-1.90688	1.01027e-10
ENSG00000110852	CLEC2B	4.75137	2.26112	1.86144e-21	1.08504	-1.48402	4.94194e-07	0.893279	-1.78724	1.49508e-09
ENSG00000002933	TMEM176A	1.13237	2.2376	3.17401e-21	0.27842	-1.36579	3.67949e-06	0.200114	-1.89369	1.28643e-10
ENSG00000156804	FBXO32	1.27946	2.24036	3.53318e-21	0.300629	-1.44192	1.00437e-06	0.239601	-1.79922	1.06703e-09
ENSG00000112562	SMOC2	1.51646	2.2207	6.63355e-21	0.355935	-1.44973	8.26602e-07	0.293382	-1.75208	2.61968e-09
ENSG00000077157	PPP1R12B	1.10896	2.18971	2.8085e-20	0.31855	-1.11231	0.000236804	0.16438	-2.18797	1.82287e-13
ENSG00000162614	NEXN	1.02013	2.19055	2.96541e-20	0.249866	-1.3867	2.8114e-06	0.195916	-1.77275	1.94365e-09
ENSG00000185215	TNFAIP2	1.16801	2.17666	5.56778e-20	0.314691	-1.22794	4.19169e-05	0.199578	-1.96561	3.29581e-11
ENSG00000168556	ING2	1.57572	2.16693	5.81084e-20	0.36734	-1.47774	4.95679e-07	0.333673	-1.62019	3.83548e-08
ENSG00000166033	HTRA1	5.59771	2.1593	6.22203e-20	1.3897	-1.37394	3.04026e-06	1.11072	-1.72943	3.82464e-09
ENSG00000213853	EMP2	1.87929	2.15551	8.00526e-20	0.469378	-1.36472	3.68405e-06	0.372177	-1.73351	3.67956e-09
ENSG00000059804	SLC2A3	2.62241	2.1595	9.51537e-20	0.813738	-0.986064	0.00136404	0.350647	-2.35926	2.93527e-15
ENSG00000086062	B4GALT1	1.54244	2.15369	9.72584e-20	0.355849	-1.49939	3.29547e-07	0.336978	-1.57273	9.51626e-08
ENSG00000116741	RGS2	2.07241	2.13285	2.80798e-19	0.501019	-1.42721	1.35297e-06	0.442753	-1.61617	4.55638e-08
ENSG00000214548	MEG3	13.3246	2.10612	6.02003e-19	3.58954	-1.2513	2.6248e-05	2.57933	-1.78609	1.28897e-09
ENSG00000118689	FOXO3	1.05335	2.10153	7.46652e-19	0.284165	-1.25	2.70221e-05	0.205028	-1.77803	1.54343e-09
ENSG00000136997	MYC	3.16562	2.09904	7.83573e-19	0.821541	-1.31763	8.59021e-06	0.652695	-1.68522	1.02171e-08
ENSG00000140403	DNAJA4	1.29886	2.08896	1.56295e-18	0.329525	-1.35942	4.56762e-06	0.279982	-1.61506	4.70157e-08
ENSG00000182326	C1S	5.35656	2.07342	1.57841e-18	1.45255	-1.25075	2.45065e-05	1.08517	-1.72214	4.17942e-09
ENSG00000106565	TMEM176B	1.27631	2.05998	3.26304e-18	0.313834	-1.42204	1.32164e-06	0.297938	-1.49235	4.14664e-07
ENSG00000255112	CHMP1B	2.68755	2.06421	3.41334e-18	0.674056	-1.38728	2.64878e-06	0.609813	-1.5384	1.90442e-07
ENSG00000168209	DDIT4	5.21326	2.05942	4.63933e-18	1.28072	-1.42406	1.42531e-06	1.21936	-1.48957	4.96832e-07
ENSG00000138449	SLC40A1	1.50608	2.05151	5.06853e-18	0.40867	-1.2568	2.42887e-05	0.315984	-1.67156	1.37676e-08
ENSG00000152413	HOMER1	1.02056	2.0495	6.88894e-18	0.308517	-1.06929	0.000445166	0.18189	-1.93672	5.97008e-11
ENSG00000163659	TIPARP	1.93362	2.03405	9.43889e-18	0.604944	-1.0142	0.000900539	0.333673	-1.99368	1.41895e-11
ENSG00000245532	NEAT1	34.0488	2.02542	1.07916e-17	10.6092	-1.0246	0.00075393	6.02327	-1.95699	2.85271e-11
ENSG00000120129	DUSP1	8.77335	2.00876	2.03541e-17	2.46282	-1.21305	4.60903e-05	1.88527	-1.6465	2.05857e-08
ENSG00000152049	KCNE4	1.18655	2.01393	3.42718e-17	0.369655	-1.02866	0.000820193	0.214676	-1.92398	9.42657e-11
ENSG00000114315	HES1	3.58614	2.00267	4.15931e-17	1.07818	-1.09553	0.000311834	0.703795	-1.79658	1.23177e-09
ENSG00000135046	ANXA1	4.34101	1.99159	4.4125e-17	0.95805	-1.62613	2.68116e-08	1.23061	-1.187	7.82034e-05
ENSG00000118849	RARRES1	2.12473	2.01142	4.87753e-17	0.596455	-1.21196	6.13364e-05	0.454546	-1.65275	2.91003e-08
ENSG00000159403	C1R	6.79557	1.97766	5.82323e-17	1.6267	-1.49527	3.14874e-07	1.8281	-1.28149	1.62578e-05
ENSG00000125740	FOSB	11.5246	1.97655	6.64744e-17	3.88605	-0.901093	0.00370515	1.93039	-2.05998	2.77829e-12
ENSG00000060138	YBX3	6.43038	1.9623	1.09591e-16	1.93591	-1.10759	0.000231933	1.35229	-1.69733	7.20505e-09
ENSG00000099860	GADD45B	15.0984	1.95337	1.60384e-16	4.38038	-1.17542	8.42357e-05	3.39641	-1.58964	6.35845e-08
ENSG00000111817	DSE	1.10517	1.9535	1.82166e-16	0.349333	-1.02465	0.000777186	0.218607	-1.79965	9.62617e-10
ENSG00000182871	COL18A1	3.73617	1.93843	3.22481e-16	1.14206	-1.08946	0.00031732	0.800369	-1.67505	1.26792e-08
ENSG00000119138	KLF9	1.71208	1.93722	3.23632e-16	0.602543	-0.838171	0.00788311	0.284984	-2.08247	1.84831e-12
ENSG00000147454	SLC25A37	3.09805	1.92652	4.31621e-16	0.918263	-1.14772	0.000128726	0.70728	-1.57428	8.61014e-08
ENSG00000143333	RGS16	2.18221	1.95839	5.30218e-16	0.738881	-0.900209	0.00468453	0.376644	-2.01781	1.99344e-11
ENSG00000136826	KLF4	2.3444	1.91986	5.90634e-16	0.755173	-1.0037	0.00102737	0.47822	-1.76129	2.07676e-09
ENSG00000075426	FOSL2	1.33558	1.91461	7.28822e-16	0.433879	-0.990466	0.0012317	0.271227	-1.77013	1.74579e-09
ENSG00000120738	EGR1	10.0365	1.90965	7.48912e-16	3.3359	-0.951754	0.00197053	1.97863	-1.82038	5.6503e-10
ENSG00000084636	COL16A1	1.32112	1.89962	1.35175e-15	0.32601	-1.47106	5.66355e-07	0.383255	-1.17981	8.92058e-05
ENSG00000146278	PNRC1	10.3072	1.85907	4.24883e-15	3.28033	-1.04803	0.000538762	2.38351	-1.57683	7.7557e-08
ENSG00000172201	ID4	6.0115	1.85597	5.01372e-15	2.06633	-0.912012	0.00324651	1.23785	-1.76821	1.67234e-09
ENSG00000091986	CCDC80	3.51464	1.85167	6.75886e-15	1.08993	-1.09642	0.000286434	0.85272	-1.49971	3.70717e-07
ENSG00000071967	CYBRD1	1.00782	1.8484	7.5504e-15	0.317606	-1.06913	0.0004222	0.240495	-1.52812	2.15988e-07
ENSG00000105835	NAMPT	3.42946	1.84138	9.08353e-15	1.12354	-1.00341	0.00102564	0.783395	-1.60329	5.03901e-08
ENSG00000163399	ATP1A1	1.87421	1.8303	1.27014e-14	0.594569	-1.06454	0.00043851	0.4566	-1.50045	3.47565e-07
ENSG00000080824	HSP90AA1	74.4686	1.80392	2.71552e-14	24.3271	-1.02317	0.00075002	18.2011	-1.50497	2.97438e-07
ENSG00000111799	COL12A1	2.06568	1.78649	6.01276e-14	0.756802	-0.824098	0.00911718	0.434088	-1.75975	2.12511e-09
ENSG00000123240	OPTN	1.05091	1.78731	6.0476e-14	0.35362	-0.976821	0.00147025	0.253181	-1.5346	1.91751e-07
ENSG00000134294	SLC38A2	5.24204	1.77957	6.92135e-14	1.82401	-0.9202	0.00294646	1.21712	-1.59893	5.24687e-08
ENSG00000011465	DCN	32.8619	1.76934	8.76881e-14	9.92571	-1.17428	8.22308e-05	9.34133	-1.26357	2.15388e-05
ENSG00000150347	ARID5B	4.20537	1.76919	9.62847e-14	1.513	-0.86415	0.00571457	0.942682	-1.66063	1.52314e-08
ENSG00000139289	PHLDA1	3.30849	1.76914	1.10654e-13	1.12243	-0.969679	0.00161371	0.812429	-1.50995	3.04766e-07
ENSG00000112773	TENT5A	1.52762	1.74771	2.60559e-13	0.544493	-0.889679	0.00448717	0.361457	-1.57934	8.94424e-08
ENSG00000185633	NDUFA4L2	1.04218	1.76412	4.83942e-13	0.311776	-1.19265	0.000103714	0.301601	-1.23463	5.97638e-05
ENSG00000168386	FILIP1L	3.36898	1.71472	6.13501e-13	1.12234	-1.02405	0.000769445	0.926333	-1.34106	6.27771e-06
ENSG00000100906	NFKBIA	12.12	1.71244	6.15508e-13	4.23452	-0.940262	0.00227152	3.13947	-1.44246	9.95388e-07
ENSG00000006327	TNFRSF12A	1.03509	1.69641	1.39483e-12	0.331755	-1.09944	0.000287996	0.306425	-1.22233	4.84753e-05
ENSG00000125347	IRF1	3.20592	1.68673	1.63032e-12	1.41054	-0.52568	0.127781	0.563715	-2.08328	1.85295e-12
ENSG00000167470	MIDN	1.98823	1.68214	1.84644e-12	0.759889	-0.790449	0.0131968	0.473306	-1.59437	6.12891e-08
ENSG00000164292	RHOBTB3	2.72069	1.67372	2.17539e-12	1.05855	-0.761406	0.0174816	0.638312	-1.6217	3.37335e-08
ENSG00000148154	UGCG	1.45955	1.67863	2.30901e-12	0.550752	-0.815218	0.0103304	0.357079	-1.55044	1.51529e-07
ENSG00000154734	ADAMTS1	2.61962	1.67595	2.42384e-12	1.10219	-0.615054	0.0667911	0.525569	-1.87594	2.00218e-10
ENSG00000117318	ID3	11.4253	1.66403	2.9932e-12	3.49633	-1.1937	6.32145e-05	3.71865	-1.07204	0.000406094
ENSG00000168477	TNXB	1.24303	1.65911	3.94394e-12	0.389462	-1.15447	0.000120302	0.397817	-1.1031	0.00027138
ENSG00000147862	NFIB	1.29485	1.65681	4.08809e-12	0.491072	-0.815377	0.0101034	0.326794	-1.50728	3.18077e-07
ENSG00000115594	IL1R1	2.98267	1.64688	5.28381e-12	1.09199	-0.883719	0.00461375	0.806979	-1.39508	2.43891e-06
ENSG00000175899	A2M	1.36206	1.65333	6.66005e-12	0.523828	-0.791396	0.0139246	0.338319	-1.53517	2.38324e-07
ENSG00000035862	TIMP2	8.20388	1.63408	6.75989e-12	2.82853	-0.996775	0.00107012	2.4497	-1.23305	3.50469e-05
ENSG00000130522	JUND	24.6732	1.6296	7.81705e-12	9.163	-0.865464	0.00553553	6.73439	-1.38737	2.60045e-06
ENSG00000222041	CYTOR	2.39165	1.64991	8.16416e-12	0.944845	-0.743647	0.0227842	0.571666	-1.60023	7.4917e-08
ENSG00000110080	ST3GAL4	1.12206	1.6255	1.04425e-11	0.38972	-0.987113	0.00127115	0.336442	-1.22918	4.00333e-05
ENSG00000144381	HSPD1	15.1974	1.61899	1.11576e-11	5.71786	-0.846488	0.00693143	4.14496	-1.39289	2.38608e-06
ENSG00000164932	CTHRC1	1.45325	1.62687	1.68211e-11	0.476667	-1.08782	0.000379298	0.464105	-1.12016	0.000249255
ENSG00000112245	PTP4A1	1.56914	1.60549	1.92391e-11	0.568587	-0.920084	0.00299827	0.460442	-1.27439	1.93315e-05
ENSG00000184205	TSPYL2	1.9314	1.59882	2.34959e-11	0.780639	-0.724153	0.0254506	0.488583	-1.52665	2.16626e-07
ENSG00000152409	JMY	1.12822	1.59977	2.48466e-11	0.470322	-0.666286	0.0439513	0.269976	-1.61802	4.00826e-08
ENSG00000178053	MLF1	1.0323	1.59731	2.63012e-11	0.366911	-0.958109	0.00187897	0.314287	-1.2147	5.19043e-05
ENSG00000118523	CTGF	6.33225	1.58434	4.02061e-11	2.71183	-0.623107	0.0626501	1.48621	-1.65643	1.90964e-08
ENSG00000133142	TCEAL4	7.05361	1.57631	4.10605e-11	2.23379	-1.17082	8.7774e-05	2.50223	-0.95799	0.0018265
ENSG00000171476	HOPX	1.48768	1.57878	8.71939e-11	0.669254	-0.532509	0.128587	0.319558	-1.80303	1.63439e-09
ENSG00000135047	CTSL	2.354	1.55119	9.51307e-11	0.784069	-1.09337	0.000293227	0.823149	-0.994178	0.00117157
ENSG00000095794	CREM	1.54681	1.54604	1.35946e-10	0.56833	-0.921376	0.00310364	0.489387	-1.17045	0.000107497
ENSG00000115414	FN1	6.48356	1.54146	1.40919e-10	2.56169	-0.791965	0.0131659	1.87884	-1.32259	9.14694e-06
ENSG00000177425	PAWR	1.95387	1.52907	1.73009e-10	0.792044	-0.750504	0.0195186	0.557104	-1.3551	4.81403e-06
ENSG00000172965	MIR4435-2HG	1.18684	1.5494	2.17721e-10	0.455659	-0.840475	0.00895506	0.353148	-1.27403	2.83579e-05
ENSG00000054654	SYNE2	2.00255	1.51336	3.1613e-10	0.889367	-0.58779	0.0824957	0.505646	-1.56484	1.12297e-07
ENSG00000107796	ACTA2	8.09135	1.50872	3.94586e-10	3.09186	-0.867717	0.0058212	2.58451	-1.17035	0.000107435
ENSG00000131370	SH3BP5	1.34839	1.49687	4.54968e-10	0.555554	-0.735495	0.0228105	0.396655	-1.31595	9.60991e-06
ENSG00000162616	DNAJB4	2.78232	1.49623	4.64486e-10	1.13314	-0.757219	0.0183435	0.833155	-1.28618	1.58545e-05
ENSG00000151491	EPS8	2.18221	1.48535	6.03073e-10	0.964738	-0.609824	0.0684567	0.586228	-1.47372	5.60792e-07
ENSG00000175197	DDIT3	1.83412	1.4854	6.41682e-10	0.652877	-1.00529	0.0010006	0.657251	-0.980238	0.00141744
ENSG00000196428	TSC22D2	1.29084	1.48641	6.42956e-10	0.586166	-0.558652	0.102045	0.329921	-1.55596	1.27702e-07
ENSG00000102804	TSC22D1	9.37712	1.47295	8.45807e-10	3.48853	-0.932365	0.00251413	3.26276	-1.03768	0.000641277
ENSG00000178695	KCTD12	1.27531	1.47169	1.00133e-09	0.527172	-0.741302	0.021881	0.389598	-1.26267	2.42803e-05
ENSG00000069849	ATP1B3	3.17915	1.47135	1.05837e-09	1.22121	-0.875411	0.00527202	1.06865	-1.0985	0.000297846
ENSG00000123384	LRP1	3.0992	1.45887	1.2056e-09	1.26125	-0.7762	0.0148726	0.987887	-1.19578	6.39793e-05
ENSG00000182492	BGN	3.27034	1.45902	1.40178e-09	1.38112	-0.707883	0.0301491	0.989852	-1.2842	1.70094e-05
ENSG00000158747	NBL1	3.74183	1.4476	1.64084e-09	1.39467	-0.940693	0.00223254	1.348	-0.988142	0.00123249
ENSG00000115306	SPTBN1	1.47136	1.45062	1.71251e-09	0.711356	-0.456415	0.201005	0.357973	-1.65251	1.94737e-08
ENSG00000172403	SYNPO2	2.44905	1.44446	1.94533e-09	1.11377	-0.576391	0.0892283	0.676905	-1.4438	1.00492e-06
ENSG00000161011	SQSTM1	4.6289	1.43468	2.30759e-09	1.81663	-0.853843	0.0063536	1.6036	-1.0626	0.000450723
ENSG00000196208	GREB1	1.29771	1.43317	2.82356e-09	0.521084	-0.812816	0.010446	0.438286	-1.10732	0.000255524
ENSG00000152518	ZFP36L2	5.70679	1.42789	2.89469e-09	2.68971	-0.516765	0.134346	1.52846	-1.50365	3.16641e-07
ENSG00000080371	RAB21	1.4325	1.4187	3.91413e-09	0.609231	-0.714267	0.0279644	0.459281	-1.20365	5.92298e-05
ENSG00000143384	MCL1	6.39337	1.41426	4.04515e-09	3.04307	-0.504828	0.144992	1.72742	-1.49504	3.62678e-07
ENSG00000087074	PPP1R15A	8.17517	1.40209	5.66426e-09	4.15306	-0.385078	0.299808	1.98899	-1.67365	1.13584e-08
ENSG00000147872	PLIN2	2.05995	1.41233	6.69471e-09	0.91732	-0.631806	0.0606658	0.624464	-1.30222	1.52712e-05
ENSG00000008441	NFIX	1.02271	1.38958	9.06105e-09	0.484899	-0.52456	0.128695	0.291774	-1.41466	1.78976e-06
ENSG00000174080	CTSF	1.16701	1.38615	9.20567e-09	0.444083	-0.932392	0.00253185	0.448918	-0.900526	0.00376518
ENSG00000164442	CITED2	1.41109	1.38794	9.73896e-09	0.587366	-0.768882	0.0166373	0.48894	-1.08361	0.000362873
ENSG00000175727	MLXIP	1.02908	1.38358	1.02702e-08	0.498532	-0.486451	0.165695	0.285878	-1.46194	7.36121e-07
ENSG00000197321	SVIL	1.4733	1.37724	1.17289e-08	0.687861	-0.560172	0.100383	0.441324	-1.33819	6.56331e-06
ENSG00000174718	KIAA1551	1.69197	1.37365	1.33957e-08	0.788014	-0.566679	0.0964512	0.512168	-1.3221	8.84332e-06
ENSG00000075420	FNDC3B	1.47559	1.36928	1.44236e-08	0.641387	-0.698245	0.0324679	0.497963	-1.13807	0.000158206
ENSG00000114784	EIF1B	3.96529	1.3667	1.4527e-08	1.47605	-0.98123	0.00133492	1.60172	-0.822599	0.00908977
ENSG00000187193	MT1X	1.30902	1.3717	1.78733e-08	0.389805	-1.36691	4.29634e-06	0.626698	-0.507273	0.158945
ENSG00000115738	ID2	4.87441	1.35589	2.02663e-08	1.87383	-0.9289	0.00265157	1.93611	-0.858019	0.00620548
ENSG00000168056	LTBP3	1.21368	1.34899	2.42574e-08	0.505392	-0.78732	0.0134975	0.446237	-0.998158	0.00110651
ENSG00000170345	FOS	29.8716	1.33993	2.93494e-08	13.94	-0.580286	0.0859852	9.57074	-1.24116	3.17039e-05
ENSG00000198355	PIM3	1.0998	1.34334	2.94465e-08	0.479668	-0.704905	0.0308371	0.38522	-1.08562	0.00034635
ENSG00000106991	ENG	1.09908	1.33369	3.72725e-08	0.500933	-0.627744	0.059831	0.368425	-1.16621	0.000106988
ENSG00000086061	DNAJA1	15.9295	1.32676	3.90625e-08	6.97748	-0.705505	0.0298817	5.69692	-1.05749	0.000480724
ENSG00000182463	TSHZ2	1.55411	1.32951	4.00689e-08	0.656392	-0.771104	0.0159515	0.578724	-0.985148	0.00131783
ENSG00000076706	MCAM	1.06537	1.34182	4.38559e-08	0.567473	-0.323628	0.422089	0.266938	-1.65155	2.97488e-08
ENSG00000153944	MSI2	1.11047	1.31762	5.48726e-08	0.527943	-0.556428	0.103297	0.359581	-1.23316	3.76146e-05
ENSG00000145012	LPP	2.13346	1.31307	5.86587e-08	0.992691	-0.599591	0.0741566	0.718893	-1.16712	0.000101797
ENSG00000146674	IGFBP3	4.30987	1.32031	5.88696e-08	2.08897	-0.518413	0.135768	1.34747	-1.29196	1.60518e-05
ENSG00000115310	RTN4	5.16767	1.31021	5.90956e-08	2.31945	-0.668586	0.0417902	1.83837	-1.0746	0.000378995
ENSG00000134333	LDHA	4.40493	1.30119	7.81359e-08	1.7555	-0.890972	0.00418141	1.82068	-0.813392	0.0101243
ENSG00000137693	YAP1	1.34696	1.30084	8.05086e-08	0.635556	-0.579534	0.0868854	0.454099	-1.17198	9.51903e-05
ENSG00000143819	EPHX1	1.31661	1.29853	8.40042e-08	0.521684	-0.902573	0.00363329	0.549332	-0.797633	0.0120212
ENSG00000113369	ARRDC3	1.70392	1.29332	1.04818e-07	0.713071	-0.806196	0.011272	0.676548	-0.889181	0.0044412
ENSG00000204592	HLA-E	2.74367	1.278	1.37195e-07	1.31527	-0.561621	0.099071	0.939734	-1.15575	0.000119981
ENSG00000103196	CRISPLD2	1.27259	1.26167	2.28676e-07	0.620121	-0.539159	0.117388	0.437572	-1.15681	0.000126578
ENSG00000172037	LAMB2	1.08076	1.24864	2.94614e-07	0.529144	-0.537115	0.118107	0.377359	-1.13661	0.000164013
ENSG00000122786	CALD1	18.0954	1.24423	2.96856e-07	8.89744	-0.531535	0.120643	6.32674	-1.1367	0.000154661
ENSG00000197019	SERTAD1	2.32952	1.22648	4.78733e-07	1.11754	-0.587749	0.0814479	0.868354	-1.03394	0.000684452
ENSG00000075785	RAB7A	2.149	1.222	5.15854e-07	0.945359	-0.751568	0.0192601	0.896048	-0.837628	0.0077507
ENSG00000147526	TACC1	1.37473	1.22232	5.32718e-07	0.692149	-0.498072	0.152856	0.481883	-1.14284	0.000148534
ENSG00000178381	ZFAND2A	1.66484	1.21868	6.11457e-07	0.641387	-0.993105	0.00120196	0.792328	-0.597858	0.0792386
ENSG00000141543	EIF4A3	3.00335	1.21051	6.86978e-07	1.36698	-0.694742	0.0335203	1.22561	-0.882079	0.00468523
ENSG00000158615	PPP1R15B	1.25691	1.2075	7.7257e-07	0.746255	-0.181431	0.722412	0.333762	-1.61788	3.88747e-08
ENSG00000062716	VMP1	4.74994	1.20191	8.31396e-07	2.53425	-0.397418	0.280677	1.57554	-1.24791	2.88972e-05
ENSG00000171867	PRNP	1.92553	1.1785	1.40558e-06	0.875819	-0.71308	0.0281297	0.82449	-0.812385	0.0102533
ENSG00000266964	FXYD1	1.13924	1.1773	1.49027e-06	0.527686	-0.679928	0.038538	0.478756	-0.846593	0.00712639
ENSG00000187955	COL14A1	3.34178	1.17303	1.57027e-06	1.64462	-0.568622	0.0939625	1.31254	-0.969195	0.00159124
ENSG00000116044	NFE2L2	2.62306	1.17108	1.59848e-06	1.21649	-0.681084	0.0375465	1.11099	-0.835902	0.00781271
ENSG00000139146	SINHCAF	1.04039	1.16813	1.85254e-06	0.511995	-0.571289	0.0930269	0.411843	-0.957711	0.00189683
ENSG00000175183	CSRP2	2.08558	1.16678	1.98943e-06	0.742139	-1.15929	0.000113696	1.1235	-0.392078	0.317564
ENSG00000162909	CAPN2	1.04111	1.15664	2.32346e-06	0.5649	-0.390105	0.292283	0.364941	-1.17555	9.0471e-05
ENSG00000177606	JUN	30.2179	1.1478	2.66418e-06	16.5942	-0.371848	0.321373	10.5567	-1.18612	7.41058e-05
ENSG00000177469	CAVIN1	2.71096	1.14594	2.84417e-06	1.54953	-0.293877	0.475371	0.886936	-1.29906	1.23445e-05
ENSG00000213626	LBH	1.25126	1.14059	3.46935e-06	0.64293	-0.50457	0.147504	0.48894	-0.994853	0.00119453
ENSG00000179820	MYADM	2.12187	1.1304	3.96234e-06	1.07732	-0.533189	0.119992	0.856561	-0.942845	0.00222642
ENSG00000164463	CREBRF	1.12521	1.12317	4.84388e-06	0.624666	-0.364685	0.337092	0.403892	-1.15172	0.000131669
ENSG00000107372	ZFAND5	3.86931	1.11461	5.44206e-06	2.25729	-0.271684	0.523465	1.29672	-1.27399	1.8405e-05
ENSG00000136603	SKIL	1.49277	1.10637	6.81206e-06	0.838947	-0.350459	0.363491	0.54156	-1.14206	0.000150712
ENSG00000120705	ETF1	1.16973	1.10195	7.44248e-06	0.64636	-0.386228	0.299213	0.439269	-1.08447	0.000345416
ENSG00000168300	PCMTD1	1.44817	1.09997	7.50788e-06	0.745398	-0.524383	0.127635	0.602845	-0.904368	0.00356139
ENSG00000115419	GLS	1.27746	1.09539	8.5018e-06	0.734679	-0.31145	0.439732	0.45526	-1.17844	8.7231e-05
ENSG00000269893	SNHG8	5.8327	1.08596	9.68907e-06	2.83153	-0.642975	0.0519249	2.66009	-0.74795	0.0197722
ENSG00000104695	PPP2CB	1.78495	1.08443	1.02577e-05	0.905144	-0.561651	0.0989151	0.775622	-0.836056	0.00784379
ENSG00000013441	CLK1	2.47983	1.08052	1.1154e-05	1.35995	-0.413639	0.257831	0.977345	-1.01146	0.000910957
ENSG00000123505	AMD1	2.11235	1.07613	1.23737e-05	1.12431	-0.47399	0.178782	0.87425	-0.927474	0.00270877
ENSG00000102024	PLS3	1.04132	1.0596	1.77552e-05	0.582993	-0.385625	0.300553	0.412647	-1.01288	0.000919941
ENSG00000018408	WWTR1	1.75596	1.03774	2.64025e-05	1.01464	-0.336803	0.388916	0.689234	-1.04141	0.000609366
ENSG00000178607	ERN1	1.16007	1.03811	2.7888e-05	0.594655	-0.567875	0.0959923	0.533877	-0.757829	0.0185517
ENSG00000183722	LHFPL6	1.95595	1.0278	3.26006e-05	0.988919	-0.59993	0.0741619	0.928388	-0.70742	0.0298953
ENSG00000134352	IL6ST	2.41419	1.02555	3.29449e-05	1.45041	-0.266955	0.53359	0.910253	-1.11798	0.000205529
ENSG00000146457	WTAP	1.73248	1.01707	4.02659e-05	0.838862	-0.687018	0.0360283	0.873893	-0.601423	0.0763501
ENSG00000153487	ING1	1.26157	1.01544	4.17372e-05	0.707583	-0.408588	0.263933	0.537004	-0.910556	0.00336661
ENSG00000100380	ST13	5.57538	1.00934	4.40252e-05	2.97036	-0.511522	0.137853	2.56048	-0.777896	0.0144787
ENSG00000165997	ARL5B	1.06294	1.01164	4.65957e-05	0.618321	-0.33945	0.386301	0.432212	-0.993529	0.0012154
ENSG00000196683	TOMM7	7.75114	1.00375	4.87228e-05	3.53397	-0.80549	0.0108015	4.21071	-0.47009	0.195801
ENSG00000124831	LRRFIP1	1.10159	1.00314	5.37041e-05	0.6383	-0.352375	0.360416	0.457137	-0.962341	0.00180106
ENSG00000160789	LMNA	5.05142	0.99704	5.6437e-05	2.81653	-0.431284	0.232377	2.23315	-0.853377	0.00642506
ENSG00000173221	GLRX	1.03345	1.00338	5.65063e-05	0.523656	-0.60996	0.0701083	0.506986	-0.660657	0.0474979
ENSG00000051108	HERPUD1	2.29924	0.989692	6.55344e-05	1.25036	-0.483879	0.167368	1.06141	-0.779546	0.0144403
ENSG00000198604	BAZ1A	1.59756	0.978668	8.29838e-05	1.01524	-0.183191	0.717236	0.597485	-1.15719	0.000120338
ENSG00000113811	SELENOK	2.69578	0.975903	8.42025e-05	1.32796	-0.678947	0.0384294	1.41492	-0.551335	0.111042
ENSG00000106538	RARRES2	6.26675	0.97323	8.75064e-05	2.66981	-0.945344	0.00209586	3.73598	-0.309655	0.477172
ENSG00000122691	TWIST1	1.71623	0.967434	0.000107078	0.93567	-0.492448	0.160433	0.817253	-0.735874	0.0233304
ENSG00000250722	SELENOP	3.06176	0.957679	0.000116809	1.59412	-0.585973	0.0818615	1.55794	-0.619809	0.0648674
ENSG00000224032	EPB41L4A-AS1	2.3774	0.956988	0.000117858	1.18614	-0.666348	0.0426442	1.26474	-0.537262	0.122987
ENSG00000169604	ANTXR1	1.82954	0.955837	0.000122626	1.11411	-0.283515	0.49836	0.765081	-0.975102	0.00147524
ENSG00000111790	FGFR1OP2	1.4199	0.9556	0.000123434	0.816224	-0.397233	0.280665	0.644476	-0.82938	0.00848568
ENSG00000119048	UBE2B	2.47582	0.951788	0.000129541	1.27368	-0.61207	0.0666835	1.28645	-0.584373	0.0863269
ENSG00000144560	VGLL4	1.11376	0.953207	0.000130751	0.644731	-0.385043	0.30083	0.502788	-0.840439	0.0075714
ENSG00000088448	ANKRD10	1.38948	0.951421	0.000133621	0.746512	-0.53012	0.122688	0.689323	-0.67018	0.0422247
ENSG00000114023	FAM162A	1.19235	0.948473	0.00013997	0.581364	-0.713996	0.0277319	0.655822	-0.479412	0.185488
ENSG00000135241	PNPLA8	1.00496	0.949406	0.000142194	0.60846	-0.298973	0.466828	0.428638	-0.943711	0.00225351
ENSG00000142871	CYR61	5.66807	0.946808	0.000147041	4.0355	0.0318628	1	1.79942	-1.45269	8.55463e-07
ENSG00000100664	EIF5	4.69661	0.937604	0.000166135	2.90347	-0.265052	0.537462	1.98167	-0.969655	0.00155432
ENSG00000100644	HIF1A	1.34818	0.930557	0.000197943	0.847779	-0.23533	0.588916	0.560946	-0.998116	0.00111438
ENSG00000170776	AKAP13	1.66534	0.926383	0.000209585	1.10202	-0.13449	0.826272	0.640992	-1.13625	0.0001613
ENSG00000151247	EIF4E	1.31575	0.93332	0.000223613	0.676972	-0.62283	0.0655802	0.701473	-0.547286	0.121033
ENSG00000105974	CAV1	3.75872	0.922484	0.000226834	2.24571	-0.342367	0.379092	1.70937	-0.844951	0.00725801
ENSG00000168610	STAT3	2.44655	0.919323	0.000232631	1.62808	-0.127654	0.841222	0.945094	-1.13396	0.000163667
ENSG00000130222	GADD45G	3.45079	0.920573	0.000240334	1.87014	-0.532431	0.122038	1.77387	-0.622886	0.064545
ENSG00000126524	SBDS	2.23138	0.913757	0.00025494	1.24616	-0.479129	0.172387	1.12002	-0.670886	0.0416713
ENSG00000168710	AHCYL1	1.54759	0.913496	0.000259363	0.946903	-0.300973	0.46193	0.69102	-0.882832	0.00461677
ENSG00000169764	UGP2	1.2975	0.912892	0.000268988	0.725161	-0.478164	0.174699	0.651533	-0.670577	0.0424039
ENSG00000170027	YWHAG	1.38697	0.907171	0.000291242	0.816224	-0.381684	0.305829	0.659663	-0.772996	0.0155126
ENSG00000110172	CHORDC1	2.41677	0.896105	0.000348913	1.49603	-0.289041	0.485838	1.09286	-0.870332	0.00534851
ENSG00000153922	CHD1	1.64108	0.896662	0.000353334	1.19282	0.0416591	1	0.557015	-1.36729	4.00116e-06
ENSG00000004478	FKBP4	1.42713	0.892349	0.000375453	0.863985	-0.335483	0.391786	0.669669	-0.806045	0.0110231
ENSG00000063046	EIF4B	3.62594	0.888857	0.000385599	2.27495	-0.266904	0.533085	1.62798	-0.887302	0.00429486
ENSG00000143878	RHOB	4.15526	0.885494	0.000413618	2.54968	-0.313353	0.434421	1.93611	-0.822871	0.00906365
ENSG00000105993	DNAJB6	3.59087	0.879904	0.000451013	2.1754	-0.342183	0.3775	1.71768	-0.77874	0.0144505
ENSG00000129757	CDKN1C	2.20282	0.880697	0.000455303	1.20637	-0.537051	0.117516	1.18586	-0.560982	0.104223
ENSG00000173812	EIF1	29.9899	0.87524	0.000478012	16.394	-0.543978	0.111014	16.302	-0.546234	0.114558
ENSG00000197746	PSAP	3.96193	0.852962	0.000698987	2.53382	-0.25209	0.558543	1.83882	-0.849022	0.00671049
ENSG00000125868	DSTN	6.65378	0.851931	0.00071181	3.81994	-0.464822	0.189026	3.54721	-0.596797	0.0781577
ENSG00000196507	TCEAL3	1.4773	0.852675	0.00072173	0.827372	-0.511811	0.138677	0.80832	-0.54771	0.114599
ENSG00000150991	UBC	25.0614	0.841989	0.000828972	15.3561	-0.344365	0.372585	12.5478	-0.718477	0.0264002
ENSG00000103994	ZNF106	1.31353	0.837678	0.000925397	0.857297	-0.221349	0.622422	0.60749	-0.864276	0.00579152
ENSG00000174437	ATP2A2	1.32205	0.825268	0.00111593	0.880106	-0.189653	0.702582	0.606508	-0.886072	0.00446861
ENSG00000154640	BTG3	1.49634	0.82349	0.00114461	0.854296	-0.493528	0.157145	0.836371	-0.525862	0.13448
ENSG00000154582	ELOC	2.47797	0.820093	0.00119238	1.25679	-0.718492	0.0265193	1.55634	-0.304751	0.486356
ENSG00000087086	FTL	48.3859	0.81808	0.00120353	25.3938	-0.656318	0.0463114	29.5791	-0.358648	0.374343
ENSG00000140941	MAP1LC3B	3.50648	0.816168	0.00125398	2.13433	-0.374227	0.317214	1.84257	-0.645466	0.0521465
ENSG00000106211	HSPB1	11.8093	0.808284	0.00141675	6.68037	-0.520947	0.130011	6.80952	-0.47675	0.188522
ENSG00000168140	VASN	1.09386	0.809463	0.00143255	0.663595	-0.38505	0.301073	0.583012	-0.623268	0.0637771
ENSG00000026025	VIM	88.8342	0.793007	0.00175414	47.6711	-0.630401	0.057146	55.0162	-0.349756	0.391979
ENSG00000109472	CPE	1.28104	0.795968	0.00179353	0.785784	-0.3723	0.323407	0.687804	-0.618084	0.0673299
ENSG00000197694	SPTAN1	1.28197	0.7884	0.00196709	0.894083	-0.119786	0.861669	0.583995	-0.920563	0.00298571
ENSG00000162545	CAMK2N1	1.8644	0.78456	0.00204994	1.24084	-0.217793	0.629776	0.917132	-0.78533	0.0136546
ENSG00000163660	CCNL1	6.25895	0.77237	0.00241845	4.52006	-0.0588653	1	2.77257	-0.979776	0.00136976
ENSG00000133639	BTG1	7.35911	0.769031	0.00253479	4.98104	-0.194401	0.689362	3.62779	-0.791066	0.0127253
ENSG00000154380	ENAH	1.55568	0.767945	0.00262008	1.11685	-0.0742471	0.976122	0.701741	-0.950308	0.00204115
ENSG00000115541	HSPE1	11.6477	0.762108	0.00278521	6.44062	-0.593709	0.0768151	7.31258	-0.343589	0.404797
ENSG00000168785	TSPAN5	1.07969	0.763402	0.00281316	0.68709	-0.321569	0.418298	0.582833	-0.628465	0.0608937
ENSG00000106299	WASL	1.16308	0.757496	0.00302878	0.750028	-0.299309	0.464751	0.623303	-0.645616	0.0523891
ENSG00000169554	ZEB2	1.87013	0.757431	0.00304824	1.39562	-0.000646721	1	0.804746	-1.03951	0.000628707
ENSG00000130402	ACTN4	1.63249	0.754957	0.00316955	1.10734	-0.199691	0.67587	0.821452	-0.762481	0.0173665
ENSG00000169756	LIMS1	2.43116	0.748684	0.00341915	1.59215	-0.274638	0.517616	1.29547	-0.661746	0.045405
ENSG00000087245	MMP2	2.97021	0.748946	0.00341915	2.02371	-0.194871	0.688635	1.50023	-0.759414	0.0177741
ENSG00000153201	RANBP2	1.01112	0.750819	0.00342488	0.741539	-0.0419341	1	0.454278	-0.967594	0.00168179
ENSG00000100979	PLTP	1.51188	0.747898	0.00346354	0.817082	-0.645699	0.0510929	0.986904	-0.276942	0.55258
ENSG00000100234	TIMP3	1.64559	0.75576	0.00351937	1.27283	0.0743779	0.952005	0.663773	-1.15284	0.00015494
ENSG00000105373	NOP53	4.56054	0.744371	0.00357385	2.84174	-0.375887	0.314073	2.59774	-0.54061	0.119736
ENSG00000072364	AFF4	1.67278	0.742389	0.00376556	1.17542	-0.136558	0.820663	0.816985	-0.824136	0.00898794
ENSG00000109971	HSPA8	12.1445	0.737447	0.00394348	7.30529	-0.449097	0.207119	7.26201	-0.453348	0.217488
ENSG00000105223	PLD3	1.09135	0.738784	0.00396068	0.679973	-0.379735	0.309159	0.626876	-0.528371	0.131627
ENSG00000151327	FAM177A1	1.19135	0.736797	0.00409104	0.706811	-0.476019	0.17664	0.723271	-0.424737	0.26185
ENSG00000050165	DKK3	1.197	0.735703	0.00413073	0.715129	-0.463335	0.191607	0.722646	-0.436151	0.244864
ENSG00000183087	GAS6	1.72081	0.732491	0.00433612	0.974427	-0.56785	0.0947947	1.09947	-0.329144	0.437672
ENSG00000073712	FERMT2	1.70678	0.722084	0.00492921	1.24007	-0.0820291	0.957141	0.820648	-0.864726	0.00564815
ENSG00000134853	PDGFRA	2.05931	0.721948	0.0049471	1.40393	-0.212389	0.641848	1.08651	-0.696782	0.0327942
ENSG00000023287	RB1CC1	1.39556	0.719991	0.00512885	1.04928	-0.0119453	1	0.636704	-0.959252	0.00182854
ENSG00000124942	AHNAK	2.4789	0.719016	0.0051548	1.87228	-0.00312936	1	1.12421	-0.970475	0.00156378
ENSG00000204256	BRD2	2.88854	0.718326	0.00521281	2.14359	-0.0406493	1	1.3514	-0.915823	0.00310763
ENSG00000112769	LAMA4	1.38332	0.713479	0.0056313	0.884822	-0.34533	0.372941	0.800637	-0.53053	0.130118
ENSG00000233016	SNHG7	2.24706	0.711173	0.00567674	1.33379	-0.492122	0.157681	1.41286	-0.374456	0.344564
ENSG00000234745	HLA-B	5.00289	0.705664	0.00617522	3.75803	-0.0243857	1	2.34804	-0.918001	0.00302267
ENSG00000135821	GLUL	1.45554	0.706219	0.00624407	1.00881	-0.190019	0.702394	0.77053	-0.700601	0.0321461
ENSG00000114439	BBX	1.21876	0.692767	0.00739043	0.846064	-0.196228	0.685479	0.658055	-0.672935	0.0413243
ENSG00000130203	APOE	11.7509	0.686487	0.00796812	8.03637	-0.230927	0.59734	6.53561	-0.62242	0.0637508
ENSG00000133104	SPART	1.04168	0.684278	0.00826558	0.746341	-0.137875	0.817693	0.546027	-0.732521	0.0234485
ENSG00000137575	SDCBP	2.12001	0.681565	0.00846096	1.28029	-0.478775	0.172798	1.36498	-0.348527	0.395697
ENSG00000198467	TPM2	10.2907	0.68043	0.00855614	6.59085	-0.365463	0.33314	6.24402	-0.463154	0.205657
ENSG00000096384	HSP90AB1	32.3812	0.678882	0.00864781	23.0475	-0.155369	0.777759	17.287	-0.702723	0.0305759
ENSG00000101335	MYL9	5.1608	0.679469	0.00878117	2.96616	-0.574578	0.0900376	3.48914	-0.254559	0.596664
ENSG00000100300	TSPO	1.43472	0.67872	0.008833	0.851724	-0.513475	0.136837	0.942682	-0.310997	0.47534
ENSG00000188290	HES4	1.36543	0.680846	0.00890387	0.852152	-0.415677	0.257408	0.851291	-0.410997	0.286272
ENSG00000205403	CFI	1.24976	0.668983	0.0100513	0.768721	-0.451863	0.204901	0.804031	-0.358547	0.376511
ENSG00000064666	CNN2	1.1892	0.666835	0.0103447	0.822312	-0.222503	0.619222	0.672706	-0.603675	0.0746878
ENSG00000167779	IGFBP6	2.10383	0.664938	0.0108214	1.27025	-0.490381	0.16205	1.38588	-0.31545	0.467215
ENSG00000085063	CD59	1.98458	0.662721	0.0108216	1.29383	-0.342731	0.376915	1.21168	-0.463114	0.206195
ENSG00000204103	MAFB	1.77815	0.663547	0.0113313	1.22772	-0.227873	0.609146	1.01299	-0.592743	0.0838049
ENSG00000110958	PTGES3	5.88989	0.656849	0.0115119	3.78761	-0.373759	0.317519	3.68148	-0.42235	0.26299
ENSG00000167996	FTH1	49.392	0.656267	0.0115511	27.6354	-0.640505	0.0528011	35.1982	-0.166183	0.802103
ENSG00000006652	IFRD1	2.08064	0.649137	0.0128557	1.50563	-0.14288	0.805032	1.1403	-0.673749	0.0408533
ENSG00000165732	DDX21	1.79182	0.648795	0.0128877	1.30292	-0.133193	0.828139	0.976005	-0.685217	0.0366805
ENSG00000166233	ARIH1	1.3884	0.647034	0.013307	1.10262	0.0499646	1	0.661539	-0.927592	0.00272854
ENSG00000185650	ZFP36L1	9.17627	0.644429	0.0134395	7.01427	-0.0328562	1	4.67848	-0.808337	0.0105207
ENSG00000152492	CCDC50	1.01355	0.644591	0.013732	0.778324	-0.0229986	1	0.512883	-0.821607	0.00934761
ENSG00000008294	SPAG9	1.61058	0.642789	0.0138851	1.22927	-0.0371814	1	0.825472	-0.79982	0.0116921
ENSG00000155090	KLF10	2.08021	0.639025	0.0146508	1.6123	-0.00770751	1	1.04765	-0.833791	0.0081507
ENSG00000116752	BCAS2	1.22606	0.632646	0.0158816	0.795131	-0.373946	0.319119	0.786253	-0.389545	0.320193
ENSG00000133872	SARAF	3.11208	0.628895	0.0162454	2.0779	-0.3193	0.420657	1.94424	-0.442214	0.23383
ENSG00000140416	TPM1	7.30922	0.628639	0.0163591	5.04809	-0.252189	0.558543	4.39323	-0.515644	0.144189
ENSG00000140575	IQGAP1	1.32176	0.629521	0.0163696	0.962937	-0.143339	0.803944	0.741228	-0.644228	0.0530199
ENSG00000177410	ZFAS1	7.89315	0.623788	0.0172054	4.75484	-0.522722	0.127978	5.50502	-0.232029	0.642278
ENSG00000142173	COL6A2	7.00773	0.620187	0.0180223	4.49725	-0.403195	0.270662	4.62336	-0.343376	0.405208
ENSG00000130255	RPL36	35.3806	0.619583	0.0180412	19.6237	-0.681114	0.0371897	26.5731	-0.086397	0.98421
ENSG00000171988	JMJD1C	2.68683	0.620633	0.0180904	2.11966	0.015843	1	1.35962	-0.837037	0.00775736
ENSG00000120306	CYSTM1	1.03588	0.621018	0.0181904	0.671055	-0.38419	0.30186	0.676101	-0.363551	0.366471
ENSG00000133112	TPT1	92.6681	0.615632	0.0188755	57.405	-0.474789	0.176147	63.6787	-0.267064	0.575816
ENSG00000105856	HBP1	1.03101	0.612632	0.0200267	0.727219	-0.221277	0.622254	0.619104	-0.528076	0.132152
ENSG00000005483	KMT2E	1.86798	0.61193	0.0200362	1.44981	-0.0251313	1	0.985117	-0.768113	0.0162427
ENSG00000138448	ITGAV	1.00467	0.611314	0.0204228	0.807564	0.0485849	1	0.501448	-0.867541	0.00558616
ENSG00000084234	APLP2	1.92853	0.608162	0.0208392	1.53367	0.0233679	1	0.985385	-0.827647	0.00859375
ENSG00000079819	EPB41L2	1.53485	0.606424	0.021346	1.25165	0.0756728	0.94742	0.75436	-0.898216	0.00383333
ENSG00000168003	SLC3A2	2.08815	0.60454	0.0217183	1.4781	-0.220022	0.624271	1.26412	-0.51834	0.14158
ENSG00000229117	RPL41	90.9377	0.602721	0.0218906	54.0601	-0.562276	0.0976401	65.9472	-0.169392	0.800884
ENSG00000166012	TAF1D	2.34748	0.601521	0.0224709	1.70268	-0.172834	0.743294	1.38499	-0.568649	0.0977328
ENSG00000111897	SERINC1	1.3053	0.595205	0.024249	0.967139	-0.133928	0.827354	0.756594	-0.60581	0.0732149
ENSG00000172115	CYCS	3.36339	0.586241	0.0268812	2.09754	-0.482182	0.169267	2.38887	-0.222667	0.666744
ENSG00000091527	CDV3	1.44094	0.586043	0.0269439	1.09456	-0.0894211	0.939718	0.819576	-0.646922	0.0517533
ENSG00000013583	HEBP1	1.19056	0.572802	0.0311327	0.773094	-0.413433	0.257973	0.828867	-0.271664	0.565705
ENSG00000143248	RGS5	2.28929	0.584529	0.03153	2.04935	0.263008	0.520523	0.98199	-1.1506	0.000191884
ENSG00000125691	RPL23	20.2582	0.565112	0.0333996	14.1182	-0.279872	0.504824	13.2483	-0.398699	0.302907
ENSG00000163602	RYBP	1.195	0.564044	0.0344329	0.924951	-0.0669798	0.994226	0.686732	-0.642606	0.0538234
ENSG00000080503	SMARCA2	1.00474	0.56189	0.0354745	0.783641	-0.0527191	1	0.573274	-0.657245	0.0476828
ENSG00000119801	YPEL5	1.21884	0.560487	0.035828	0.871274	-0.232312	0.595652	0.779732	-0.443934	0.232619
ENSG00000102786	INTS6	2.45234	0.558412	0.0368508	1.73509	-0.254531	0.558543	1.59243	-0.41694	0.274252
ENSG00000101367	MAPRE1	1.12421	0.554663	0.0381188	0.850094	-0.12231	0.854615	0.677084	-0.561803	0.103508
ENSG00000163453	IGFBP7	34.7263	0.551879	0.0389708	23.7539	-0.32648	0.408089	23.6177	-0.332323	0.429454
ENSG00000159176	CSRP1	2.17426	0.549174	0.0401843	1.44638	-0.383173	0.302797	1.52703	-0.271418	0.566142
ENSG00000186591	UBE2H	1.29793	0.542013	0.0434834	1.03291	-0.0257798	1	0.743997	-0.662124	0.0453981
ENSG00000197043	ANXA6	1.00417	0.54154	0.043798	0.723789	-0.229584	0.601076	0.654571	-0.421319	0.266184
ENSG00000196141	SPATS2L	1.43357	0.540743	0.0440426	1.10571	-0.0919806	0.932028	0.860135	-0.578428	0.0910875
ENSG00000172809	RPL38	16.4325	0.535745	0.04573	9.62877	-0.635326	0.0549097	13.1124	-0.0245697	1
ENSG00000115540	MOB4	1.0094	0.537182	0.045953	0.660594	-0.423514	0.244083	0.732026	-0.216722	0.681028
ENSG00000148180	GSN	2.87988	0.535271	0.0462509	2.16451	-0.149378	0.794247	1.80237	-0.503116	0.157577
ENSG00000167658	EEF2	9.55535	0.533205	0.0469281	7.48922	-0.064463	1	5.67914	-0.601288	0.0750441
ENSG00000092964	DPYSL2	1.0333	0.534219	0.0472961	0.753372	-0.211901	0.643678	0.671992	-0.430921	0.253222
ENSG00000127920	GNG11	2.31864	0.531518	0.0481587	1.45675	-0.506215	0.143616	1.75752	-0.132471	0.876239
ENSG00000122257	RBBP6	1.94306	0.52915	0.0497414	1.74315	0.222653	0.58369	0.933123	-0.988994	0.00124145
ENSG00000143198	MGST3	3.62723	0.524198	0.0516335	2.35452	-0.448662	0.20771	2.69672	-0.176788	0.782037
ENSG00000132386	SERPINF1	4.63255	0.522118	0.0528748	3.48475	-0.157563	0.773719	2.95598	-0.475664	0.189615
ENSG00000168264	IRF2BP2	1.15041	0.52236	0.0532307	0.981201	0.106446	0.86789	0.613119	-0.807896	0.0108195
ENSG00000134851	TMEM165	1.09458	0.520257	0.0542116	0.83466	-0.131038	0.832854	0.688698	-0.503429	0.158367
ENSG00000090621	PABPC4	1.39112	0.508573	0.0607698	1.1996	0.119142	0.83447	0.746766	-0.804142	0.0111825
ENSG00000144746	ARL6IP5	1.65432	0.507177	0.0614223	1.20689	-0.230832	0.597319	1.11921	-0.374312	0.345076
ENSG00000109046	WSB1	3.41529	0.504393	0.0629491	2.5839	-0.15922	0.773719	2.22386	-0.449627	0.223126
ENSG00000168906	MAT2A	1.14361	0.496885	0.0686445	0.924608	-0.0275607	1	0.691378	-0.594473	0.0806586
ENSG00000089289	IGBP1	1.36228	0.49405	0.0698013	0.981887	-0.264861	0.538367	0.951973	-0.320997	0.451508
ENSG00000070756	PABPC1	6.11744	0.485329	0.075393	5.06884	0.015044	1	3.64146	-0.631318	0.0585983
ENSG00000115461	IGFBP5	14.6257	0.480717	0.0792581	11.9882	-0.011477	1	8.91036	-0.591506	0.0819807
ENSG00000034510	TMSB10	60.2092	0.47933	0.0795659	35.0762	-0.685184	0.0358237	51.6385	0.0822493	0.96458
ENSG00000215301	DDX3X	3.56925	0.477518	0.0813737	3.31223	0.255368	0.524389	1.78325	-0.95307	0.0019338
ENSG00000130202	NECTIN2	1.17188	0.474629	0.0839172	0.860298	-0.242624	0.570807	0.825651	-0.319179	0.456066
ENSG00000112110	MRPL18	2.33023	0.472873	0.0849884	1.60329	-0.372504	0.320307	1.75779	-0.185901	0.758106
ENSG00000142192	APP	2.55356	0.469743	0.0873726	2.11503	0.00189956	1	1.56134	-0.592369	0.0809877
ENSG00000156976	EIF4A2	7.61393	0.468001	0.0883343	5.63331	-0.232002	0.594888	5.37021	-0.321993	0.448218
ENSG00000126777	KTN1	2.19531	0.460479	0.0953562	1.83035	0.00850069	1	1.35059	-0.587367	0.0843468
ENSG00000011028	MRC2	1.27996	0.45758	0.0983899	1.00478	-0.119434	0.86217	0.856293	-0.431391	0.252197
ENSG00000099622	CIRBP	6.11028	0.454257	0.10026	4.30021	-0.341894	0.37727	4.62586	-0.192715	0.741674
ENSG00000171858	RPS21	14.5687	0.453281	0.101087	9.2093	-0.5502	0.106105	12.1314	6.16896e-05	1
ENSG00000101160	CTSZ	1.14618	0.449546	0.105587	0.839205	-0.266842	0.534079	0.839409	-0.261901	0.584909
ENSG00000185129	PURA	1.49334	0.440057	0.1149	1.27257	0.0384867	1	0.921688	-0.595709	0.0792664
ENSG00000124766	SOX4	11.0493	0.434144	0.119459	8.47668	-0.184599	0.712501	7.8662	-0.328733	0.437291
ENSG00000163565	IFI16	2.47582	0.430425	0.123575	1.86937	-0.219668	0.62495	1.80353	-0.286642	0.528303
ENSG00000176046	NUPR1	4.3924	0.424035	0.130136	2.87724	-0.503412	0.146068	3.68684	-0.00638023	1
ENSG00000102908	NFAT5	1.06423	0.423726	0.132332	1.01267	0.26608	0.502435	0.564877	-0.881542	0.0047999
ENSG00000049618	ARID1B	1.24711	0.420068	0.135562	1.08976	0.0759224	0.946966	0.767761	-0.614521	0.0683525
ENSG00000251562	MALAT1	530.653	0.40525	0.151686	456.766	0.0315906	1	342.262	-0.538326	0.121601
ENSG00000153113	CAST	1.64866	0.401553	0.15695	1.32196	-0.119632	0.8613	1.17112	-0.3571	0.378524
ENSG00000109332	UBE2D3	3.037	0.401043	0.157037	2.45973	-0.0993609	0.911806	2.13336	-0.379057	0.336533
ENSG00000164692	COL1A2	30.4997	0.399874	0.158637	22.3876	-0.299562	0.46392	23.8746	-0.167304	0.802103
ENSG00000162783	IER5	1.80291	0.388245	0.175543	1.59961	0.0824255	0.931031	1.1461	-0.577605	0.0922583
ENSG00000118058	KMT2A	1.40222	0.383644	0.181559	1.35249	0.26199	0.510505	0.785449	-0.8126	0.0102184
ENSG00000162733	DDR2	1.5705	0.382806	0.182402	1.32127	-0.0348279	1	1.08276	-0.428385	0.255765
ENSG00000065154	OAT	1.14969	0.382863	0.182402	0.829172	-0.347235	0.368124	0.936429	-0.100314	0.950863
ENSG00000167553	TUBA1C	1.50357	0.383731	0.182786	1.17267	-0.190243	0.702394	1.13127	-0.258242	0.589904
ENSG00000188243	COMMD6	5.0147	0.379319	0.185908	3.44402	-0.445382	0.211558	4.28361	-0.00559513	1
ENSG00000162407	PLPP3	1.10782	0.379898	0.187178	1.01893	0.153534	0.764499	0.676726	-0.657359	0.0477004
ENSG00000168066	SF1	1.81229	0.378647	0.187589	1.49122	-0.0844411	0.950661	1.29253	-0.366389	0.359257
ENSG00000138760	SCARB2	1.2771	0.37863	0.187944	1.08564	-0.0164185	1	0.874607	-0.444217	0.231789
ENSG00000234545	FAM133B	1.71401	0.372692	0.196739	1.47347	0.00235234	1	1.16781	-0.458382	0.212489
ENSG00000104765	BNIP3L	1.83391	0.369814	0.200683	1.40239	-0.240897	0.574567	1.43671	-0.188809	0.752714
ENSG00000163931	TKT	1.36586	0.369246	0.2017	1.07201	-0.188797	0.703822	1.0422	-0.241552	0.61889
ENSG00000113013	HSPA9	1.48654	0.36932	0.2017	1.35531	0.125483	0.819633	0.937679	-0.605627	0.0731846
ENSG00000136758	YME1L1	2.3361	0.364079	0.210441	2.1483	0.139784	0.789661	1.4678	-0.616697	0.0670812
ENSG00000115484	CCT4	2.02831	0.352447	0.228078	1.61401	-0.174093	0.74018	1.56223	-0.235975	0.63199
ENSG00000197956	S100A6	13.1448	0.344491	0.241388	9.15888	-0.443629	0.214402	11.5958	0.0332244	1
ENSG00000101439	CST3	5.98495	0.343164	0.243487	4.08061	-0.486437	0.163723	5.38183	0.0723074	0.990865
ENSG00000100316	RPL3	61.1516	0.339257	0.249933	49.1805	-0.162965	0.768982	47.4557	-0.231298	0.643866
ENSG00000170889	RPS9	44.7432	0.337266	0.253605	33.2577	-0.322739	0.413779	37.6627	-0.0694299	1
ENSG00000095787	WAC	1.21841	0.338066	0.254053	1.11762	0.112293	0.852012	0.803674	-0.544931	0.116969
ENSG00000083896	YTHDC1	1.26958	0.336518	0.256862	1.20243	0.180797	0.69196	0.80019	-0.630754	0.0594775
ENSG00000196199	MPHOSPH8	1.82883	0.335837	0.257433	1.59155	-0.00206945	1	1.30048	-0.404105	0.294836
ENSG00000120438	TCP1	2.85512	0.334325	0.259778	2.54557	0.0480345	1	1.97166	-0.461184	0.207977
ENSG00000104408	EIF3E	5.59377	0.33169	0.262372	4.41588	-0.206722	0.655351	4.47479	-0.176763	0.781733
ENSG00000142168	SOD1	4.79825	0.330261	0.263678	3.53054	-0.34815	0.365314	4.11423	-0.0371818	1
ENSG00000109475	RPL34	45.5881	0.329175	0.265333	32.3709	-0.41858	0.248251	40.3665	0.0285105	1
ENSG00000171863	RPS7	38.0414	0.32902	0.265691	28.4906	-0.314186	0.430921	32.1506	-0.0678045	1
ENSG00000184007	PTP4A2	1.42885	0.328323	0.268345	1.26374	0.0259435	1	1.007	-0.426852	0.257721
ENSG00000128272	ATF4	2.40775	0.32695	0.270386	1.96197	-0.145985	0.796519	1.87518	-0.233737	0.638412
ENSG00000101558	VAPA	2.49951	0.325209	0.27335	2.03469	-0.149456	0.793878	1.95371	-0.227924	0.652152
ENSG00000114416	FXR1	1.55354	0.324896	0.274526	1.39544	0.0560421	0.996029	1.07856	-0.458045	0.212489
ENSG00000138080	EMILIN1	1.69862	0.324868	0.274977	1.43455	-0.0738934	0.976789	1.27439	-0.308733	0.478924
ENSG00000163359	COL6A3	4.6027	0.324463	0.275109	4.23555	0.107673	0.863757	3.09222	-0.520551	0.139004
ENSG00000145592	RPL37	39.6144	0.321339	0.280274	27.1693	-0.491538	0.157496	36.4276	0.101455	0.921192
ENSG00000127603	MACF1	2.11557	0.319159	0.284826	2.11066	0.281498	0.466532	1.26331	-0.742308	0.0211673
ENSG00000177954	RPS27	48.8861	0.317574	0.286112	31.9665	-0.585137	0.0817371	46.7894	0.183881	0.727848
ENSG00000160888	IER2	10.3178	0.317488	0.287318	9.66607	0.140541	0.787039	6.8348	-0.552155	0.110127
ENSG00000005893	LAMP2	1.15076	0.317756	0.287368	0.975971	-0.07091	0.983854	0.868354	-0.302901	0.490715
ENSG00000167526	RPL13	88.4356	0.314907	0.291008	71.9112	-0.159982	0.773719	70.2378	-0.204275	0.711404
ENSG00000131981	LGALS3	6.52536	0.303689	0.312065	5.10966	-0.245266	0.563439	5.4709	-0.104406	0.94163
ENSG00000133773	CCDC59	1.14103	0.304066	0.312392	0.92075	-0.184215	0.713733	0.927763	-0.165865	0.802709
ENSG00000101745	ANKRD12	1.63063	0.303175	0.314222	1.55553	0.167809	0.724186	1.07776	-0.56683	0.0995659
ENSG00000197111	PCBP2	3.15739	0.299993	0.319491	2.50312	-0.22334	0.615528	2.62856	-0.121645	0.902621
ENSG00000147548	NSD3	1.23108	0.30052	0.319571	1.20491	0.222168	0.584605	0.785628	-0.633939	0.0579419
ENSG00000123562	MORF4L2	3.80839	0.299165	0.321091	2.96444	-0.260773	0.548105	3.23122	-0.0838286	0.990813
ENSG00000128739	SNRPN	1.47573	0.298318	0.323641	1.11394	-0.322528	0.414919	1.28976	-0.0237231	1
ENSG00000111341	MGP	14.3118	0.292251	0.337815	6.54677	-1.24593	2.71886e-05	17.0426	0.66086	0.0278936
ENSG00000140545	MFGE8	1.30702	0.286277	0.351025	1.08247	-0.145593	0.798652	1.06061	-0.183968	0.763918
ENSG00000241343	RPL36A	7.6946	0.281198	0.360121	6.25198	-0.188707	0.703284	6.41492	-0.133845	0.872603
ENSG00000196531	NACA	28.493	0.279265	0.363557	22.6054	-0.238419	0.58014	24.3868	-0.0821399	0.994095
ENSG00000111011	RSRC2	3.58006	0.276216	0.371413	3.24132	0.0318677	1	2.65911	-0.365598	0.360476
ENSG00000072110	ACTN1	1.5214	0.274725	0.375709	1.39939	0.0643486	0.975021	1.10983	-0.401428	0.300004
ENSG00000123096	SSPN	1.64265	0.272484	0.380678	1.53075	0.0904425	0.906709	1.18193	-0.429464	0.253834
ENSG00000139793	MBNL2	1.0157	0.269559	0.388658	0.882507	-0.0603164	1	0.800994	-0.253829	0.598326
ENSG00000151914	DST	2.84137	0.269075	0.389081	2.72795	0.152176	0.766963	1.97229	-0.500302	0.161277
ENSG00000164713	BRI3	2.70158	0.26555	0.396388	2.09711	-0.29292	0.475652	2.40388	-0.0135954	1
ENSG00000162434	JAK1	1.60543	0.259094	0.413145	1.52055	0.11395	0.84732	1.15495	-0.440003	0.238113
ENSG00000197756	RPL37A	34.4606	0.254733	0.423049	25.883	-0.366567	0.330198	32.0067	0.066751	1
ENSG00000163584	RPL22L1	2.17111	0.247225	0.442572	1.65749	-0.340426	0.380942	2.00802	0.0515959	1
ENSG00000122406	RPL5	36.3732	0.244597	0.448202	30.9753	-0.122642	0.852872	30.4133	-0.15739	0.824555
ENSG00000204387	C6orf48	3.41321	0.243097	0.452592	2.90485	-0.125161	0.846607	2.86199	-0.152922	0.836267
ENSG00000063177	RPL18	40.3433	0.241515	0.455726	32.5742	-0.233484	0.590853	35.7381	-0.0426496	1
ENSG00000116161	CACYBP	1.9032	0.242	0.455759	1.62705	-0.116785	0.868965	1.59073	-0.160228	0.818183
ENSG00000196924	FLNA	2.85848	0.238858	0.463563	2.61579	0.0227708	1	2.22065	-0.307472	0.479902
ENSG00000198918	RPL39	38.5488	0.234231	0.47176	27.5771	-0.477159	0.173598	38.1821	0.186212	0.721659
ENSG00000100345	MYH9	1.58267	0.234969	0.472177	1.72008	0.400694	0.241525	0.95376	-0.786525	0.0135826
ENSG00000139644	TMBIM6	3.55322	0.23343	0.47433	3.0393	-0.122792	0.852642	3.00467	-0.143765	0.850344
ENSG00000117614	SYF2	1.81229	0.232852	0.476464	1.52732	-0.153694	0.783194	1.55759	-0.111436	0.927043
ENSG00000167978	SRRM2	3.31508	0.23205	0.478327	3.597	0.394138	0.249672	2.01553	-0.772677	0.0152909
ENSG00000183255	PTTG1IP	1.50429	0.231462	0.480245	1.45341	0.133066	0.800317	1.10197	-0.426618	0.257987
ENSG00000137831	UACA	1.1051	0.232251	0.480915	1.23536	0.464171	0.159042	0.633845	-0.877254	0.00513796
ENSG00000163682	RPL9	38.653	0.230499	0.481356	30.6045	-0.281555	0.501155	35.3827	0.0159805	1
ENSG00000181163	NPM1	16.176	0.22961	0.482327	13.6622	-0.151938	0.787402	13.9345	-0.109472	0.931805
ENSG00000093010	COMT	1.38246	0.221119	0.505943	1.15081	-0.188442	0.704767	1.22266	-0.0628182	1
ENSG00000062194	GPBP1	2.07713	0.219443	0.510343	2.00845	0.124202	0.822654	1.55017	-0.400311	0.301222
ENSG00000107863	ARHGAP21	1.0537	0.216161	0.520431	1.13563	0.363707	0.299826	0.668954	-0.705575	0.0303495
ENSG00000114115	RBP1	11.7239	0.21485	0.522255	9.57124	-0.232939	0.592722	10.6539	-0.0122864	1
ENSG00000188846	RPL14	29.2364	0.214252	0.523496	23.4161	-0.271759	0.52209	27.0605	0.0253228	1
ENSG00000165502	RPL36AL	5.873	0.21346	0.525952	4.9626	-0.164344	0.765908	5.17198	-0.0779247	1
ENSG00000104368	PLAT	1.69626	0.213324	0.528091	1.66006	0.145037	0.774709	1.25786	-0.417311	0.273081
ENSG00000008282	SYPL1	1.03245	0.210189	0.535573	0.867673	-0.178067	0.730225	0.918293	-0.0602765	1
ENSG00000075415	SLC25A3	5.56371	0.209549	0.535912	4.6281	-0.199438	0.674725	5.00242	-0.0386499	1
ENSG00000187109	NAP1L1	6.84775	0.20882	0.53783	6.23748	-0.0126845	1	5.5991	-0.230779	0.645123
ENSG00000111142	METAP2	1.47723	0.207793	0.541859	1.36389	0.0149964	1	1.19068	-0.259852	0.584909
ENSG00000127914	AKAP9	2.25228	0.207753	0.541901	2.33969	0.272162	0.486004	1.54437	-0.569638	0.0971247
ENSG00000134202	GSTM3	1.0668	0.201644	0.542473	0.863128	-0.261683	0.547151	0.994855	0.0303607	1
ENSG00000182899	RPL35A	34.9829	0.199204	0.542473	27.5672	-0.316206	0.426684	33.4951	0.0835437	0.96176
ENSG00000185896	LAMP1	1.26794	0.204701	0.542473	1.11883	-0.0825339	0.955882	1.0808	-0.151055	0.840002
ENSG00000189266	PNRC2	1.28218	0.195342	0.553631	1.21426	0.0582804	0.990292	1.02139	-0.292865	0.514951
ENSG00000186834	HEXIM1	1.25999	0.195977	0.554313	1.21898	0.104707	0.873745	0.975915	-0.347047	0.401993
ENSG00000118181	RPS25	24.7029	0.191133	0.564755	18.9156	-0.379171	0.308011	24.4726	0.14902	0.812025
ENSG00000090863	GLG1	1.07639	0.190267	0.569178	1.0799	0.178864	0.696976	0.801173	-0.42812	0.256425
ENSG00000127314	RAP1B	1.9251	0.189916	0.569391	1.72403	-0.064318	1	1.64969	-0.152519	0.837955
ENSG00000106615	RHEB	2.03755	0.188859	0.571969	1.66332	-0.254283	0.558543	1.9169	0.0377981	1
ENSG00000166710	B2M	28.7004	0.188376	0.572733	24.2961	-0.181393	0.72005	26.1143	-0.0318838	1
ENSG00000156482	RPL30	46.2408	0.187618	0.574772	37.1173	-0.28896	0.483993	44.2301	0.0714845	0.992609
ENSG00000071082	RPL31	9.49529	0.186051	0.579652	8.21747	-0.1383	0.815341	8.48039	-0.0719933	1
ENSG00000100591	AHSA1	1.5375	0.185337	0.582384	1.32951	-0.140544	0.810373	1.3757	-0.0687953	1
ENSG00000141753	IGFBP4	9.39386	0.182358	0.590363	7.8864	-0.203257	0.664651	8.68649	-0.00363465	1
ENSG00000176788	BASP1	2.89613	0.177976	0.602743	2.77554	0.0685386	0.964697	2.33535	-0.28293	0.53756
ENSG00000104529	EEF1D	9.02824	0.175668	0.608748	7.38769	-0.26033	0.548764	8.62368	0.0582882	1
ENSG00000137818	RPLP1	88.1446	0.173527	0.614991	69.895	-0.324611	0.410393	86.7572	0.119772	0.876447
ENSG00000186468	RPS23	52.5103	0.171483	0.620104	42.9016	-0.266882	0.532514	50.5025	0.0690874	0.998523
ENSG00000123975	CKS2	1.81616	0.17145	0.622934	1.30438	-0.518501	0.134025	1.93378	0.288439	0.482282
ENSG00000144713	RPL32	51.6205	0.166132	0.636465	41.1413	-0.320573	0.417892	51.0711	0.124301	0.866425
ENSG00000124614	RPS10	19.519	0.165925	0.637154	16.6766	-0.18138	0.719901	18.1496	-0.00611468	1
ENSG00000104131	EIF3J	1.25097	0.164763	0.641829	1.17559	0.0151823	1	1.05382	-0.207317	0.70532
ENSG00000008517	IL32	1.62075	0.163765	0.645486	1.01962	-0.772163	0.0158023	1.89189	0.489761	0.136917
ENSG00000123349	PFDN5	12.5578	0.161797	0.649233	10.4074	-0.246257	0.560752	12.0773	0.0606625	1
ENSG00000114391	RPL24	31.3791	0.16112	0.651255	26.0297	-0.24499	0.563631	30.1806	0.0602213	1
ENSG00000034713	GABARAPL2	1.57014	0.159023	0.658202	1.34014	-0.18916	0.70271	1.47513	0.00942837	1
ENSG00000213741	RPS29	22.8056	0.154476	0.671561	16.5998	-0.506323	0.142671	24.5416	0.29645	0.461832
ENSG00000134419	RPS15A	38.1402	0.152607	0.676364	30.2758	-0.3395	0.381861	38.5149	0.156152	0.800705
ENSG00000168214	RBPJ	1.02994	0.148874	0.688706	1.02982	0.134304	0.797503	0.823864	-0.321976	0.449699
ENSG00000137876	RSL24D1	2.16102	0.146592	0.694698	1.87185	-0.169628	0.7508	2.0359	0.00453269	1
ENSG00000115268	RPS15	31.0751	0.143633	0.703488	24.6616	-0.347278	0.366393	31.7427	0.172855	0.755409
ENSG00000108679	LGALS3BP	2.4391	0.140661	0.704951	2.05913	-0.226651	0.607566	2.37225	0.0659225	1
ENSG00000183726	TMEM50A	1.37924	0.140306	0.706443	1.23656	-0.10431	0.898692	1.26689	-0.0530486	1
ENSG00000113140	SPARC	14.7682	0.1402	0.706468	14.0708	0.0228633	1	12.7016	-0.186214	0.757404
ENSG00000138326	RPS24	50.9696	0.139735	0.707185	41.5518	-0.297332	0.467324	51.1717	0.132322	0.846743
ENSG00000142156	COL6A1	6.05467	0.139488	0.708319	6.02372	0.114972	0.844111	4.94729	-0.288104	0.524138
ENSG00000168036	CTNNB1	1.808	0.137428	0.715193	1.52681	-0.228717	0.602768	1.76547	0.0715063	0.992659
ENSG00000150093	ITGB1	5.67101	0.135748	0.719694	5.74873	0.152373	0.765908	4.54992	-0.326784	0.438971
ENSG00000134313	KIDINS220	0.951276	0.132154	0.731986	1.07072	0.384358	0.265003	0.656804	-0.614482	0.068413
ENSG00000137409	MTCH1	1.86726	0.131546	0.732839	1.77822	0.0142475	1	1.62772	-0.166454	0.802103
ENSG00000096746	HNRNPH3	2.25515	0.130368	0.734042	2.26706	0.12933	0.810044	1.84481	-0.293244	0.513426
ENSG00000109099	PMP22	1.53657	0.13072	0.734042	1.27128	-0.275347	0.515839	1.54115	0.122286	0.871091
ENSG00000091136	LAMB1	1.04247	0.128956	0.737085	1.09996	0.234621	0.559297	0.800547	-0.416661	0.274457
ENSG00000076043	REXO2	1.61638	0.127093	0.741257	1.44132	-0.126785	0.842738	1.52042	-0.015418	1
ENSG00000116539	ASH1L	1.12772	0.125886	0.745527	1.32668	0.481909	0.137855	0.728006	-0.742715	0.0211673
ENSG00000213625	LEPROT	1.76562	0.119045	0.764783	1.75018	0.0887326	0.911769	1.49612	-0.233213	0.639509
ENSG00000198242	RPL23A	31.1925	0.118178	0.766787	26.2126	-0.254644	0.558543	31.3699	0.116905	0.883418
ENSG00000136003	ISCU	1.61839	0.117623	0.769276	1.4372	-0.14328	0.803477	1.54839	0.011605	1
ENSG00000153187	HNRNPU	4.9218	0.116466	0.772301	5.55751	0.37664	0.276776	3.47985	-0.58259	0.0875647
ENSG00000136527	TRA2B	3.01087	0.113868	0.780428	3.30125	0.306827	0.410129	2.24164	-0.487615	0.174572
ENSG00000137710	RDX	1.35383	0.113934	0.780591	1.37178	0.13164	0.8041	1.1252	-0.275545	0.556134
ENSG00000181722	ZBTB20	3.85714	0.111493	0.787738	4.36306	0.375938	0.277684	2.74416	-0.57483	0.0929747
ENSG00000169641	LUZP1	1.14332	0.111312	0.789368	1.29709	0.38257	0.268505	0.809749	-0.583328	0.0878373
ENSG00000127184	COX7C	6.54813	0.110702	0.789812	5.40368	-0.297094	0.467922	6.75261	0.163838	0.779847
ENSG00000265681	RPL17	3.64813	0.109986	0.792316	3.57067	0.0534253	1	3.18191	-0.183308	0.764228
ENSG00000149273	RPS3	47.8321	0.108938	0.795287	42.4498	-0.152049	0.78708	46.3341	0.0298413	1
ENSG00000118816	CCNI	5.1346	0.107225	0.800524	5.01653	0.0471157	1	4.50642	-0.173153	0.791119
ENSG00000152291	TGOLN2	0.924362	0.107501	0.800951	1.0107	0.294511	0.437673	0.698882	-0.463396	0.206386
ENSG00000177600	RPLP2	21.9884	0.107013	0.801039	17.7716	-0.341333	0.37815	23.1708	0.207207	0.666047
ENSG00000152601	MBNL1	1.15048	0.105896	0.804745	1.19042	0.17011	0.717946	0.942593	-0.310123	0.477172
ENSG00000100320	RBFOX2	1.06415	0.102561	0.81315	1.16401	0.290742	0.445675	0.811	-0.452215	0.220187
ENSG00000153250	RBMS1	1.47086	0.10171	0.815609	1.51729	0.15957	0.745973	1.21802	-0.292703	0.515298
ENSG00000139218	SCAF11	1.67271	0.100022	0.820501	1.84793	0.310823	0.403238	1.26135	-0.474396	0.191476
ENSG00000102172	SMS	1.17575	0.0984977	0.823936	0.993978	-0.259063	0.553306	1.20667	0.142662	0.830639
ENSG00000220205	VAMP2	1.02987	0.0973821	0.826855	1.08581	0.203611	0.630816	0.834317	-0.338987	0.415468
ENSG00000164587	RPS14	49.4647	0.0911676	0.844585	43.0077	-0.208853	0.649884	50.0044	0.103917	0.914702
ENSG00000122026	RPL21	33.45	0.0910525	0.844853	28.2502	-0.267368	0.531466	34.6882	0.158192	0.794961
ENSG00000105193	RPS16	28.8896	0.0894432	0.848152	25.454	-0.183424	0.714642	28.9214	0.0817643	0.96594
ENSG00000114120	SLC25A36	0.997444	0.0885604	0.852154	1.06986	0.233571	0.559297	0.800726	-0.36378	0.365307
ENSG00000164258	NDUFS4	1.45662	0.0881315	0.853059	1.29838	-0.160883	0.773719	1.4452	0.0617524	1
ENSG00000166482	MFAP4	1.05936	0.0875997	0.855061	0.822227	-0.436253	0.226417	1.17898	0.309283	0.437208
ENSG00000089009	RPL6	30.8482	0.0870637	0.855474	27.885	-0.13316	0.828139	30.2451	0.0359147	1
ENSG00000058272	PPP1R12A	1.58145	0.0860117	0.859554	1.83198	0.406403	0.232666	1.13351	-0.580856	0.0890099
ENSG00000186184	POLR1D	1.43557	0.0854016	0.861246	1.26691	-0.183544	0.715152	1.44279	0.0864638	0.955906
ENSG00000115963	RND3	2.79642	0.08482	0.863047	3.01537	0.241859	0.558165	2.24218	-0.369216	0.354886
ENSG00000164346	NSA2	2.66765	0.0838916	0.865465	2.49378	-0.0664847	0.995206	2.54101	-0.0267837	1
ENSG00000008988	RPS20	11.1752	0.0822354	0.870557	11.1274	0.0652613	0.973101	9.96025	-0.163302	0.80875
ENSG00000147274	RBMX	2.28256	0.0787091	0.881058	2.32571	0.111651	0.852878	1.99007	-0.210224	0.696873
ENSG00000198900	TOP1	2.11442	0.0783378	0.88184	2.26672	0.222787	0.583115	1.72751	-0.338116	0.416614
ENSG00000100129	EIF3L	2.05423	0.0748025	0.892667	1.95434	-0.0378241	1	1.94629	-0.0456271	1
ENSG00000149806	FAU	22.5006	0.0740216	0.894713	19.6846	-0.210962	0.644189	23.1356	0.124663	0.866425
ENSG00000104904	OAZ1	6.21751	0.0726303	0.899123	5.52827	-0.179281	0.725828	6.312	0.096362	0.935228
ENSG00000142937	RPS8	66.5409	0.0674095	0.915252	58.3321	-0.212474	0.64127	68.8875	0.133266	0.844545
ENSG00000185222	TCEAL9	4.08884	0.0669035	0.917293	3.77303	-0.108228	0.890041	4.03936	0.0339907	1
ENSG00000089737	DDX24	2.32472	0.0660449	0.9198	2.49386	0.212782	0.607335	1.93602	-0.310978	0.47434
ENSG00000165655	ZNF503	0.91248	0.065848	0.921116	1.0853	0.448292	0.176729	0.6493	-0.610087	0.0713986
ENSG00000150593	PDCD4	0.948341	0.0629275	0.929846	1.00401	0.180748	0.692277	0.807694	-0.269593	0.571638
ENSG00000206503	HLA-A	4.79317	0.0614532	0.933951	4.47702	-0.0878835	0.943642	4.71421	0.0199377	1
ENSG00000198832	SELENOM	3.81348	0.0595664	0.93873	3.30297	-0.243413	0.567717	4.03025	0.170366	0.762301
ENSG00000148303	RPL7A	48.0166	0.0591945	0.939359	44.7891	-0.0926594	0.93091	47.4353	0.0271641	1
ENSG00000198840	MT-ND3	59.7296	0.0584241	0.942099	55.7825	-0.0908198	0.9348	58.9984	0.0261991	1
ENSG00000175602	CCDC85B	1.82475	0.0583995	0.942633	1.74075	-0.0466362	1	1.7644	-0.0180108	1
ENSG00000232388	SMIM26	1.39821	0.0583616	0.942765	1.25208	-0.177076	0.73244	1.43725	0.109992	0.901798
ENSG00000156508	EEF1A1	88.9569	0.0556165	0.950436	82.1416	-0.116697	0.868521	89.1839	0.0547898	1
ENSG00000164924	YWHAZ	2.44626	0.0548922	0.953096	2.53476	0.126281	0.817458	2.16749	-0.198142	0.728212
ENSG00000112306	RPS12	62.4	0.0542153	0.954815	55.0517	-0.21088	0.644317	65.3533	0.146087	0.820249
ENSG00000129625	REEP5	1.1275	0.0501184	0.96754	1.08838	-0.0292331	1	1.08964	-0.0263275	1
ENSG00000106829	TLE4	1.89611	0.0493569	0.969452	2.00939	0.170262	0.717236	1.64782	-0.241201	0.619968
ENSG00000197958	RPL12	39.53	0.0486176	0.971177	36.203	-0.139661	0.811806	40.3194	0.0847851	0.959408
ENSG00000110700	RPS13	29.057	0.0454977	0.980816	24.8679	-0.279297	0.505912	31.5781	0.217843	0.63852
ENSG00000112335	SNX3	2.58033	0.0452103	0.982017	2.3619	-0.143703	0.802194	2.64526	0.0924735	0.94163
ENSG00000143933	CALM2	7.8686	0.0437519	0.986459	7.00389	-0.201909	0.668307	8.28921	0.14906	0.812111
ENSG00000171735	CAMTA1	1.31375	0.00281819	1	1.21109	-0.166235	0.761401	1.41545	0.159774	0.791689
ENSG00000134644	PUM1	0.937389	0.0126366	1	1.09859	0.361198	0.303736	0.752752	-0.425109	0.260897
ENSG00000143947	RPS27A	45.0218	0.0183356	1	39.4382	-0.25595	0.558543	49.6757	0.225637	0.618664
ENSG00000123636	BAZ2B	0.904535	0.0336003	1	1.05469	0.370089	0.28886	0.705582	-0.46335	0.206921
ENSG00000077380	DYNC1I2	1.23394	0.0209466	1	1.31133	0.149884	0.77245	1.11698	-0.184261	0.762576
ENSG00000145741	BTF3	11.5515	0.00835661	1	10.7467	-0.142722	0.804472	12.2533	0.131491	0.84914
ENSG00000145907	G3BP1	1.18083	0.0107664	1	1.2489	0.129967	0.809035	1.09196	-0.150227	0.840002
ENSG00000204628	RACK1	22.1035	0.0230606	1	21.0909	-0.0775032	0.968258	22.4417	0.0522233	1
ENSG00000231500	RPS18	84.1346	0.00772523	1	79.5519	-0.109956	0.885217	87.9869	0.100721	0.923286
ENSG00000147604	RPL7	18.7954	0.0210926	1	18.1619	-0.0530078	1	18.8974	0.030037	1
ENSG00000161016	RPL8	32.5354	0.0104519	1	29.231	-0.211835	0.641848	35.4968	0.193862	0.701282
ENSG00000188229	TUBB4B	3.04201	0.0163031	1	3.34156	0.218373	0.594061	2.66	-0.256865	0.590929
ENSG00000026508	CD44	1.01734	0.0158575	1	1.03531	0.0516217	1	0.975915	-0.0715175	1
ENSG00000165637	VDAC2	1.85917	0.00120336	1	1.87889	0.0234043	1	1.83542	-0.0255229	1
ENSG00000050405	LIMA1	1.57601	0.0327159	1	1.82169	0.349184	0.325305	1.24786	-0.435685	0.245223
ENSG00000135404	CD63	17.9823	0.01521	1	17.297	-0.067775	0.991938	18.3103	0.0512404	1
ENSG00000187498	COL4A1	2.42085	0.0293327	1	3.09855	0.587155	0.0606229	1.61521	-0.756761	0.0191552
ENSG00000100811	YY1	1.54745	0.000241877	1	1.76253	0.28402	0.46126	1.32281	-0.314758	0.466005
ENSG00000182774	RPS17	2.37225	0.0338899	1	2.57258	0.206549	0.623205	2.05099	-0.264355	0.583794
ENSG00000161970	RPL26	44.709	0.0316677	1	41.607	-0.121595	0.855353	45.9563	0.0859018	0.956643
ENSG00000108298	RPL19	36.5082	0.0318995	1	33.0161	-0.179954	0.723777	38.5144	0.141295	0.832755
ENSG00000067900	ROCK1	1.14389	0.0101625	1	1.44098	0.528575	0.0979625	0.817968	-0.644923	0.0528969
ENSG00000197256	KANK2	1.37767	0.0259577	1	1.66795	0.450189	0.173484	1.02505	-0.558586	0.105714
ENSG00000170892	TSEN34	0.990858	0.0279077	1	0.922722	-0.123495	0.851622	1.02309	0.0920277	0.94163
ENSG00000211677	IGLC2	1.03001	0.0460592	1	1.45658	0.859201	0.190396	0.519494	-1.2364	0.0852905
ENSG00000100353	EIF3D	1.52662	0.0383314	1	1.49422	-0.0106437	1	1.47861	-0.0321233	1

## Sheet: Eut vs Ect Nor all differ gene
FeatureID	FeatureName	Ectopic Average	Ectopic Log2 Fold Change	Ectopic P-Value	Eutopic Average	Eutopic Log2 Fold Change	Eutopic P-Value	Normal Average	Normal Log2 Fold Change	Normal P-Value
ENSG00000166803	PCLAF	0.0339281	-5.47571	3.75459e-66	1.09104	0.298215	0.439221	1.95237	1.92279	1.2109e-14
ENSG00000181195	PENK	0.0450943	-4.10895	8.68011e-43	0.548265	0.195691	0.663408	1.01996	1.89599	5.51697e-14
ENSG00000143320	CRABP2	0.294545	-4.38648	1.77843e-50	5.05726	0.565878	0.0708478	7.31249	1.57078	3.70657e-10
ENSG00000175063	UBE2C	0.0176798	-5.7029	4.00177e-65	0.793159	0.71857	0.0217739	1.0615	1.51846	1.04843e-08
ENSG00000176890	TYMS	0.0355028	-4.73599	2.18591e-53	0.818197	0.706157	0.0202259	1.08312	1.46762	1.37702e-08
ENSG00000167747	C19orf48	0.34057	-2.39198	3.64643e-19	1.40651	0.276609	0.47608	2.18518	1.40426	3.60287e-08
ENSG00000186665	C17orf58	0.0946265	-3.47691	4.03697e-35	0.898541	0.59783	0.0542572	1.21659	1.40184	4.12346e-08
ENSG00000111328	CDK2AP1	0.364477	-2.27936	1.06278e-17	1.3993	0.269104	0.49366	2.15552	1.3676	8.81837e-08
ENSG00000166165	CKB	0.777483	-2.9642	2.70537e-27	5.10571	0.513476	0.109702	7.07012	1.36396	9.94675e-08
ENSG00000124491	F13A1	0.0201135	-5.54968	9.94366e-68	0.860813	0.870219	0.00218505	1.03354	1.36006	1.33318e-07
ENSG00000240972	MIF	1.3816	-1.04929	6.88556e-05	1.80609	-0.484575	0.165892	3.95655	1.32906	2.18992e-07
ENSG00000136810	TXN	5.32092	-2.24026	3.12842e-17	20.2023	0.298551	0.426684	30.2843	1.3245	2.43309e-07
ENSG00000004059	ARF5	0.517797	-1.6659	2.08274e-10	1.2152	-0.00181358	1	2.08905	1.32275	2.60296e-07
ENSG00000174944	P2RY14	0.0367197	-4.88812	1.44929e-57	1.01113	0.901567	0.00130523	1.17094	1.28634	6.98362e-07
ENSG00000162444	RBP7	0.0287745	-6.39973	3.73026e-84	2.33497	1.0269	0.000155679	2.54011	1.23643	2.09185e-06
ENSG00000130558	OLFM1	0.0842477	-3.50264	1.6387e-35	0.875218	0.78156	0.00715063	1.03943	1.22671	2.76454e-06
ENSG00000149090	PAMR1	0.109515	-4.1118	1.05491e-45	1.77676	0.89088	0.00148871	2.01731	1.21649	3.26205e-06
ENSG00000132432	SEC61G	1.78659	-1.50396	8.98619e-09	3.86041	0.0207658	1	6.32442	1.2119	3.38116e-06
ENSG00000103175	WFDC1	0.201493	-2.48072	3.0447e-20	0.974599	0.515018	0.109777	1.28172	1.21204	3.89986e-06
ENSG00000164919	COX6C	3.71391	-1.81793	4.27379e-12	10.5588	0.22057	0.587537	15.7357	1.20441	3.97779e-06
ENSG00000119705	SLIRP	0.723442	-1.63683	4.17848e-10	1.78474	0.141461	0.784685	2.73451	1.18062	6.83666e-06
ENSG00000213977	TAX1BP3	0.671762	-1.72718	4.5558e-11	1.79382	0.199817	0.640088	2.6726	1.17662	7.46189e-06
ENSG00000041982	TNC	0.138146	-3.36082	4.18904e-33	1.31536	0.7976	0.00590448	1.52873	1.18199	7.75019e-06
ENSG00000134285	FKBP11	0.458888	-2.08963	2.87336e-15	1.65714	0.394102	0.250892	2.2621	1.17175	8.46443e-06
ENSG00000140905	GCSH	0.569978	-2.55529	1.83807e-21	2.98931	0.598471	0.0529053	3.72686	1.15744	1.10968e-05
ENSG00000133027	PEMT	0.135641	-3.43693	1.30459e-34	1.37804	0.836846	0.00329695	1.56509	1.15891	1.12676e-05
ENSG00000099953	MMP11	0.757943	-4.50979	1.43543e-52	16.8201	1.01727	0.000182037	17.7349	1.13664	1.75037e-05
ENSG00000180879	SSR4	2.37926	-1.80947	5.36229e-12	6.97979	0.302131	0.419025	9.75638	1.12524	2.11149e-05
ENSG00000137133	HINT2	0.285597	-1.69128	1.20212e-10	0.76006	0.238688	0.558543	1.0917	1.12229	2.39195e-05
ENSG00000143369	ECM1	0.202853	-4.74817	9.28826e-57	5.37581	1.06225	7.99782e-05	5.53406	1.11415	2.74239e-05
ENSG00000100097	LGALS1	21.7711	-1.58474	1.37283e-09	53.2819	0.190012	0.664647	77.8243	1.10785	2.96789e-05
ENSG00000198830	HMGN2	2.80179	-1.7828	1.12191e-11	8.14321	0.316716	0.390263	11.2009	1.09811	3.70305e-05
ENSG00000101856	PGRMC1	1.50135	-3.37883	8.29083e-34	14.9953	0.893956	0.00138824	16.2664	1.09005	4.33128e-05
ENSG00000150779	TIMM8B	0.559027	-1.76994	1.55069e-11	1.61701	0.322906	0.37765	2.20841	1.08583	4.72565e-05
ENSG00000099901	RANBP1	0.913697	-1.72183	5.26419e-11	2.54171	0.298343	0.427704	3.50602	1.08346	4.9651e-05
ENSG00000250479	CHCHD10	0.925436	-2.3209	2.76643e-18	4.18779	0.594759	0.0545429	5.07862	1.07551	5.68217e-05
ENSG00000166794	PPIB	5.05815	-1.68625	1.19148e-10	13.733	0.290438	0.444806	18.9293	1.07176	6.03187e-05
ENSG00000241468	ATP5MF	1.12943	-1.41857	5.91536e-08	2.44447	0.128264	0.81197	3.61814	1.0663	6.75055e-05
ENSG00000137288	UQCC2	0.413937	-2.04843	8.91693e-15	1.51669	0.486806	0.132807	1.91645	1.06549	6.9961e-05
ENSG00000110492	MDK	6.36059	-1.48014	1.51715e-08	14.5474	0.172685	0.710799	21.0747	1.06318	7.07923e-05
ENSG00000067113	PLPP1	0.311938	-3.10558	1.6537e-29	2.57867	0.863476	0.00220238	2.79678	1.05799	8.06453e-05
ENSG00000134986	NREP	0.375643	-3.51492	5.70067e-36	4.20983	0.963806	0.000454077	4.38322	1.0478	9.65466e-05
ENSG00000277791	PSMB3	0.809622	-1.46741	2.06168e-08	1.84613	0.181879	0.688248	2.64812	1.0474	9.66145e-05
ENSG00000154096	THY1	1.54831	-2.08671	2.93969e-15	5.9276	0.536661	0.0908277	7.25352	1.03455	0.000123134
ENSG00000272398	CD24	0.0633468	-6.5491	6.72466e-88	6.11041	1.23433	2.31393e-06	5.75937	1.03292	0.000128229
ENSG00000141759	TXNL4A	0.413651	-1.52308	6.17435e-09	0.997236	0.234898	0.558625	1.38874	1.03188	0.000131337
ENSG00000169689	CENPX	0.308001	-1.68163	1.60074e-10	0.849666	0.332504	0.360099	1.13252	1.03037	0.000139858
ENSG00000173272	MZT2A	1.42648	-1.23048	2.70496e-06	2.67162	0.0425184	1	4.05107	1.0233	0.000148654
ENSG00000159199	ATP5MC1	0.775265	-1.92238	2.76785e-13	2.61468	0.469854	0.149962	3.27643	1.02308	0.000150327
ENSG00000239672	NME1	0.561961	-2.08961	2.74125e-15	2.17308	0.556508	0.0767674	2.62025	1.01671	0.000170207
ENSG00000105669	COPE	1.04333	-1.54262	3.72794e-09	2.58098	0.26771	0.495962	3.51728	1.01289	0.00017898
ENSG00000128228	SDF2L1	0.205287	-2.44882	6.77716e-20	1.05203	0.706474	0.0175246	1.19309	1.01457	0.000182927
ENSG00000005243	COPZ2	0.365264	-1.29918	7.52488e-07	0.731592	0.104995	0.87203	1.07338	1.01279	0.000186437
ENSG00000233608	TWIST2	0.265054	-2.8986	2.26732e-26	1.9125	0.856223	0.00246237	2.04412	1.01051	0.000190224
ENSG00000156411	ATP5MPL	1.39449	-1.00177	0.000149332	2.13107	-0.124331	0.849007	3.48146	1.00918	0.000190224
ENSG00000106483	SFRP4	7.71614	-3.64267	4.45323e-38	96.2291	1.02709	0.00014919	96.5187	1.0081	0.000194518
ENSG00000103187	COTL1	0.674124	-1.16701	9.15377e-06	1.20131	0.0106812	1	1.83936	1.0089	0.000196922
ENSG00000198856	OSTC	2.24484	-1.64957	2.95235e-10	6.09712	0.339797	0.34291	8.02834	1.00593	0.000200495
ENSG00000054148	PHPT1	1.57064	-1.32875	3.87815e-07	3.25967	0.146582	0.773719	4.65954	0.994166	0.000247914
ENSG00000108518	PFN1	2.31441	-1.32971	3.80332e-07	4.81666	0.151514	0.767811	6.85982	0.990308	0.00026465
ENSG00000152082	MZT2B	3.33827	-1.42053	5.56237e-08	7.52986	0.216604	0.597115	10.4009	0.987529	0.000275883
ENSG00000090266	NDUFB2	1.75854	-1.47707	1.63017e-08	4.16627	0.254711	0.525579	5.6552	0.986532	0.000282027
ENSG00000130332	LSM7	1.25054	-1.23023	2.71651e-06	2.38796	0.0843314	0.924395	3.50263	0.986222	0.000284583
ENSG00000164104	HMGB2	0.956859	-1.88818	1.00541e-12	3.18755	0.488972	0.133361	3.91152	0.988179	0.000309184
ENSG00000106803	SEC61B	2.70158	-1.62572	5.2221e-10	7.27871	0.352989	0.316898	9.43942	0.980398	0.000313634
ENSG00000120708	TGFBI	0.673981	-2.42421	1.31636e-19	3.4333	0.730688	0.0130946	3.80986	0.981523	0.000319155
ENSG00000084207	GSTP1	4.75387	-1.35291	2.32503e-07	10.1688	0.183301	0.683314	14.1987	0.97612	0.000336655
ENSG00000106355	LSM5	0.645278	-1.22751	2.94059e-06	1.23493	0.0922924	0.902869	1.7988	0.977413	0.000338495
ENSG00000106333	PCOLCE	1.7828	-1.94592	1.42649e-13	6.25926	0.532327	0.0938242	7.50402	0.974226	0.000349709
ENSG00000183648	NDUFB1	0.948341	-1.03422	8.89455e-05	1.52381	-0.0562653	1	2.37824	0.974627	0.000350813
ENSG00000168938	PPIC	1.19292	-1.34291	2.9435e-07	2.53193	0.178415	0.697338	3.54086	0.974328	0.000351425
ENSG00000173457	PPP1R14B	1.16744	-1.89244	6.14251e-13	3.92661	0.505871	0.115273	4.75924	0.973999	0.00035296
ENSG00000132507	EIF5A	1.0774	-1.46745	2.05219e-08	2.55268	0.267077	0.497641	3.42401	0.969413	0.000382259
ENSG00000117632	STMN1	2.2832	-1.28139	1.04636e-06	4.60315	0.140792	0.786753	6.53615	0.96908	0.000391926
ENSG00000189159	JPT1	0.513073	-1.8243	4.43708e-12	1.63536	0.47399	0.147006	2.0065	0.970853	0.000393003
ENSG00000243927	MRPS6	0.976543	-1.87824	9.04912e-13	3.25598	0.505171	0.115845	3.93832	0.967723	0.00039311
ENSG00000005073	HOXA11	0.0395112	-6.01768	7.79659e-78	2.68868	1.2827	7.77135e-07	2.43496	0.967917	0.000400277
ENSG00000116649	SRM	0.48029	-1.68801	1.24317e-10	1.37169	0.403974	0.236695	1.73108	0.966473	0.000408263
ENSG00000174851	YIF1A	0.469912	-1.79879	7.56543e-12	1.4709	0.466726	0.153679	1.80621	0.964861	0.000417355
ENSG00000100387	RBX1	0.985204	-1.39201	1.04841e-07	2.19821	0.228084	0.569727	2.98939	0.959588	0.000450643
ENSG00000232119	MCTS1	0.435482	-1.47128	1.96211e-08	1.04054	0.281074	0.467367	1.38159	0.958831	0.000465244
ENSG00000140365	COMMD4	0.391247	-1.58276	1.60323e-09	1.02725	0.350444	0.323407	1.32299	0.958846	0.000471066
ENSG00000171345	KRT19	1.13809	-1.30237	7.10587e-07	2.35032	0.167872	0.72432	3.28277	0.958147	0.000477386
ENSG00000100632	ERH	1.48546	-1.45854	2.45484e-08	3.51674	0.276681	0.475371	4.67205	0.955173	0.000480545
ENSG00000051523	CYBA	1.05263	-1.45521	2.724e-08	2.48417	0.273796	0.481563	3.30537	0.955872	0.000481471
ENSG00000129235	TXNDC17	0.472703	-1.59878	1.06269e-09	1.26108	0.365946	0.295192	1.60985	0.953267	0.00050657
ENSG00000131174	COX7B	1.40966	-1.33554	3.38146e-07	3.00689	0.19847	0.641848	4.13138	0.951407	0.000510136
ENSG00000177700	POLR2L	1.57071	-0.995226	0.0001661	2.46728	-0.0602393	1	3.82263	0.950001	0.000522304
ENSG00000130520	LSM4	0.392893	-1.84998	2.1002e-12	1.29032	0.508964	0.113549	1.54803	0.950146	0.000537287
ENSG00000167088	SNRPD1	0.816995	-1.60489	8.81891e-10	2.19649	0.375717	0.278168	2.78597	0.947419	0.000547144
ENSG00000170043	TRAPPC1	0.549292	-1.18731	6.2363e-06	1.03153	0.0990138	0.886223	1.4796	0.944656	0.000580022
ENSG00000145912	NHP2	0.580142	-1.73461	3.78852e-11	1.73903	0.453627	0.168897	2.13059	0.944013	0.00058139
ENSG00000125995	ROMO1	0.76417	-1.01668	0.00011923	1.22927	-0.0343607	1	1.87634	0.94324	0.000589754
ENSG00000154518	ATP5MC3	1.80048	-1.5825	1.45565e-09	4.76367	0.368602	0.289162	6.04712	0.941449	0.000596665
ENSG00000253293	HOXA10	0.0989928	-5.5	4.20985e-70	4.72602	1.28716	6.90641e-07	4.22974	0.940276	0.000620977
ENSG00000103363	ELOB	2.4298	-1.33083	3.68331e-07	5.19626	0.21001	0.613697	7.06619	0.937845	0.000631073
ENSG00000196262	PPIA	5.96376	-1.03159	9.09647e-05	9.77068	-0.0125707	1	14.7134	0.934918	0.000661407
ENSG00000142669	SH3BGRL3	1.31074	-1.31065	5.63236e-07	2.75762	0.198657	0.641848	3.76581	0.935411	0.000664697
ENSG00000185885	IFITM1	0.747922	-0.936906	0.000422113	1.12174	-0.092362	0.931124	1.75502	0.934865	0.000685678
ENSG00000172590	MRPL52	0.455381	-1.36627	1.86809e-07	1.00701	0.240268	0.558543	1.34818	0.93249	0.000710013
ENSG00000184076	UQCR10	1.44781	-1.04021	7.98592e-05	2.3968	-0.000380127	1	3.5825	0.930493	0.000717273
ENSG00000102898	NUTF2	0.383087	-1.41705	6.49144e-08	0.887737	0.281206	0.467427	1.16415	0.925996	0.000793871
ENSG00000161281	COX7A1	0.563106	-1.03323	9.2813e-05	0.928553	-0.000834976	1	1.38588	0.926018	0.000793871
ENSG00000164611	PTTG1	0.288031	-1.93979	6.44138e-13	1.0191	0.559561	0.0829123	1.19497	0.945074	0.000797299
ENSG00000187840	EIF4EBP1	0.3007	-1.61599	7.46139e-10	0.824456	0.406169	0.234085	1.02335	0.924913	0.000815623
ENSG00000243317	STMP1	0.536837	-1.25966	1.59432e-06	1.08881	0.18013	0.693583	1.49041	0.919435	0.000874278
ENSG00000116857	TMEM9	0.425175	-1.70745	7.61703e-11	1.26056	0.465102	0.155738	1.52221	0.918596	0.000885348
ENSG00000175334	BANF1	1.17904	-1.28997	8.47339e-07	2.45853	0.204347	0.628006	3.32538	0.916921	0.000892878
ENSG00000132329	RAMP1	1.0736	-2.97312	1.57488e-27	8.47822	0.97131	0.000398867	8.38096	0.915678	0.000916256
ENSG00000145494	NDUFS6	0.899668	-1.48067	1.53316e-08	2.21544	0.337497	0.348125	2.81867	0.911616	0.000975157
ENSG00000112667	DNPH1	0.355816	-1.7125	6.83834e-11	1.06335	0.476908	0.143068	1.2735	0.909976	0.00102119
ENSG00000182628	SKA2	0.319382	-1.6321	5.37392e-10	0.893997	0.432798	0.19731	1.09027	0.908479	0.00108005
ENSG00000205544	TMEM256	0.599969	-1.13698	1.54674e-05	1.10159	0.109525	0.858937	1.5466	0.901005	0.00116505
ENSG00000041357	PSMA4	0.775265	-1.67727	1.53491e-10	2.26432	0.471375	0.148234	2.70387	0.896185	0.00124437
ENSG00000103202	NME4	0.655729	-1.54302	3.78386e-09	1.71528	0.394639	0.249362	2.11478	0.894209	0.00128887
ENSG00000183978	COA3	0.364405	-1.57555	1.84912e-09	0.979315	0.413914	0.221767	1.19765	0.894638	0.00129835
ENSG00000154856	APCDD1	0.153106	-4.12124	8.40785e-46	2.80058	1.21287	3.85987e-06	2.52493	0.895091	0.00131042
ENSG00000037241	RPL26L1	0.44128	-1.42609	5.26802e-08	1.04834	0.326061	0.371749	1.32924	0.88955	0.00140298
ENSG00000168002	POLR2G	0.42947	-1.52036	6.50537e-09	1.10553	0.387416	0.261457	1.36399	0.887931	0.00143526
ENSG00000140264	SERF2	7.99766	-1.23548	2.41283e-06	16.1436	0.199109	0.641014	21.6306	0.886024	0.00143526
ENSG00000103260	METRN	0.19956	-2.34749	1.52111e-18	0.994492	0.796298	0.00576676	1.03827	0.88747	0.00147585
ENSG00000184983	NDUFA6	0.661169	-1.56082	2.49375e-09	1.76424	0.417163	0.21608	2.14498	0.883008	0.00153026
ENSG00000099956	SMARCB1	0.438202	-1.74264	3.14399e-11	1.35789	0.521382	0.102632	1.57983	0.882967	0.00154046
ENSG00000110717	NDUFS8	0.663459	-1.24295	2.17225e-06	1.35266	0.212022	0.609533	1.79719	0.879218	0.00162595
ENSG00000177556	ATOX1	0.99866	-1.15104	1.18549e-05	1.87923	0.146371	0.773719	2.57058	0.877332	0.00166073
ENSG00000072506	HSD17B10	0.434194	-1.45793	2.63787e-08	1.06643	0.361065	0.303789	1.32469	0.875838	0.00172986
ENSG00000125534	PPDPF	1.95724	-1.03284	8.97493e-05	3.31737	0.0580595	0.9905	4.72056	0.873724	0.0017441
ENSG00000116774	OLFML3	0.872182	-1.40282	8.42189e-08	2.04601	0.327258	0.368365	2.57746	0.874046	0.00175746
ENSG00000174917	C19orf70	0.774119	-1.03362	9.00613e-05	1.31321	0.0589788	0.988474	1.86776	0.873546	0.00176986
ENSG00000125743	SNRPD2	1.91987	-0.979981	0.00021054	3.10687	0.0193146	1	4.49525	0.869723	0.00185109
ENSG00000167815	PRDX2	2.45442	-1.29487	7.59749e-07	5.25946	0.259074	0.515745	6.81649	0.869541	0.00185391
ENSG00000176340	COX8A	1.75353	-1.10604	2.60327e-05	3.18378	0.121623	0.828139	4.39001	0.868571	0.00188677
ENSG00000146701	MDH2	0.749568	-1.17659	7.48094e-06	1.44886	0.174653	0.706341	1.95022	0.869036	0.00189171
ENSG00000142507	PSMB6	0.949629	-1.35302	2.36925e-07	2.1405	0.300035	0.423588	2.72316	0.868516	0.00189594
ENSG00000204392	LSM2	0.621013	-1.14464	1.34996e-05	1.16693	0.150813	0.770262	1.58787	0.868965	0.00190242
ENSG00000155366	RHOC	1.20788	-1.18135	6.78722e-06	2.34603	0.179559	0.694289	3.14921	0.867738	0.00191595
ENSG00000116586	LAMTOR2	0.487305	-1.26482	1.44594e-06	1.02013	0.243956	0.552958	1.32835	0.864157	0.00205884
ENSG00000167969	ECI1	0.274216	-1.94131	1.86171e-13	1.0059	0.646062	0.0337915	1.10277	0.86106	0.00218011
ENSG00000150687	PRSS23	1.28805	-1.39841	9.37323e-08	3.03029	0.339539	0.344235	3.776	0.85971	0.00218291
ENSG00000167515	TRAPPC2L	0.587586	-0.989702	0.000185024	0.966967	0.0440094	1	1.37516	0.85511	0.00234651
ENSG00000146425	DYNLT1	0.991574	-1.44994	3.00024e-08	2.44301	0.378795	0.273286	2.98617	0.854076	0.00234697
ENSG00000111481	COPZ1	0.501621	-1.33182	3.79184e-07	1.11745	0.300138	0.424265	1.4142	0.855052	0.00234697
ENSG00000147123	NDUFB11	1.60464	-1.31043	5.57861e-07	3.51725	0.290584	0.444656	4.46166	0.850189	0.00247178
ENSG00000127445	PIN1	0.444	-1.49114	1.26544e-08	1.13417	0.408257	0.230409	1.36712	0.850802	0.00250424
ENSG00000172757	CFL1	4.66569	-1.22697	2.84834e-06	9.52305	0.234141	0.558947	12.3775	0.848086	0.00254043
ENSG00000174695	TMEM167A	0.582433	-1.63652	4.25128e-10	1.68012	0.498073	0.122058	1.94736	0.847964	0.00259282
ENSG00000099385	BCL7C	0.603119	-1.18153	6.90326e-06	1.18339	0.201728	0.635277	1.56045	0.84759	0.00261227
ENSG00000182117	NOP10	0.740048	-1.18939	5.92242e-06	1.46284	0.208606	0.618582	1.92217	0.846555	0.00263701
ENSG00000178057	NDUFAF3	0.631535	-1.39094	1.08838e-07	1.48574	0.349066	0.325025	1.834	0.846121	0.00265445
ENSG00000108561	C1QBP	0.74692	-1.45753	2.58367e-08	1.85959	0.39303	0.252105	2.25129	0.845128	0.00268898
ENSG00000143742	SRP9	1.21017	-1.33683	3.29517e-07	2.72083	0.314795	0.394072	3.40704	0.844369	0.00269711
ENSG00000115286	NDUFS7	0.552656	-1.054	6.49128e-05	0.969454	0.107556	0.864544	1.33308	0.844667	0.00272954
ENSG00000182004	SNRPE	1.32334	-1.16769	8.67209e-06	2.57309	0.198401	0.642031	3.38953	0.841154	0.00282706
ENSG00000173915	ATP5MD	1.55354	-0.760109	0.00478855	2.07705	-0.140614	0.810044	3.20835	0.840426	0.00286013
ENSG00000205581	HMGN1	2.09467	-1.48546	1.34614e-08	5.35086	0.416024	0.217091	6.40107	0.839842	0.00287027
ENSG00000178741	COX5A	0.664962	-1.49827	1.04692e-08	1.71734	0.424453	0.205755	2.04671	0.839458	0.00292373
ENSG00000100911	PSME2	0.621514	-1.77607	1.33739e-11	2.01651	0.585272	0.059582	2.24575	0.838075	0.00298762
ENSG00000170906	NDUFA3	0.679063	-0.626517	0.0231101	0.797189	-0.267742	0.532212	1.31012	0.838148	0.00300017
ENSG00000189171	S100A13	1.95638	-1.5534	2.89637e-09	5.29881	0.462326	0.158178	6.204	0.83525	0.00307537
ENSG00000147669	POLR2K	0.670903	-1.06909	5.00573e-05	1.19926	0.130874	0.806257	1.62486	0.83428	0.00314624
ENSG00000119013	NDUFB3	0.705118	-1.12656	1.84715e-05	1.32848	0.178118	0.698436	1.75958	0.831528	0.00327075
ENSG00000184232	OAF	0.617077	-1.54927	3.30095e-09	1.66966	0.465449	0.155117	1.94826	0.829915	0.00335257
ENSG00000088832	FKBP1A	1.45934	-1.24148	2.19154e-06	3.04727	0.267238	0.497064	3.87061	0.826975	0.00345586
ENSG00000099800	TIMM13	1.02421	-1.08703	3.64992e-05	1.86817	0.153914	0.761782	2.49643	0.825965	0.00351403
ENSG00000114850	SSR3	1.73141	-1.36703	1.75345e-07	4.03036	0.355641	0.312403	4.91987	0.824837	0.00355186
ENSG00000126067	PSMB2	0.73332	-1.09643	3.12647e-05	1.34966	0.162489	0.73852	1.79567	0.824786	0.00358688
ENSG00000091409	ITGA6	0.157615	-2.8791	7.51304e-26	1.19814	1.03218	0.000151102	1.12028	0.828051	0.00363972
ENSG00000172586	CHCHD1	0.436198	-1.34822	2.7433e-07	1.00015	0.344989	0.333888	1.22579	0.823194	0.00371031
ENSG00000147400	CETN2	0.528105	-1.25466	1.75632e-06	1.11771	0.281144	0.467211	1.40866	0.822786	0.00371576
ENSG00000004779	NDUFAB1	0.901672	-1.32833	3.95252e-07	2.03392	0.333088	0.356807	2.50429	0.821695	0.00372776
ENSG00000105894	PTN	0.752861	-1.62552	5.80397e-10	2.17566	0.517661	0.106105	2.47668	0.822727	0.00374706
ENSG00000075624	ACTB	15.0994	-0.924117	0.000494042	23.8713	0.0322729	1	33.6301	0.816839	0.00394351
ENSG00000139329	LUM	5.64381	-1.55503	2.86607e-09	15.4259	0.481701	0.137288	17.7896	0.817411	0.00397181
ENSG00000169139	UBE2V2	0.36462	-1.57045	2.08992e-09	1.01053	0.493425	0.126928	1.15861	0.815117	0.00416314
ENSG00000159674	SPON2	2.28156	-1.41914	5.96647e-08	5.57715	0.400955	0.240653	6.64773	0.814044	0.00416738
ENSG00000164920	OSR2	0.321315	-2.8994	2.23997e-26	2.49146	1.05199	9.69461e-05	2.30024	0.813629	0.00422758
ENSG00000143106	PSMA5	0.614714	-1.34468	2.88255e-07	1.41328	0.355778	0.312964	1.71553	0.810641	0.00438261
ENSG00000066583	ISOC1	0.41408	-2.00072	3.51206e-14	1.62447	0.725625	0.0139051	1.69159	0.810065	0.00446221
ENSG00000117122	MFAP2	0.386237	-1.83037	3.46476e-12	1.32625	0.646006	0.0336779	1.42322	0.806165	0.00471032
ENSG00000176101	SSNA1	0.403129	-1.25318	1.83887e-06	0.859012	0.298272	0.428803	1.06731	0.805768	0.00474128
ENSG00000129562	DAD1	1.85023	-1.29854	7.08543e-07	4.10299	0.332024	0.358573	5.01814	0.80344	0.0047691
ENSG00000164294	GPX8	0.592096	-1.29827	7.41529e-07	1.31321	0.33263	0.358515	1.60529	0.802791	0.00490104
ENSG00000229833	PET100	0.525098	-0.888091	0.000870368	0.808936	0.0172194	1	1.14164	0.803173	0.00490211
ENSG00000180992	MRPL14	0.420523	-1.32619	4.30267e-07	0.95522	0.351701	0.320654	1.15798	0.802761	0.00493451
ENSG00000127922	SEM1	2.19767	-0.955853	0.000305622	3.6078	0.0771231	0.944094	4.94533	0.800497	0.00496234
ENSG00000170860	LSM3	0.96373	-1.13708	1.52251e-05	1.86234	0.221584	0.585344	2.38771	0.798686	0.00513796
ENSG00000124562	SNRPC	0.442282	-1.29896	7.4003e-07	0.983088	0.336713	0.350951	1.19801	0.799411	0.00515848
ENSG00000100028	SNRPD3	0.952063	-1.19881	4.92417e-06	1.94397	0.269505	0.492205	2.4372	0.796289	0.00530709
ENSG00000114956	DGUOK	0.608272	-1.02624	0.000102582	1.06738	0.14051	0.787611	1.41769	0.794812	0.00546136
ENSG00000185608	MRPL40	0.490956	-1.24866	1.97584e-06	1.04843	0.308871	0.407089	1.28993	0.792734	0.00561617
ENSG00000115129	TP53I3	0.355386	-1.67829	1.62293e-10	1.08581	0.578121	0.0640152	1.19149	0.792845	0.00564815
ENSG00000198356	ASNA1	0.40771	-1.28925	9.06395e-07	0.903172	0.341261	0.341618	1.09384	0.788783	0.00595102
ENSG00000175756	AURKAIP1	0.904964	-1.28182	1.00364e-06	1.99336	0.337799	0.347527	2.4162	0.7871	0.00597895
ENSG00000135446	CDK4	0.740478	-1.41102	7.06448e-08	1.82169	0.426507	0.202798	2.12291	0.784518	0.00620548
ENSG00000099795	NDUFB7	1.38712	-1.0062	0.000138972	2.40614	0.138655	0.791884	3.18218	0.781847	0.0063984
ENSG00000174547	MRPL11	0.535048	-1.07356	4.70184e-05	0.985403	0.191	0.663196	1.27278	0.782445	0.00644961
ENSG00000129559	NEDD8	1.73892	-1.05657	6.04144e-05	3.15677	0.179399	0.694384	4.09636	0.780893	0.00645951
ENSG00000042753	AP2S1	1.06487	-1.20627	4.30059e-06	2.20532	0.292243	0.441085	2.7195	0.779944	0.00658861
ENSG00000174886	NDUFA11	1.57945	-1.05531	6.17699e-05	2.86875	0.182024	0.687568	3.71328	0.777572	0.00676252
ENSG00000115128	SF3B6	1.77922	-0.962876	0.00027511	2.97756	0.110591	0.855353	3.97906	0.775487	0.00694827
ENSG00000141552	ANAPC11	0.983915	-1.25947	1.56131e-06	2.13724	0.334168	0.354655	2.58317	0.775832	0.00695902
ENSG00000162076	FLYWCH2	0.342144	-1.49554	1.17044e-08	0.907545	0.49105	0.12925	1.0246	0.773471	0.0073241
ENSG00000134049	IER3IP1	0.403988	-1.24919	1.98345e-06	0.870931	0.329767	0.364624	1.05364	0.773322	0.00733075
ENSG00000187601	MAGEH1	0.327328	-1.70305	8.7351e-11	1.02896	0.61253	0.0468846	1.10438	0.772361	0.007413
ENSG00000127838	PNKD	0.548719	-1.22425	3.13251e-06	1.15913	0.314746	0.395169	1.41018	0.770856	0.00750491
ENSG00000126267	COX6B1	2.36573	-0.800613	0.00282898	3.42019	-0.0213349	1	4.85054	0.769409	0.00751713
ENSG00000116030	SUMO1	1.18648	-1.1525	1.1437e-05	2.35795	0.265499	0.501218	2.92891	0.76834	0.00765008
ENSG00000092841	MYL6	13.5788	-0.812926	0.00239598	19.8775	-0.00839327	1	27.9976	0.767624	0.00766826
ENSG00000089063	TMEM230	1.07053	-0.922068	0.000515576	1.73337	0.0856521	0.920471	2.33598	0.767582	0.00774575
ENSG00000154723	ATP5PF	2.3361	-1.01864	0.000112909	4.12914	0.165268	0.730225	5.362	0.766491	0.00778833
ENSG00000166337	TAF10	0.604407	-0.994038	0.000172846	1.04525	0.146082	0.773719	1.36918	0.766236	0.00795234
ENSG00000185201	IFITM2	3.23283	-0.75833	0.00488392	4.50351	-0.0537816	1	6.47361	0.764351	0.00802484
ENSG00000130770	ATP5IF1	1.59548	-0.96532	0.000265725	2.69177	0.125341	0.819508	3.55632	0.763883	0.00809067
ENSG00000232112	TMA7	3.17013	-0.805405	0.00265122	4.62124	-0.00907569	1	6.49756	0.762356	0.00821277
ENSG00000183011	NAA38	0.715067	-0.862908	0.0012361	1.09962	0.0412502	1	1.50988	0.762465	0.00835078
ENSG00000163463	KRTCAP2	0.844194	-0.828234	0.00198066	1.25774	0.0121178	1	1.7502	0.761542	0.00840254
ENSG00000136240	KDELR2	1.20316	-1.31982	4.67779e-07	2.76962	0.390733	0.255725	3.2473	0.761192	0.00840254
ENSG00000099341	PSMD8	1.12306	-1.28433	9.48348e-07	2.50955	0.367602	0.291136	2.9709	0.76029	0.00848376
ENSG00000100804	PSMB5	0.907541	-1.2076	4.19812e-06	1.89929	0.314345	0.395282	2.30105	0.759944	0.00853686
ENSG00000197982	C1orf122	0.686436	-1.12164	2.01679e-05	1.33345	0.251897	0.532383	1.66068	0.759681	0.00861186
ENSG00000014641	MDH1	0.7238	-1.18237	6.73608e-06	1.48265	0.297021	0.430512	1.80952	0.759216	0.00864316
ENSG00000213619	NDUFS3	0.438632	-1.41521	6.65581e-08	1.0949	0.455031	0.167744	1.24812	0.759559	0.00867938
ENSG00000182154	MRPL41	0.777269	-0.948648	0.000347988	1.29769	0.121673	0.828139	1.71125	0.754871	0.00913536
ENSG00000168159	RNF187	0.474135	-1.04996	7.00387e-05	0.866472	0.201798	0.635547	1.10188	0.755574	0.00915774
ENSG00000171159	C9orf16	1.26658	-0.970725	0.000244859	2.15928	0.141824	0.783285	2.81884	0.752839	0.00932193
ENSG00000105968	H2AFV	0.813774	-1.40322	8.6205e-08	2.01737	0.454802	0.16792	2.29319	0.752234	0.00951857
ENSG00000128918	ALDH1A2	0.0821003	-4.97785	1.0134e-60	2.88238	1.44102	1.56831e-08	2.28399	0.751984	0.00959561
ENSG00000125901	MRPS26	0.512715	-1.41785	6.19158e-08	1.2874	0.465485	0.155132	1.4561	0.750996	0.00962569
ENSG00000108826	MRPL27	0.438847	-1.28381	1.00267e-06	0.985232	0.378971	0.273894	1.15548	0.749156	0.00990938
ENSG00000182916	TCEAL7	0.805327	-1.05214	6.92615e-05	1.48205	0.214754	0.603583	1.8658	0.745007	0.0105838
ENSG00000101294	HM13	0.539915	-1.49046	1.26836e-08	1.44621	0.521458	0.102619	1.59109	0.74055	0.0109952
ENSG00000105258	POLR2I	0.821289	-0.892714	0.000803928	1.31321	0.0916349	0.904582	1.74546	0.739916	0.0110445
ENSG00000136156	ITM2B	13.3205	-0.825966	0.00200954	20.0458	0.0359235	1	27.3295	0.738422	0.0110996
ENSG00000169567	HINT1	3.64384	-0.972698	0.000234932	6.26852	0.159341	0.745778	8.07033	0.738151	0.0111632
ENSG00000119632	IFI27L2	1.19779	-0.739178	0.00622857	1.66229	-0.0413547	1	2.35063	0.738192	0.0112477
ENSG00000165264	NDUFB6	0.558239	-1.06177	5.70169e-05	1.03977	0.230001	0.565478	1.29628	0.737748	0.0114244
ENSG00000184990	SIVA1	1.04197	-1.15754	1.05521e-05	2.11083	0.302566	0.418571	2.54699	0.736839	0.0114333
ENSG00000131495	NDUFA2	0.988496	-0.751735	0.00533384	1.38936	-0.0281241	1	1.95112	0.736657	0.0114708
ENSG00000063241	ISOC2	0.436127	-1.47888	1.67252e-08	1.1587	0.517619	0.106054	1.27519	0.737376	0.0114878
ENSG00000102317	RBM3	1.40014	-0.901059	0.000706417	2.26054	0.103135	0.876501	2.98367	0.735779	0.0115557
ENSG00000105472	CLEC11A	1.54466	-0.983432	0.000200954	2.68731	0.1715	0.713559	3.43616	0.734922	0.0116743
ENSG00000143977	SNRPG	1.03746	-0.982316	0.000205211	1.80326	0.170777	0.715639	2.30641	0.734796	0.0117106
ENSG00000118363	SPCS2	1.47559	-1.59198	1.17142e-09	4.30629	0.588449	0.0576394	4.59647	0.733978	0.0117648
ENSG00000111640	GAPDH	11.1063	-0.473513	0.0991793	11.9203	-0.297304	0.467496	19.0674	0.73234	0.0119473
ENSG00000130429	ARPC1B	0.724158	-1.20404	4.59222e-06	1.52921	0.339302	0.34506	1.81345	0.733782	0.0119533
ENSG00000173141	MRPL57	0.749067	-1.07825	4.2848e-05	1.41911	0.248206	0.541326	1.75109	0.73244	0.012089
ENSG00000184160	ADRA2C	0.0766604	-4.12532	8.65396e-46	1.48136	1.37215	9.8204e-08	1.19077	0.734308	0.0121493
ENSG00000171222	SCAND1	0.957646	-0.915354	0.000572241	1.57114	0.121684	0.828139	2.05108	0.729757	0.0124566
ENSG00000184840	TMED9	0.918779	-1.5573	2.67496e-09	2.61159	0.572766	0.0664862	2.80044	0.72946	0.0124953
ENSG00000172500	FIBP	0.498543	-1.38156	1.35178e-07	1.22721	0.466842	0.153658	1.37391	0.726947	0.0130177
ENSG00000175550	DRAP1	1.1736	-1.14723	1.25892e-05	2.36859	0.306777	0.410024	2.83993	0.725668	0.0130646
ENSG00000127540	UQCR11	1.58825	-0.899215	0.00072308	2.57335	0.112885	0.849913	3.36728	0.725473	0.0130714
ENSG00000099817	POLR2E	0.566829	-1.23351	2.62103e-06	1.23244	0.369174	0.289162	1.43761	0.725096	0.0132719
ENSG00000146540	C7orf50	0.475065	-1.13632	1.58695e-05	0.950161	0.299624	0.425724	1.14253	0.724973	0.0133554
ENSG00000171314	PGAM1	0.929659	-1.25918	1.56919e-06	2.06864	0.39001	0.257186	2.38851	0.722128	0.0136457
ENSG00000100216	TOMM22	0.496897	-1.09691	3.15668e-05	0.961823	0.273842	0.48224	1.16826	0.721631	0.0139013
ENSG00000134825	TMEM258	2.25414	-0.672077	0.0138105	2.96753	-0.0807804	0.960139	4.24189	0.717993	0.014245
ENSG00000169020	ATP5ME	1.99775	-0.519465	0.0663534	2.26646	-0.230823	0.597271	3.48574	0.717336	0.0143843
ENSG00000179271	GADD45GIP1	0.994079	-1.17231	8.00829e-06	2.05818	0.333851	0.355068	2.43032	0.717232	0.014438
ENSG00000159210	SNF8	0.532972	-1.40289	8.54934e-08	1.34074	0.489896	0.129796	1.48103	0.71778	0.0144526
ENSG00000124172	ATP5F1E	5.80951	-0.615377	0.0255764	7.24827	-0.133279	0.828139	10.6204	0.716242	0.0144744
ENSG00000137100	DCTN3	0.95149	-1.05204	6.58898e-05	1.77453	0.244562	0.550861	2.17964	0.717008	0.0144845
ENSG00000160932	LY6E	2.39616	-1.31278	5.3157e-07	5.59404	0.432738	0.194854	6.32594	0.715943	0.0145762
ENSG00000112695	COX7A2	1.91372	-0.909992	0.0006144	3.1464	0.132434	0.801458	4.06429	0.715774	0.014601
ENSG00000169021	UQCRFS1	0.526387	-1.13641	1.57758e-05	1.05683	0.308179	0.408345	1.26188	0.716876	0.0146313
ENSG00000174807	CD248	0.160836	-3.49423	1.57495e-35	1.98821	1.28715	7.15279e-07	1.63066	0.716651	0.0147722
ENSG00000189403	HMGB1	7.0015	-1.54673	3.33642e-09	19.8545	0.581884	0.0610112	21.0803	0.714139	0.0148704
ENSG00000224877	NDUFAF8	0.542564	-1.24941	1.94368e-06	1.20131	0.390949	0.256203	1.3824	0.714763	0.0149592
ENSG00000112514	CUTA	1.8143	-0.784785	0.00348655	2.6627	0.0275639	1	3.60814	0.713495	0.0149795
ENSG00000111906	HDDC2	0.499545	-1.12676	1.87034e-05	0.996807	0.306125	0.412672	1.18898	0.712074	0.0155017
ENSG00000181924	COA4	0.49432	-1.23875	2.38961e-06	1.0871	0.388821	0.25979	1.24955	0.709694	0.0159355
ENSG00000139343	SNRPF	1.48468	-0.887105	0.000862137	2.40031	0.121864	0.828139	3.10588	0.707984	0.016058
ENSG00000125356	NDUFA1	1.57694	-0.789608	0.00327603	2.33317	0.0395361	1	3.1351	0.706589	0.0163088
ENSG00000101220	C20orf27	0.555018	-1.89247	6.44571e-13	2.08228	0.777323	0.00730334	2.0384	0.705597	0.0166873
ENSG00000079150	FKBP7	0.695813	-0.871776	0.0010883	1.11085	0.111809	0.852882	1.44261	0.705469	0.0166886
ENSG00000136522	MRPL47	0.401053	-1.2643	1.48325e-06	0.903	0.410758	0.226833	1.02648	0.705564	0.0168323
ENSG00000148848	ADAM12	0.193691	-2.71945	1.23078e-23	1.36415	1.10458	3.72816e-05	1.18434	0.705574	0.0170712
ENSG00000135930	EIF4E2	0.440994	-1.24452	2.15743e-06	0.977257	0.399151	0.243713	1.11555	0.703585	0.0171748
ENSG00000143774	GUK1	1.93376	-1.04677	7.10917e-05	3.61878	0.258535	0.516776	4.38688	0.699964	0.0176063
ENSG00000163479	SSR2	3.21759	-1.11137	2.34627e-05	6.37134	0.307691	0.407849	7.55602	0.699568	0.0176396
ENSG00000230989	HSBP1	1.59197	-0.945085	0.00036217	2.72306	0.178724	0.69621	3.42133	0.69959	0.0176914
ENSG00000087088	BAX	0.484227	-1.30642	6.39915e-07	1.13246	0.445032	0.18002	1.26572	0.699941	0.0178862
ENSG00000074071	MRPS34	0.549149	-1.32058	4.71497e-07	1.30138	0.457642	0.164321	1.44493	0.696825	0.0184712
ENSG00000244187	TMEM141	0.557022	-0.838176	0.00175288	0.866043	0.0922185	0.903352	1.13118	0.697284	0.0184778
ENSG00000168894	RNF181	0.523166	-0.805996	0.00270574	0.789986	0.0650648	0.973728	1.0447	0.69667	0.0186438
ENSG00000103485	QPRT	0.576134	-1.54062	4.03224e-09	1.63802	0.596663	0.053857	1.71598	0.695924	0.0186527
ENSG00000105404	RABAC1	2.41348	-0.929532	0.000458141	4.08258	0.172249	0.711715	5.13258	0.693831	0.0189067
ENSG00000198258	UBL5	2.49543	-0.800506	0.00283251	3.75537	0.0638819	0.975666	4.96195	0.693229	0.0190261
ENSG00000169230	PRELID1	0.961941	-1.18776	6.0615e-06	2.04266	0.372575	0.283567	2.34625	0.690635	0.0197563
ENSG00000186395	KRT10	1.38883	-1.07986	4.10292e-05	2.68996	0.29603	0.432528	3.19192	0.688271	0.0202062
ENSG00000145337	PYURF	0.780848	-1.13968	1.46016e-05	1.59258	0.340046	0.343108	1.85383	0.688621	0.0202158
ENSG00000128951	DUT	1.40265	-1.08011	4.17372e-05	2.71672	0.295727	0.433937	3.2247	0.688736	0.0202614
ENSG00000125877	ITPA	0.468337	-1.20767	4.32356e-06	1.01241	0.388573	0.26045	1.15405	0.688889	0.0203154
ENSG00000164405	UQCRQ	1.43343	-1.04118	7.85373e-05	2.68714	0.269144	0.492801	3.22363	0.685867	0.0207452
ENSG00000185043	CIB1	0.675341	-0.873419	0.00106474	1.09019	0.134014	0.79832	1.39053	0.686345	0.0208208
ENSG00000110651	CD81	6.31027	-1.46206	2.23344e-08	16.899	0.560091	0.0738441	17.8905	0.684952	0.0208475
ENSG00000132963	POMP	1.78631	-0.966846	0.000259519	3.13834	0.21249	0.607914	3.85935	0.684395	0.0211086
ENSG00000177156	TALDO1	0.708124	-0.963584	0.000277543	1.24076	0.210315	0.613914	1.52712	0.684077	0.0213972
ENSG00000149357	LAMTOR1	0.969027	-1.06187	5.58269e-05	1.85213	0.287863	0.451777	2.20108	0.683124	0.0214916
ENSG00000134248	LAMTOR5	1.04547	-1.04103	7.89715e-05	1.96489	0.275064	0.478232	2.34554	0.680164	0.0222267
ENSG00000140990	NDUFB10	1.15735	-1.0377	8.32937e-05	2.17274	0.276574	0.475371	2.58782	0.67629	0.0232402
ENSG00000077942	FBLN1	1.51875	-2.05303	7.5504e-15	6.52705	0.88156	0.00167225	6.06856	0.676285	0.0232998
ENSG00000119421	NDUFA8	0.415941	-1.29187	8.58757e-07	0.970912	0.459571	0.162661	1.06811	0.676163	0.0235872
ENSG00000074842	MYDGF	1.25334	-1.20658	4.25726e-06	2.72444	0.402943	0.23736	3.06783	0.674066	0.0237611
ENSG00000008018	PSMB1	1.8183	-1.09857	2.95397e-05	3.60857	0.32848	0.365517	4.19088	0.67058	0.0246261
ENSG00000198931	APRT	1.20745	-1.3436	2.88579e-07	2.95029	0.49984	0.120048	3.18325	0.670156	0.0248321
ENSG00000100567	PSMA3	0.732174	-1.1523	1.16644e-05	1.52252	0.368803	0.289507	1.7368	0.669725	0.0250541
ENSG00000176386	CDC26	0.496109	-0.969295	0.000257276	0.879506	0.229588	0.566933	1.06713	0.670296	0.0251213
ENSG00000140931	CMTM3	0.425247	-1.15396	1.16541e-05	0.885336	0.369404	0.289418	1.00995	0.670394	0.0251255
ENSG00000105254	TBCB	0.754292	-1.04562	7.38361e-05	1.43154	0.291536	0.443325	1.68793	0.667849	0.025616
ENSG00000106588	PSMA2	1.11197	-0.889199	0.000840391	1.83807	0.167873	0.72335	2.29033	0.667104	0.0257433
ENSG00000165283	STOML2	0.618437	-1.19451	5.43274e-06	1.33474	0.401598	0.239992	1.49961	0.667174	0.0258835
ENSG00000100442	FKBP3	0.589233	-1.32241	4.55882e-07	1.41637	0.488937	0.130707	1.53338	0.667237	0.0258835
ENSG00000153037	SRP19	0.471343	-1.19341	5.64956e-06	1.01687	0.402046	0.239911	1.14172	0.666025	0.0263707
ENSG00000136146	MED4	0.431259	-1.36186	2.05299e-07	1.07201	0.516413	0.107017	1.14655	0.66563	0.0264144
ENSG00000140307	GTF2A2	0.930088	-0.925461	0.000491898	1.5906	0.201008	0.636614	1.94987	0.663956	0.0266607
ENSG00000111775	COX6A1	2.09581	-0.787527	0.0033603	3.16612	0.0864065	0.9181	4.08796	0.662401	0.0269474
ENSG00000211448	DIO2	0.202567	-4.78392	4.07527e-57	6.36473	1.51109	2.50662e-09	4.76701	0.665095	0.0269474
ENSG00000173207	CKS1B	0.492101	-0.995672	0.000182087	0.894683	0.254728	0.529471	1.0716	0.666201	0.0270861
ENSG00000092010	PSME1	1.07868	-0.979332	0.000214914	1.93702	0.246464	0.545864	2.32437	0.661748	0.0272751
ENSG00000111341	MGP	14.3118	0.292251	0.337815	6.54677	-1.24593	2.71886e-05	17.0426	0.66086	0.0278936
ENSG00000129084	PSMA1	1.00296	-0.802361	0.00278893	1.53813	0.102449	0.878131	1.96898	0.659582	0.0279432
ENSG00000116898	MRPS15	0.495894	-0.976597	0.000229905	0.889109	0.246172	0.547849	1.06632	0.660089	0.0280956
ENSG00000114902	SPCS1	1.48189	-1.02161	0.000108088	2.76594	0.282883	0.462803	3.26124	0.658457	0.0281594
ENSG00000100142	POLR2F	0.886068	-0.922152	0.000517206	1.51592	0.205715	0.625237	1.84909	0.657018	0.0287339
ENSG00000166681	BEX3	2.98303	-0.853398	0.00138331	4.79977	0.149609	0.772388	6.00397	0.656216	0.0287795
ENSG00000160752	FDPS	0.453592	-1.12468	1.95283e-05	0.926323	0.361621	0.303225	1.05462	0.657323	0.0289152
ENSG00000123416	TUBA1B	4.63835	-0.965711	0.000270288	8.25528	0.24267	0.555887	9.89566	0.655057	0.0294706
ENSG00000135940	COX5B	2.27118	-0.689942	0.0112557	3.14965	0.00944843	1	4.19963	0.652897	0.029807
ENSG00000131116	ZNF428	0.981911	-1.02312	0.000106128	1.83978	0.289709	0.447273	2.15793	0.653085	0.0298815
ENSG00000104332	SFRP1	2.26116	-2.38873	3.60718e-19	12.655	1.04196	0.000114386	10.9942	0.653308	0.0299065
ENSG00000105583	WDR83OS	1.89518	-0.80784	0.00257583	2.93117	0.114711	0.844687	3.72034	0.652604	0.0299157
ENSG00000188643	S100A16	0.735252	-1.0666	5.26928e-05	1.43051	0.322416	0.379348	1.65416	0.653498	0.0299894
ENSG00000205542	TMSB4X	34.3907	-0.977919	0.0002158	62.024	0.257871	0.518008	73.685	0.649773	0.0307557
ENSG00000131747	TOP2A	0.0380797	-5.04191	1.98256e-56	1.43283	1.52292	7.54342e-09	1.07329	0.674079	0.0313017
ENSG00000169223	LMAN2	0.910548	-1.1048	2.68765e-05	1.83567	0.356726	0.310791	2.08619	0.647821	0.0317318
ENSG00000167863	ATP5PD	1.40873	-0.80237	0.00277579	2.17574	0.117736	0.837086	2.74961	0.645481	0.032448
ENSG00000148450	MSRB2	0.610491	-0.875579	0.00103585	1.00984	0.184965	0.679908	1.23508	0.64066	0.0344961
ENSG00000088986	DYNLL1	7.8258	-0.872179	0.00105967	12.9143	0.1837	0.682138	15.7931	0.639038	0.0345819
ENSG00000155115	GTF3C6	0.596032	-1.10514	2.72012e-05	1.20629	0.36522	0.296492	1.3614	0.639875	0.0347438
ENSG00000140612	SEC11A	2.47503	-0.934082	0.000426187	4.31684	0.234689	0.558543	5.15831	0.638694	0.0347438
ENSG00000166136	NDUFB8	1.38404	-0.8974	0.000743354	2.33669	0.20505	0.62589	2.82957	0.638594	0.0348817
ENSG00000244038	DDOST	0.959507	-0.999944	0.000154764	1.77427	0.287793	0.452102	2.06976	0.637762	0.0352776
ENSG00000179091	CYC1	0.54378	-1.22225	3.25381e-06	1.21786	0.452653	0.170411	1.32183	0.636164	0.0361709
ENSG00000111639	MRPL51	1.67822	-0.969658	0.00024768	3.02969	0.269871	0.49102	3.55427	0.632189	0.037418
ENSG00000125970	RALY	0.564824	-0.936516	0.000422771	0.990719	0.244371	0.552095	1.17523	0.631501	0.0381107
ENSG00000106400	ZNHIT1	1.00152	-0.93713	0.000412352	1.7585	0.24597	0.547164	2.08351	0.630369	0.0382967
ENSG00000136930	PSMB7	0.875188	-1.05065	6.74293e-05	1.69787	0.335362	0.352626	1.93289	0.629375	0.0386983
ENSG00000005075	POLR2J	0.789723	-0.767247	0.00443025	1.19111	0.105269	0.870628	1.50363	0.628867	0.0390287
ENSG00000143183	TMCO1	0.853428	-1.0115	0.000128937	1.60124	0.306811	0.410262	1.84489	0.628098	0.0392245
ENSG00000162385	MAGOH	0.752861	-0.884006	0.000912209	1.26382	0.207834	0.620771	1.52033	0.625659	0.0403336
ENSG00000165916	PSMC3	0.511642	-1.20997	4.1352e-06	1.13949	0.455341	0.167377	1.22972	0.625109	0.0406899
ENSG00000127884	ECHS1	0.93925	-1.13892	1.47209e-05	1.97106	0.406848	0.23167	2.1699	0.623218	0.0411642
ENSG00000173436	MINOS1	1.78123	-0.866999	0.00114765	2.94952	0.197178	0.645528	3.56043	0.622372	0.0413732
ENSG00000185920	PTCH1	0.130273	-4.06169	9.08918e-45	2.48752	1.47249	7.12918e-09	1.85249	0.623079	0.0419907
ENSG00000211450	SELENOH	1.47151	-0.852119	0.00141357	2.40674	0.186938	0.673456	2.91631	0.620358	0.0422247
ENSG00000173486	FKBP2	1.25656	-1.31439	5.19391e-07	3.06133	0.53192	0.0941731	3.19147	0.619189	0.0427624
ENSG00000111843	TMEM14C	1.70993	-0.711346	0.00873053	2.46368	0.0678477	0.966424	3.14984	0.617579	0.0434162
ENSG00000243449	C4orf48	0.819715	-0.542478	0.0537358	1.00667	-0.0919891	0.931987	1.38901	0.618386	0.0435275
ENSG00000170370	EMX2	0.287029	-1.85061	2.18595e-12	1.07647	0.841177	0.00313339	0.992532	0.619104	0.0436767
ENSG00000079332	SAR1A	0.745774	-0.641738	0.019622	1.00718	0.00439221	1	1.32656	0.617368	0.0439248
ENSG00000165672	PRDX3	0.693307	-0.860478	0.00127807	1.14429	0.197384	0.645758	1.3782	0.617165	0.0439768
ENSG00000151366	NDUFC2	1.673	-0.952446	0.000323137	2.99745	0.273245	0.48224	3.48762	0.615944	0.0441294
ENSG00000213639	PPP1CB	1.30201	-0.470004	0.102754	1.49371	-0.15975	0.773719	2.12613	0.613892	0.0453338
ENSG00000266472	MRPS21	1.35576	-0.677733	0.0129841	1.89775	0.0422268	1	2.45104	0.613151	0.0454617
ENSG00000145050	MANF	0.638192	-1.65576	2.67443e-10	2.05638	0.743967	0.0110493	1.96371	0.613533	0.045532
ENSG00000149923	PPP4C	0.48709	-0.953295	0.000329728	0.874189	0.275993	0.477503	1.01513	0.614105	0.0455402
ENSG00000066379	ZNRD1	0.480434	-0.95713	0.000311584	0.865958	0.281126	0.467601	1.00245	0.612092	0.0465561
ENSG00000277443	MARCKS	2.99892	-1.18192	6.65901e-06	6.56384	0.450654	0.172062	7.05386	0.610188	0.0467329
ENSG00000169976	SF3B5	1.43114	-0.927298	0.000474554	2.51573	0.260134	0.513305	2.93614	0.609311	0.0471848
ENSG00000068697	LAPTM4A	5.3149	-1.10193	2.76814e-05	10.8793	0.39555	0.24711	11.9584	0.607832	0.0477004
ENSG00000081870	HSPB11	0.572197	-0.829448	0.00197286	0.922293	0.180528	0.69268	1.11537	0.608597	0.0480458
ENSG00000107562	CXCL12	1.04454	-0.326197	0.293739	1.04037	-0.307114	0.448833	1.59002	0.608752	0.0480911
ENSG00000172428	COPS9	1.39814	-0.636765	0.0204916	1.88986	0.0114827	1	2.46981	0.606695	0.0484338
ENSG00000102309	PIN4	0.492459	-0.942428	0.000389229	0.878477	0.275211	0.479177	1.01728	0.60658	0.0490908
ENSG00000185624	P4HB	1.93304	-1.19858	4.90171e-06	4.30003	0.467396	0.152268	4.57887	0.605187	0.0491564
ENSG00000105185	PDCD5	1.08921	-0.937157	0.000411398	1.93642	0.273882	0.481208	2.24101	0.603712	0.0498904
ENSG00000074201	CLNS1A	0.644419	-0.761153	0.00478986	0.978972	0.127587	0.81453	1.21025	0.60328	0.0504577
ENSG00000162384	C1orf123	0.555304	-0.978216	0.000222566	1.02536	0.310566	0.404525	1.16558	0.599642	0.0523844
ENSG00000170315	UBB	7.66052	-0.479061	0.0946684	8.94443	-0.132663	0.828139	12.4827	0.598326	0.0524082
ENSG00000143869	GDF7	0.0347155	-5.24609	1.26346e-63	1.53967	1.60885	1.59091e-10	1.09143	0.601267	0.0525359
ENSG00000168701	TMEM208	0.522307	-1.2336	2.63109e-06	1.19994	0.498253	0.122087	1.25786	0.598692	0.0528536
ENSG00000105379	ETFB	0.733964	-0.858814	0.00130599	1.22121	0.217163	0.596692	1.44565	0.597128	0.0534535
ENSG00000134717	BTF3L4	0.822005	-0.72147	0.00778462	1.20843	0.100133	0.882692	1.50854	0.596263	0.053878
ENSG00000146242	TPBG	0.461895	-1.28602	9.78435e-07	1.10931	0.535251	0.0926954	1.14432	0.597137	0.0539041
ENSG00000188612	SUMO2	4.78215	-0.79891	0.00288277	7.54761	0.168876	0.719855	9.12424	0.595004	0.0539809
ENSG00000099624	ATP5F1D	1.93941	-0.714374	0.00840462	2.83685	0.0970508	0.890686	3.54185	0.593181	0.0551543
ENSG00000204272	NBDY	0.758945	-0.777195	0.00390423	1.17533	0.151651	0.768048	1.43135	0.593789	0.0552703
ENSG00000126457	PRMT1	1.11512	-1.11423	2.26108e-05	2.32237	0.420287	0.210958	2.50956	0.592394	0.0557297
ENSG00000196230	TUBB	4.19463	-0.979155	0.000214182	7.78479	0.321086	0.380797	8.77305	0.589999	0.0569266
ENSG00000105989	WNT2	0.0888287	-4.09221	2.42808e-45	1.75018	1.50801	2.61922e-09	1.27242	0.591041	0.0573255
ENSG00000167085	PHB	0.818212	-0.996291	0.000164866	1.54319	0.337094	0.349219	1.72509	0.587438	0.0586479
ENSG00000100138	SNU13	1.4952	-0.7995	0.00288193	2.37073	0.178291	0.697451	2.84377	0.586662	0.0587129
ENSG00000242372	EIF6	0.609346	-0.999911	0.000156885	1.15338	0.340871	0.341811	1.28672	0.586517	0.0592112
ENSG00000149196	HIKESHI	0.66031	-0.808447	0.00259929	1.0558	0.186654	0.675155	1.26135	0.586042	0.059505
ENSG00000168090	COPS6	0.739404	-1.09618	3.13266e-05	1.52166	0.415189	0.219025	1.64246	0.584472	0.0601574
ENSG00000143387	CTSK	0.97232	-0.722745	0.00769325	1.43935	0.113729	0.848057	1.77691	0.584675	0.0602446
ENSG00000125835	SNRPB	1.5166	-0.876253	0.00100891	2.57987	0.246325	0.545962	2.99645	0.582939	0.0608608
ENSG00000241837	ATP5PO	1.84643	-0.779149	0.00375756	2.88324	0.167623	0.723777	3.46609	0.580276	0.0623152
ENSG00000099977	DDT	1.33608	-0.592156	0.0327907	1.7561	-0.0010097	1	2.283	0.580014	0.0626159
ENSG00000204435	CSNK2B	0.806473	-0.661445	0.0157438	1.13074	0.0631794	0.977824	1.42653	0.580398	0.0626649
ENSG00000106028	SSBP1	1.30337	-0.890396	0.000823821	2.24837	0.261154	0.511256	2.59077	0.57979	0.0626848
ENSG00000155660	PDIA4	0.457457	-1.55758	2.83374e-09	1.38001	0.720343	0.0147964	1.312	0.580766	0.0628113
ENSG00000078668	VDAC3	0.646424	-1.09207	3.39633e-05	1.32873	0.417569	0.215773	1.42957	0.579166	0.0634929
ENSG00000183971	NPW	0.0919781	-3.47037	6.11107e-35	1.16624	1.41552	3.42618e-08	0.867997	0.579783	0.064561
ENSG00000168303	MPLKIP	0.471987	-1.0244	0.000106902	0.916634	0.369941	0.288519	1.00549	0.576427	0.0654101
ENSG00000186010	NDUFA13	1.69054	-0.943492	0.000371244	3.06485	0.310603	0.402953	3.44536	0.573081	0.0667636
ENSG00000126432	PRDX5	2.50946	-0.722081	0.00763679	3.73676	0.127255	0.81453	4.55904	0.571439	0.067668
ENSG00000125870	SNRPB2	0.965162	-0.834195	0.00182101	1.59052	0.22411	0.580585	1.85651	0.570984	0.0683404
ENSG00000242485	MRPL20	0.989427	-0.883068	0.000918245	1.70345	0.265293	0.501968	1.95129	0.570104	0.0689029
ENSG00000130724	CHMP2A	1.02572	-0.68094	0.0125562	1.47202	0.0922189	0.902863	1.82408	0.569906	0.0690567
ENSG00000075142	SRI	0.981553	-0.748761	0.00553745	1.49877	0.152485	0.765908	1.8063	0.569814	0.0691316
ENSG00000172270	BSG	1.92775	-0.665925	0.0148289	2.72949	0.0794187	0.937307	3.40132	0.569103	0.0692584
ENSG00000143621	ILF2	1.05793	-0.809592	0.0025382	1.70731	0.205827	0.624968	2.0074	0.568715	0.0697928
ENSG00000187051	RPS19BP1	0.765816	-0.810512	0.00251937	1.23681	0.206417	0.624127	1.45396	0.568934	0.069803
ENSG00000117724	CENPF	0.0760162	-4.19374	5.80661e-44	1.61084	1.52361	6.85119e-09	1.16459	0.588799	0.0701497
ENSG00000107874	CUEDC2	0.599611	-0.977898	0.000223236	1.12268	0.34269	0.338376	1.24187	0.568157	0.0704304
ENSG00000053371	AKR7A2	0.736612	-0.986307	0.000194387	1.39064	0.351451	0.320477	1.53097	0.565916	0.0718533
ENSG00000128524	ATP6V1F	1.08148	-0.53981	0.0548569	1.36329	-0.0348653	1	1.78995	0.565233	0.072136
ENSG00000113068	PFDN1	0.458459	-1.07859	4.34789e-05	0.937299	0.421877	0.209778	1.00066	0.565156	0.0725873
ENSG00000168653	NDUFS5	3.74999	-0.610374	0.0270115	5.05898	0.0351488	1	6.41858	0.562654	0.0732747
ENSG00000068745	IP6K2	0.529608	-1.12307	1.99496e-05	1.12551	0.456493	0.165936	1.18291	0.562922	0.0739862
ENSG00000072682	P4HA2	0.247088	-1.94112	1.96216e-13	1.01439	0.939096	0.000706683	0.88095	0.563278	0.0743965
ENSG00000183291	SELENOF	1.28204	-0.663362	0.0152997	1.81903	0.0866644	0.917563	2.25075	0.560263	0.0751742
ENSG00000143420	ENSA	0.624521	-1.01731	0.000118489	1.21409	0.381025	0.270295	1.31638	0.560196	0.0756032
ENSG00000163041	H3F3A	11.0457	-1.14868	1.20385e-05	24.0438	0.480529	0.13773	24.9526	0.557031	0.0768896
ENSG00000138069	RAB1A	0.888716	-0.709706	0.00896483	1.31913	0.133867	0.79846	1.5935	0.555071	0.0788323
ENSG00000126247	CAPNS1	0.602331	-0.738491	0.00637271	0.917491	0.158559	0.74882	1.09616	0.555726	0.0788323
ENSG00000103152	MPG	0.69524	-0.77922	0.0038108	1.09885	0.194137	0.654614	1.29154	0.555338	0.0788325
ENSG00000184752	NDUFA12	1.12192	-0.815921	0.00232623	1.83413	0.227288	0.571679	2.12193	0.553306	0.0799574
ENSG00000166595	FAM96B	1.06909	-0.634865	0.0209499	1.48299	0.0686376	0.964505	1.84463	0.552832	0.0803599
ENSG00000101182	PSMA7	2.24928	-1.06818	4.96501e-05	4.5842	0.427772	0.201135	4.85376	0.551512	0.0809355
ENSG00000173660	UQCRH	3.63124	-0.644417	0.0187935	5.08573	0.0790818	0.938238	6.29083	0.551202	0.0810147
ENSG00000249915	PDCD6	0.833315	-1.03796	8.3531e-05	1.65543	0.405716	0.233414	1.76914	0.551153	0.0814939
ENSG00000168542	COL3A1	14.661	-1.65441	2.66793e-10	48.3855	0.808128	0.00478981	43.8228	0.546425	0.0848
ENSG00000159335	PTMS	4.92509	-0.954695	0.000310229	9.13127	0.348319	0.325384	9.97705	0.544807	0.085732
ENSG00000143870	PDIA6	1.50501	-1.836	2.70944e-12	5.73098	0.905257	0.00115896	5.00045	0.544755	0.0860839
ENSG00000117691	NENF	1.44767	-0.691161	0.0111156	2.12421	0.129169	0.810044	2.5595	0.543946	0.0865947
ENSG00000117448	AKR1A1	0.748423	-1.02313	0.000107078	1.47279	0.4021	0.238962	1.57143	0.543699	0.0871686
ENSG00000106153	CHCHD2	4.80677	-0.566975	0.0420852	6.29493	0.0175158	1	7.98099	0.541315	0.0883062
ENSG00000179950	PUF60	0.490598	-1.09835	3.0819e-05	1.02991	0.459074	0.163091	1.07195	0.542499	0.0884438
ENSG00000086598	TMED2	1.15334	-1.02722	9.9069e-05	2.27949	0.407181	0.231057	2.42478	0.541665	0.0884438
ENSG00000132341	RAN	3.00894	-0.701567	0.00981	4.4627	0.141122	0.785112	5.3419	0.541369	0.0884438
ENSG00000159720	ATP6V0D1	0.465832	-1.26242	1.53922e-06	1.12208	0.574111	0.0663062	1.11296	0.541956	0.0890531
ENSG00000128534	LSM8	0.696886	-0.832497	0.00187998	1.16324	0.25467	0.526496	1.3221	0.540335	0.0899824
ENSG00000104823	ECH1	0.731244	-0.651395	0.0176413	1.03651	0.097406	0.890421	1.26537	0.540217	0.0900983
ENSG00000162585	FAAP20	0.619725	-0.772678	0.00415039	0.981373	0.205758	0.625705	1.13949	0.538947	0.0913013
ENSG00000131435	PDLIM4	0.616862	-0.976779	0.000227163	1.16899	0.371762	0.284922	1.26108	0.538752	0.0913562
ENSG00000101460	MAP1LC3A	0.843407	-0.797474	0.00298889	1.36586	0.227363	0.571945	1.57018	0.53838	0.0914615
ENSG00000134330	IAH1	0.61586	-0.641252	0.0198048	0.865529	0.0898802	0.908767	1.05962	0.53864	0.0915884
ENSG00000272047	GTF2H5	0.784713	-0.638615	0.0202411	1.10048	0.0881022	0.913824	1.348	0.538006	0.0917726
ENSG00000179218	CALR	2.66049	-1.27574	1.11556e-06	6.49361	0.588497	0.0575981	6.3874	0.536203	0.0926307
ENSG00000118418	HMGN3	1.28934	-0.735518	0.00652216	1.97732	0.176764	0.702077	2.32329	0.535928	0.0930824
ENSG00000137106	GRHPR	0.789723	-0.699272	0.0101898	1.1719	0.144782	0.775118	1.39732	0.536109	0.0932608
ENSG00000105518	TMEM205	0.482867	-1.1654	9.354e-06	1.07595	0.514462	0.108607	1.09062	0.534972	0.094345
ENSG00000155438	NIFK	0.548791	-1.09094	3.48715e-05	1.14858	0.461362	0.160234	1.19041	0.534786	0.0944525
ENSG00000182636	NDN	0.944404	-0.974977	0.000230021	1.79117	0.375891	0.277968	1.92432	0.533244	0.0952149
ENSG00000143727	ACP1	0.659952	-0.725524	0.00744607	1.0041	0.170424	0.717076	1.1821	0.533753	0.0952274
ENSG00000157916	RER1	0.795092	-0.918003	0.000552107	1.43575	0.331997	0.35927	1.57179	0.532586	0.0959186
ENSG00000143612	C1orf43	0.50248	-0.99094	0.000182791	0.966453	0.388694	0.260324	1.03238	0.532808	0.096236
ENSG00000146066	HIGD2A	1.32985	-0.587001	0.0345924	1.78405	0.0478122	1	2.22011	0.530933	0.0970877
ENSG00000189043	NDUFA4	5.84766	-0.464289	0.107196	6.98657	-0.070471	0.984671	9.19365	0.530222	0.0972821
ENSG00000002330	BAD	0.613283	-0.882347	0.00093911	1.07458	0.305785	0.413121	1.18889	0.530344	0.0981263
ENSG00000111669	TPI1	2.90737	-0.855502	0.00134439	4.97778	0.285071	0.457922	5.55505	0.529125	0.0983414
ENSG00000106244	PDAP1	0.786932	-1.1085	2.52838e-05	1.67549	0.47961	0.139537	1.71911	0.529198	0.0987545
ENSG00000143543	JTB	1.14511	-0.761259	0.00473397	1.80343	0.20653	0.623475	2.08423	0.528768	0.0989502
ENSG00000165092	ALDH1A1	1.1663	-1.97231	7.19146e-14	4.96226	0.986387	0.000309372	4.1748	0.528906	0.0989502
ENSG00000108551	RASD1	0.589662	-1.3996	9.99978e-08	1.59669	0.67437	0.0251846	1.51319	0.530143	0.0993857
ENSG00000017427	IGF1	2.77573	-2.68915	2.33024e-23	20.245	1.26596	1.1031e-06	15.46	0.527663	0.0999839
ENSG00000178982	EIF3K	2.91309	-0.632877	0.0212421	4.08635	0.0948305	0.894955	4.96597	0.526715	0.100394
ENSG00000120265	PCMT1	0.463112	-1.12434	1.95837e-05	0.999894	0.492372	0.127883	1.01987	0.527899	0.100455
ENSG00000118705	RPN2	0.927368	-1.11059	2.43361e-05	1.98067	0.48435	0.135007	2.02536	0.525926	0.101546
ENSG00000228474	OST4	4.09936	-0.440854	0.12948	4.80285	-0.0877813	0.943779	6.35783	0.52461	0.102077
ENSG00000125971	DYNLRB1	1.23938	-0.579425	0.0373971	1.6562	0.0474472	1	2.05591	0.5247	0.102359
ENSG00000166333	ILK	0.782995	-1.05216	6.62237e-05	1.59266	0.443241	0.18179	1.65604	0.52434	0.102935
ENSG00000172922	RNASEH2C	0.817496	-0.882656	0.000928857	1.43729	0.313184	0.398214	1.58028	0.523311	0.103827
ENSG00000168734	PKIG	0.645565	-0.820854	0.00220803	1.07492	0.262597	0.508895	1.20864	0.523326	0.104171
ENSG00000082175	PGR	0.496252	-3.0403	1.66241e-28	4.68872	1.37242	8.83158e-08	3.45171	0.521992	0.105021
ENSG00000111786	SRSF9	1.94457	-0.796763	0.00297652	3.17306	0.245078	0.54877	3.5917	0.520662	0.105614
ENSG00000120533	ENY2	1.58761	-0.646552	0.0184539	2.26209	0.113877	0.847131	2.7178	0.520588	0.105763
ENSG00000185627	PSMD13	0.462539	-1.20074	4.90727e-06	1.06746	0.55251	0.07963	1.05891	0.521326	0.1059
ENSG00000173113	TRMT112	2.43474	-0.425319	0.146534	2.8173	-0.0981836	0.914966	3.74062	0.519837	0.106156
ENSG00000166228	PCBD1	0.713349	-0.68719	0.011758	1.0552	0.151092	0.769735	1.24598	0.520016	0.106727
ENSG00000159840	ZYX	0.542707	-1.21346	3.87355e-06	1.26717	0.563924	0.072255	1.24964	0.518562	0.108107
ENSG00000152234	ATP5F1A	1.09271	-1.11211	2.35117e-05	2.34518	0.493974	0.125626	2.37966	0.51731	0.108502
ENSG00000110955	ATP5F1B	1.62912	-0.798557	0.00291498	2.66716	0.250429	0.535151	3.00708	0.516957	0.108586
ENSG00000103035	PSMD7	0.608487	-1.16027	1.01939e-05	1.35969	0.527967	0.0979625	1.36042	0.51762	0.108586
ENSG00000155368	DBI	1.24038	-0.651098	0.0176171	1.78002	0.124452	0.822053	2.12273	0.514535	0.110953
ENSG00000162961	DPY30	0.647927	-0.456175	0.116037	0.774466	-0.0614323	1	1.00817	0.514994	0.111182
ENSG00000105677	TMEM147	0.639194	-0.808289	0.00260523	1.05709	0.26181	0.510572	1.18425	0.513934	0.111973
ENSG00000111229	ARPC3	2.43008	-0.588828	0.0338245	3.29928	0.0714852	0.957039	4.02534	0.510521	0.114321
ENSG00000130731	METTL26	0.683573	-0.564678	0.0435766	0.907373	0.0486076	1	1.11912	0.510848	0.114912
ENSG00000102144	PGK1	0.84398	-0.793866	0.00313433	1.38138	0.255207	0.525288	1.54856	0.508573	0.116901
ENSG00000204370	SDHD	0.710486	-0.746499	0.00573589	1.11488	0.215095	0.601557	1.27242	0.508435	0.117126
ENSG00000140262	TCF12	0.406565	-1.76042	2.09539e-11	1.47853	0.901056	0.00126946	1.27242	0.508749	0.117241
ENSG00000109861	CTSC	0.960796	-1.7588	2.11049e-11	3.49015	0.900782	0.00126215	3.00306	0.508053	0.117445
ENSG00000183617	MRPL54	0.657089	-0.574468	0.039652	0.882335	0.0629815	0.978287	1.07874	0.506069	0.119697
ENSG00000159352	PSMD4	0.67212	-0.753207	0.00527344	1.06275	0.224446	0.580389	1.20605	0.504985	0.120661
ENSG00000138430	OLA1	0.508635	-1.30739	6.2164e-07	1.29015	0.639935	0.0356932	1.22642	0.504978	0.120773
ENSG00000147684	NDUFB9	0.852641	-0.776979	0.00390516	1.37795	0.246133	0.547027	1.54767	0.503558	0.121649
ENSG00000175416	CLTB	0.790296	-0.66315	0.0154529	1.15278	0.146861	0.773719	1.35435	0.503661	0.12172
ENSG00000214253	FIS1	1.43343	-0.578568	0.0376712	1.93719	0.0724326	0.954585	2.3526	0.500738	0.123977
ENSG00000198963	RORB	0.100639	-3.93661	1.12607e-42	1.82161	1.57301	4.29861e-10	1.25072	0.501209	0.125001
ENSG00000169045	HNRNPH1	2.20662	-0.413842	0.16021	2.55363	-0.0866452	0.945952	3.34191	0.499083	0.125384
ENSG00000243147	MRPL33	1.09923	-0.414753	0.159108	1.27386	-0.0846689	0.950164	1.66488	0.498206	0.126312
ENSG00000188186	LAMTOR4	1.51546	-0.512082	0.070858	1.92785	0.0127502	1	2.40432	0.497431	0.126882
ENSG00000139278	GLIPR1	0.918636	-1.82134	4.48376e-12	3.51674	0.943104	0.000652163	2.96527	0.49724	0.128278
ENSG00000254999	BRK1	1.44595	-0.891391	0.000810305	2.59307	0.348048	0.326557	2.77507	0.495843	0.128537
ENSG00000141424	SLC39A6	0.565826	-1.47894	1.67615e-08	1.65474	0.75588	0.00959858	1.49666	0.49594	0.129383
ENSG00000138279	ANXA7	0.566399	-0.858592	0.00132356	0.987975	0.323611	0.376951	1.06784	0.494016	0.131507
ENSG00000137210	TMEM14B	0.795521	-0.728816	0.00712986	1.23741	0.215538	0.600295	1.40286	0.493288	0.131784
ENSG00000214046	SMIM7	0.663674	-0.881521	0.000946866	1.18151	0.34301	0.337515	1.26572	0.4931	0.132005
ENSG00000185338	SOCS1	0.533187	-0.869414	0.0011796	0.938928	0.332487	0.360699	1.01085	0.493912	0.133219
ENSG00000114251	WNT5A	0.624664	-1.44652	3.57152e-08	1.78208	0.739482	0.0118725	1.61986	0.492618	0.133784
ENSG00000055950	MRPL43	0.682141	-0.678745	0.0129636	1.01533	0.173998	0.708548	1.17183	0.491079	0.134531
ENSG00000100823	APEX1	1.43472	-0.814663	0.00235867	2.4136	0.292968	0.439576	2.63803	0.488611	0.136534
ENSG00000008517	IL32	1.62075	0.163765	0.645486	1.01962	-0.772163	0.0158023	1.89189	0.489761	0.136917
ENSG00000089693	MLF2	0.736899	-0.863452	0.00122295	1.29529	0.335415	0.35288	1.38812	0.486205	0.13985
ENSG00000006015	REX1BD	0.958934	-0.413242	0.161131	1.1172	-0.0721455	0.980902	1.4435	0.485579	0.140479
ENSG00000067225	PKM	1.0051	-0.71903	0.00804801	1.55828	0.219238	0.592196	1.75475	0.481492	0.145403
ENSG00000128309	MPST	0.609418	-0.641626	0.0197086	0.881821	0.152754	0.765908	1.02264	0.479693	0.147991
ENSG00000178127	NDUFV2	0.957288	-0.869407	0.00111885	1.69684	0.34754	0.327918	1.80317	0.478919	0.148122
ENSG00000174021	GNG5	1.79046	-0.589342	0.0336954	2.47251	0.107519	0.864052	2.92444	0.477185	0.149464
ENSG00000108953	YWHAE	2.14162	-0.601544	0.0296801	2.99231	0.119862	0.83158	3.51755	0.476139	0.150745
ENSG00000070831	CDC42	2.55205	-0.883895	0.000899437	4.58711	0.362275	0.300639	4.83678	0.475751	0.151127
ENSG00000164032	H2AFZ	4.80097	-0.586442	0.0350776	6.61443	0.105584	0.869536	7.82787	0.476434	0.151267
ENSG00000131143	COX4I1	5.14648	-0.54784	0.0506419	6.84672	0.0710485	0.958375	8.22855	0.474965	0.151672
ENSG00000213722	DDAH2	1.71752	-0.895401	0.000764467	3.11999	0.37286	0.282647	3.27277	0.474358	0.152788
ENSG00000109390	NDUFC1	1.1746	-0.250359	0.458175	1.17336	-0.231249	0.596692	1.6304	0.473705	0.154124
ENSG00000160014	CALM3	0.972606	-0.738436	0.00632642	1.54001	0.244296	0.551906	1.70883	0.473421	0.154609
ENSG00000130725	UBE2M	0.605982	-0.888808	0.000857657	1.09499	0.368509	0.290509	1.15039	0.473582	0.154752
ENSG00000180817	PPA1	1.53779	-0.5176	0.067675	1.99121	0.04469	1	2.42049	0.47278	0.155171
ENSG00000142089	IFITM3	12.0887	-0.64252	0.0191994	17.5751	0.162164	0.73852	20.2205	0.471277	0.156335
ENSG00000129197	RPAIN	0.783782	-0.624012	0.0236432	1.12114	0.146741	0.773719	1.29842	0.470188	0.158666
ENSG00000102316	MAGED2	1.78173	-0.964482	0.000269259	3.44411	0.433086	0.194595	3.51085	0.468034	0.160648
ENSG00000165629	ATP5F1C	1.6531	-0.595504	0.0316228	2.30796	0.124663	0.821412	2.69565	0.466333	0.162314
ENSG00000170035	UBE2E3	0.725303	-0.648248	0.0182749	1.06283	0.173178	0.710633	1.21382	0.465803	0.163944
ENSG00000137207	YIPF3	0.692377	-0.663949	0.0153287	1.02922	0.187434	0.672932	1.16772	0.465568	0.164194
ENSG00000167397	VKORC1	1.23523	-0.547642	0.0510269	1.65226	0.0829118	0.929104	1.96523	0.463728	0.165781
ENSG00000124193	SRSF6	0.657733	-0.982987	0.000207106	1.29401	0.451442	0.172157	1.30646	0.463862	0.166345
ENSG00000104964	AES	0.958219	-0.788817	0.00333947	1.59429	0.297974	0.428396	1.71929	0.462597	0.16731
ENSG00000005022	SLC25A5	2.30718	-0.588003	0.0342173	3.20805	0.123846	0.823266	3.73892	0.460523	0.169385
ENSG00000163634	THOC7	0.626668	-0.732684	0.00682796	0.99312	0.252738	0.530868	1.0917	0.460438	0.170434
ENSG00000140319	SRP14	7.63247	-0.512723	0.0701631	9.90531	0.0545762	0.999755	11.9145	0.459121	0.170543
ENSG00000131469	RPL27	13.6795	-0.273558	0.400939	14.1124	-0.187695	0.705715	19.0593	0.457788	0.172265
ENSG00000087077	TRIP6	0.527317	-1.05529	6.36901e-05	1.10519	0.51025	0.112221	1.08625	0.458976	0.172309
ENSG00000143761	ARF1	1.78223	-0.883799	0.000902143	3.22983	0.381331	0.268788	3.34986	0.456665	0.173991
ENSG00000117410	ATP6V0B	0.979263	-0.868541	0.00113235	1.75172	0.369582	0.28813	1.82578	0.456271	0.174916
ENSG00000123131	PRDX4	1.4224	-0.636985	0.0204817	2.07276	0.173284	0.709772	2.35697	0.455906	0.175284
ENSG00000150316	CWC15	0.650074	-0.863952	0.00121732	1.15904	0.367453	0.292258	1.20837	0.454773	0.177379
ENSG00000103351	CLUAP1	0.300414	-1.74782	2.99325e-11	1.10219	0.944928	0.000637293	0.912129	0.455437	0.177464
ENSG00000178952	TUFM	0.875045	-0.928359	0.000471667	1.65037	0.419955	0.211749	1.68096	0.453176	0.179095
ENSG00000070081	NUCB2	0.963587	-1.17195	8.14864e-06	2.23225	0.600236	0.0521245	2.10754	0.451845	0.181089
ENSG00000176731	C8orf59	1.69333	-0.408313	0.16685	2.00176	-0.0368506	1	2.50304	0.448906	0.184588
ENSG00000132688	NES	0.151317	-2.54351	4.59327e-21	1.01593	1.29239	7.11627e-07	0.74355	0.448994	0.188758
ENSG00000104979	C19orf53	1.81408	-0.566468	0.0423988	2.49095	0.119585	0.83235	2.89014	0.445634	0.18917
ENSG00000164111	ANXA5	4.44974	-0.815985	0.00230112	7.64125	0.338217	0.3458	8.03406	0.444913	0.189914
ENSG00000115457	IGFBP2	7.36469	-0.49433	0.0828603	9.46946	0.05377	1	11.3167	0.443337	0.1922
ENSG00000049449	RCN1	1.15613	-0.928325	0.000470288	2.18937	0.429505	0.199337	2.21153	0.443469	0.192213
ENSG00000157388	CACNA1D	0.0433049	-4.51883	3.99101e-51	1.20286	1.70196	9.98519e-12	0.777052	0.444851	0.19417
ENSG00000087302	RTRAF	1.6478	-0.524285	0.063377	2.18037	0.0841055	0.925041	2.56736	0.441767	0.194257
ENSG00000129009	ISLR	2.05222	-0.96861	0.000257011	4.0253	0.462323	0.158745	4.00649	0.441606	0.195013
ENSG00000124783	SSR1	0.543065	-1.08074	4.17372e-05	1.17233	0.548516	0.082422	1.12413	0.438703	0.199989
ENSG00000130511	SSBP4	0.58415	-1.10791	2.59124e-05	1.29006	0.568247	0.0696297	1.22686	0.438445	0.200095
ENSG00000116171	SCP2	0.878767	-0.639095	0.0201097	1.29383	0.193669	0.655516	1.44645	0.438098	0.200249
ENSG00000196465	MYL6B	1.07124	-0.39202	0.188812	1.25422	-0.040862	1	1.56357	0.437551	0.200946
ENSG00000134590	RTL8C	0.67348	-0.57542	0.0392216	0.936613	0.137674	0.794993	1.07338	0.436387	0.203057
ENSG00000175130	MARCKSL1	4.73719	-0.415322	0.158011	5.67721	-0.0151116	1	6.98435	0.435328	0.203234
ENSG00000246705	H2AFJ	1.13223	-0.127242	0.761426	1.01987	-0.326744	0.408196	1.46244	0.435833	0.203923
ENSG00000180964	TCEAL8	0.852569	-0.685842	0.0119074	1.31073	0.237739	0.558543	1.43484	0.435405	0.204135
ENSG00000165512	ZNF22	0.413937	-1.60024	1.02928e-09	1.36243	0.883604	0.00164213	1.14342	0.435499	0.204365
ENSG00000116459	ATP5PB	0.71564	-0.962635	0.000281166	1.4005	0.464362	0.156328	1.38874	0.43498	0.204614
ENSG00000257727	CNPY2	1.01641	-0.701858	0.00984071	1.58555	0.252295	0.53112	1.72393	0.434767	0.204614
ENSG00000105438	KDELR1	2.06088	-0.660612	0.0157363	3.09915	0.21674	0.596845	3.42294	0.434182	0.20491
ENSG00000168028	RPSA	16.3293	-0.352167	0.249646	18.4349	-0.0776539	0.968148	23.3528	0.433816	0.205032
ENSG00000179431	FJX1	0.635902	-1.54369	4.00389e-09	2.00322	0.853532	0.00259215	1.69856	0.433151	0.208267
ENSG00000104341	LAPTM4B	0.941541	-0.599587	0.0305668	1.34202	0.165429	0.730662	1.51497	0.430935	0.210582
ENSG00000138085	ATRAID	1.36292	-0.579356	0.0373971	1.9077	0.147543	0.773719	2.17062	0.430299	0.21072
ENSG00000182534	MXRA7	0.883205	-1.0132	0.000126342	1.80746	0.507001	0.114614	1.7569	0.430362	0.211144
ENSG00000130313	PGLS	1.22227	-0.488241	0.0876069	1.5738	0.0630631	0.977869	1.86115	0.429181	0.212467
ENSG00000161547	SRSF2	2.31971	-0.724173	0.00746314	3.70144	0.277836	0.474077	3.96807	0.42847	0.213005
ENSG00000103769	RAB11A	0.676129	-0.638413	0.0203688	0.999122	0.202471	0.633989	1.10813	0.429001	0.213371
ENSG00000108107	RPL28	40.1811	-0.19826	0.567737	39.1097	-0.235827	0.584746	53.3812	0.427351	0.214002
ENSG00000075790	BCAP29	0.464686	-1.12144	2.07279e-05	1.04225	0.588158	0.0584453	0.978596	0.427822	0.215588
ENSG00000128609	NDUFA5	1.04118	-0.535131	0.0573443	1.40188	0.110263	0.856833	1.62012	0.42669	0.216251
ENSG00000136521	NDUFB5	1.12464	-0.443342	0.127388	1.39021	0.0221207	1	1.67408	0.426643	0.216316
ENSG00000103266	STUB1	0.816995	-0.757142	0.0049982	1.34348	0.308058	0.408089	1.41983	0.426348	0.21698
ENSG00000265241	RBM8A	1.54731	-0.596569	0.0313332	2.20481	0.168066	0.722736	2.48026	0.425684	0.217163
ENSG00000124570	SERPINB6	0.911406	-0.473964	0.0996151	1.15981	0.0526367	1	1.37641	0.426066	0.217163
ENSG00000165949	IFI27	1.24718	-0.685049	0.0125287	1.92287	0.245011	0.552922	2.09093	0.427552	0.217658
ENSG00000103024	NME3	1.15807	-0.774387	0.004012	1.93454	0.323853	0.375338	2.02911	0.424974	0.217944
ENSG00000113387	SUB1	3.52044	-0.406006	0.169461	4.2052	-0.0127026	1	5.14312	0.424491	0.218114
ENSG00000123933	MXD4	0.568189	-0.927658	0.000485919	1.08367	0.44699	0.17752	1.07794	0.425288	0.218516
ENSG00000170348	TMED10	1.37702	-0.928936	0.000464609	2.63097	0.449655	0.173484	2.61203	0.423472	0.219996
ENSG00000167283	ATP5MG	4.46026	-0.31137	0.31893	4.87325	-0.106003	0.894955	6.22356	0.421017	0.223243
ENSG00000198712	MT-CO2	50.807	-0.491118	0.0850085	65.8645	0.0746385	0.949387	77.1857	0.420748	0.223738
ENSG00000163541	SUCLG1	0.573485	-0.829923	0.00196065	1.00718	0.373264	0.283311	1.03229	0.421386	0.224511
ENSG00000178980	SELENOW	2.73794	-0.465898	0.105973	3.4694	0.051856	1	4.10672	0.419344	0.22657
ENSG00000065518	NDUFB4	2.16317	-0.398847	0.179306	2.57361	-0.0139841	1	3.14207	0.419055	0.226913
ENSG00000141756	FKBP10	0.787719	-0.843753	0.00161212	1.40325	0.389671	0.258124	1.42474	0.416071	0.232546
ENSG00000136942	RPL35	19.0046	-0.181054	0.615407	18.3179	-0.239863	0.576062	24.9076	0.414077	0.234173
ENSG00000118680	MYL12B	4.02077	-0.384174	0.199265	4.73443	-0.021154	1	5.78197	0.411988	0.238156
ENSG00000120727	PAIP2	1.12693	-0.479697	0.0945646	1.45152	0.0726166	0.954231	1.69642	0.412395	0.23829
ENSG00000213465	ARL2	0.882847	-0.582725	0.0363704	1.25165	0.171926	0.712981	1.3958	0.409788	0.243115
ENSG00000142694	EVA1B	1.23995	-0.912735	0.000596059	2.35084	0.451439	0.17151	2.31722	0.408811	0.244378
ENSG00000164096	C4orf3	1.72683	-0.543233	0.0531385	2.3631	0.136922	0.795298	2.67608	0.408353	0.244782
ENSG00000086065	CHMP5	0.996012	-0.428885	0.143003	1.22712	0.0297109	1	1.45932	0.406233	0.248696
ENSG00000175390	EIF3F	2.96857	-0.332301	0.281794	3.3377	-0.0668255	0.994226	4.15389	0.405245	0.249419
ENSG00000087191	PSMC5	0.710844	-0.985309	0.000197567	1.43515	0.509984	0.112215	1.37838	0.405828	0.249544
ENSG00000057608	GDI2	1.07325	-0.663763	0.0152702	1.6418	0.251352	0.533192	1.76119	0.403	0.253834
ENSG00000177830	CHID1	0.699749	-0.668895	0.0145152	1.07595	0.257084	0.521043	1.15066	0.401838	0.255909
ENSG00000142227	EMP3	1.32191	-0.780791	0.00371014	2.24468	0.353832	0.316248	2.29873	0.400254	0.257801
ENSG00000176973	FAM89B	0.67255	-0.577226	0.0385151	0.952991	0.176688	0.70271	1.05605	0.40033	0.258357
ENSG00000135390	ATP5MC2	5.4013	-0.240081	0.480383	5.56909	-0.15759	0.773719	7.22306	0.398991	0.258876
ENSG00000109113	RAB34	1.24825	-0.852561	0.00140845	2.2572	0.413931	0.220478	2.25066	0.398589	0.260124
ENSG00000170955	CAVIN3	1.09107	-0.163406	0.668883	1.04182	-0.242748	0.570906	1.40956	0.399399	0.260345
ENSG00000189184	PCDH18	0.298768	-2.17222	2.82198e-16	1.54413	1.1969	5.4268e-06	1.14128	0.399235	0.260897
ENSG00000185651	UBE2L3	0.830809	-0.863409	0.00121907	1.51806	0.425095	0.204901	1.50479	0.396083	0.263986
ENSG00000112473	SLC39A7	0.389529	-1.33425	3.70498e-07	1.0522	0.761167	0.00899406	0.909449	0.396243	0.264905
ENSG00000129128	SPCS3	0.508922	-1.4378	4.19078e-08	1.49354	0.82559	0.00383942	1.25929	0.396153	0.265016
ENSG00000160948	VPS28	1.69254	-0.437408	0.133271	2.1152	0.0514101	1	2.47615	0.393606	0.26775
ENSG00000099139	PCSK5	0.330835	-2.22093	6.98132e-17	1.7759	1.22116	3.23216e-06	1.29949	0.3949	0.26776
ENSG00000233927	RPS28	29.7759	-0.0765377	0.906801	26.1139	-0.335338	0.389746	36.902	0.392557	0.26879
ENSG00000167468	GPX4	3.46811	-0.562043	0.0442017	4.86536	0.171128	0.71395	5.38549	0.392048	0.270221
ENSG00000107223	EDF1	4.07932	-0.540144	0.0542934	5.61145	0.151543	0.767473	6.26537	0.391415	0.271331
ENSG00000111237	VPS29	1.10946	-0.31466	0.313363	1.23544	-0.0698046	0.986791	1.53034	0.391283	0.272791
ENSG00000197006	METTL9	0.788793	-0.74456	0.00586429	1.30275	0.332518	0.358515	1.3413	0.391321	0.272854
ENSG00000058262	SEC61A1	0.465617	-1.44306	3.71983e-08	1.37598	0.836028	0.0033222	1.15164	0.38841	0.278739
ENSG00000179222	MAGED1	0.715282	-0.939767	0.000401294	1.3999	0.493127	0.126897	1.34318	0.387515	0.279623
ENSG00000120963	ZNF706	1.05327	-0.473814	0.0994384	1.36638	0.0940702	0.897211	1.56322	0.386592	0.28087
ENSG00000111716	LDHB	3.50311	-0.501803	0.0775924	4.67192	0.124694	0.821066	5.26069	0.382662	0.287499
ENSG00000113810	SMC4	0.307787	-1.77047	2.55109e-11	1.17636	1.02116	0.000201686	0.918829	0.386337	0.289123
ENSG00000067167	TRAM1	0.801963	-1.08714	3.68063e-05	1.77959	0.607406	0.0490318	1.62495	0.382177	0.289632
ENSG00000126698	DNAJC8	1.11075	-0.853525	0.00139281	2.02448	0.431228	0.197229	1.98891	0.381728	0.289912
ENSG00000112655	PTK7	0.709842	-1.18155	6.93037e-06	1.7031	0.674254	0.0247624	1.51328	0.381344	0.291493
ENSG00000225663	MCRIP1	0.796094	-0.439154	0.13199	1.00264	0.0662038	0.971374	1.15932	0.381276	0.291587
ENSG00000128699	ORMDL1	0.581359	-0.980632	0.000214284	1.18202	0.532832	0.0940658	1.11108	0.37855	0.296889
ENSG00000161203	AP2M1	1.25649	-0.820813	0.00217059	2.23122	0.409839	0.226856	2.20724	0.376698	0.299399
ENSG00000221983	UBA52	14.1679	-0.105513	0.823479	12.9367	-0.280691	0.502947	17.6449	0.374754	0.301925
ENSG00000196591	HDAC2	0.611637	-0.834561	0.00183835	1.1003	0.423534	0.20765	1.08089	0.374134	0.305359
ENSG00000143256	PFDN2	1.56578	-0.292849	0.358436	1.72368	-0.0726291	0.97955	2.12077	0.37294	0.306382
ENSG00000139684	ESD	1.33415	-0.337127	0.273929	1.53273	-0.0264862	1	1.84436	0.372627	0.30692
ENSG00000106460	TMEM106B	0.534404	-1.0141	0.000126824	1.12028	0.56383	0.0724401	1.03675	0.37225	0.307132
ENSG00000183172	SMDT1	1.53557	-0.18499	0.605153	1.52124	-0.188055	0.705413	1.97944	0.372412	0.307132
ENSG00000113648	H2AFY	0.651219	-1.02951	9.73083e-05	1.3831	0.575635	0.0651628	1.2735	0.37174	0.30755
ENSG00000166130	IKBIP	0.450585	-1.12846	1.84821e-05	1.03882	0.646707	0.0335717	0.929282	0.371685	0.3086
ENSG00000104763	ASAH1	0.854072	-0.462909	0.109453	1.10596	0.101494	0.879263	1.25143	0.369465	0.312312
ENSG00000122378	FAM213A	0.399407	-1.94181	2.01428e-13	1.74984	1.12068	2.71915e-05	1.31048	0.370277	0.312588
ENSG00000109180	OCIAD1	1.27481	-0.575276	0.0389781	1.82975	0.207182	0.621722	1.97202	0.368655	0.312951
ENSG00000213585	VDAC1	0.940897	-0.789438	0.00331402	1.63219	0.392912	0.25236	1.62012	0.367901	0.314654
ENSG00000067560	RHOA	2.31971	-0.62492	0.0232203	3.4851	0.254292	0.526435	3.67326	0.36608	0.317345
ENSG00000091831	ESR1	0.212444	-3.27689	4.39425e-32	2.49077	1.5777	3.56255e-10	1.61065	0.366815	0.317779
ENSG00000087502	ERGIC2	0.709556	-0.79389	0.0031393	1.23673	0.398603	0.244167	1.22347	0.365857	0.318918
ENSG00000117450	PRDX1	4.2088	-0.148923	0.703864	4.03833	-0.219994	0.623805	5.32072	0.364983	0.319307
ENSG00000038427	VCAN	1.21576	-2.77528	1.5309e-24	9.91457	1.44556	1.37063e-08	6.6656	0.365541	0.319734
ENSG00000100348	TXN2	0.879411	-0.588828	0.034169	1.27994	0.223292	0.583115	1.36721	0.364908	0.320634
ENSG00000006042	TMEM98	1.48153	-0.305378	0.331981	1.65937	-0.0487051	1	2.00936	0.362891	0.322388
ENSG00000135441	BLOC1S1	0.967667	-0.321755	0.300871	1.1021	-0.029626	1	1.32129	0.360912	0.326956
ENSG00000182512	GLRX5	0.996656	-0.635181	0.0209041	1.51583	0.270348	0.490516	1.58144	0.359186	0.330119
ENSG00000114503	NCBP2	0.450872	-1.08165	4.15041e-05	1.00487	0.625361	0.0414684	0.901677	0.359233	0.331404
ENSG00000117592	PRDX6	2.47375	-0.433084	0.137644	3.13748	0.087498	0.914973	3.5506	0.355143	0.337785
ENSG00000135624	CCT7	0.873398	-0.734787	0.00660799	1.45247	0.3597	0.305661	1.45458	0.35552	0.337889
ENSG00000162552	WNT4	0.47893	-1.68683	1.34061e-10	1.73286	1.00498	0.000231299	1.34327	0.356111	0.337949
ENSG00000197894	ADH5	1.27223	-0.635463	0.0207943	1.94037	0.276317	0.475478	2.01383	0.353435	0.340441
ENSG00000163191	S100A11	4.69954	-0.0288872	1	4.01647	-0.34528	0.37097	5.60508	0.352858	0.341407
ENSG00000113758	DBN1	0.412864	-1.28343	1.02505e-06	1.0871	0.768168	0.0082713	0.919633	0.353811	0.341407
ENSG00000100106	TRIOBP	0.503195	-1.14416	1.38909e-05	1.18365	0.675638	0.0245131	1.03783	0.352606	0.343867
ENSG00000108106	UBE2S	2.25271	-0.401007	0.177422	2.77708	0.0592387	0.987648	3.18021	0.352178	0.34444
ENSG00000163956	LRPAP1	1.43865	-1.20121	4.73369e-06	3.54761	0.716364	0.0152841	3.05827	0.350731	0.346426
ENSG00000130635	COL5A1	1.47301	-0.9387	0.000407463	2.92285	0.5275	0.098343	2.71995	0.350884	0.346564
ENSG00000177889	UBE2N	0.912194	-0.3569	0.242806	1.07964	0.0167851	1	1.26054	0.350885	0.346564
ENSG00000002586	CD99	2.90565	-0.196042	0.57419	2.94601	-0.151023	0.790085	3.72704	0.350026	0.347121
ENSG00000113558	SKP1	5.4892	-0.275838	0.395603	6.01703	-0.0651888	0.998838	7.30052	0.349563	0.347495
ENSG00000162244	RPL29	31.0399	-0.141798	0.722278	29.8607	-0.208291	0.651271	38.8122	0.347469	0.351051
ENSG00000111678	C12orf57	4.61809	-0.154884	0.691228	4.50094	-0.193737	0.690701	5.80859	0.347577	0.351096
ENSG00000100519	PSMC6	0.750284	-0.57199	0.0405023	1.08384	0.225022	0.578635	1.14825	0.348142	0.351432
ENSG00000213719	CLIC1	2.40016	-0.541938	0.0535466	3.37937	0.200773	0.636848	3.6143	0.344889	0.356964
ENSG00000115944	COX7A2L	2.08436	-0.379394	0.206665	2.5285	0.0466681	1	2.90175	0.343772	0.359199
ENSG00000160075	SSU72	0.750498	-0.598488	0.03091	1.11291	0.254326	0.527123	1.16084	0.3427	0.362901
ENSG00000159377	PSMB4	0.910762	-0.391436	0.189808	1.11865	0.0610823	0.982765	1.27385	0.341479	0.365307
ENSG00000140350	ANP32A	0.520231	-1.04278	7.89236e-05	1.13229	0.61831	0.0443211	1.00888	0.337017	0.375785
ENSG00000117906	RCN2	1.34546	-0.512605	0.0706183	1.85222	0.182619	0.686103	1.98953	0.3361	0.376566
ENSG00000105372	RPS19	36.8568	-0.255269	0.445249	39.8987	-0.0715505	0.981793	48.2517	0.335397	0.376925
ENSG00000203667	COX20	0.743269	-0.740207	0.00621571	1.25225	0.38337	0.266239	1.23053	0.336013	0.377499
ENSG00000104325	DECR1	0.74241	-0.362966	0.233142	0.890395	0.0388476	1	1.02192	0.335743	0.378231
ENSG00000179010	MRFAP1	2.3993	-0.54453	0.0523552	3.40149	0.213212	0.605655	3.60152	0.334924	0.37833
ENSG00000153774	CFDP1	0.88979	-0.591948	0.0330198	1.31656	0.256625	0.521877	1.36685	0.334521	0.380396
ENSG00000110696	C11orf58	1.93626	-0.536969	0.0561066	2.72898	0.208383	0.618532	2.89308	0.332851	0.382809
ENSG00000101608	MYL12A	3.23448	-0.45513	0.116206	4.23401	0.133063	0.799894	4.64257	0.33154	0.38608
ENSG00000241685	ARPC1A	0.819357	-0.313508	0.31635	0.939614	-0.00713241	1	1.10018	0.331902	0.386657
ENSG00000178449	COX14	0.859083	-0.230003	0.506128	0.909431	-0.0939325	0.928077	1.10983	0.331486	0.38713
ENSG00000185088	RPS27L	2.36115	-0.288725	0.36665	2.64863	-0.0293719	1	3.12974	0.328713	0.392051
ENSG00000091164	TXNL1	1.35419	-0.550374	0.0496991	1.93616	0.225673	0.575942	2.03214	0.327882	0.393981
ENSG00000171530	TBCA	2.80594	-0.260251	0.433704	3.06536	-0.0573054	1	3.66817	0.327075	0.395083
ENSG00000103275	UBE2I	1.33315	-0.541272	0.0539499	1.8914	0.218382	0.5938	1.99078	0.326865	0.396071
ENSG00000128245	YWHAH	0.733606	-0.586939	0.0350483	1.0841	0.259331	0.516512	1.12055	0.327345	0.396429
ENSG00000140740	UQCRC2	0.707551	-0.505862	0.0754612	0.972284	0.185814	0.677512	1.03854	0.326844	0.397012
ENSG00000083642	PDS5B	0.570336	-1.38976	1.1559e-07	1.65123	0.861344	0.00229632	1.33139	0.325968	0.399123
ENSG00000131871	SELENOS	0.896805	-0.626065	0.0231356	1.37349	0.296271	0.432675	1.39517	0.325074	0.400479
ENSG00000162521	RBBP4	0.624449	-0.880787	0.000964477	1.19317	0.509517	0.112909	1.10483	0.322992	0.405458
ENSG00000183770	FOXL2	0.784928	-1.03411	9.04358e-05	1.70551	0.625617	0.0411352	1.50533	0.32249	0.406228
ENSG00000182196	ARL6IP4	1.913	-0.515465	0.0686644	2.65764	0.199667	0.639952	2.81465	0.32183	0.406441
ENSG00000167004	PDIA3	2.11564	-1.10351	2.71858e-05	4.86862	0.675963	0.0240385	4.20991	0.321767	0.406574
ENSG00000138061	CYP1B1	0.2458	-2.21804	8.86331e-17	1.34674	1.2886	7.5248e-07	0.932498	0.320571	0.413433
ENSG00000187514	PTMA	32.9066	-0.461907	0.109308	43.6818	0.156466	0.752997	47.0332	0.314877	0.421157
ENSG00000143799	PARP1	0.296048	-1.86937	1.31504e-12	1.24865	1.13556	1.97926e-05	0.908109	0.316045	0.421556
ENSG00000120833	SOCS2	0.374569	-1.42428	5.72503e-08	1.11857	0.892045	0.00147284	0.887472	0.315658	0.42246
ENSG00000147403	RPL10	82.5978	-0.0969386	0.84529	77.3918	-0.221369	0.620409	99.7385	0.313951	0.423234
ENSG00000168374	ARF4	3.61735	-0.194645	0.578237	3.74096	-0.10905	0.88778	4.55528	0.31029	0.432679
ENSG00000166295	ANAPC16	1.26787	-0.263293	0.42673	1.40145	-0.0356779	1	1.64701	0.309864	0.434425
ENSG00000141522	ARHGDIA	0.814847	-0.559083	0.045953	1.18356	0.251358	0.533681	1.21829	0.310149	0.434425
ENSG00000153048	CARHSP1	1.0668	-0.0371694	1	0.943301	-0.284983	0.494885	1.25232	0.309351	0.436664
ENSG00000051620	HEBP2	0.786001	-0.415973	0.15811	1.00307	0.118437	0.836328	1.09625	0.309203	0.436704
ENSG00000166482	MFAP4	1.05936	0.0875997	0.855061	0.822227	-0.436253	0.226417	1.17898	0.309283	0.437208
ENSG00000122705	CLTA	2.65992	-0.406084	0.169461	3.36496	0.109689	0.857817	3.69086	0.308252	0.437557
ENSG00000140391	TSPAN3	0.854716	-0.703955	0.00962469	1.41156	0.379636	0.272271	1.3723	0.308526	0.437938
ENSG00000136938	ANP32B	1.82983	-0.522142	0.0647474	2.57386	0.220004	0.589416	2.68395	0.307713	0.438638
ENSG00000123179	EBPL	1.06358	-0.562916	0.044094	1.55253	0.25827	0.518008	1.59064	0.306638	0.439067
ENSG00000103495	MAZ	0.654584	-0.697726	0.0104263	1.07732	0.378901	0.273894	1.04551	0.303896	0.446167
ENSG00000151135	TMEM263	0.786431	-0.680274	0.0127487	1.27591	0.366099	0.294873	1.24393	0.301762	0.451023
ENSG00000065978	YBX1	5.92439	-0.567762	0.0417618	8.70674	0.268163	0.494475	8.85855	0.300957	0.451202
ENSG00000143401	ANP32E	0.602475	-0.970492	0.000257709	1.25165	0.598309	0.0536808	1.10662	0.301622	0.452678
ENSG00000212907	MT-ND4L	4.66676	-0.329443	0.286731	5.51918	0.0424525	1	6.22285	0.299918	0.453853
ENSG00000117984	CTSD	1.28182	-0.195727	0.576311	1.33431	-0.0965683	0.920028	1.60744	0.299901	0.455373
ENSG00000184432	COPB2	0.524669	-1.2473	2.04167e-06	1.36895	0.79635	0.00569268	1.11716	0.297792	0.460827
ENSG00000143570	SLC39A1	0.545427	-0.846747	0.00155782	1.02279	0.506836	0.115103	0.937411	0.297724	0.460962
ENSG00000213741	RPS29	22.8056	0.154476	0.671561	16.5998	-0.506323	0.142671	24.5416	0.29645	0.461832
ENSG00000184897	H1FX	1.78387	-0.369141	0.22303	2.19263	0.0851889	0.921712	2.42005	0.296902	0.461968
ENSG00000122565	CBX3	1.64559	-0.515106	0.0689981	2.31362	0.226562	0.573681	2.39137	0.294668	0.467241
ENSG00000175203	DCTN2	0.764027	-0.51272	0.0708837	1.07295	0.226556	0.574567	1.10796	0.292564	0.473703
ENSG00000117899	MESD	0.647569	-0.812614	0.00246605	1.18245	0.485393	0.134516	1.09053	0.291644	0.475874
ENSG00000145919	BOD1	0.742052	-0.600413	0.0303055	1.1274	0.306871	0.410794	1.1227	0.291366	0.476486
ENSG00000039560	RAI14	0.433621	-1.46607	2.29409e-08	1.3494	0.939564	0.000696032	1.04042	0.291149	0.477605
ENSG00000116288	PARK7	2.9151	-0.858387	0.00128903	5.53736	0.523397	0.100427	5.02216	0.289758	0.478206
ENSG00000075618	FSCN1	0.886712	-0.214283	0.542473	0.944845	-0.0655098	0.998539	1.11608	0.289487	0.478924
ENSG00000143222	UFC1	1.53958	-0.282892	0.379899	1.75275	0.00744124	1	1.99846	0.288178	0.480171
ENSG00000185630	PBX1	1.11011	-0.527306	0.061962	1.58246	0.24411	0.552375	1.61816	0.28831	0.480513
ENSG00000128789	PSMG2	0.951562	-0.278554	0.390606	1.07921	0.00364249	1	1.2324	0.28761	0.482231
ENSG00000123975	CKS2	1.81616	0.17145	0.622934	1.30438	-0.518501	0.134025	1.93378	0.288439	0.482282
ENSG00000188486	H2AFX	1.23158	-0.310653	0.322107	1.43986	0.0365572	1	1.61878	0.287424	0.483455
ENSG00000057657	PRDM1	0.199417	-2.47565	3.21384e-20	1.33542	1.41849	3.04215e-08	0.874161	0.2874	0.484928
ENSG00000181904	C5orf24	0.501692	-1.00585	0.000145394	1.08161	0.643533	0.034626	0.930354	0.281297	0.499359
ENSG00000158604	TMED4	0.783997	-0.359746	0.238249	0.96268	0.0925431	0.902288	1.05123	0.280798	0.499755
ENSG00000119335	SET	2.44533	-0.849198	0.00147025	4.63007	0.527091	0.0980402	4.17096	0.278196	0.505431
ENSG00000088882	CPXM1	1.35698	-0.692906	0.0109485	2.24914	0.400907	0.240682	2.13578	0.276775	0.509453
ENSG00000114125	RNF7	1.28161	-0.437962	0.132849	1.69487	0.173337	0.709674	1.77923	0.275761	0.511987
ENSG00000116132	PRRX1	0.954282	-1.47713	1.67644e-08	3.01126	0.960578	0.000479645	2.28738	0.275153	0.513581
ENSG00000166913	YWHAB	1.87807	-1.00825	0.000134316	4.06663	0.651301	0.0313628	3.47663	0.274675	0.514204
ENSG00000148834	GSTO1	1.23694	-0.294676	0.354941	1.4354	0.0364592	1	1.60252	0.271885	0.520997
ENSG00000114354	TFG	0.861588	-0.592022	0.0329841	1.31056	0.318972	0.386251	1.28645	0.27136	0.52226
ENSG00000129083	COPB1	0.54786	-0.935255	0.000434668	1.11805	0.60006	0.052624	0.974397	0.271428	0.522995
ENSG00000120913	PDLIM2	1.265	-0.369209	0.222946	1.57466	0.112417	0.851332	1.6957	0.270367	0.524138
ENSG00000147677	EIF3H	2.24212	-0.236831	0.487642	2.46668	-0.0201584	1	2.82483	0.268964	0.527174
ENSG00000139168	ZCRB1	1.00059	-0.553305	0.0484392	1.47339	0.288505	0.450579	1.46307	0.267179	0.532346
ENSG00000225470	JPX	0.616289	-0.823167	0.00215164	1.14635	0.516614	0.107069	1.0322	0.26758	0.532413
ENSG00000143013	LMO4	1.73377	-1.29136	8.2824e-07	4.73691	0.853476	0.0025251	3.72954	0.266623	0.533456
ENSG00000225921	NOL7	0.833744	-0.613421	0.0264307	1.29555	0.343541	0.336224	1.25474	0.265443	0.537342
ENSG00000150459	SAP18	3.49209	-0.183426	0.60927	3.6571	-0.0725417	0.97955	4.28674	0.265043	0.537342
ENSG00000103145	HCFC1R1	1.12027	-0.0236014	1	1.00161	-0.251111	0.558543	1.28163	0.265359	0.537805
ENSG00000169062	UPF3A	0.586155	-1.00486	0.000146131	1.27034	0.657919	0.0296929	1.07838	0.264971	0.539134
ENSG00000105640	RPL18A	34.3077	-0.0437267	1	31.3256	-0.226444	0.607566	39.5683	0.263956	0.539573
ENSG00000074800	ENO1	1.60858	-0.615121	0.0258116	2.50518	0.34678	0.329145	2.42076	0.263555	0.541515
ENSG00000138385	SSB	1.4637	-0.83312	0.00183835	2.7505	0.52883	0.0966906	2.45882	0.262885	0.543023
ENSG00000120805	ARL1	1.0741	-0.472666	0.100385	1.47476	0.219452	0.591297	1.50693	0.262299	0.545166
ENSG00000167552	TUBA1A	8.55654	-0.405124	0.170591	11.0546	0.156436	0.753391	11.6176	0.261222	0.546867
ENSG00000166441	RPL27A	28.4501	-0.129439	0.75376	28.3297	-0.126791	0.842329	34.0268	0.260948	0.547161
ENSG00000198959	TGM2	0.230124	-2.92553	1.16674e-26	2.15542	1.58734	2.82788e-10	1.32522	0.260757	0.550844
ENSG00000106245	BUD31	1.36786	-0.363645	0.231169	1.70345	0.119049	0.834261	1.8189	0.258439	0.554917
ENSG00000114446	IFT57	0.745846	-0.634149	0.0212126	1.18391	0.36883	0.289751	1.1302	0.257944	0.556894
ENSG00000149932	TMEM219	0.918922	-0.350669	0.253491	1.13109	0.106955	0.866113	1.21418	0.257836	0.557001
ENSG00000172354	GNB2	0.964088	-0.511725	0.0712869	1.37375	0.260151	0.513829	1.37543	0.257628	0.557333
ENSG00000113732	ATP6V0E1	2.48069	-0.293999	0.35573	2.89859	0.0518061	1	3.19013	0.256278	0.559882
ENSG00000077549	CAPZB	1.67651	-0.332906	0.281794	2.03443	0.0941665	0.896818	2.19206	0.253044	0.568785
ENSG00000175166	PSMD2	0.485301	-0.946576	0.000368401	1.00761	0.627887	0.0405074	0.860135	0.250693	0.57701
ENSG00000116251	RPL22	17.7963	-0.0604425	0.954815	16.6628	-0.190392	0.69885	20.5309	0.248576	0.579896
ENSG00000107438	PDLIM1	0.845554	-0.522238	0.065745	1.22052	0.277722	0.475371	1.20801	0.249496	0.580427
ENSG00000184009	ACTG1	23.4052	-0.273225	0.401794	26.934	0.0397096	1	29.6918	0.247447	0.583443
ENSG00000115216	NRBP1	0.533401	-0.856208	0.00136756	1.02888	0.563088	0.0728704	0.8998	0.245829	0.584909
ENSG00000145675	PIK3R1	0.589948	-2.41718	1.60643e-19	3.82731	1.43442	1.83465e-08	2.44702	0.246341	0.584909
ENSG00000165678	GHITM	0.826944	-0.364465	0.230537	1.03719	0.133702	0.799195	1.09321	0.244781	0.584909
ENSG00000197728	RPS26	5.07068	-0.47451	0.0984133	7.03287	0.240007	0.558543	7.05823	0.243104	0.584909
ENSG00000160213	CSTB	1.53901	-0.290789	0.362302	1.8054	0.0634474	0.97684	1.96318	0.241786	0.586934
ENSG00000128595	CALU	1.42548	-1.07482	4.48835e-05	3.29937	0.729651	0.0130667	2.69368	0.241735	0.586935
ENSG00000030582	GRN	1.04655	-0.160959	0.674924	1.0853	-0.0719349	0.981342	1.2584	0.241827	0.587486
ENSG00000100603	SNW1	0.61271	-0.760137	0.00486026	1.09216	0.491955	0.128165	0.981097	0.239808	0.593271
ENSG00000101493	ZNF516	0.380439	-1.66389	2.39387e-10	1.40376	1.09815	4.15346e-05	0.999232	0.240117	0.593295
ENSG00000177311	ZBTB38	0.999018	-1.12207	2.01829e-05	2.40614	0.766331	0.00838448	1.93316	0.237912	0.596664
ENSG00000162704	ARPC5	1.43078	-1.00711	0.000137929	3.13902	0.685679	0.021723	2.6014	0.236513	0.599664
ENSG00000089248	ERP29	1.91708	-0.225192	0.518007	2.11983	0.00172815	1	2.36707	0.236342	0.599762
ENSG00000164615	CAMLG	1.69963	-0.104459	0.824917	1.67309	-0.127636	0.841129	1.98783	0.236222	0.600208
ENSG00000123144	TRIR	2.08157	-0.272089	0.404725	2.40666	0.0508215	1	2.62498	0.235556	0.602056
ENSG00000162878	PKDCC	0.615573	-0.702844	0.00986654	1.04757	0.450923	0.173227	0.954564	0.233144	0.608183
ENSG00000152583	SPARCL1	8.49914	-0.142093	0.721945	8.69199	-0.0833474	0.953239	10.094	0.233224	0.608183
ENSG00000150753	CCT5	0.873613	-0.902629	0.000696623	1.76064	0.611331	0.0471189	1.5005	0.232447	0.608183
ENSG00000100243	CYB5R3	1.14461	-0.0975997	0.844853	1.12251	-0.129126	0.837008	1.33121	0.230584	0.610336
ENSG00000115561	CHMP3	0.760591	-0.628307	0.0226643	1.21486	0.389958	0.257868	1.13493	0.230601	0.610592
ENSG00000113141	IK	0.679278	-0.640199	0.0199971	1.09662	0.400982	0.240885	1.01924	0.229803	0.612612
ENSG00000102401	ARMCX3	0.822005	-0.992979	0.000174666	1.78739	0.682061	0.0227058	1.47844	0.229211	0.61368
ENSG00000124225	PMEPA1	2.48391	-1.15542	1.09318e-05	6.1664	0.797957	0.00548969	4.87279	0.228335	0.61533
ENSG00000136732	GYPC	2.01214	-0.171566	0.643391	2.12361	-0.0452641	1	2.41477	0.227201	0.618298
ENSG00000143947	RPS27A	45.0218	0.0183356	1	39.4382	-0.25595	0.558543	49.6757	0.225637	0.618664
ENSG00000156467	UQCRB	6.92778	-0.0173321	1	6.29039	-0.214617	0.635843	7.76248	0.225751	0.618664
ENSG00000170515	PA2G4	1.05413	-0.590895	0.0333254	1.63279	0.361785	0.30186	1.54079	0.225941	0.618664
ENSG00000185787	MORF4L1	3.34228	-0.424393	0.147468	4.46527	0.210096	0.613357	4.50615	0.225778	0.618664
ENSG00000023191	RNH1	1.36851	-0.460915	0.110801	1.8902	0.245311	0.548679	1.87679	0.224878	0.620361
ENSG00000092201	SUPT16H	0.609203	-1.23341	2.64601e-06	1.6123	0.853857	0.00254176	1.24509	0.224584	0.621867
ENSG00000187608	ISG15	1.60378	-0.397958	0.183774	2.09282	0.185841	0.679222	2.13444	0.224902	0.623113
ENSG00000135486	HNRNPA1	10.8783	-0.45313	0.117712	14.94	0.240959	0.558543	14.8421	0.221817	0.627159
ENSG00000113658	SMAD5	0.671834	-0.774235	0.00410115	1.22018	0.519547	0.104767	1.07499	0.222544	0.627443
ENSG00000068912	ERLEC1	0.638121	-0.617174	0.0255288	1.01284	0.388146	0.261164	0.943397	0.222419	0.627608
ENSG00000022277	RTF2	0.624234	-0.656822	0.0166611	1.02562	0.422619	0.208881	0.941074	0.221998	0.628535
ENSG00000083845	RPS5	22.0856	-0.173431	0.637476	23.4233	-0.0368023	1	26.451	0.220928	0.629524
ENSG00000204525	HLA-C	3.07236	-0.0739081	0.915079	2.95878	-0.145043	0.79938	3.52032	0.220776	0.630938
ENSG00000148120	C9orf3	1.25799	-1.01223	0.00012724	2.78935	0.705572	0.0173211	2.27496	0.218843	0.636588
ENSG00000148248	SURF4	0.625809	-0.848315	0.00152155	1.21135	0.58158	0.0617767	1.03863	0.219213	0.636588
ENSG00000106723	SPIN1	0.660739	-1.02552	0.000103969	1.48136	0.715629	0.0155336	1.20319	0.218469	0.638486
ENSG00000110700	RPS13	29.057	0.0454977	0.980816	24.8679	-0.279297	0.505912	31.5781	0.217843	0.63852
ENSG00000126934	MAP2K2	1.08878	-0.45601	0.115685	1.50177	0.247491	0.543118	1.48496	0.217997	0.639104
ENSG00000009413	REV3L	0.462253	-2.05679	7.83255e-15	2.31362	1.31261	3.99103e-07	1.51694	0.217557	0.641766
ENSG00000196419	XRCC6	0.917705	-0.634097	0.0211751	1.48145	0.407937	0.230416	1.36471	0.216899	0.642382
ENSG00000158710	TAGLN2	1.34689	-0.0739871	0.915079	1.30035	-0.13997	0.811915	1.54008	0.2162	0.644358
ENSG00000198755	RPL10A	33.1327	-0.152147	0.699749	34.5396	-0.052854	1	39.1894	0.214529	0.646521
ENSG00000126756	UXT	2.02094	-0.00135353	1	1.81792	-0.219573	0.624809	2.23628	0.213523	0.64996
ENSG00000114942	EEF1B2	12.8424	-0.0978625	0.844187	12.7204	-0.108923	0.887917	14.8094	0.211775	0.653804
ENSG00000167641	PPP1R14A	2.21528	-0.0295227	1	2.05407	-0.182841	0.717407	2.47668	0.209452	0.661371
ENSG00000162576	MXRA8	1.62633	-0.28556	0.374192	1.92802	0.0912345	0.905493	2.03884	0.209196	0.661445
ENSG00000138175	ARL3	1.02414	-0.507313	0.0741941	1.48436	0.303352	0.417059	1.4259	0.209058	0.662093
ENSG00000130414	NDUFA10	0.729526	-0.617322	0.0254038	1.16453	0.40119	0.240759	1.07186	0.208783	0.663347
ENSG00000130811	EIF3G	2.23625	-0.0624341	0.948844	2.14376	-0.144115	0.801224	2.53449	0.207971	0.664456
ENSG00000177600	RPLP2	21.9884	0.107013	0.801039	17.7716	-0.341333	0.37815	23.1708	0.207207	0.666047
ENSG00000105568	PPP2R1A	0.695526	-0.587258	0.0347872	1.08298	0.377973	0.275341	1.0054	0.205674	0.671462
ENSG00000136238	RAC1	3.36941	-0.396085	0.182948	4.429	0.203895	0.6288	4.43888	0.204721	0.672511
ENSG00000108468	CBX1	0.756654	-0.921791	0.000525298	1.56539	0.651381	0.0316232	1.2961	0.204731	0.67379
ENSG00000138029	HADHB	0.865668	-0.324882	0.295589	1.06712	0.13632	0.795298	1.10224	0.203344	0.676831
ENSG00000115758	ODC1	0.862375	-0.535472	0.0576736	1.28449	0.334319	0.355577	1.214	0.203291	0.677299
ENSG00000169100	SLC25A6	5.57581	-0.283164	0.378652	6.61554	0.0953822	0.894955	6.96121	0.202613	0.677299
ENSG00000215021	PHB2	1.74544	-0.164912	0.663002	1.85325	-0.0264019	1	2.06466	0.202293	0.678726
ENSG00000144224	UBXN4	1.79497	-0.719204	0.00793312	3.13576	0.493531	0.125812	2.76667	0.202071	0.679215
ENSG00000173511	VEGFB	0.942829	-0.239229	0.482327	1.07398	0.0512291	1	1.15343	0.20231	0.679454
ENSG00000125944	HNRNPR	1.30208	-1.13794	1.49398e-05	3.21662	0.809879	0.00468115	2.49964	0.201894	0.679818
ENSG00000143158	MPC2	0.981338	-0.138419	0.733566	1.0161	-0.0541803	1	1.14691	0.201842	0.680563
ENSG00000136026	CKAP4	0.805757	-0.689979	0.011409	1.37469	0.472225	0.147897	1.22204	0.198949	0.688835
ENSG00000133318	RTN3	0.733606	-0.4579	0.114292	1.02219	0.268183	0.495947	0.992532	0.198568	0.689859
ENSG00000149100	EIF3M	1.78495	-0.21609	0.541847	1.99421	0.0323836	1	2.15579	0.197318	0.692094
ENSG00000172845	SP3	0.348443	-1.36332	2.08935e-07	1.03153	0.96144	0.000491341	0.755968	0.197557	0.693738
ENSG00000110917	MLEC	0.943402	-1.16858	8.65274e-06	2.39302	0.835568	0.00328723	1.83703	0.196622	0.694517
ENSG00000206573	THUMPD3-AS1	0.820645	-0.557869	0.0468662	1.24993	0.360421	0.305645	1.16451	0.196859	0.694957
ENSG00000143549	TPM3	0.847415	-0.698724	0.0103599	1.45821	0.482126	0.137636	1.28922	0.196154	0.696673
ENSG00000165669	FAM204A	0.68751	-0.509957	0.0727974	1.00444	0.31855	0.387478	0.952599	0.195795	0.69756
ENSG00000172638	EFEMP2	1.35734	-0.199065	0.566279	1.4944	0.0176348	1	1.62459	0.194461	0.700593
ENSG00000166147	FBN1	1.13452	-0.503682	0.0769309	1.64917	0.314014	0.396804	1.56625	0.194513	0.700982
ENSG00000161016	RPL8	32.5354	0.0104519	1	29.231	-0.211835	0.641848	35.4968	0.193862	0.701282
ENSG00000090273	NUDC	1.13237	-0.447507	0.123136	1.56728	0.264333	0.504255	1.52016	0.192501	0.705661
ENSG00000044574	HSPA5	2.79563	-0.970809	0.000244013	6.04953	0.699506	0.0184777	4.88503	0.192025	0.706481
ENSG00000205937	RNPS1	0.677417	-0.581654	0.0369148	1.05597	0.38696	0.262523	0.96993	0.191008	0.71003
ENSG00000162745	OLFML2B	0.236065	-2.07641	5.42698e-15	1.20826	1.34504	2.01878e-07	0.77455	0.191266	0.711445
ENSG00000138668	HNRNPD	1.29907	-0.915393	0.000570736	2.68842	0.660575	0.028545	2.20197	0.189267	0.714382
ENSG00000138398	PPIG	1.32219	-0.71501	0.00838332	2.31345	0.502309	0.11837	2.02133	0.188923	0.71502
ENSG00000255302	EID1	3.90431	-0.702721	0.00964847	6.76234	0.492885	0.126159	5.92946	0.188044	0.717055
ENSG00000111615	KRR1	0.640626	-0.713218	0.00867758	1.1196	0.501634	0.119645	0.978149	0.188156	0.71838
ENSG00000104870	FCGRT	2.23453	-0.391535	0.188988	2.94729	0.216238	0.597583	2.91444	0.187689	0.718386
ENSG00000253729	PRKDC	0.722511	-1.41722	6.38064e-08	2.23842	1.00354	0.000232779	1.60806	0.187341	0.720501
ENSG00000198918	RPL39	38.5488	0.234231	0.47176	27.5771	-0.477159	0.173598	38.1821	0.186212	0.721659
ENSG00000155957	TMBIM4	1.54394	-0.487841	0.0877662	2.22179	0.308491	0.407089	2.10612	0.185192	0.725074
ENSG00000205531	NAP1L4	0.520088	-0.912727	0.000611465	1.07552	0.662132	0.0284978	0.878806	0.185462	0.725538
ENSG00000105401	CDC37	0.860657	-0.59945	0.0306697	1.36569	0.407914	0.230696	1.23982	0.185206	0.725648
ENSG00000177954	RPS27	48.8861	0.317574	0.286112	31.9665	-0.585137	0.0817371	46.7894	0.183881	0.727848
ENSG00000146731	CCT6A	1.02028	-0.741927	0.00605977	1.83104	0.530441	0.0958017	1.57644	0.182435	0.732934
ENSG00000084623	EIF3I	1.68681	-0.125325	0.766454	1.74418	-0.0448803	1	1.93959	0.179262	0.741135
ENSG00000116209	TMEM59	3.15517	-0.168984	0.65063	3.40235	0.00236105	1	3.6981	0.178484	0.74248
ENSG00000143545	RAB13	1.81107	-0.286659	0.371534	2.18089	0.123977	0.823139	2.2386	0.177544	0.745108
ENSG00000123104	ITPR2	0.492244	-1.18275	7.1164e-06	1.27094	0.861894	0.00232193	0.957691	0.177998	0.745565
ENSG00000134308	YWHAQ	2.5401	-0.371058	0.219226	3.30571	0.207934	0.619679	3.26356	0.176109	0.748827
ENSG00000125652	ALKBH7	1.2819	-0.0278159	1	1.20809	-0.14818	0.795298	1.40974	0.175415	0.751402
ENSG00000142676	RPL11	46.5091	-0.00786936	1	43.0042	-0.169502	0.750702	50.6777	0.174097	0.75366
ENSG00000115268	RPS15	31.0751	0.143633	0.703488	24.6616	-0.347278	0.366393	31.7427	0.172855	0.755409
ENSG00000145425	RPS3A	51.4723	-0.0287671	1	48.6385	-0.143582	0.802194	56.5385	0.171963	0.757633
ENSG00000106853	PTGR1	0.457385	-1.21916	3.52612e-06	1.21838	0.891987	0.00146127	0.905071	0.171528	0.760767
ENSG00000265972	TXNIP	2.22494	-1.49547	1.10396e-08	7.36394	1.06471	7.48545e-05	5.13705	0.170886	0.761179
ENSG00000131508	UBE2D2	1.1421	-0.386016	0.197216	1.51009	0.227453	0.571362	1.47415	0.170808	0.761676
ENSG00000198832	SELENOM	3.81348	0.0595664	0.93873	3.30297	-0.243413	0.567717	4.03025	0.170366	0.762301
ENSG00000102054	RBBP7	0.762524	-0.47564	0.0983389	1.09259	0.312062	0.401043	1.02675	0.169873	0.764713
ENSG00000258289	CHURC1	1.17124	-0.225752	0.516993	1.33808	0.0706598	0.959888	1.4025	0.169345	0.765689
ENSG00000106591	MRPL32	0.913697	-0.171711	0.643488	0.992863	0.0160087	1	1.06704	0.168035	0.769414
ENSG00000165119	HNRNPK	2.73393	-0.592909	0.032405	4.34719	0.420313	0.210513	3.89044	0.165807	0.774268
ENSG00000174748	RPL15	39.6275	-0.0665207	0.936751	38.9987	-0.0937852	0.927784	44.0984	0.164608	0.777543
ENSG00000127184	COX7C	6.54813	0.110702	0.789812	5.40368	-0.297094	0.467922	6.75261	0.163838	0.779847
ENSG00000089157	RPLP0	21.6225	-0.245128	0.467578	25.2194	0.096173	0.893	26.0502	0.163433	0.780862
ENSG00000115866	DARS	0.56554	-0.719499	0.00806938	1.0035	0.530435	0.0963442	0.856025	0.162581	0.785497
ENSG00000023734	STRAP	1.13416	-0.333864	0.280349	1.43643	0.186404	0.675407	1.42224	0.161401	0.787784
ENSG00000120686	UFM1	0.900097	-0.391475	0.189809	1.20106	0.242114	0.557145	1.1595	0.16104	0.789025
ENSG00000114353	GNAI2	1.67622	-0.562471	0.0441741	2.60207	0.3992	0.242306	2.34348	0.159969	0.791077
ENSG00000171735	CAMTA1	1.31375	0.00281819	1	1.21109	-0.166235	0.761401	1.41545	0.159774	0.791689
ENSG00000105701	FKBP8	0.951061	-0.0399703	1	0.91449	-0.117766	0.86662	1.04372	0.159582	0.792162
ENSG00000122026	RPL21	33.45	0.0910525	0.844853	28.2502	-0.267368	0.531466	34.6882	0.158192	0.794961
ENSG00000136888	ATP6V1G1	3.13126	-0.0325435	1	2.99154	-0.124403	0.84863	3.42258	0.157878	0.796252
ENSG00000161960	EIF4A1	2.14363	-0.327634	0.29003	2.70368	0.183657	0.682711	2.676	0.157933	0.796296
ENSG00000134419	RPS15A	38.1402	0.152607	0.676364	30.2758	-0.3395	0.381861	38.5149	0.156152	0.800705
ENSG00000137154	RPS6	36.2683	-0.0543573	0.97233	35.4313	-0.098003	0.915112	39.9817	0.155789	0.801564
ENSG00000116729	WLS	0.709484	-0.593858	0.0325928	1.13435	0.43201	0.197229	1.00468	0.15428	0.802103
ENSG00000158864	NDUFS2	0.904463	-0.293248	0.35822	1.10656	0.151894	0.767549	1.11019	0.155976	0.802103
ENSG00000174444	RPL4	8.3738	-0.387083	0.194795	11.1666	0.245358	0.547847	10.7254	0.153195	0.802103
ENSG00000088930	XRN2	0.896876	-0.643986	0.0190978	1.4992	0.478358	0.141111	1.29976	0.150589	0.808681
ENSG00000140682	TGFB1I1	1.13523	-0.202228	0.557391	1.28011	0.0655487	0.972904	1.33308	0.150329	0.809392
ENSG00000198804	MT-CO1	63.2136	-0.275918	0.395552	76.3359	0.140874	0.785568	76.7418	0.149505	0.810698
ENSG00000118181	RPS25	24.7029	0.191133	0.564755	18.9156	-0.379171	0.308011	24.4726	0.14902	0.812025
ENSG00000143933	CALM2	7.8686	0.0437519	0.986459	7.00389	-0.201909	0.668307	8.28921	0.14906	0.812111
ENSG00000163466	ARPC2	2.3988	-0.414695	0.158803	3.28591	0.276242	0.475371	3.10562	0.148161	0.814727
ENSG00000151617	EDNRA	0.551368	-1.50713	9.14475e-09	1.85453	1.09157	4.63591e-05	1.26814	0.148263	0.815643
ENSG00000112306	RPS12	62.4	0.0542153	0.954815	55.0517	-0.21088	0.644317	65.3533	0.146087	0.820249
ENSG00000142541	RPL13A	29.1503	-0.274991	0.397326	35.2733	0.146254	0.773719	35.2675	0.143081	0.828143
ENSG00000115241	PPM1G	0.556163	-0.822675	0.00216861	1.08384	0.630775	0.0393815	0.879432	0.14337	0.829192
ENSG00000102172	SMS	1.17575	0.0984977	0.823936	0.993978	-0.259063	0.553306	1.20667	0.142662	0.830639
ENSG00000108298	RPL19	36.5082	0.0318995	1	33.0161	-0.179954	0.723777	38.5144	0.141295	0.832755
ENSG00000115875	SRSF7	3.3888	-0.389867	0.191487	4.55367	0.259505	0.514921	4.32194	0.141215	0.833489
ENSG00000065548	ZC3H15	1.14833	-0.644986	0.0188186	1.92845	0.488211	0.131066	1.65738	0.140774	0.835115
ENSG00000120742	SERP1	3.26812	-0.0265399	1	3.13774	-0.10888	0.888118	3.52773	0.136654	0.840002
ENSG00000112081	SRSF3	5.16702	-0.200421	0.561725	5.85197	0.0766665	0.945027	6.0255	0.137199	0.840002
ENSG00000152661	GJA1	1.45662	-1.34263	3.03566e-07	4.32464	1.00164	0.000239031	3.03736	0.137324	0.840002
ENSG00000104388	RAB2A	1.65983	-0.555042	0.0474527	2.58184	0.412375	0.222827	2.28943	0.138839	0.840002
ENSG00000141447	OSBPL1A	0.674769	-0.58319	0.03648	1.07724	0.440858	0.185857	0.941878	0.134763	0.842098
ENSG00000142937	RPS8	66.5409	0.0674095	0.915252	58.3321	-0.212474	0.64127	68.8875	0.133266	0.844545
ENSG00000119655	NPC2	3.32095	-0.152309	0.699673	3.60248	0.0308028	1	3.78252	0.133099	0.845054
ENSG00000134744	TUT4	0.810481	-1.10898	2.57884e-05	2.00236	0.851312	0.00265949	1.48344	0.133021	0.846217
ENSG00000138326	RPS24	50.9696	0.139735	0.707185	41.5518	-0.297332	0.467324	51.1717	0.132322	0.846743
ENSG00000134453	RBM17	0.722511	-0.609781	0.0274978	1.18108	0.465709	0.155117	1.02085	0.132688	0.847042
ENSG00000145741	BTF3	11.5515	0.00835661	1	10.7467	-0.142722	0.804472	12.2533	0.131491	0.84914
ENSG00000198786	MT-ND5	12.6923	-0.801705	0.00278929	24.4092	0.624816	0.0409883	19.7433	0.131448	0.84938
ENSG00000124795	DEK	1.54308	-0.60665	0.0283399	2.51658	0.463895	0.156754	2.1758	0.131638	0.849444
ENSG00000125968	ID1	2.10605	-0.221431	0.530095	2.44044	0.105444	0.870628	2.47097	0.129865	0.855259
ENSG00000125991	ERGIC3	0.86259	-0.401396	0.176475	1.17773	0.283094	0.463172	1.09929	0.127972	0.859698
ENSG00000141504	SAT2	1.81279	-0.0450647	1	1.78002	-0.0790228	0.964382	1.96434	0.127707	0.859883
ENSG00000169564	PCBP1	1.99009	-0.359868	0.237208	2.61862	0.24415	0.55157	2.48642	0.12749	0.860234
ENSG00000052126	PLEKHA5	0.711775	-1.3964	9.92951e-08	2.21227	1.04543	0.000109172	1.52114	0.125421	0.865754
ENSG00000138071	ACTR2	0.769252	-0.960529	0.000293014	1.6905	0.752609	0.00999845	1.29547	0.124447	0.866425
ENSG00000144713	RPL32	51.6205	0.166132	0.636465	41.1413	-0.320573	0.417892	51.0711	0.124301	0.866425
ENSG00000111832	RWDD1	1.62347	-0.149369	0.703864	1.76364	0.036673	1	1.839	0.124217	0.866425
ENSG00000149806	FAU	22.5006	0.0740216	0.894713	19.6846	-0.210962	0.644189	23.1356	0.124663	0.866425
ENSG00000182220	ATP6AP2	1.3854	-0.356769	0.242506	1.82066	0.244593	0.550644	1.72554	0.123961	0.866537
ENSG00000168385	2020-09-02	1.46764	-0.813302	0.00240995	2.85871	0.641612	0.034818	2.28756	0.123006	0.868926
ENSG00000099250	NRP1	0.727092	-1.02342	0.000110512	1.68253	0.79993	0.00549117	1.26501	0.122785	0.870563
ENSG00000109099	PMP22	1.53657	0.13072	0.734042	1.27128	-0.275347	0.515839	1.54115	0.122286	0.871091
ENSG00000182551	ADI1	1.20087	-0.0719345	0.92107	1.21332	-0.0439715	1	1.31325	0.122254	0.871248
ENSG00000087460	GNAS	7.14674	-0.319113	0.304263	9.09303	0.211729	0.609191	8.73116	0.120305	0.875556
ENSG00000069345	DNAJA2	0.674912	-0.511468	0.0719276	1.01824	0.390718	0.257138	0.903642	0.120701	0.875593
ENSG00000137818	RPLP1	88.1446	0.173527	0.614991	69.895	-0.324611	0.410393	86.7572	0.119772	0.876447
ENSG00000145833	DDX46	0.942257	-0.819062	0.00224441	1.84656	0.649355	0.0322426	1.47057	0.119458	0.878122
ENSG00000089220	PEBP1	4.79789	-0.290562	0.362169	5.95375	0.185718	0.676338	5.7792	0.11836	0.879778
ENSG00000198242	RPL23A	31.1925	0.118178	0.766787	26.2126	-0.254644	0.558543	31.3699	0.116905	0.883418
ENSG00000142534	RPS11	22.2447	-0.100329	0.836686	23.1512	-0.00801159	1	24.5701	0.116868	0.883488
ENSG00000125977	EIF2S2	1.15885	-0.361245	0.235539	1.53367	0.255596	0.524071	1.44163	0.116917	0.884007
ENSG00000074695	LMAN1	1.59405	-0.802769	0.00276804	3.085	0.639059	0.0356849	2.46373	0.11659	0.88444
ENSG00000147649	MTDH	2.12996	-0.660228	0.0158233	3.65856	0.52401	0.100306	3.06122	0.115586	0.886758
ENSG00000088205	DDX18	0.909689	-0.472391	0.100869	1.32993	0.361643	0.302485	1.19149	0.114078	0.890879
ENSG00000167460	TPM4	3.7968	-0.690578	0.011183	6.69563	0.550838	0.0799815	5.53593	0.11384	0.890879
ENSG00000078808	SDF4	0.757012	-0.434352	0.137167	1.07072	0.327621	0.368196	0.973235	0.113277	0.892924
ENSG00000129515	SNX6	0.955141	-0.573492	0.0398375	1.52527	0.452762	0.16996	1.31316	0.112625	0.894601
ENSG00000166598	HSP90B1	6.31729	-0.542033	0.0533911	9.8217	0.426127	0.202657	8.54801	0.111538	0.897041
ENSG00000116962	NID1	0.782637	-1.0853	3.84064e-05	1.91095	0.853973	0.00253989	1.39991	0.111255	0.898811
ENSG00000131507	NDFIP1	0.951276	-0.342167	0.2653	1.24067	0.24287	0.555256	1.16969	0.111152	0.899002
ENSG00000232388	SMIM26	1.39821	0.0583616	0.942765	1.25208	-0.177076	0.73244	1.43725	0.109992	0.901798
ENSG00000188529	SRSF10	1.32241	-0.56273	0.0441742	2.09505	0.44651	0.177402	1.80559	0.109185	0.90345
ENSG00000108055	SMC3	0.788793	-0.774198	0.00407201	1.49671	0.62631	0.0408614	1.19524	0.105585	0.91206
ENSG00000164587	RPS14	49.4647	0.0911676	0.844585	43.0077	-0.208853	0.649884	50.0044	0.103917	0.914702
ENSG00000163714	U2SURP	1.09236	-0.548232	0.0508882	1.71399	0.440537	0.185337	1.47584	0.10189	0.920851
ENSG00000145592	RPL37	39.6144	0.321339	0.280274	27.1693	-0.491538	0.157496	36.4276	0.101455	0.921192
ENSG00000231500	RPS18	84.1346	0.00772523	1	79.5519	-0.109956	0.885217	87.9869	0.100721	0.923286
ENSG00000104904	OAZ1	6.21751	0.0726303	0.899123	5.52827	-0.179281	0.725828	6.312	0.096362	0.935228
ENSG00000105887	MTPN	1.06115	-1.17982	7.01033e-06	2.80847	0.932835	0.000749375	1.98274	0.0951634	0.93702
ENSG00000169813	HNRNPF	1.54015	-0.189201	0.594002	1.76107	0.108205	0.86217	1.75064	0.0935748	0.940211
ENSG00000133226	SRRM1	1.73434	-0.401688	0.175558	2.4034	0.316434	0.390516	2.17419	0.0927571	0.94163
ENSG00000112335	SNX3	2.58033	0.0452103	0.982017	2.3619	-0.143703	0.802194	2.64526	0.0924735	0.94163
ENSG00000170892	TSEN34	0.990858	0.0279077	1	0.922722	-0.123495	0.851622	1.02309	0.0920277	0.94163
ENSG00000132475	H3F3B	16.6151	-0.226549	0.514002	19.698	0.150019	0.771293	19.1706	0.0894085	0.947958
ENSG00000163468	CCT3	1.50458	-0.444345	0.126118	2.16905	0.360395	0.30395	1.92038	0.0878472	0.952528
ENSG00000114978	MOB1A	0.779416	-0.465714	0.106825	1.14524	0.38067	0.271036	1.00468	0.0870471	0.954746
ENSG00000186184	POLR1D	1.43557	0.0854016	0.861246	1.26691	-0.183544	0.715152	1.44279	0.0864638	0.955906
ENSG00000161970	RPL26	44.709	0.0316677	1	41.607	-0.121595	0.855353	45.9563	0.0859018	0.956643
ENSG00000140988	RPS2	53.8028	-0.0795856	0.897222	55.7225	0.00095226	1	58.0302	0.0858177	0.956781
ENSG00000197958	RPL12	39.53	0.0486176	0.971177	36.203	-0.139661	0.811806	40.3194	0.0847851	0.959408
ENSG00000054118	THRAP3	0.93152	-0.693501	0.0109133	1.66478	0.57964	0.0627633	1.34157	0.0846173	0.959611
ENSG00000182899	RPL35A	34.9829	0.199204	0.542473	27.5672	-0.316206	0.426684	33.4951	0.0835437	0.96176
ENSG00000121774	KHDRBS1	1.47136	-0.482454	0.0921704	2.19658	0.39885	0.243107	1.90886	0.0836248	0.962089
ENSG00000177697	CD151	1.69025	-0.277305	0.392828	2.10397	0.206086	0.624271	1.9906	0.0836014	0.962126
ENSG00000132485	ZRANB2	0.836249	-0.734013	0.00671309	1.54662	0.613523	0.0463069	1.22874	0.0837271	0.962148
ENSG00000170144	HNRNPA3	2.42915	-0.924936	0.000490971	5.2592	0.762446	0.00866083	3.93761	0.0832274	0.962799
ENSG00000198492	YTHDF2	0.638192	-0.607048	0.0283862	1.06077	0.50858	0.113748	0.8797	0.0831159	0.963632
ENSG00000156261	CCT8	1.12686	-0.51514	0.0691202	1.73114	0.428764	0.200452	1.48469	0.0828646	0.963841
ENSG00000034510	TMSB10	60.2092	0.47933	0.0795659	35.0762	-0.685184	0.0358237	51.6385	0.0822493	0.96458
ENSG00000105193	RPS16	28.8896	0.0894432	0.848152	25.454	-0.183424	0.714642	28.9214	0.0817643	0.96594
ENSG00000174780	SRP72	0.762953	-0.722041	0.00774811	1.39802	0.605579	0.0498957	1.11323	0.0817547	0.966837
ENSG00000130741	EIF2S3	1.1945	-0.141469	0.724215	1.3139	0.0708258	0.959437	1.32138	0.0814579	0.967585
ENSG00000072778	ACADVL	0.785142	-0.36945	0.223156	1.06343	0.299076	0.426824	0.96314	0.0790973	0.975023
ENSG00000116001	TIA1	0.708339	-0.540364	0.0550216	1.11385	0.454668	0.168359	0.943039	0.0789252	0.97559
ENSG00000131171	SH3BGRL	2.09173	-0.100367	0.83692	2.21733	0.0308406	1	2.26853	0.0781342	0.976902
ENSG00000101439	CST3	5.98495	0.343164	0.243487	4.08061	-0.486437	0.163723	5.38183	0.0723074	0.990865
ENSG00000156482	RPL30	46.2408	0.187618	0.574772	37.1173	-0.28896	0.483993	44.2301	0.0714845	0.992609
ENSG00000168036	CTNNB1	1.808	0.137428	0.715193	1.52681	-0.228717	0.602768	1.76547	0.0715063	0.992659
ENSG00000169439	SDC2	1.63034	-0.431854	0.139374	2.34089	0.36484	0.296463	2.05171	0.0706391	0.994712
ENSG00000228253	MT-ATP8	1.05557	-0.420318	0.153212	1.50048	0.354398	0.31615	1.32102	0.0705156	0.995358
ENSG00000197061	HIST1H4C	1.75889	-0.492559	0.0873871	2.66261	0.419909	0.216685	2.2788	0.0705006	0.996612
ENSG00000186468	RPS23	52.5103	0.171483	0.620104	42.9016	-0.266882	0.532514	50.5025	0.0690874	0.998523
ENSG00000117616	RSRP1	2.57539	-0.404568	0.171792	3.63464	0.355054	0.313722	3.17387	0.053927	1
ENSG00000131236	CAP1	0.758658	-0.418015	0.156082	1.09859	0.399713	0.242864	0.925172	0.0186116	1
ENSG00000132780	NASP	1.79719	-0.462227	0.109724	2.69142	0.428882	0.200336	2.25138	0.0306176	1
ENSG00000117519	CNN3	2.77667	-0.00526775	1	2.75891	-0.0183175	1	2.81581	0.0243525	1
ENSG00000065135	GNAI3	0.703901	-0.517527	0.0681558	1.09936	0.464847	0.156384	0.912129	0.0454846	1
ENSG00000134202	GSTM3	1.0668	0.201644	0.542473	0.863128	-0.261683	0.547151	0.994855	0.0303607	1
ENSG00000197956	S100A6	13.1448	0.344491	0.241388	9.15888	-0.443629	0.214402	11.5958	0.0332244	1
ENSG00000196154	S100A4	1.55311	-0.00255131	1	1.54919	-0.00765396	1	1.56277	0.0105784	1
ENSG00000069275	NUCKS1	4.11368	-0.515518	0.068619	6.42553	0.467475	0.152056	5.3125	0.0404245	1
ENSG00000173726	TOMM20	2.59772	-0.260489	0.433228	3.25058	0.23493	0.558543	2.96705	0.0355436	1
ENSG00000082898	XPO1	0.692592	-0.601248	0.0302659	1.17739	0.569826	0.0689824	0.91874	0.00879375	1
ENSG00000196504	PRPF40A	0.976042	-0.638748	0.0202127	1.71751	0.608812	0.0483738	1.31361	0.000225243	1
ENSG00000079246	XRCC5	1.45304	-0.792773	0.00315583	2.8546	0.689413	0.0208059	2.16579	0.0508637	1
ENSG00000197756	RPL37A	34.4606	0.254733	0.423049	25.883	-0.366567	0.330198	32.0067	0.066751	1
ENSG00000188846	RPL14	29.2364	0.214252	0.523496	23.4161	-0.271759	0.52209	27.0605	0.0253228	1
ENSG00000178035	IMPDH2	1.40322	-0.137676	0.734042	1.54876	0.0817812	0.931124	1.53847	0.0662052	1
ENSG00000114391	RPL24	31.3791	0.16112	0.651255	26.0297	-0.24499	0.563631	30.1806	0.0602213	1
ENSG00000163584	RPL22L1	2.17111	0.247225	0.442572	1.65749	-0.340426	0.380942	2.00802	0.0515959	1
ENSG00000163682	RPL9	38.653	0.230499	0.481356	30.6045	-0.281555	0.501155	35.3827	0.0159805	1
ENSG00000109475	RPL34	45.5881	0.329175	0.265333	32.3709	-0.41858	0.248251	40.3665	0.0285105	1
ENSG00000129116	PALLD	2.13353	-0.651736	0.0174542	3.77252	0.604819	0.0499593	2.91363	0.0170902	1
ENSG00000164107	HAND2	0.451802	-1.03442	9.37644e-05	1.07655	0.861468	0.00234548	0.768118	0.0615529	1
ENSG00000237125	HAND2-AS1	0.557309	-0.921572	0.000538567	1.21563	0.786198	0.00658955	0.88908	0.0533162	1
ENSG00000164258	NDUFS4	1.45662	0.0881315	0.853059	1.29838	-0.160883	0.773719	1.4452	0.0617524	1
ENSG00000133706	LARS	0.579569	-0.828196	0.00202064	1.18425	0.742946	0.0113403	0.867371	0.0212732	1
ENSG00000197451	HNRNPAB	1.67221	-0.687019	0.0117142	2.99222	0.590672	0.0566681	2.37958	0.0662043	1
ENSG00000204628	RACK1	22.1035	0.0230606	1	21.0909	-0.0775032	0.968258	22.4417	0.0522233	1
ENSG00000206503	HLA-A	4.79317	0.0614532	0.933951	4.47702	-0.0878835	0.943642	4.71421	0.0199377	1
ENSG00000146223	RPL7L1	0.672621	-0.879138	0.000985797	1.41362	0.747482	0.0106289	1.05337	0.0610015	1
ENSG00000156508	EEF1A1	88.9569	0.0556165	0.950436	82.1416	-0.116697	0.868521	89.1839	0.0547898	1
ENSG00000164548	TRA2A	1.32277	-0.0183626	1	1.34117	0.012456	1	1.33818	0.00758904	1
ENSG00000122545	2020-09-07	3.55114	-0.282932	0.379588	4.48225	0.231206	0.561615	4.15193	0.0628556	1
ENSG00000106615	RHEB	2.03755	0.188859	0.571969	1.66332	-0.254283	0.558543	1.9169	0.0377981	1
ENSG00000147140	NONO	1.15449	-0.479255	0.0949287	1.73869	0.422875	0.207772	1.47468	0.0542031	1
ENSG00000198034	RPS4X	60.2621	-0.0242975	1	60.5902	-0.0106905	1	62.0066	0.0375315	1
ENSG00000185222	TCEAL9	4.08884	0.0669035	0.917293	3.77303	-0.108228	0.890041	4.03936	0.0339907	1
ENSG00000187735	TCEA1	1.03509	-0.555335	0.0475793	1.69684	0.536511	0.0910331	1.338	0.00195251	1
ENSG00000147604	RPL7	18.7954	0.0210926	1	18.1619	-0.0530078	1	18.8974	0.030037	1
ENSG00000164684	ZNF704	0.606769	-2.0157	2.32382e-14	3.09735	1.45446	1.08709e-08	1.78334	0.0355385	1
ENSG00000104529	EEF1D	9.02824	0.175668	0.608748	7.38769	-0.26033	0.548764	8.62368	0.0582882	1
ENSG00000107341	UBE2R2	0.904249	-0.332304	0.282209	1.21392	0.318422	0.387313	1.05989	0.0202173	1
ENSG00000106809	OGN	2.48949	-0.0418942	1	2.51067	-0.0203508	1	2.61712	0.066511	1
ENSG00000119396	RAB14	0.75465	-0.552656	0.0489434	1.21117	0.488864	0.130911	0.998339	0.0529583	1
ENSG00000148303	RPL7A	48.0166	0.0591945	0.939359	44.7891	-0.0926594	0.93091	47.4353	0.0271641	1
ENSG00000162191	UBXN1	1.70249	-0.151938	0.70087	1.90941	0.102585	0.878006	1.87295	0.0599788	1
ENSG00000087365	SF3B2	0.685649	-0.824794	0.00209059	1.37915	0.707382	0.0171145	1.04301	0.0590537	1
ENSG00000149273	RPS3	47.8321	0.108938	0.795287	42.4498	-0.152049	0.78708	46.3341	0.0298413	1
ENSG00000149257	SERPINH1	4.04754	-0.377845	0.20912	5.63426	0.352487	0.317729	4.86859	0.0296236	1
ENSG00000060339	CCAR1	0.591308	-0.644067	0.0193663	1.02648	0.569051	0.0696923	0.817432	0.0505447	1
ENSG00000118971	CCND2	1.50386	-0.633389	0.0213741	2.63251	0.602547	0.0511326	2.02053	0.00222589	1
ENSG00000139116	KIF21A	0.382157	-1.19512	5.75526e-06	1.04097	0.988708	0.000314843	0.702277	0.0425167	1
ENSG00000123349	PFDN5	12.5578	0.161797	0.649233	10.4074	-0.246257	0.560752	12.0773	0.0606625	1
ENSG00000135404	CD63	17.9823	0.01521	1	17.297	-0.067775	0.991938	18.3103	0.0512404	1
ENSG00000070961	ATP2B1	0.71972	-1.07156	4.89391e-05	1.7645	0.884484	0.00162777	1.25036	0.0652375	1
ENSG00000136003	ISCU	1.61839	0.117623	0.769276	1.4372	-0.14328	0.803477	1.54839	0.011605	1
ENSG00000089009	RPL6	30.8482	0.0870637	0.855474	27.885	-0.13316	0.828139	30.2451	0.0359147	1
ENSG00000244754	N4BP2L2	1.80442	-0.242296	0.475766	2.22556	0.22136	0.586029	2.03938	0.030964	1
ENSG00000123200	ZC3H13	0.805542	-0.703848	0.00972392	1.49585	0.661403	0.0286195	1.12073	0.00143036	1
ENSG00000100836	PABPN1	0.820717	-0.468909	0.104041	1.22541	0.41435	0.220695	1.04274	0.0534084	1
ENSG00000126803	HSPA2	0.748566	-0.41992	0.155612	1.08959	0.409623	0.230623	0.909717	0.00954899	1
ENSG00000137876	RSL24D1	2.16102	0.146592	0.694698	1.87185	-0.169628	0.7508	2.0359	0.00453269	1
ENSG00000065054	SLC9A3R2	0.499473	-0.906605	0.000674966	1.08444	0.794492	0.00589031	0.782144	0.0308313	1
ENSG00000189067	LITAF	0.958004	-0.250993	0.457317	1.20269	0.251938	0.532634	1.07481	0.00737514	1
ENSG00000170540	ARL6IP1	1.55983	-0.305423	0.333304	2.05853	0.307997	0.40918	1.7912	0.00358022	1
ENSG00000034713	GABARAPL2	1.57014	0.159023	0.658202	1.34014	-0.18916	0.70271	1.47513	0.00942837	1
ENSG00000108679	LGALS3BP	2.4391	0.140661	0.704951	2.05913	-0.226651	0.607566	2.37225	0.0659225	1
ENSG00000196628	TCF4	2.35614	-0.76774	0.0043649	4.50823	0.655322	0.0301791	3.49405	0.0670418	1
ENSG00000171858	RPS21	14.5687	0.453281	0.101087	9.2093	-0.5502	0.106105	12.1314	6.16896e-05	1
ENSG00000105202	FBL	0.857079	-0.317626	0.308065	1.12157	0.276054	0.47685	1.01254	0.0509395	1
ENSG00000104805	NUCB1	1.00582	-0.0108902	1	1.00118	-0.0196204	1	1.02621	0.0319859	1
ENSG00000198743	SLC5A3	1.15513	-0.754402	0.00524281	2.2091	0.671019	0.0257623	1.6773	0.0371243	1
ENSG00000198899	MT-ATP6	110.132	-0.233602	0.495972	135.242	0.220427	0.587791	123.49	0.0226987	1
ENSG00000198938	MT-CO3	80.7828	-0.238081	0.484237	100.308	0.240604	0.558543	90.03	0.00576704	1
ENSG00000198840	MT-ND3	59.7296	0.0584241	0.942099	55.7825	-0.0908198	0.9348	58.9984	0.0261991	1

## Sheet: Nor vs Ect Eut all differ gene
FeatureID	FeatureName	Ectopic Average	Ectopic Log2 Fold Change	Ectopic P-Value	Eutopic Average	Eutopic Log2 Fold Change	Eutopic P-Value	Normal Average	Normal Log2 Fold Change	Normal P-Value
ENSG00000166803	PCLAF	0.0339281	-5.47571	3.75459e-66	1.09104	0.298215	0.439221	1.95237	1.92279	1.2109e-14
ENSG00000181195	PENK	0.0450943	-4.10895	8.68011e-43	0.548265	0.195691	0.663408	1.01996	1.89599	5.51697e-14
ENSG00000143320	CRABP2	0.294545	-4.38648	1.77843e-50	5.05726	0.565878	0.0708478	7.31249	1.57078	3.70657e-10
ENSG00000175063	UBE2C	0.0176798	-5.7029	4.00177e-65	0.793159	0.71857	0.0217739	1.0615	1.51846	1.04843e-08
ENSG00000176890	TYMS	0.0355028	-4.73599	2.18591e-53	0.818197	0.706157	0.0202259	1.08312	1.46762	1.37702e-08
ENSG00000167747	C19orf48	0.34057	-2.39198	3.64643e-19	1.40651	0.276609	0.47608	2.18518	1.40426	3.60287e-08
ENSG00000186665	C17orf58	0.0946265	-3.47691	4.03697e-35	0.898541	0.59783	0.0542572	1.21659	1.40184	4.12346e-08
ENSG00000111328	CDK2AP1	0.364477	-2.27936	1.06278e-17	1.3993	0.269104	0.49366	2.15552	1.3676	8.81837e-08
ENSG00000166165	CKB	0.777483	-2.9642	2.70537e-27	5.10571	0.513476	0.109702	7.07012	1.36396	9.94675e-08
ENSG00000124491	F13A1	0.0201135	-5.54968	9.94366e-68	0.860813	0.870219	0.00218505	1.03354	1.36006	1.33318e-07
ENSG00000240972	MIF	1.3816	-1.04929	6.88556e-05	1.80609	-0.484575	0.165892	3.95655	1.32906	2.18992e-07
ENSG00000136810	TXN	5.32092	-2.24026	3.12842e-17	20.2023	0.298551	0.426684	30.2843	1.3245	2.43309e-07
ENSG00000004059	ARF5	0.517797	-1.6659	2.08274e-10	1.2152	-0.00181358	1	2.08905	1.32275	2.60296e-07
ENSG00000174944	P2RY14	0.0367197	-4.88812	1.44929e-57	1.01113	0.901567	0.00130523	1.17094	1.28634	6.98362e-07
ENSG00000162444	RBP7	0.0287745	-6.39973	3.73026e-84	2.33497	1.0269	0.000155679	2.54011	1.23643	2.09185e-06
ENSG00000130558	OLFM1	0.0842477	-3.50264	1.6387e-35	0.875218	0.78156	0.00715063	1.03943	1.22671	2.76454e-06
ENSG00000149090	PAMR1	0.109515	-4.1118	1.05491e-45	1.77676	0.89088	0.00148871	2.01731	1.21649	3.26205e-06
ENSG00000132432	SEC61G	1.78659	-1.50396	8.98619e-09	3.86041	0.0207658	1	6.32442	1.2119	3.38116e-06
ENSG00000103175	WFDC1	0.201493	-2.48072	3.0447e-20	0.974599	0.515018	0.109777	1.28172	1.21204	3.89986e-06
ENSG00000164919	COX6C	3.71391	-1.81793	4.27379e-12	10.5588	0.22057	0.587537	15.7357	1.20441	3.97779e-06
ENSG00000119705	SLIRP	0.723442	-1.63683	4.17848e-10	1.78474	0.141461	0.784685	2.73451	1.18062	6.83666e-06
ENSG00000213977	TAX1BP3	0.671762	-1.72718	4.5558e-11	1.79382	0.199817	0.640088	2.6726	1.17662	7.46189e-06
ENSG00000041982	TNC	0.138146	-3.36082	4.18904e-33	1.31536	0.7976	0.00590448	1.52873	1.18199	7.75019e-06
ENSG00000134285	FKBP11	0.458888	-2.08963	2.87336e-15	1.65714	0.394102	0.250892	2.2621	1.17175	8.46443e-06
ENSG00000140905	GCSH	0.569978	-2.55529	1.83807e-21	2.98931	0.598471	0.0529053	3.72686	1.15744	1.10968e-05
ENSG00000133027	PEMT	0.135641	-3.43693	1.30459e-34	1.37804	0.836846	0.00329695	1.56509	1.15891	1.12676e-05
ENSG00000099953	MMP11	0.757943	-4.50979	1.43543e-52	16.8201	1.01727	0.000182037	17.7349	1.13664	1.75037e-05
ENSG00000180879	SSR4	2.37926	-1.80947	5.36229e-12	6.97979	0.302131	0.419025	9.75638	1.12524	2.11149e-05
ENSG00000137133	HINT2	0.285597	-1.69128	1.20212e-10	0.76006	0.238688	0.558543	1.0917	1.12229	2.39195e-05
ENSG00000143369	ECM1	0.202853	-4.74817	9.28826e-57	5.37581	1.06225	7.99782e-05	5.53406	1.11415	2.74239e-05
ENSG00000100097	LGALS1	21.7711	-1.58474	1.37283e-09	53.2819	0.190012	0.664647	77.8243	1.10785	2.96789e-05
ENSG00000198830	HMGN2	2.80179	-1.7828	1.12191e-11	8.14321	0.316716	0.390263	11.2009	1.09811	3.70305e-05
ENSG00000101856	PGRMC1	1.50135	-3.37883	8.29083e-34	14.9953	0.893956	0.00138824	16.2664	1.09005	4.33128e-05
ENSG00000150779	TIMM8B	0.559027	-1.76994	1.55069e-11	1.61701	0.322906	0.37765	2.20841	1.08583	4.72565e-05
ENSG00000099901	RANBP1	0.913697	-1.72183	5.26419e-11	2.54171	0.298343	0.427704	3.50602	1.08346	4.9651e-05
ENSG00000250479	CHCHD10	0.925436	-2.3209	2.76643e-18	4.18779	0.594759	0.0545429	5.07862	1.07551	5.68217e-05
ENSG00000166794	PPIB	5.05815	-1.68625	1.19148e-10	13.733	0.290438	0.444806	18.9293	1.07176	6.03187e-05
ENSG00000241468	ATP5MF	1.12943	-1.41857	5.91536e-08	2.44447	0.128264	0.81197	3.61814	1.0663	6.75055e-05
ENSG00000137288	UQCC2	0.413937	-2.04843	8.91693e-15	1.51669	0.486806	0.132807	1.91645	1.06549	6.9961e-05
ENSG00000110492	MDK	6.36059	-1.48014	1.51715e-08	14.5474	0.172685	0.710799	21.0747	1.06318	7.07923e-05
ENSG00000067113	PLPP1	0.311938	-3.10558	1.6537e-29	2.57867	0.863476	0.00220238	2.79678	1.05799	8.06453e-05
ENSG00000134986	NREP	0.375643	-3.51492	5.70067e-36	4.20983	0.963806	0.000454077	4.38322	1.0478	9.65466e-05
ENSG00000277791	PSMB3	0.809622	-1.46741	2.06168e-08	1.84613	0.181879	0.688248	2.64812	1.0474	9.66145e-05
ENSG00000154096	THY1	1.54831	-2.08671	2.93969e-15	5.9276	0.536661	0.0908277	7.25352	1.03455	0.000123134
ENSG00000272398	CD24	0.0633468	-6.5491	6.72466e-88	6.11041	1.23433	2.31393e-06	5.75937	1.03292	0.000128229
ENSG00000141759	TXNL4A	0.413651	-1.52308	6.17435e-09	0.997236	0.234898	0.558625	1.38874	1.03188	0.000131337
ENSG00000169689	CENPX	0.308001	-1.68163	1.60074e-10	0.849666	0.332504	0.360099	1.13252	1.03037	0.000139858
ENSG00000173272	MZT2A	1.42648	-1.23048	2.70496e-06	2.67162	0.0425184	1	4.05107	1.0233	0.000148654
ENSG00000159199	ATP5MC1	0.775265	-1.92238	2.76785e-13	2.61468	0.469854	0.149962	3.27643	1.02308	0.000150327
ENSG00000239672	NME1	0.561961	-2.08961	2.74125e-15	2.17308	0.556508	0.0767674	2.62025	1.01671	0.000170207
ENSG00000105669	COPE	1.04333	-1.54262	3.72794e-09	2.58098	0.26771	0.495962	3.51728	1.01289	0.00017898
ENSG00000128228	SDF2L1	0.205287	-2.44882	6.77716e-20	1.05203	0.706474	0.0175246	1.19309	1.01457	0.000182927
ENSG00000005243	COPZ2	0.365264	-1.29918	7.52488e-07	0.731592	0.104995	0.87203	1.07338	1.01279	0.000186437
ENSG00000233608	TWIST2	0.265054	-2.8986	2.26732e-26	1.9125	0.856223	0.00246237	2.04412	1.01051	0.000190224
ENSG00000156411	ATP5MPL	1.39449	-1.00177	0.000149332	2.13107	-0.124331	0.849007	3.48146	1.00918	0.000190224
ENSG00000106483	SFRP4	7.71614	-3.64267	4.45323e-38	96.2291	1.02709	0.00014919	96.5187	1.0081	0.000194518
ENSG00000103187	COTL1	0.674124	-1.16701	9.15377e-06	1.20131	0.0106812	1	1.83936	1.0089	0.000196922
ENSG00000198856	OSTC	2.24484	-1.64957	2.95235e-10	6.09712	0.339797	0.34291	8.02834	1.00593	0.000200495
ENSG00000054148	PHPT1	1.57064	-1.32875	3.87815e-07	3.25967	0.146582	0.773719	4.65954	0.994166	0.000247914
ENSG00000108518	PFN1	2.31441	-1.32971	3.80332e-07	4.81666	0.151514	0.767811	6.85982	0.990308	0.00026465
ENSG00000152082	MZT2B	3.33827	-1.42053	5.56237e-08	7.52986	0.216604	0.597115	10.4009	0.987529	0.000275883
ENSG00000090266	NDUFB2	1.75854	-1.47707	1.63017e-08	4.16627	0.254711	0.525579	5.6552	0.986532	0.000282027
ENSG00000130332	LSM7	1.25054	-1.23023	2.71651e-06	2.38796	0.0843314	0.924395	3.50263	0.986222	0.000284583
ENSG00000164104	HMGB2	0.956859	-1.88818	1.00541e-12	3.18755	0.488972	0.133361	3.91152	0.988179	0.000309184
ENSG00000106803	SEC61B	2.70158	-1.62572	5.2221e-10	7.27871	0.352989	0.316898	9.43942	0.980398	0.000313634
ENSG00000120708	TGFBI	0.673981	-2.42421	1.31636e-19	3.4333	0.730688	0.0130946	3.80986	0.981523	0.000319155
ENSG00000084207	GSTP1	4.75387	-1.35291	2.32503e-07	10.1688	0.183301	0.683314	14.1987	0.97612	0.000336655
ENSG00000106355	LSM5	0.645278	-1.22751	2.94059e-06	1.23493	0.0922924	0.902869	1.7988	0.977413	0.000338495
ENSG00000106333	PCOLCE	1.7828	-1.94592	1.42649e-13	6.25926	0.532327	0.0938242	7.50402	0.974226	0.000349709
ENSG00000183648	NDUFB1	0.948341	-1.03422	8.89455e-05	1.52381	-0.0562653	1	2.37824	0.974627	0.000350813
ENSG00000168938	PPIC	1.19292	-1.34291	2.9435e-07	2.53193	0.178415	0.697338	3.54086	0.974328	0.000351425
ENSG00000173457	PPP1R14B	1.16744	-1.89244	6.14251e-13	3.92661	0.505871	0.115273	4.75924	0.973999	0.00035296
ENSG00000132507	EIF5A	1.0774	-1.46745	2.05219e-08	2.55268	0.267077	0.497641	3.42401	0.969413	0.000382259
ENSG00000117632	STMN1	2.2832	-1.28139	1.04636e-06	4.60315	0.140792	0.786753	6.53615	0.96908	0.000391926
ENSG00000189159	JPT1	0.513073	-1.8243	4.43708e-12	1.63536	0.47399	0.147006	2.0065	0.970853	0.000393003
ENSG00000243927	MRPS6	0.976543	-1.87824	9.04912e-13	3.25598	0.505171	0.115845	3.93832	0.967723	0.00039311
ENSG00000005073	HOXA11	0.0395112	-6.01768	7.79659e-78	2.68868	1.2827	7.77135e-07	2.43496	0.967917	0.000400277
ENSG00000116649	SRM	0.48029	-1.68801	1.24317e-10	1.37169	0.403974	0.236695	1.73108	0.966473	0.000408263
ENSG00000174851	YIF1A	0.469912	-1.79879	7.56543e-12	1.4709	0.466726	0.153679	1.80621	0.964861	0.000417355
ENSG00000100387	RBX1	0.985204	-1.39201	1.04841e-07	2.19821	0.228084	0.569727	2.98939	0.959588	0.000450643
ENSG00000232119	MCTS1	0.435482	-1.47128	1.96211e-08	1.04054	0.281074	0.467367	1.38159	0.958831	0.000465244
ENSG00000140365	COMMD4	0.391247	-1.58276	1.60323e-09	1.02725	0.350444	0.323407	1.32299	0.958846	0.000471066
ENSG00000171345	KRT19	1.13809	-1.30237	7.10587e-07	2.35032	0.167872	0.72432	3.28277	0.958147	0.000477386
ENSG00000100632	ERH	1.48546	-1.45854	2.45484e-08	3.51674	0.276681	0.475371	4.67205	0.955173	0.000480545
ENSG00000051523	CYBA	1.05263	-1.45521	2.724e-08	2.48417	0.273796	0.481563	3.30537	0.955872	0.000481471
ENSG00000129235	TXNDC17	0.472703	-1.59878	1.06269e-09	1.26108	0.365946	0.295192	1.60985	0.953267	0.00050657
ENSG00000131174	COX7B	1.40966	-1.33554	3.38146e-07	3.00689	0.19847	0.641848	4.13138	0.951407	0.000510136
ENSG00000177700	POLR2L	1.57071	-0.995226	0.0001661	2.46728	-0.0602393	1	3.82263	0.950001	0.000522304
ENSG00000130520	LSM4	0.392893	-1.84998	2.1002e-12	1.29032	0.508964	0.113549	1.54803	0.950146	0.000537287
ENSG00000167088	SNRPD1	0.816995	-1.60489	8.81891e-10	2.19649	0.375717	0.278168	2.78597	0.947419	0.000547144
ENSG00000170043	TRAPPC1	0.549292	-1.18731	6.2363e-06	1.03153	0.0990138	0.886223	1.4796	0.944656	0.000580022
ENSG00000145912	NHP2	0.580142	-1.73461	3.78852e-11	1.73903	0.453627	0.168897	2.13059	0.944013	0.00058139
ENSG00000125995	ROMO1	0.76417	-1.01668	0.00011923	1.22927	-0.0343607	1	1.87634	0.94324	0.000589754
ENSG00000154518	ATP5MC3	1.80048	-1.5825	1.45565e-09	4.76367	0.368602	0.289162	6.04712	0.941449	0.000596665
ENSG00000253293	HOXA10	0.0989928	-5.5	4.20985e-70	4.72602	1.28716	6.90641e-07	4.22974	0.940276	0.000620977
ENSG00000103363	ELOB	2.4298	-1.33083	3.68331e-07	5.19626	0.21001	0.613697	7.06619	0.937845	0.000631073
ENSG00000196262	PPIA	5.96376	-1.03159	9.09647e-05	9.77068	-0.0125707	1	14.7134	0.934918	0.000661407
ENSG00000142669	SH3BGRL3	1.31074	-1.31065	5.63236e-07	2.75762	0.198657	0.641848	3.76581	0.935411	0.000664697
ENSG00000185885	IFITM1	0.747922	-0.936906	0.000422113	1.12174	-0.092362	0.931124	1.75502	0.934865	0.000685678
ENSG00000172590	MRPL52	0.455381	-1.36627	1.86809e-07	1.00701	0.240268	0.558543	1.34818	0.93249	0.000710013
ENSG00000184076	UQCR10	1.44781	-1.04021	7.98592e-05	2.3968	-0.000380127	1	3.5825	0.930493	0.000717273
ENSG00000102898	NUTF2	0.383087	-1.41705	6.49144e-08	0.887737	0.281206	0.467427	1.16415	0.925996	0.000793871
ENSG00000161281	COX7A1	0.563106	-1.03323	9.2813e-05	0.928553	-0.000834976	1	1.38588	0.926018	0.000793871
ENSG00000164611	PTTG1	0.288031	-1.93979	6.44138e-13	1.0191	0.559561	0.0829123	1.19497	0.945074	0.000797299
ENSG00000187840	EIF4EBP1	0.3007	-1.61599	7.46139e-10	0.824456	0.406169	0.234085	1.02335	0.924913	0.000815623
ENSG00000243317	STMP1	0.536837	-1.25966	1.59432e-06	1.08881	0.18013	0.693583	1.49041	0.919435	0.000874278
ENSG00000116857	TMEM9	0.425175	-1.70745	7.61703e-11	1.26056	0.465102	0.155738	1.52221	0.918596	0.000885348
ENSG00000175334	BANF1	1.17904	-1.28997	8.47339e-07	2.45853	0.204347	0.628006	3.32538	0.916921	0.000892878
ENSG00000132329	RAMP1	1.0736	-2.97312	1.57488e-27	8.47822	0.97131	0.000398867	8.38096	0.915678	0.000916256
ENSG00000145494	NDUFS6	0.899668	-1.48067	1.53316e-08	2.21544	0.337497	0.348125	2.81867	0.911616	0.000975157
ENSG00000112667	DNPH1	0.355816	-1.7125	6.83834e-11	1.06335	0.476908	0.143068	1.2735	0.909976	0.00102119
ENSG00000182628	SKA2	0.319382	-1.6321	5.37392e-10	0.893997	0.432798	0.19731	1.09027	0.908479	0.00108005
ENSG00000205544	TMEM256	0.599969	-1.13698	1.54674e-05	1.10159	0.109525	0.858937	1.5466	0.901005	0.00116505
ENSG00000041357	PSMA4	0.775265	-1.67727	1.53491e-10	2.26432	0.471375	0.148234	2.70387	0.896185	0.00124437
ENSG00000103202	NME4	0.655729	-1.54302	3.78386e-09	1.71528	0.394639	0.249362	2.11478	0.894209	0.00128887
ENSG00000183978	COA3	0.364405	-1.57555	1.84912e-09	0.979315	0.413914	0.221767	1.19765	0.894638	0.00129835
ENSG00000154856	APCDD1	0.153106	-4.12124	8.40785e-46	2.80058	1.21287	3.85987e-06	2.52493	0.895091	0.00131042
ENSG00000037241	RPL26L1	0.44128	-1.42609	5.26802e-08	1.04834	0.326061	0.371749	1.32924	0.88955	0.00140298
ENSG00000168002	POLR2G	0.42947	-1.52036	6.50537e-09	1.10553	0.387416	0.261457	1.36399	0.887931	0.00143526
ENSG00000140264	SERF2	7.99766	-1.23548	2.41283e-06	16.1436	0.199109	0.641014	21.6306	0.886024	0.00143526
ENSG00000103260	METRN	0.19956	-2.34749	1.52111e-18	0.994492	0.796298	0.00576676	1.03827	0.88747	0.00147585
ENSG00000184983	NDUFA6	0.661169	-1.56082	2.49375e-09	1.76424	0.417163	0.21608	2.14498	0.883008	0.00153026
ENSG00000099956	SMARCB1	0.438202	-1.74264	3.14399e-11	1.35789	0.521382	0.102632	1.57983	0.882967	0.00154046
ENSG00000110717	NDUFS8	0.663459	-1.24295	2.17225e-06	1.35266	0.212022	0.609533	1.79719	0.879218	0.00162595
ENSG00000177556	ATOX1	0.99866	-1.15104	1.18549e-05	1.87923	0.146371	0.773719	2.57058	0.877332	0.00166073
ENSG00000072506	HSD17B10	0.434194	-1.45793	2.63787e-08	1.06643	0.361065	0.303789	1.32469	0.875838	0.00172986
ENSG00000125534	PPDPF	1.95724	-1.03284	8.97493e-05	3.31737	0.0580595	0.9905	4.72056	0.873724	0.0017441
ENSG00000116774	OLFML3	0.872182	-1.40282	8.42189e-08	2.04601	0.327258	0.368365	2.57746	0.874046	0.00175746
ENSG00000174917	C19orf70	0.774119	-1.03362	9.00613e-05	1.31321	0.0589788	0.988474	1.86776	0.873546	0.00176986
ENSG00000125743	SNRPD2	1.91987	-0.979981	0.00021054	3.10687	0.0193146	1	4.49525	0.869723	0.00185109
ENSG00000167815	PRDX2	2.45442	-1.29487	7.59749e-07	5.25946	0.259074	0.515745	6.81649	0.869541	0.00185391
ENSG00000176340	COX8A	1.75353	-1.10604	2.60327e-05	3.18378	0.121623	0.828139	4.39001	0.868571	0.00188677
ENSG00000146701	MDH2	0.749568	-1.17659	7.48094e-06	1.44886	0.174653	0.706341	1.95022	0.869036	0.00189171
ENSG00000142507	PSMB6	0.949629	-1.35302	2.36925e-07	2.1405	0.300035	0.423588	2.72316	0.868516	0.00189594
ENSG00000204392	LSM2	0.621013	-1.14464	1.34996e-05	1.16693	0.150813	0.770262	1.58787	0.868965	0.00190242
ENSG00000155366	RHOC	1.20788	-1.18135	6.78722e-06	2.34603	0.179559	0.694289	3.14921	0.867738	0.00191595
ENSG00000116586	LAMTOR2	0.487305	-1.26482	1.44594e-06	1.02013	0.243956	0.552958	1.32835	0.864157	0.00205884
ENSG00000167969	ECI1	0.274216	-1.94131	1.86171e-13	1.0059	0.646062	0.0337915	1.10277	0.86106	0.00218011
ENSG00000150687	PRSS23	1.28805	-1.39841	9.37323e-08	3.03029	0.339539	0.344235	3.776	0.85971	0.00218291
ENSG00000167515	TRAPPC2L	0.587586	-0.989702	0.000185024	0.966967	0.0440094	1	1.37516	0.85511	0.00234651
ENSG00000146425	DYNLT1	0.991574	-1.44994	3.00024e-08	2.44301	0.378795	0.273286	2.98617	0.854076	0.00234697
ENSG00000111481	COPZ1	0.501621	-1.33182	3.79184e-07	1.11745	0.300138	0.424265	1.4142	0.855052	0.00234697
ENSG00000147123	NDUFB11	1.60464	-1.31043	5.57861e-07	3.51725	0.290584	0.444656	4.46166	0.850189	0.00247178
ENSG00000127445	PIN1	0.444	-1.49114	1.26544e-08	1.13417	0.408257	0.230409	1.36712	0.850802	0.00250424
ENSG00000172757	CFL1	4.66569	-1.22697	2.84834e-06	9.52305	0.234141	0.558947	12.3775	0.848086	0.00254043
ENSG00000174695	TMEM167A	0.582433	-1.63652	4.25128e-10	1.68012	0.498073	0.122058	1.94736	0.847964	0.00259282
ENSG00000099385	BCL7C	0.603119	-1.18153	6.90326e-06	1.18339	0.201728	0.635277	1.56045	0.84759	0.00261227
ENSG00000182117	NOP10	0.740048	-1.18939	5.92242e-06	1.46284	0.208606	0.618582	1.92217	0.846555	0.00263701
ENSG00000178057	NDUFAF3	0.631535	-1.39094	1.08838e-07	1.48574	0.349066	0.325025	1.834	0.846121	0.00265445
ENSG00000108561	C1QBP	0.74692	-1.45753	2.58367e-08	1.85959	0.39303	0.252105	2.25129	0.845128	0.00268898
ENSG00000143742	SRP9	1.21017	-1.33683	3.29517e-07	2.72083	0.314795	0.394072	3.40704	0.844369	0.00269711
ENSG00000115286	NDUFS7	0.552656	-1.054	6.49128e-05	0.969454	0.107556	0.864544	1.33308	0.844667	0.00272954
ENSG00000182004	SNRPE	1.32334	-1.16769	8.67209e-06	2.57309	0.198401	0.642031	3.38953	0.841154	0.00282706
ENSG00000173915	ATP5MD	1.55354	-0.760109	0.00478855	2.07705	-0.140614	0.810044	3.20835	0.840426	0.00286013
ENSG00000205581	HMGN1	2.09467	-1.48546	1.34614e-08	5.35086	0.416024	0.217091	6.40107	0.839842	0.00287027
ENSG00000178741	COX5A	0.664962	-1.49827	1.04692e-08	1.71734	0.424453	0.205755	2.04671	0.839458	0.00292373
ENSG00000100911	PSME2	0.621514	-1.77607	1.33739e-11	2.01651	0.585272	0.059582	2.24575	0.838075	0.00298762
ENSG00000170906	NDUFA3	0.679063	-0.626517	0.0231101	0.797189	-0.267742	0.532212	1.31012	0.838148	0.00300017
ENSG00000189171	S100A13	1.95638	-1.5534	2.89637e-09	5.29881	0.462326	0.158178	6.204	0.83525	0.00307537
ENSG00000147669	POLR2K	0.670903	-1.06909	5.00573e-05	1.19926	0.130874	0.806257	1.62486	0.83428	0.00314624
ENSG00000119013	NDUFB3	0.705118	-1.12656	1.84715e-05	1.32848	0.178118	0.698436	1.75958	0.831528	0.00327075
ENSG00000184232	OAF	0.617077	-1.54927	3.30095e-09	1.66966	0.465449	0.155117	1.94826	0.829915	0.00335257
ENSG00000088832	FKBP1A	1.45934	-1.24148	2.19154e-06	3.04727	0.267238	0.497064	3.87061	0.826975	0.00345586
ENSG00000099800	TIMM13	1.02421	-1.08703	3.64992e-05	1.86817	0.153914	0.761782	2.49643	0.825965	0.00351403
ENSG00000114850	SSR3	1.73141	-1.36703	1.75345e-07	4.03036	0.355641	0.312403	4.91987	0.824837	0.00355186
ENSG00000126067	PSMB2	0.73332	-1.09643	3.12647e-05	1.34966	0.162489	0.73852	1.79567	0.824786	0.00358688
ENSG00000091409	ITGA6	0.157615	-2.8791	7.51304e-26	1.19814	1.03218	0.000151102	1.12028	0.828051	0.00363972
ENSG00000172586	CHCHD1	0.436198	-1.34822	2.7433e-07	1.00015	0.344989	0.333888	1.22579	0.823194	0.00371031
ENSG00000147400	CETN2	0.528105	-1.25466	1.75632e-06	1.11771	0.281144	0.467211	1.40866	0.822786	0.00371576
ENSG00000004779	NDUFAB1	0.901672	-1.32833	3.95252e-07	2.03392	0.333088	0.356807	2.50429	0.821695	0.00372776
ENSG00000105894	PTN	0.752861	-1.62552	5.80397e-10	2.17566	0.517661	0.106105	2.47668	0.822727	0.00374706
ENSG00000075624	ACTB	15.0994	-0.924117	0.000494042	23.8713	0.0322729	1	33.6301	0.816839	0.00394351
ENSG00000139329	LUM	5.64381	-1.55503	2.86607e-09	15.4259	0.481701	0.137288	17.7896	0.817411	0.00397181
ENSG00000169139	UBE2V2	0.36462	-1.57045	2.08992e-09	1.01053	0.493425	0.126928	1.15861	0.815117	0.00416314
ENSG00000159674	SPON2	2.28156	-1.41914	5.96647e-08	5.57715	0.400955	0.240653	6.64773	0.814044	0.00416738
ENSG00000164920	OSR2	0.321315	-2.8994	2.23997e-26	2.49146	1.05199	9.69461e-05	2.30024	0.813629	0.00422758
ENSG00000143106	PSMA5	0.614714	-1.34468	2.88255e-07	1.41328	0.355778	0.312964	1.71553	0.810641	0.00438261
ENSG00000066583	ISOC1	0.41408	-2.00072	3.51206e-14	1.62447	0.725625	0.0139051	1.69159	0.810065	0.00446221
ENSG00000117122	MFAP2	0.386237	-1.83037	3.46476e-12	1.32625	0.646006	0.0336779	1.42322	0.806165	0.00471032
ENSG00000176101	SSNA1	0.403129	-1.25318	1.83887e-06	0.859012	0.298272	0.428803	1.06731	0.805768	0.00474128
ENSG00000129562	DAD1	1.85023	-1.29854	7.08543e-07	4.10299	0.332024	0.358573	5.01814	0.80344	0.0047691
ENSG00000164294	GPX8	0.592096	-1.29827	7.41529e-07	1.31321	0.33263	0.358515	1.60529	0.802791	0.00490104
ENSG00000229833	PET100	0.525098	-0.888091	0.000870368	0.808936	0.0172194	1	1.14164	0.803173	0.00490211
ENSG00000180992	MRPL14	0.420523	-1.32619	4.30267e-07	0.95522	0.351701	0.320654	1.15798	0.802761	0.00493451
ENSG00000127922	SEM1	2.19767	-0.955853	0.000305622	3.6078	0.0771231	0.944094	4.94533	0.800497	0.00496234
ENSG00000170860	LSM3	0.96373	-1.13708	1.52251e-05	1.86234	0.221584	0.585344	2.38771	0.798686	0.00513796
ENSG00000124562	SNRPC	0.442282	-1.29896	7.4003e-07	0.983088	0.336713	0.350951	1.19801	0.799411	0.00515848
ENSG00000100028	SNRPD3	0.952063	-1.19881	4.92417e-06	1.94397	0.269505	0.492205	2.4372	0.796289	0.00530709
ENSG00000114956	DGUOK	0.608272	-1.02624	0.000102582	1.06738	0.14051	0.787611	1.41769	0.794812	0.00546136
ENSG00000185608	MRPL40	0.490956	-1.24866	1.97584e-06	1.04843	0.308871	0.407089	1.28993	0.792734	0.00561617
ENSG00000115129	TP53I3	0.355386	-1.67829	1.62293e-10	1.08581	0.578121	0.0640152	1.19149	0.792845	0.00564815
ENSG00000198356	ASNA1	0.40771	-1.28925	9.06395e-07	0.903172	0.341261	0.341618	1.09384	0.788783	0.00595102
ENSG00000175756	AURKAIP1	0.904964	-1.28182	1.00364e-06	1.99336	0.337799	0.347527	2.4162	0.7871	0.00597895
ENSG00000135446	CDK4	0.740478	-1.41102	7.06448e-08	1.82169	0.426507	0.202798	2.12291	0.784518	0.00620548
ENSG00000099795	NDUFB7	1.38712	-1.0062	0.000138972	2.40614	0.138655	0.791884	3.18218	0.781847	0.0063984
ENSG00000174547	MRPL11	0.535048	-1.07356	4.70184e-05	0.985403	0.191	0.663196	1.27278	0.782445	0.00644961
ENSG00000129559	NEDD8	1.73892	-1.05657	6.04144e-05	3.15677	0.179399	0.694384	4.09636	0.780893	0.00645951
ENSG00000042753	AP2S1	1.06487	-1.20627	4.30059e-06	2.20532	0.292243	0.441085	2.7195	0.779944	0.00658861
ENSG00000174886	NDUFA11	1.57945	-1.05531	6.17699e-05	2.86875	0.182024	0.687568	3.71328	0.777572	0.00676252
ENSG00000115128	SF3B6	1.77922	-0.962876	0.00027511	2.97756	0.110591	0.855353	3.97906	0.775487	0.00694827
ENSG00000141552	ANAPC11	0.983915	-1.25947	1.56131e-06	2.13724	0.334168	0.354655	2.58317	0.775832	0.00695902
ENSG00000162076	FLYWCH2	0.342144	-1.49554	1.17044e-08	0.907545	0.49105	0.12925	1.0246	0.773471	0.0073241
ENSG00000134049	IER3IP1	0.403988	-1.24919	1.98345e-06	0.870931	0.329767	0.364624	1.05364	0.773322	0.00733075
ENSG00000187601	MAGEH1	0.327328	-1.70305	8.7351e-11	1.02896	0.61253	0.0468846	1.10438	0.772361	0.007413
ENSG00000127838	PNKD	0.548719	-1.22425	3.13251e-06	1.15913	0.314746	0.395169	1.41018	0.770856	0.00750491
ENSG00000126267	COX6B1	2.36573	-0.800613	0.00282898	3.42019	-0.0213349	1	4.85054	0.769409	0.00751713
ENSG00000116030	SUMO1	1.18648	-1.1525	1.1437e-05	2.35795	0.265499	0.501218	2.92891	0.76834	0.00765008
ENSG00000092841	MYL6	13.5788	-0.812926	0.00239598	19.8775	-0.00839327	1	27.9976	0.767624	0.00766826
ENSG00000089063	TMEM230	1.07053	-0.922068	0.000515576	1.73337	0.0856521	0.920471	2.33598	0.767582	0.00774575
ENSG00000154723	ATP5PF	2.3361	-1.01864	0.000112909	4.12914	0.165268	0.730225	5.362	0.766491	0.00778833
ENSG00000166337	TAF10	0.604407	-0.994038	0.000172846	1.04525	0.146082	0.773719	1.36918	0.766236	0.00795234
ENSG00000185201	IFITM2	3.23283	-0.75833	0.00488392	4.50351	-0.0537816	1	6.47361	0.764351	0.00802484
ENSG00000130770	ATP5IF1	1.59548	-0.96532	0.000265725	2.69177	0.125341	0.819508	3.55632	0.763883	0.00809067
ENSG00000232112	TMA7	3.17013	-0.805405	0.00265122	4.62124	-0.00907569	1	6.49756	0.762356	0.00821277
ENSG00000183011	NAA38	0.715067	-0.862908	0.0012361	1.09962	0.0412502	1	1.50988	0.762465	0.00835078
ENSG00000163463	KRTCAP2	0.844194	-0.828234	0.00198066	1.25774	0.0121178	1	1.7502	0.761542	0.00840254
ENSG00000136240	KDELR2	1.20316	-1.31982	4.67779e-07	2.76962	0.390733	0.255725	3.2473	0.761192	0.00840254
ENSG00000099341	PSMD8	1.12306	-1.28433	9.48348e-07	2.50955	0.367602	0.291136	2.9709	0.76029	0.00848376
ENSG00000100804	PSMB5	0.907541	-1.2076	4.19812e-06	1.89929	0.314345	0.395282	2.30105	0.759944	0.00853686
ENSG00000197982	C1orf122	0.686436	-1.12164	2.01679e-05	1.33345	0.251897	0.532383	1.66068	0.759681	0.00861186
ENSG00000014641	MDH1	0.7238	-1.18237	6.73608e-06	1.48265	0.297021	0.430512	1.80952	0.759216	0.00864316
ENSG00000213619	NDUFS3	0.438632	-1.41521	6.65581e-08	1.0949	0.455031	0.167744	1.24812	0.759559	0.00867938
ENSG00000182154	MRPL41	0.777269	-0.948648	0.000347988	1.29769	0.121673	0.828139	1.71125	0.754871	0.00913536
ENSG00000168159	RNF187	0.474135	-1.04996	7.00387e-05	0.866472	0.201798	0.635547	1.10188	0.755574	0.00915774
ENSG00000171159	C9orf16	1.26658	-0.970725	0.000244859	2.15928	0.141824	0.783285	2.81884	0.752839	0.00932193
ENSG00000105968	H2AFV	0.813774	-1.40322	8.6205e-08	2.01737	0.454802	0.16792	2.29319	0.752234	0.00951857
ENSG00000128918	ALDH1A2	0.0821003	-4.97785	1.0134e-60	2.88238	1.44102	1.56831e-08	2.28399	0.751984	0.00959561
ENSG00000125901	MRPS26	0.512715	-1.41785	6.19158e-08	1.2874	0.465485	0.155132	1.4561	0.750996	0.00962569
ENSG00000108826	MRPL27	0.438847	-1.28381	1.00267e-06	0.985232	0.378971	0.273894	1.15548	0.749156	0.00990938
ENSG00000182916	TCEAL7	0.805327	-1.05214	6.92615e-05	1.48205	0.214754	0.603583	1.8658	0.745007	0.0105838
ENSG00000101294	HM13	0.539915	-1.49046	1.26836e-08	1.44621	0.521458	0.102619	1.59109	0.74055	0.0109952
ENSG00000105258	POLR2I	0.821289	-0.892714	0.000803928	1.31321	0.0916349	0.904582	1.74546	0.739916	0.0110445
ENSG00000136156	ITM2B	13.3205	-0.825966	0.00200954	20.0458	0.0359235	1	27.3295	0.738422	0.0110996
ENSG00000169567	HINT1	3.64384	-0.972698	0.000234932	6.26852	0.159341	0.745778	8.07033	0.738151	0.0111632
ENSG00000119632	IFI27L2	1.19779	-0.739178	0.00622857	1.66229	-0.0413547	1	2.35063	0.738192	0.0112477
ENSG00000165264	NDUFB6	0.558239	-1.06177	5.70169e-05	1.03977	0.230001	0.565478	1.29628	0.737748	0.0114244
ENSG00000184990	SIVA1	1.04197	-1.15754	1.05521e-05	2.11083	0.302566	0.418571	2.54699	0.736839	0.0114333
ENSG00000131495	NDUFA2	0.988496	-0.751735	0.00533384	1.38936	-0.0281241	1	1.95112	0.736657	0.0114708
ENSG00000063241	ISOC2	0.436127	-1.47888	1.67252e-08	1.1587	0.517619	0.106054	1.27519	0.737376	0.0114878
ENSG00000102317	RBM3	1.40014	-0.901059	0.000706417	2.26054	0.103135	0.876501	2.98367	0.735779	0.0115557
ENSG00000105472	CLEC11A	1.54466	-0.983432	0.000200954	2.68731	0.1715	0.713559	3.43616	0.734922	0.0116743
ENSG00000143977	SNRPG	1.03746	-0.982316	0.000205211	1.80326	0.170777	0.715639	2.30641	0.734796	0.0117106
ENSG00000118363	SPCS2	1.47559	-1.59198	1.17142e-09	4.30629	0.588449	0.0576394	4.59647	0.733978	0.0117648
ENSG00000111640	GAPDH	11.1063	-0.473513	0.0991793	11.9203	-0.297304	0.467496	19.0674	0.73234	0.0119473
ENSG00000130429	ARPC1B	0.724158	-1.20404	4.59222e-06	1.52921	0.339302	0.34506	1.81345	0.733782	0.0119533
ENSG00000173141	MRPL57	0.749067	-1.07825	4.2848e-05	1.41911	0.248206	0.541326	1.75109	0.73244	0.012089
ENSG00000184160	ADRA2C	0.0766604	-4.12532	8.65396e-46	1.48136	1.37215	9.8204e-08	1.19077	0.734308	0.0121493
ENSG00000171222	SCAND1	0.957646	-0.915354	0.000572241	1.57114	0.121684	0.828139	2.05108	0.729757	0.0124566
ENSG00000184840	TMED9	0.918779	-1.5573	2.67496e-09	2.61159	0.572766	0.0664862	2.80044	0.72946	0.0124953
ENSG00000172500	FIBP	0.498543	-1.38156	1.35178e-07	1.22721	0.466842	0.153658	1.37391	0.726947	0.0130177
ENSG00000175550	DRAP1	1.1736	-1.14723	1.25892e-05	2.36859	0.306777	0.410024	2.83993	0.725668	0.0130646
ENSG00000127540	UQCR11	1.58825	-0.899215	0.00072308	2.57335	0.112885	0.849913	3.36728	0.725473	0.0130714
ENSG00000099817	POLR2E	0.566829	-1.23351	2.62103e-06	1.23244	0.369174	0.289162	1.43761	0.725096	0.0132719
ENSG00000146540	C7orf50	0.475065	-1.13632	1.58695e-05	0.950161	0.299624	0.425724	1.14253	0.724973	0.0133554
ENSG00000171314	PGAM1	0.929659	-1.25918	1.56919e-06	2.06864	0.39001	0.257186	2.38851	0.722128	0.0136457
ENSG00000100216	TOMM22	0.496897	-1.09691	3.15668e-05	0.961823	0.273842	0.48224	1.16826	0.721631	0.0139013
ENSG00000134825	TMEM258	2.25414	-0.672077	0.0138105	2.96753	-0.0807804	0.960139	4.24189	0.717993	0.014245
ENSG00000169020	ATP5ME	1.99775	-0.519465	0.0663534	2.26646	-0.230823	0.597271	3.48574	0.717336	0.0143843
ENSG00000179271	GADD45GIP1	0.994079	-1.17231	8.00829e-06	2.05818	0.333851	0.355068	2.43032	0.717232	0.014438
ENSG00000159210	SNF8	0.532972	-1.40289	8.54934e-08	1.34074	0.489896	0.129796	1.48103	0.71778	0.0144526
ENSG00000124172	ATP5F1E	5.80951	-0.615377	0.0255764	7.24827	-0.133279	0.828139	10.6204	0.716242	0.0144744
ENSG00000137100	DCTN3	0.95149	-1.05204	6.58898e-05	1.77453	0.244562	0.550861	2.17964	0.717008	0.0144845
ENSG00000160932	LY6E	2.39616	-1.31278	5.3157e-07	5.59404	0.432738	0.194854	6.32594	0.715943	0.0145762
ENSG00000112695	COX7A2	1.91372	-0.909992	0.0006144	3.1464	0.132434	0.801458	4.06429	0.715774	0.014601
ENSG00000169021	UQCRFS1	0.526387	-1.13641	1.57758e-05	1.05683	0.308179	0.408345	1.26188	0.716876	0.0146313
ENSG00000174807	CD248	0.160836	-3.49423	1.57495e-35	1.98821	1.28715	7.15279e-07	1.63066	0.716651	0.0147722
ENSG00000189403	HMGB1	7.0015	-1.54673	3.33642e-09	19.8545	0.581884	0.0610112	21.0803	0.714139	0.0148704
ENSG00000224877	NDUFAF8	0.542564	-1.24941	1.94368e-06	1.20131	0.390949	0.256203	1.3824	0.714763	0.0149592
ENSG00000112514	CUTA	1.8143	-0.784785	0.00348655	2.6627	0.0275639	1	3.60814	0.713495	0.0149795
ENSG00000111906	HDDC2	0.499545	-1.12676	1.87034e-05	0.996807	0.306125	0.412672	1.18898	0.712074	0.0155017
ENSG00000181924	COA4	0.49432	-1.23875	2.38961e-06	1.0871	0.388821	0.25979	1.24955	0.709694	0.0159355
ENSG00000139343	SNRPF	1.48468	-0.887105	0.000862137	2.40031	0.121864	0.828139	3.10588	0.707984	0.016058
ENSG00000125356	NDUFA1	1.57694	-0.789608	0.00327603	2.33317	0.0395361	1	3.1351	0.706589	0.0163088
ENSG00000101220	C20orf27	0.555018	-1.89247	6.44571e-13	2.08228	0.777323	0.00730334	2.0384	0.705597	0.0166873
ENSG00000079150	FKBP7	0.695813	-0.871776	0.0010883	1.11085	0.111809	0.852882	1.44261	0.705469	0.0166886
ENSG00000136522	MRPL47	0.401053	-1.2643	1.48325e-06	0.903	0.410758	0.226833	1.02648	0.705564	0.0168323
ENSG00000148848	ADAM12	0.193691	-2.71945	1.23078e-23	1.36415	1.10458	3.72816e-05	1.18434	0.705574	0.0170712
ENSG00000135930	EIF4E2	0.440994	-1.24452	2.15743e-06	0.977257	0.399151	0.243713	1.11555	0.703585	0.0171748
ENSG00000143774	GUK1	1.93376	-1.04677	7.10917e-05	3.61878	0.258535	0.516776	4.38688	0.699964	0.0176063
ENSG00000163479	SSR2	3.21759	-1.11137	2.34627e-05	6.37134	0.307691	0.407849	7.55602	0.699568	0.0176396
ENSG00000230989	HSBP1	1.59197	-0.945085	0.00036217	2.72306	0.178724	0.69621	3.42133	0.69959	0.0176914
ENSG00000087088	BAX	0.484227	-1.30642	6.39915e-07	1.13246	0.445032	0.18002	1.26572	0.699941	0.0178862
ENSG00000074071	MRPS34	0.549149	-1.32058	4.71497e-07	1.30138	0.457642	0.164321	1.44493	0.696825	0.0184712
ENSG00000244187	TMEM141	0.557022	-0.838176	0.00175288	0.866043	0.0922185	0.903352	1.13118	0.697284	0.0184778
ENSG00000168894	RNF181	0.523166	-0.805996	0.00270574	0.789986	0.0650648	0.973728	1.0447	0.69667	0.0186438
ENSG00000103485	QPRT	0.576134	-1.54062	4.03224e-09	1.63802	0.596663	0.053857	1.71598	0.695924	0.0186527
ENSG00000105404	RABAC1	2.41348	-0.929532	0.000458141	4.08258	0.172249	0.711715	5.13258	0.693831	0.0189067
ENSG00000198258	UBL5	2.49543	-0.800506	0.00283251	3.75537	0.0638819	0.975666	4.96195	0.693229	0.0190261
ENSG00000169230	PRELID1	0.961941	-1.18776	6.0615e-06	2.04266	0.372575	0.283567	2.34625	0.690635	0.0197563
ENSG00000186395	KRT10	1.38883	-1.07986	4.10292e-05	2.68996	0.29603	0.432528	3.19192	0.688271	0.0202062
ENSG00000145337	PYURF	0.780848	-1.13968	1.46016e-05	1.59258	0.340046	0.343108	1.85383	0.688621	0.0202158
ENSG00000128951	DUT	1.40265	-1.08011	4.17372e-05	2.71672	0.295727	0.433937	3.2247	0.688736	0.0202614
ENSG00000125877	ITPA	0.468337	-1.20767	4.32356e-06	1.01241	0.388573	0.26045	1.15405	0.688889	0.0203154
ENSG00000164405	UQCRQ	1.43343	-1.04118	7.85373e-05	2.68714	0.269144	0.492801	3.22363	0.685867	0.0207452
ENSG00000185043	CIB1	0.675341	-0.873419	0.00106474	1.09019	0.134014	0.79832	1.39053	0.686345	0.0208208
ENSG00000110651	CD81	6.31027	-1.46206	2.23344e-08	16.899	0.560091	0.0738441	17.8905	0.684952	0.0208475
ENSG00000132963	POMP	1.78631	-0.966846	0.000259519	3.13834	0.21249	0.607914	3.85935	0.684395	0.0211086
ENSG00000177156	TALDO1	0.708124	-0.963584	0.000277543	1.24076	0.210315	0.613914	1.52712	0.684077	0.0213972
ENSG00000149357	LAMTOR1	0.969027	-1.06187	5.58269e-05	1.85213	0.287863	0.451777	2.20108	0.683124	0.0214916
ENSG00000134248	LAMTOR5	1.04547	-1.04103	7.89715e-05	1.96489	0.275064	0.478232	2.34554	0.680164	0.0222267
ENSG00000140990	NDUFB10	1.15735	-1.0377	8.32937e-05	2.17274	0.276574	0.475371	2.58782	0.67629	0.0232402
ENSG00000077942	FBLN1	1.51875	-2.05303	7.5504e-15	6.52705	0.88156	0.00167225	6.06856	0.676285	0.0232998
ENSG00000119421	NDUFA8	0.415941	-1.29187	8.58757e-07	0.970912	0.459571	0.162661	1.06811	0.676163	0.0235872
ENSG00000074842	MYDGF	1.25334	-1.20658	4.25726e-06	2.72444	0.402943	0.23736	3.06783	0.674066	0.0237611
ENSG00000008018	PSMB1	1.8183	-1.09857	2.95397e-05	3.60857	0.32848	0.365517	4.19088	0.67058	0.0246261
ENSG00000198931	APRT	1.20745	-1.3436	2.88579e-07	2.95029	0.49984	0.120048	3.18325	0.670156	0.0248321
ENSG00000100567	PSMA3	0.732174	-1.1523	1.16644e-05	1.52252	0.368803	0.289507	1.7368	0.669725	0.0250541
ENSG00000176386	CDC26	0.496109	-0.969295	0.000257276	0.879506	0.229588	0.566933	1.06713	0.670296	0.0251213
ENSG00000140931	CMTM3	0.425247	-1.15396	1.16541e-05	0.885336	0.369404	0.289418	1.00995	0.670394	0.0251255
ENSG00000105254	TBCB	0.754292	-1.04562	7.38361e-05	1.43154	0.291536	0.443325	1.68793	0.667849	0.025616
ENSG00000106588	PSMA2	1.11197	-0.889199	0.000840391	1.83807	0.167873	0.72335	2.29033	0.667104	0.0257433
ENSG00000165283	STOML2	0.618437	-1.19451	5.43274e-06	1.33474	0.401598	0.239992	1.49961	0.667174	0.0258835
ENSG00000100442	FKBP3	0.589233	-1.32241	4.55882e-07	1.41637	0.488937	0.130707	1.53338	0.667237	0.0258835
ENSG00000153037	SRP19	0.471343	-1.19341	5.64956e-06	1.01687	0.402046	0.239911	1.14172	0.666025	0.0263707
ENSG00000136146	MED4	0.431259	-1.36186	2.05299e-07	1.07201	0.516413	0.107017	1.14655	0.66563	0.0264144
ENSG00000140307	GTF2A2	0.930088	-0.925461	0.000491898	1.5906	0.201008	0.636614	1.94987	0.663956	0.0266607
ENSG00000111775	COX6A1	2.09581	-0.787527	0.0033603	3.16612	0.0864065	0.9181	4.08796	0.662401	0.0269474
ENSG00000211448	DIO2	0.202567	-4.78392	4.07527e-57	6.36473	1.51109	2.50662e-09	4.76701	0.665095	0.0269474
ENSG00000173207	CKS1B	0.492101	-0.995672	0.000182087	0.894683	0.254728	0.529471	1.0716	0.666201	0.0270861
ENSG00000092010	PSME1	1.07868	-0.979332	0.000214914	1.93702	0.246464	0.545864	2.32437	0.661748	0.0272751
ENSG00000111341	MGP	14.3118	0.292251	0.337815	6.54677	-1.24593	2.71886e-05	17.0426	0.66086	0.0278936
ENSG00000129084	PSMA1	1.00296	-0.802361	0.00278893	1.53813	0.102449	0.878131	1.96898	0.659582	0.0279432
ENSG00000116898	MRPS15	0.495894	-0.976597	0.000229905	0.889109	0.246172	0.547849	1.06632	0.660089	0.0280956
ENSG00000114902	SPCS1	1.48189	-1.02161	0.000108088	2.76594	0.282883	0.462803	3.26124	0.658457	0.0281594
ENSG00000100142	POLR2F	0.886068	-0.922152	0.000517206	1.51592	0.205715	0.625237	1.84909	0.657018	0.0287339
ENSG00000166681	BEX3	2.98303	-0.853398	0.00138331	4.79977	0.149609	0.772388	6.00397	0.656216	0.0287795
ENSG00000160752	FDPS	0.453592	-1.12468	1.95283e-05	0.926323	0.361621	0.303225	1.05462	0.657323	0.0289152
ENSG00000123416	TUBA1B	4.63835	-0.965711	0.000270288	8.25528	0.24267	0.555887	9.89566	0.655057	0.0294706
ENSG00000135940	COX5B	2.27118	-0.689942	0.0112557	3.14965	0.00944843	1	4.19963	0.652897	0.029807
ENSG00000131116	ZNF428	0.981911	-1.02312	0.000106128	1.83978	0.289709	0.447273	2.15793	0.653085	0.0298815
ENSG00000104332	SFRP1	2.26116	-2.38873	3.60718e-19	12.655	1.04196	0.000114386	10.9942	0.653308	0.0299065
ENSG00000105583	WDR83OS	1.89518	-0.80784	0.00257583	2.93117	0.114711	0.844687	3.72034	0.652604	0.0299157
ENSG00000188643	S100A16	0.735252	-1.0666	5.26928e-05	1.43051	0.322416	0.379348	1.65416	0.653498	0.0299894
ENSG00000205542	TMSB4X	34.3907	-0.977919	0.0002158	62.024	0.257871	0.518008	73.685	0.649773	0.0307557
ENSG00000131747	TOP2A	0.0380797	-5.04191	1.98256e-56	1.43283	1.52292	7.54342e-09	1.07329	0.674079	0.0313017
ENSG00000169223	LMAN2	0.910548	-1.1048	2.68765e-05	1.83567	0.356726	0.310791	2.08619	0.647821	0.0317318
ENSG00000167863	ATP5PD	1.40873	-0.80237	0.00277579	2.17574	0.117736	0.837086	2.74961	0.645481	0.032448
ENSG00000148450	MSRB2	0.610491	-0.875579	0.00103585	1.00984	0.184965	0.679908	1.23508	0.64066	0.0344961
ENSG00000088986	DYNLL1	7.8258	-0.872179	0.00105967	12.9143	0.1837	0.682138	15.7931	0.639038	0.0345819
ENSG00000155115	GTF3C6	0.596032	-1.10514	2.72012e-05	1.20629	0.36522	0.296492	1.3614	0.639875	0.0347438
ENSG00000140612	SEC11A	2.47503	-0.934082	0.000426187	4.31684	0.234689	0.558543	5.15831	0.638694	0.0347438
ENSG00000166136	NDUFB8	1.38404	-0.8974	0.000743354	2.33669	0.20505	0.62589	2.82957	0.638594	0.0348817
ENSG00000244038	DDOST	0.959507	-0.999944	0.000154764	1.77427	0.287793	0.452102	2.06976	0.637762	0.0352776
ENSG00000179091	CYC1	0.54378	-1.22225	3.25381e-06	1.21786	0.452653	0.170411	1.32183	0.636164	0.0361709
ENSG00000111639	MRPL51	1.67822	-0.969658	0.00024768	3.02969	0.269871	0.49102	3.55427	0.632189	0.037418
ENSG00000125970	RALY	0.564824	-0.936516	0.000422771	0.990719	0.244371	0.552095	1.17523	0.631501	0.0381107
ENSG00000106400	ZNHIT1	1.00152	-0.93713	0.000412352	1.7585	0.24597	0.547164	2.08351	0.630369	0.0382967
ENSG00000136930	PSMB7	0.875188	-1.05065	6.74293e-05	1.69787	0.335362	0.352626	1.93289	0.629375	0.0386983
ENSG00000005075	POLR2J	0.789723	-0.767247	0.00443025	1.19111	0.105269	0.870628	1.50363	0.628867	0.0390287
ENSG00000143183	TMCO1	0.853428	-1.0115	0.000128937	1.60124	0.306811	0.410262	1.84489	0.628098	0.0392245
ENSG00000162385	MAGOH	0.752861	-0.884006	0.000912209	1.26382	0.207834	0.620771	1.52033	0.625659	0.0403336
ENSG00000165916	PSMC3	0.511642	-1.20997	4.1352e-06	1.13949	0.455341	0.167377	1.22972	0.625109	0.0406899
ENSG00000127884	ECHS1	0.93925	-1.13892	1.47209e-05	1.97106	0.406848	0.23167	2.1699	0.623218	0.0411642
ENSG00000173436	MINOS1	1.78123	-0.866999	0.00114765	2.94952	0.197178	0.645528	3.56043	0.622372	0.0413732
ENSG00000185920	PTCH1	0.130273	-4.06169	9.08918e-45	2.48752	1.47249	7.12918e-09	1.85249	0.623079	0.0419907
ENSG00000211450	SELENOH	1.47151	-0.852119	0.00141357	2.40674	0.186938	0.673456	2.91631	0.620358	0.0422247
ENSG00000173486	FKBP2	1.25656	-1.31439	5.19391e-07	3.06133	0.53192	0.0941731	3.19147	0.619189	0.0427624
ENSG00000111843	TMEM14C	1.70993	-0.711346	0.00873053	2.46368	0.0678477	0.966424	3.14984	0.617579	0.0434162
ENSG00000243449	C4orf48	0.819715	-0.542478	0.0537358	1.00667	-0.0919891	0.931987	1.38901	0.618386	0.0435275
ENSG00000170370	EMX2	0.287029	-1.85061	2.18595e-12	1.07647	0.841177	0.00313339	0.992532	0.619104	0.0436767
ENSG00000079332	SAR1A	0.745774	-0.641738	0.019622	1.00718	0.00439221	1	1.32656	0.617368	0.0439248
ENSG00000165672	PRDX3	0.693307	-0.860478	0.00127807	1.14429	0.197384	0.645758	1.3782	0.617165	0.0439768
ENSG00000151366	NDUFC2	1.673	-0.952446	0.000323137	2.99745	0.273245	0.48224	3.48762	0.615944	0.0441294
ENSG00000213639	PPP1CB	1.30201	-0.470004	0.102754	1.49371	-0.15975	0.773719	2.12613	0.613892	0.0453338
ENSG00000266472	MRPS21	1.35576	-0.677733	0.0129841	1.89775	0.0422268	1	2.45104	0.613151	0.0454617
ENSG00000145050	MANF	0.638192	-1.65576	2.67443e-10	2.05638	0.743967	0.0110493	1.96371	0.613533	0.045532
ENSG00000149923	PPP4C	0.48709	-0.953295	0.000329728	0.874189	0.275993	0.477503	1.01513	0.614105	0.0455402
ENSG00000066379	ZNRD1	0.480434	-0.95713	0.000311584	0.865958	0.281126	0.467601	1.00245	0.612092	0.0465561
ENSG00000277443	MARCKS	2.99892	-1.18192	6.65901e-06	6.56384	0.450654	0.172062	7.05386	0.610188	0.0467329
ENSG00000169976	SF3B5	1.43114	-0.927298	0.000474554	2.51573	0.260134	0.513305	2.93614	0.609311	0.0471848
ENSG00000068697	LAPTM4A	5.3149	-1.10193	2.76814e-05	10.8793	0.39555	0.24711	11.9584	0.607832	0.0477004
ENSG00000081870	HSPB11	0.572197	-0.829448	0.00197286	0.922293	0.180528	0.69268	1.11537	0.608597	0.0480458
ENSG00000107562	CXCL12	1.04454	-0.326197	0.293739	1.04037	-0.307114	0.448833	1.59002	0.608752	0.0480911
ENSG00000172428	COPS9	1.39814	-0.636765	0.0204916	1.88986	0.0114827	1	2.46981	0.606695	0.0484338
ENSG00000102309	PIN4	0.492459	-0.942428	0.000389229	0.878477	0.275211	0.479177	1.01728	0.60658	0.0490908
ENSG00000185624	P4HB	1.93304	-1.19858	4.90171e-06	4.30003	0.467396	0.152268	4.57887	0.605187	0.0491564
ENSG00000105185	PDCD5	1.08921	-0.937157	0.000411398	1.93642	0.273882	0.481208	2.24101	0.603712	0.0498904
ENSG00000074201	CLNS1A	0.644419	-0.761153	0.00478986	0.978972	0.127587	0.81453	1.21025	0.60328	0.0504577
ENSG00000162384	C1orf123	0.555304	-0.978216	0.000222566	1.02536	0.310566	0.404525	1.16558	0.599642	0.0523844
ENSG00000170315	UBB	7.66052	-0.479061	0.0946684	8.94443	-0.132663	0.828139	12.4827	0.598326	0.0524082
ENSG00000143869	GDF7	0.0347155	-5.24609	1.26346e-63	1.53967	1.60885	1.59091e-10	1.09143	0.601267	0.0525359
ENSG00000168701	TMEM208	0.522307	-1.2336	2.63109e-06	1.19994	0.498253	0.122087	1.25786	0.598692	0.0528536
ENSG00000105379	ETFB	0.733964	-0.858814	0.00130599	1.22121	0.217163	0.596692	1.44565	0.597128	0.0534535
ENSG00000134717	BTF3L4	0.822005	-0.72147	0.00778462	1.20843	0.100133	0.882692	1.50854	0.596263	0.053878
ENSG00000146242	TPBG	0.461895	-1.28602	9.78435e-07	1.10931	0.535251	0.0926954	1.14432	0.597137	0.0539041
ENSG00000188612	SUMO2	4.78215	-0.79891	0.00288277	7.54761	0.168876	0.719855	9.12424	0.595004	0.0539809
ENSG00000099624	ATP5F1D	1.93941	-0.714374	0.00840462	2.83685	0.0970508	0.890686	3.54185	0.593181	0.0551543
ENSG00000204272	NBDY	0.758945	-0.777195	0.00390423	1.17533	0.151651	0.768048	1.43135	0.593789	0.0552703
ENSG00000126457	PRMT1	1.11512	-1.11423	2.26108e-05	2.32237	0.420287	0.210958	2.50956	0.592394	0.0557297
ENSG00000196230	TUBB	4.19463	-0.979155	0.000214182	7.78479	0.321086	0.380797	8.77305	0.589999	0.0569266
ENSG00000105989	WNT2	0.0888287	-4.09221	2.42808e-45	1.75018	1.50801	2.61922e-09	1.27242	0.591041	0.0573255
ENSG00000167085	PHB	0.818212	-0.996291	0.000164866	1.54319	0.337094	0.349219	1.72509	0.587438	0.0586479
ENSG00000100138	SNU13	1.4952	-0.7995	0.00288193	2.37073	0.178291	0.697451	2.84377	0.586662	0.0587129
ENSG00000242372	EIF6	0.609346	-0.999911	0.000156885	1.15338	0.340871	0.341811	1.28672	0.586517	0.0592112
ENSG00000149196	HIKESHI	0.66031	-0.808447	0.00259929	1.0558	0.186654	0.675155	1.26135	0.586042	0.059505
ENSG00000168090	COPS6	0.739404	-1.09618	3.13266e-05	1.52166	0.415189	0.219025	1.64246	0.584472	0.0601574
ENSG00000143387	CTSK	0.97232	-0.722745	0.00769325	1.43935	0.113729	0.848057	1.77691	0.584675	0.0602446
ENSG00000125835	SNRPB	1.5166	-0.876253	0.00100891	2.57987	0.246325	0.545962	2.99645	0.582939	0.0608608
ENSG00000241837	ATP5PO	1.84643	-0.779149	0.00375756	2.88324	0.167623	0.723777	3.46609	0.580276	0.0623152
ENSG00000099977	DDT	1.33608	-0.592156	0.0327907	1.7561	-0.0010097	1	2.283	0.580014	0.0626159
ENSG00000204435	CSNK2B	0.806473	-0.661445	0.0157438	1.13074	0.0631794	0.977824	1.42653	0.580398	0.0626649
ENSG00000106028	SSBP1	1.30337	-0.890396	0.000823821	2.24837	0.261154	0.511256	2.59077	0.57979	0.0626848
ENSG00000155660	PDIA4	0.457457	-1.55758	2.83374e-09	1.38001	0.720343	0.0147964	1.312	0.580766	0.0628113
ENSG00000078668	VDAC3	0.646424	-1.09207	3.39633e-05	1.32873	0.417569	0.215773	1.42957	0.579166	0.0634929
ENSG00000183971	NPW	0.0919781	-3.47037	6.11107e-35	1.16624	1.41552	3.42618e-08	0.867997	0.579783	0.064561
ENSG00000168303	MPLKIP	0.471987	-1.0244	0.000106902	0.916634	0.369941	0.288519	1.00549	0.576427	0.0654101
ENSG00000186010	NDUFA13	1.69054	-0.943492	0.000371244	3.06485	0.310603	0.402953	3.44536	0.573081	0.0667636
ENSG00000126432	PRDX5	2.50946	-0.722081	0.00763679	3.73676	0.127255	0.81453	4.55904	0.571439	0.067668
ENSG00000125870	SNRPB2	0.965162	-0.834195	0.00182101	1.59052	0.22411	0.580585	1.85651	0.570984	0.0683404
ENSG00000242485	MRPL20	0.989427	-0.883068	0.000918245	1.70345	0.265293	0.501968	1.95129	0.570104	0.0689029
ENSG00000130724	CHMP2A	1.02572	-0.68094	0.0125562	1.47202	0.0922189	0.902863	1.82408	0.569906	0.0690567
ENSG00000075142	SRI	0.981553	-0.748761	0.00553745	1.49877	0.152485	0.765908	1.8063	0.569814	0.0691316
ENSG00000172270	BSG	1.92775	-0.665925	0.0148289	2.72949	0.0794187	0.937307	3.40132	0.569103	0.0692584
ENSG00000143621	ILF2	1.05793	-0.809592	0.0025382	1.70731	0.205827	0.624968	2.0074	0.568715	0.0697928
ENSG00000187051	RPS19BP1	0.765816	-0.810512	0.00251937	1.23681	0.206417	0.624127	1.45396	0.568934	0.069803
ENSG00000117724	CENPF	0.0760162	-4.19374	5.80661e-44	1.61084	1.52361	6.85119e-09	1.16459	0.588799	0.0701497
ENSG00000107874	CUEDC2	0.599611	-0.977898	0.000223236	1.12268	0.34269	0.338376	1.24187	0.568157	0.0704304
ENSG00000053371	AKR7A2	0.736612	-0.986307	0.000194387	1.39064	0.351451	0.320477	1.53097	0.565916	0.0718533
ENSG00000128524	ATP6V1F	1.08148	-0.53981	0.0548569	1.36329	-0.0348653	1	1.78995	0.565233	0.072136
ENSG00000113068	PFDN1	0.458459	-1.07859	4.34789e-05	0.937299	0.421877	0.209778	1.00066	0.565156	0.0725873
ENSG00000168653	NDUFS5	3.74999	-0.610374	0.0270115	5.05898	0.0351488	1	6.41858	0.562654	0.0732747
ENSG00000068745	IP6K2	0.529608	-1.12307	1.99496e-05	1.12551	0.456493	0.165936	1.18291	0.562922	0.0739862
ENSG00000072682	P4HA2	0.247088	-1.94112	1.96216e-13	1.01439	0.939096	0.000706683	0.88095	0.563278	0.0743965
ENSG00000183291	SELENOF	1.28204	-0.663362	0.0152997	1.81903	0.0866644	0.917563	2.25075	0.560263	0.0751742
ENSG00000143420	ENSA	0.624521	-1.01731	0.000118489	1.21409	0.381025	0.270295	1.31638	0.560196	0.0756032
ENSG00000163041	H3F3A	11.0457	-1.14868	1.20385e-05	24.0438	0.480529	0.13773	24.9526	0.557031	0.0768896
ENSG00000138069	RAB1A	0.888716	-0.709706	0.00896483	1.31913	0.133867	0.79846	1.5935	0.555071	0.0788323
ENSG00000126247	CAPNS1	0.602331	-0.738491	0.00637271	0.917491	0.158559	0.74882	1.09616	0.555726	0.0788323
ENSG00000103152	MPG	0.69524	-0.77922	0.0038108	1.09885	0.194137	0.654614	1.29154	0.555338	0.0788325
ENSG00000184752	NDUFA12	1.12192	-0.815921	0.00232623	1.83413	0.227288	0.571679	2.12193	0.553306	0.0799574
ENSG00000166595	FAM96B	1.06909	-0.634865	0.0209499	1.48299	0.0686376	0.964505	1.84463	0.552832	0.0803599
ENSG00000101182	PSMA7	2.24928	-1.06818	4.96501e-05	4.5842	0.427772	0.201135	4.85376	0.551512	0.0809355
ENSG00000173660	UQCRH	3.63124	-0.644417	0.0187935	5.08573	0.0790818	0.938238	6.29083	0.551202	0.0810147
ENSG00000249915	PDCD6	0.833315	-1.03796	8.3531e-05	1.65543	0.405716	0.233414	1.76914	0.551153	0.0814939
ENSG00000168542	COL3A1	14.661	-1.65441	2.66793e-10	48.3855	0.808128	0.00478981	43.8228	0.546425	0.0848
ENSG00000159335	PTMS	4.92509	-0.954695	0.000310229	9.13127	0.348319	0.325384	9.97705	0.544807	0.085732
ENSG00000143870	PDIA6	1.50501	-1.836	2.70944e-12	5.73098	0.905257	0.00115896	5.00045	0.544755	0.0860839
ENSG00000117691	NENF	1.44767	-0.691161	0.0111156	2.12421	0.129169	0.810044	2.5595	0.543946	0.0865947
ENSG00000117448	AKR1A1	0.748423	-1.02313	0.000107078	1.47279	0.4021	0.238962	1.57143	0.543699	0.0871686
ENSG00000106153	CHCHD2	4.80677	-0.566975	0.0420852	6.29493	0.0175158	1	7.98099	0.541315	0.0883062
ENSG00000179950	PUF60	0.490598	-1.09835	3.0819e-05	1.02991	0.459074	0.163091	1.07195	0.542499	0.0884438
ENSG00000086598	TMED2	1.15334	-1.02722	9.9069e-05	2.27949	0.407181	0.231057	2.42478	0.541665	0.0884438
ENSG00000132341	RAN	3.00894	-0.701567	0.00981	4.4627	0.141122	0.785112	5.3419	0.541369	0.0884438
ENSG00000159720	ATP6V0D1	0.465832	-1.26242	1.53922e-06	1.12208	0.574111	0.0663062	1.11296	0.541956	0.0890531
ENSG00000128534	LSM8	0.696886	-0.832497	0.00187998	1.16324	0.25467	0.526496	1.3221	0.540335	0.0899824
ENSG00000104823	ECH1	0.731244	-0.651395	0.0176413	1.03651	0.097406	0.890421	1.26537	0.540217	0.0900983
ENSG00000162585	FAAP20	0.619725	-0.772678	0.00415039	0.981373	0.205758	0.625705	1.13949	0.538947	0.0913013
ENSG00000131435	PDLIM4	0.616862	-0.976779	0.000227163	1.16899	0.371762	0.284922	1.26108	0.538752	0.0913562
ENSG00000101460	MAP1LC3A	0.843407	-0.797474	0.00298889	1.36586	0.227363	0.571945	1.57018	0.53838	0.0914615
ENSG00000134330	IAH1	0.61586	-0.641252	0.0198048	0.865529	0.0898802	0.908767	1.05962	0.53864	0.0915884
ENSG00000272047	GTF2H5	0.784713	-0.638615	0.0202411	1.10048	0.0881022	0.913824	1.348	0.538006	0.0917726
ENSG00000179218	CALR	2.66049	-1.27574	1.11556e-06	6.49361	0.588497	0.0575981	6.3874	0.536203	0.0926307
ENSG00000118418	HMGN3	1.28934	-0.735518	0.00652216	1.97732	0.176764	0.702077	2.32329	0.535928	0.0930824
ENSG00000137106	GRHPR	0.789723	-0.699272	0.0101898	1.1719	0.144782	0.775118	1.39732	0.536109	0.0932608
ENSG00000105518	TMEM205	0.482867	-1.1654	9.354e-06	1.07595	0.514462	0.108607	1.09062	0.534972	0.094345
ENSG00000155438	NIFK	0.548791	-1.09094	3.48715e-05	1.14858	0.461362	0.160234	1.19041	0.534786	0.0944525
ENSG00000182636	NDN	0.944404	-0.974977	0.000230021	1.79117	0.375891	0.277968	1.92432	0.533244	0.0952149
ENSG00000143727	ACP1	0.659952	-0.725524	0.00744607	1.0041	0.170424	0.717076	1.1821	0.533753	0.0952274
ENSG00000157916	RER1	0.795092	-0.918003	0.000552107	1.43575	0.331997	0.35927	1.57179	0.532586	0.0959186
ENSG00000143612	C1orf43	0.50248	-0.99094	0.000182791	0.966453	0.388694	0.260324	1.03238	0.532808	0.096236
ENSG00000146066	HIGD2A	1.32985	-0.587001	0.0345924	1.78405	0.0478122	1	2.22011	0.530933	0.0970877
ENSG00000189043	NDUFA4	5.84766	-0.464289	0.107196	6.98657	-0.070471	0.984671	9.19365	0.530222	0.0972821
ENSG00000002330	BAD	0.613283	-0.882347	0.00093911	1.07458	0.305785	0.413121	1.18889	0.530344	0.0981263
ENSG00000111669	TPI1	2.90737	-0.855502	0.00134439	4.97778	0.285071	0.457922	5.55505	0.529125	0.0983414
ENSG00000106244	PDAP1	0.786932	-1.1085	2.52838e-05	1.67549	0.47961	0.139537	1.71911	0.529198	0.0987545
ENSG00000143543	JTB	1.14511	-0.761259	0.00473397	1.80343	0.20653	0.623475	2.08423	0.528768	0.0989502
ENSG00000165092	ALDH1A1	1.1663	-1.97231	7.19146e-14	4.96226	0.986387	0.000309372	4.1748	0.528906	0.0989502
ENSG00000108551	RASD1	0.589662	-1.3996	9.99978e-08	1.59669	0.67437	0.0251846	1.51319	0.530143	0.0993857
ENSG00000017427	IGF1	2.77573	-2.68915	2.33024e-23	20.245	1.26596	1.1031e-06	15.46	0.527663	0.0999839
ENSG00000178982	EIF3K	2.91309	-0.632877	0.0212421	4.08635	0.0948305	0.894955	4.96597	0.526715	0.100394
ENSG00000120265	PCMT1	0.463112	-1.12434	1.95837e-05	0.999894	0.492372	0.127883	1.01987	0.527899	0.100455
ENSG00000118705	RPN2	0.927368	-1.11059	2.43361e-05	1.98067	0.48435	0.135007	2.02536	0.525926	0.101546
ENSG00000228474	OST4	4.09936	-0.440854	0.12948	4.80285	-0.0877813	0.943779	6.35783	0.52461	0.102077
ENSG00000125971	DYNLRB1	1.23938	-0.579425	0.0373971	1.6562	0.0474472	1	2.05591	0.5247	0.102359
ENSG00000166333	ILK	0.782995	-1.05216	6.62237e-05	1.59266	0.443241	0.18179	1.65604	0.52434	0.102935
ENSG00000172922	RNASEH2C	0.817496	-0.882656	0.000928857	1.43729	0.313184	0.398214	1.58028	0.523311	0.103827
ENSG00000168734	PKIG	0.645565	-0.820854	0.00220803	1.07492	0.262597	0.508895	1.20864	0.523326	0.104171
ENSG00000082175	PGR	0.496252	-3.0403	1.66241e-28	4.68872	1.37242	8.83158e-08	3.45171	0.521992	0.105021
ENSG00000111786	SRSF9	1.94457	-0.796763	0.00297652	3.17306	0.245078	0.54877	3.5917	0.520662	0.105614
ENSG00000120533	ENY2	1.58761	-0.646552	0.0184539	2.26209	0.113877	0.847131	2.7178	0.520588	0.105763
ENSG00000185627	PSMD13	0.462539	-1.20074	4.90727e-06	1.06746	0.55251	0.07963	1.05891	0.521326	0.1059
ENSG00000173113	TRMT112	2.43474	-0.425319	0.146534	2.8173	-0.0981836	0.914966	3.74062	0.519837	0.106156
ENSG00000166228	PCBD1	0.713349	-0.68719	0.011758	1.0552	0.151092	0.769735	1.24598	0.520016	0.106727
ENSG00000159840	ZYX	0.542707	-1.21346	3.87355e-06	1.26717	0.563924	0.072255	1.24964	0.518562	0.108107
ENSG00000152234	ATP5F1A	1.09271	-1.11211	2.35117e-05	2.34518	0.493974	0.125626	2.37966	0.51731	0.108502
ENSG00000110955	ATP5F1B	1.62912	-0.798557	0.00291498	2.66716	0.250429	0.535151	3.00708	0.516957	0.108586
ENSG00000103035	PSMD7	0.608487	-1.16027	1.01939e-05	1.35969	0.527967	0.0979625	1.36042	0.51762	0.108586
ENSG00000155368	DBI	1.24038	-0.651098	0.0176171	1.78002	0.124452	0.822053	2.12273	0.514535	0.110953
ENSG00000162961	DPY30	0.647927	-0.456175	0.116037	0.774466	-0.0614323	1	1.00817	0.514994	0.111182
ENSG00000105677	TMEM147	0.639194	-0.808289	0.00260523	1.05709	0.26181	0.510572	1.18425	0.513934	0.111973
ENSG00000111229	ARPC3	2.43008	-0.588828	0.0338245	3.29928	0.0714852	0.957039	4.02534	0.510521	0.114321
ENSG00000130731	METTL26	0.683573	-0.564678	0.0435766	0.907373	0.0486076	1	1.11912	0.510848	0.114912
ENSG00000102144	PGK1	0.84398	-0.793866	0.00313433	1.38138	0.255207	0.525288	1.54856	0.508573	0.116901
ENSG00000204370	SDHD	0.710486	-0.746499	0.00573589	1.11488	0.215095	0.601557	1.27242	0.508435	0.117126
ENSG00000140262	TCF12	0.406565	-1.76042	2.09539e-11	1.47853	0.901056	0.00126946	1.27242	0.508749	0.117241
ENSG00000109861	CTSC	0.960796	-1.7588	2.11049e-11	3.49015	0.900782	0.00126215	3.00306	0.508053	0.117445
ENSG00000183617	MRPL54	0.657089	-0.574468	0.039652	0.882335	0.0629815	0.978287	1.07874	0.506069	0.119697
ENSG00000159352	PSMD4	0.67212	-0.753207	0.00527344	1.06275	0.224446	0.580389	1.20605	0.504985	0.120661
ENSG00000138430	OLA1	0.508635	-1.30739	6.2164e-07	1.29015	0.639935	0.0356932	1.22642	0.504978	0.120773
ENSG00000147684	NDUFB9	0.852641	-0.776979	0.00390516	1.37795	0.246133	0.547027	1.54767	0.503558	0.121649
ENSG00000175416	CLTB	0.790296	-0.66315	0.0154529	1.15278	0.146861	0.773719	1.35435	0.503661	0.12172
ENSG00000214253	FIS1	1.43343	-0.578568	0.0376712	1.93719	0.0724326	0.954585	2.3526	0.500738	0.123977
ENSG00000198963	RORB	0.100639	-3.93661	1.12607e-42	1.82161	1.57301	4.29861e-10	1.25072	0.501209	0.125001
ENSG00000169045	HNRNPH1	2.20662	-0.413842	0.16021	2.55363	-0.0866452	0.945952	3.34191	0.499083	0.125384
ENSG00000243147	MRPL33	1.09923	-0.414753	0.159108	1.27386	-0.0846689	0.950164	1.66488	0.498206	0.126312
ENSG00000188186	LAMTOR4	1.51546	-0.512082	0.070858	1.92785	0.0127502	1	2.40432	0.497431	0.126882
ENSG00000139278	GLIPR1	0.918636	-1.82134	4.48376e-12	3.51674	0.943104	0.000652163	2.96527	0.49724	0.128278
ENSG00000254999	BRK1	1.44595	-0.891391	0.000810305	2.59307	0.348048	0.326557	2.77507	0.495843	0.128537
ENSG00000141424	SLC39A6	0.565826	-1.47894	1.67615e-08	1.65474	0.75588	0.00959858	1.49666	0.49594	0.129383
ENSG00000138279	ANXA7	0.566399	-0.858592	0.00132356	0.987975	0.323611	0.376951	1.06784	0.494016	0.131507
ENSG00000137210	TMEM14B	0.795521	-0.728816	0.00712986	1.23741	0.215538	0.600295	1.40286	0.493288	0.131784
ENSG00000214046	SMIM7	0.663674	-0.881521	0.000946866	1.18151	0.34301	0.337515	1.26572	0.4931	0.132005
ENSG00000185338	SOCS1	0.533187	-0.869414	0.0011796	0.938928	0.332487	0.360699	1.01085	0.493912	0.133219
ENSG00000114251	WNT5A	0.624664	-1.44652	3.57152e-08	1.78208	0.739482	0.0118725	1.61986	0.492618	0.133784
ENSG00000055950	MRPL43	0.682141	-0.678745	0.0129636	1.01533	0.173998	0.708548	1.17183	0.491079	0.134531
ENSG00000100823	APEX1	1.43472	-0.814663	0.00235867	2.4136	0.292968	0.439576	2.63803	0.488611	0.136534
ENSG00000008517	IL32	1.62075	0.163765	0.645486	1.01962	-0.772163	0.0158023	1.89189	0.489761	0.136917
ENSG00000089693	MLF2	0.736899	-0.863452	0.00122295	1.29529	0.335415	0.35288	1.38812	0.486205	0.13985
ENSG00000006015	REX1BD	0.958934	-0.413242	0.161131	1.1172	-0.0721455	0.980902	1.4435	0.485579	0.140479
ENSG00000067225	PKM	1.0051	-0.71903	0.00804801	1.55828	0.219238	0.592196	1.75475	0.481492	0.145403
ENSG00000128309	MPST	0.609418	-0.641626	0.0197086	0.881821	0.152754	0.765908	1.02264	0.479693	0.147991
ENSG00000178127	NDUFV2	0.957288	-0.869407	0.00111885	1.69684	0.34754	0.327918	1.80317	0.478919	0.148122
ENSG00000174021	GNG5	1.79046	-0.589342	0.0336954	2.47251	0.107519	0.864052	2.92444	0.477185	0.149464
ENSG00000108953	YWHAE	2.14162	-0.601544	0.0296801	2.99231	0.119862	0.83158	3.51755	0.476139	0.150745
ENSG00000070831	CDC42	2.55205	-0.883895	0.000899437	4.58711	0.362275	0.300639	4.83678	0.475751	0.151127
ENSG00000164032	H2AFZ	4.80097	-0.586442	0.0350776	6.61443	0.105584	0.869536	7.82787	0.476434	0.151267
ENSG00000131143	COX4I1	5.14648	-0.54784	0.0506419	6.84672	0.0710485	0.958375	8.22855	0.474965	0.151672
ENSG00000213722	DDAH2	1.71752	-0.895401	0.000764467	3.11999	0.37286	0.282647	3.27277	0.474358	0.152788
ENSG00000109390	NDUFC1	1.1746	-0.250359	0.458175	1.17336	-0.231249	0.596692	1.6304	0.473705	0.154124
ENSG00000160014	CALM3	0.972606	-0.738436	0.00632642	1.54001	0.244296	0.551906	1.70883	0.473421	0.154609
ENSG00000130725	UBE2M	0.605982	-0.888808	0.000857657	1.09499	0.368509	0.290509	1.15039	0.473582	0.154752
ENSG00000180817	PPA1	1.53779	-0.5176	0.067675	1.99121	0.04469	1	2.42049	0.47278	0.155171
ENSG00000142089	IFITM3	12.0887	-0.64252	0.0191994	17.5751	0.162164	0.73852	20.2205	0.471277	0.156335
ENSG00000129197	RPAIN	0.783782	-0.624012	0.0236432	1.12114	0.146741	0.773719	1.29842	0.470188	0.158666
ENSG00000102316	MAGED2	1.78173	-0.964482	0.000269259	3.44411	0.433086	0.194595	3.51085	0.468034	0.160648
ENSG00000165629	ATP5F1C	1.6531	-0.595504	0.0316228	2.30796	0.124663	0.821412	2.69565	0.466333	0.162314
ENSG00000170035	UBE2E3	0.725303	-0.648248	0.0182749	1.06283	0.173178	0.710633	1.21382	0.465803	0.163944
ENSG00000137207	YIPF3	0.692377	-0.663949	0.0153287	1.02922	0.187434	0.672932	1.16772	0.465568	0.164194
ENSG00000167397	VKORC1	1.23523	-0.547642	0.0510269	1.65226	0.0829118	0.929104	1.96523	0.463728	0.165781
ENSG00000124193	SRSF6	0.657733	-0.982987	0.000207106	1.29401	0.451442	0.172157	1.30646	0.463862	0.166345
ENSG00000104964	AES	0.958219	-0.788817	0.00333947	1.59429	0.297974	0.428396	1.71929	0.462597	0.16731
ENSG00000005022	SLC25A5	2.30718	-0.588003	0.0342173	3.20805	0.123846	0.823266	3.73892	0.460523	0.169385
ENSG00000163634	THOC7	0.626668	-0.732684	0.00682796	0.99312	0.252738	0.530868	1.0917	0.460438	0.170434
ENSG00000140319	SRP14	7.63247	-0.512723	0.0701631	9.90531	0.0545762	0.999755	11.9145	0.459121	0.170543
ENSG00000131469	RPL27	13.6795	-0.273558	0.400939	14.1124	-0.187695	0.705715	19.0593	0.457788	0.172265
ENSG00000087077	TRIP6	0.527317	-1.05529	6.36901e-05	1.10519	0.51025	0.112221	1.08625	0.458976	0.172309
ENSG00000143761	ARF1	1.78223	-0.883799	0.000902143	3.22983	0.381331	0.268788	3.34986	0.456665	0.173991
ENSG00000117410	ATP6V0B	0.979263	-0.868541	0.00113235	1.75172	0.369582	0.28813	1.82578	0.456271	0.174916
ENSG00000123131	PRDX4	1.4224	-0.636985	0.0204817	2.07276	0.173284	0.709772	2.35697	0.455906	0.175284
ENSG00000150316	CWC15	0.650074	-0.863952	0.00121732	1.15904	0.367453	0.292258	1.20837	0.454773	0.177379
ENSG00000103351	CLUAP1	0.300414	-1.74782	2.99325e-11	1.10219	0.944928	0.000637293	0.912129	0.455437	0.177464
ENSG00000178952	TUFM	0.875045	-0.928359	0.000471667	1.65037	0.419955	0.211749	1.68096	0.453176	0.179095
ENSG00000070081	NUCB2	0.963587	-1.17195	8.14864e-06	2.23225	0.600236	0.0521245	2.10754	0.451845	0.181089
ENSG00000176731	C8orf59	1.69333	-0.408313	0.16685	2.00176	-0.0368506	1	2.50304	0.448906	0.184588
ENSG00000132688	NES	0.151317	-2.54351	4.59327e-21	1.01593	1.29239	7.11627e-07	0.74355	0.448994	0.188758
ENSG00000104979	C19orf53	1.81408	-0.566468	0.0423988	2.49095	0.119585	0.83235	2.89014	0.445634	0.18917
ENSG00000164111	ANXA5	4.44974	-0.815985	0.00230112	7.64125	0.338217	0.3458	8.03406	0.444913	0.189914
ENSG00000115457	IGFBP2	7.36469	-0.49433	0.0828603	9.46946	0.05377	1	11.3167	0.443337	0.1922
ENSG00000049449	RCN1	1.15613	-0.928325	0.000470288	2.18937	0.429505	0.199337	2.21153	0.443469	0.192213
ENSG00000157388	CACNA1D	0.0433049	-4.51883	3.99101e-51	1.20286	1.70196	9.98519e-12	0.777052	0.444851	0.19417
ENSG00000087302	RTRAF	1.6478	-0.524285	0.063377	2.18037	0.0841055	0.925041	2.56736	0.441767	0.194257
ENSG00000129009	ISLR	2.05222	-0.96861	0.000257011	4.0253	0.462323	0.158745	4.00649	0.441606	0.195013
ENSG00000124783	SSR1	0.543065	-1.08074	4.17372e-05	1.17233	0.548516	0.082422	1.12413	0.438703	0.199989
ENSG00000130511	SSBP4	0.58415	-1.10791	2.59124e-05	1.29006	0.568247	0.0696297	1.22686	0.438445	0.200095
ENSG00000116171	SCP2	0.878767	-0.639095	0.0201097	1.29383	0.193669	0.655516	1.44645	0.438098	0.200249
ENSG00000196465	MYL6B	1.07124	-0.39202	0.188812	1.25422	-0.040862	1	1.56357	0.437551	0.200946
ENSG00000134590	RTL8C	0.67348	-0.57542	0.0392216	0.936613	0.137674	0.794993	1.07338	0.436387	0.203057
ENSG00000175130	MARCKSL1	4.73719	-0.415322	0.158011	5.67721	-0.0151116	1	6.98435	0.435328	0.203234
ENSG00000246705	H2AFJ	1.13223	-0.127242	0.761426	1.01987	-0.326744	0.408196	1.46244	0.435833	0.203923
ENSG00000180964	TCEAL8	0.852569	-0.685842	0.0119074	1.31073	0.237739	0.558543	1.43484	0.435405	0.204135
ENSG00000165512	ZNF22	0.413937	-1.60024	1.02928e-09	1.36243	0.883604	0.00164213	1.14342	0.435499	0.204365
ENSG00000116459	ATP5PB	0.71564	-0.962635	0.000281166	1.4005	0.464362	0.156328	1.38874	0.43498	0.204614
ENSG00000257727	CNPY2	1.01641	-0.701858	0.00984071	1.58555	0.252295	0.53112	1.72393	0.434767	0.204614
ENSG00000105438	KDELR1	2.06088	-0.660612	0.0157363	3.09915	0.21674	0.596845	3.42294	0.434182	0.20491
ENSG00000168028	RPSA	16.3293	-0.352167	0.249646	18.4349	-0.0776539	0.968148	23.3528	0.433816	0.205032
ENSG00000179431	FJX1	0.635902	-1.54369	4.00389e-09	2.00322	0.853532	0.00259215	1.69856	0.433151	0.208267
ENSG00000104341	LAPTM4B	0.941541	-0.599587	0.0305668	1.34202	0.165429	0.730662	1.51497	0.430935	0.210582
ENSG00000138085	ATRAID	1.36292	-0.579356	0.0373971	1.9077	0.147543	0.773719	2.17062	0.430299	0.21072
ENSG00000182534	MXRA7	0.883205	-1.0132	0.000126342	1.80746	0.507001	0.114614	1.7569	0.430362	0.211144
ENSG00000130313	PGLS	1.22227	-0.488241	0.0876069	1.5738	0.0630631	0.977869	1.86115	0.429181	0.212467
ENSG00000161547	SRSF2	2.31971	-0.724173	0.00746314	3.70144	0.277836	0.474077	3.96807	0.42847	0.213005
ENSG00000103769	RAB11A	0.676129	-0.638413	0.0203688	0.999122	0.202471	0.633989	1.10813	0.429001	0.213371
ENSG00000108107	RPL28	40.1811	-0.19826	0.567737	39.1097	-0.235827	0.584746	53.3812	0.427351	0.214002
ENSG00000075790	BCAP29	0.464686	-1.12144	2.07279e-05	1.04225	0.588158	0.0584453	0.978596	0.427822	0.215588
ENSG00000128609	NDUFA5	1.04118	-0.535131	0.0573443	1.40188	0.110263	0.856833	1.62012	0.42669	0.216251
ENSG00000136521	NDUFB5	1.12464	-0.443342	0.127388	1.39021	0.0221207	1	1.67408	0.426643	0.216316
ENSG00000103266	STUB1	0.816995	-0.757142	0.0049982	1.34348	0.308058	0.408089	1.41983	0.426348	0.21698
ENSG00000265241	RBM8A	1.54731	-0.596569	0.0313332	2.20481	0.168066	0.722736	2.48026	0.425684	0.217163
ENSG00000124570	SERPINB6	0.911406	-0.473964	0.0996151	1.15981	0.0526367	1	1.37641	0.426066	0.217163
ENSG00000165949	IFI27	1.24718	-0.685049	0.0125287	1.92287	0.245011	0.552922	2.09093	0.427552	0.217658
ENSG00000103024	NME3	1.15807	-0.774387	0.004012	1.93454	0.323853	0.375338	2.02911	0.424974	0.217944
ENSG00000113387	SUB1	3.52044	-0.406006	0.169461	4.2052	-0.0127026	1	5.14312	0.424491	0.218114
ENSG00000123933	MXD4	0.568189	-0.927658	0.000485919	1.08367	0.44699	0.17752	1.07794	0.425288	0.218516
ENSG00000170348	TMED10	1.37702	-0.928936	0.000464609	2.63097	0.449655	0.173484	2.61203	0.423472	0.219996
ENSG00000167283	ATP5MG	4.46026	-0.31137	0.31893	4.87325	-0.106003	0.894955	6.22356	0.421017	0.223243
ENSG00000198712	MT-CO2	50.807	-0.491118	0.0850085	65.8645	0.0746385	0.949387	77.1857	0.420748	0.223738
ENSG00000163541	SUCLG1	0.573485	-0.829923	0.00196065	1.00718	0.373264	0.283311	1.03229	0.421386	0.224511
ENSG00000178980	SELENOW	2.73794	-0.465898	0.105973	3.4694	0.051856	1	4.10672	0.419344	0.22657
ENSG00000065518	NDUFB4	2.16317	-0.398847	0.179306	2.57361	-0.0139841	1	3.14207	0.419055	0.226913
ENSG00000141756	FKBP10	0.787719	-0.843753	0.00161212	1.40325	0.389671	0.258124	1.42474	0.416071	0.232546
ENSG00000136942	RPL35	19.0046	-0.181054	0.615407	18.3179	-0.239863	0.576062	24.9076	0.414077	0.234173
ENSG00000118680	MYL12B	4.02077	-0.384174	0.199265	4.73443	-0.021154	1	5.78197	0.411988	0.238156
ENSG00000120727	PAIP2	1.12693	-0.479697	0.0945646	1.45152	0.0726166	0.954231	1.69642	0.412395	0.23829
ENSG00000213465	ARL2	0.882847	-0.582725	0.0363704	1.25165	0.171926	0.712981	1.3958	0.409788	0.243115
ENSG00000142694	EVA1B	1.23995	-0.912735	0.000596059	2.35084	0.451439	0.17151	2.31722	0.408811	0.244378
ENSG00000164096	C4orf3	1.72683	-0.543233	0.0531385	2.3631	0.136922	0.795298	2.67608	0.408353	0.244782
ENSG00000086065	CHMP5	0.996012	-0.428885	0.143003	1.22712	0.0297109	1	1.45932	0.406233	0.248696
ENSG00000175390	EIF3F	2.96857	-0.332301	0.281794	3.3377	-0.0668255	0.994226	4.15389	0.405245	0.249419
ENSG00000087191	PSMC5	0.710844	-0.985309	0.000197567	1.43515	0.509984	0.112215	1.37838	0.405828	0.249544
ENSG00000057608	GDI2	1.07325	-0.663763	0.0152702	1.6418	0.251352	0.533192	1.76119	0.403	0.253834
ENSG00000177830	CHID1	0.699749	-0.668895	0.0145152	1.07595	0.257084	0.521043	1.15066	0.401838	0.255909
ENSG00000142227	EMP3	1.32191	-0.780791	0.00371014	2.24468	0.353832	0.316248	2.29873	0.400254	0.257801
ENSG00000176973	FAM89B	0.67255	-0.577226	0.0385151	0.952991	0.176688	0.70271	1.05605	0.40033	0.258357
ENSG00000135390	ATP5MC2	5.4013	-0.240081	0.480383	5.56909	-0.15759	0.773719	7.22306	0.398991	0.258876
ENSG00000109113	RAB34	1.24825	-0.852561	0.00140845	2.2572	0.413931	0.220478	2.25066	0.398589	0.260124
ENSG00000170955	CAVIN3	1.09107	-0.163406	0.668883	1.04182	-0.242748	0.570906	1.40956	0.399399	0.260345
ENSG00000189184	PCDH18	0.298768	-2.17222	2.82198e-16	1.54413	1.1969	5.4268e-06	1.14128	0.399235	0.260897
ENSG00000185651	UBE2L3	0.830809	-0.863409	0.00121907	1.51806	0.425095	0.204901	1.50479	0.396083	0.263986
ENSG00000112473	SLC39A7	0.389529	-1.33425	3.70498e-07	1.0522	0.761167	0.00899406	0.909449	0.396243	0.264905
ENSG00000129128	SPCS3	0.508922	-1.4378	4.19078e-08	1.49354	0.82559	0.00383942	1.25929	0.396153	0.265016
ENSG00000160948	VPS28	1.69254	-0.437408	0.133271	2.1152	0.0514101	1	2.47615	0.393606	0.26775
ENSG00000099139	PCSK5	0.330835	-2.22093	6.98132e-17	1.7759	1.22116	3.23216e-06	1.29949	0.3949	0.26776
ENSG00000233927	RPS28	29.7759	-0.0765377	0.906801	26.1139	-0.335338	0.389746	36.902	0.392557	0.26879
ENSG00000167468	GPX4	3.46811	-0.562043	0.0442017	4.86536	0.171128	0.71395	5.38549	0.392048	0.270221
ENSG00000107223	EDF1	4.07932	-0.540144	0.0542934	5.61145	0.151543	0.767473	6.26537	0.391415	0.271331
ENSG00000111237	VPS29	1.10946	-0.31466	0.313363	1.23544	-0.0698046	0.986791	1.53034	0.391283	0.272791
ENSG00000197006	METTL9	0.788793	-0.74456	0.00586429	1.30275	0.332518	0.358515	1.3413	0.391321	0.272854
ENSG00000058262	SEC61A1	0.465617	-1.44306	3.71983e-08	1.37598	0.836028	0.0033222	1.15164	0.38841	0.278739
ENSG00000179222	MAGED1	0.715282	-0.939767	0.000401294	1.3999	0.493127	0.126897	1.34318	0.387515	0.279623
ENSG00000120963	ZNF706	1.05327	-0.473814	0.0994384	1.36638	0.0940702	0.897211	1.56322	0.386592	0.28087
ENSG00000111716	LDHB	3.50311	-0.501803	0.0775924	4.67192	0.124694	0.821066	5.26069	0.382662	0.287499
ENSG00000113810	SMC4	0.307787	-1.77047	2.55109e-11	1.17636	1.02116	0.000201686	0.918829	0.386337	0.289123
ENSG00000067167	TRAM1	0.801963	-1.08714	3.68063e-05	1.77959	0.607406	0.0490318	1.62495	0.382177	0.289632
ENSG00000126698	DNAJC8	1.11075	-0.853525	0.00139281	2.02448	0.431228	0.197229	1.98891	0.381728	0.289912
ENSG00000112655	PTK7	0.709842	-1.18155	6.93037e-06	1.7031	0.674254	0.0247624	1.51328	0.381344	0.291493
ENSG00000225663	MCRIP1	0.796094	-0.439154	0.13199	1.00264	0.0662038	0.971374	1.15932	0.381276	0.291587
ENSG00000128699	ORMDL1	0.581359	-0.980632	0.000214284	1.18202	0.532832	0.0940658	1.11108	0.37855	0.296889
ENSG00000161203	AP2M1	1.25649	-0.820813	0.00217059	2.23122	0.409839	0.226856	2.20724	0.376698	0.299399
ENSG00000221983	UBA52	14.1679	-0.105513	0.823479	12.9367	-0.280691	0.502947	17.6449	0.374754	0.301925
ENSG00000196591	HDAC2	0.611637	-0.834561	0.00183835	1.1003	0.423534	0.20765	1.08089	0.374134	0.305359
ENSG00000143256	PFDN2	1.56578	-0.292849	0.358436	1.72368	-0.0726291	0.97955	2.12077	0.37294	0.306382
ENSG00000139684	ESD	1.33415	-0.337127	0.273929	1.53273	-0.0264862	1	1.84436	0.372627	0.30692
ENSG00000106460	TMEM106B	0.534404	-1.0141	0.000126824	1.12028	0.56383	0.0724401	1.03675	0.37225	0.307132
ENSG00000183172	SMDT1	1.53557	-0.18499	0.605153	1.52124	-0.188055	0.705413	1.97944	0.372412	0.307132
ENSG00000113648	H2AFY	0.651219	-1.02951	9.73083e-05	1.3831	0.575635	0.0651628	1.2735	0.37174	0.30755
ENSG00000166130	IKBIP	0.450585	-1.12846	1.84821e-05	1.03882	0.646707	0.0335717	0.929282	0.371685	0.3086
ENSG00000104763	ASAH1	0.854072	-0.462909	0.109453	1.10596	0.101494	0.879263	1.25143	0.369465	0.312312
ENSG00000122378	FAM213A	0.399407	-1.94181	2.01428e-13	1.74984	1.12068	2.71915e-05	1.31048	0.370277	0.312588
ENSG00000109180	OCIAD1	1.27481	-0.575276	0.0389781	1.82975	0.207182	0.621722	1.97202	0.368655	0.312951
ENSG00000213585	VDAC1	0.940897	-0.789438	0.00331402	1.63219	0.392912	0.25236	1.62012	0.367901	0.314654
ENSG00000067560	RHOA	2.31971	-0.62492	0.0232203	3.4851	0.254292	0.526435	3.67326	0.36608	0.317345
ENSG00000091831	ESR1	0.212444	-3.27689	4.39425e-32	2.49077	1.5777	3.56255e-10	1.61065	0.366815	0.317779
ENSG00000087502	ERGIC2	0.709556	-0.79389	0.0031393	1.23673	0.398603	0.244167	1.22347	0.365857	0.318918
ENSG00000117450	PRDX1	4.2088	-0.148923	0.703864	4.03833	-0.219994	0.623805	5.32072	0.364983	0.319307
ENSG00000038427	VCAN	1.21576	-2.77528	1.5309e-24	9.91457	1.44556	1.37063e-08	6.6656	0.365541	0.319734
ENSG00000100348	TXN2	0.879411	-0.588828	0.034169	1.27994	0.223292	0.583115	1.36721	0.364908	0.320634
ENSG00000006042	TMEM98	1.48153	-0.305378	0.331981	1.65937	-0.0487051	1	2.00936	0.362891	0.322388
ENSG00000135441	BLOC1S1	0.967667	-0.321755	0.300871	1.1021	-0.029626	1	1.32129	0.360912	0.326956
ENSG00000182512	GLRX5	0.996656	-0.635181	0.0209041	1.51583	0.270348	0.490516	1.58144	0.359186	0.330119
ENSG00000114503	NCBP2	0.450872	-1.08165	4.15041e-05	1.00487	0.625361	0.0414684	0.901677	0.359233	0.331404
ENSG00000117592	PRDX6	2.47375	-0.433084	0.137644	3.13748	0.087498	0.914973	3.5506	0.355143	0.337785
ENSG00000135624	CCT7	0.873398	-0.734787	0.00660799	1.45247	0.3597	0.305661	1.45458	0.35552	0.337889
ENSG00000162552	WNT4	0.47893	-1.68683	1.34061e-10	1.73286	1.00498	0.000231299	1.34327	0.356111	0.337949
ENSG00000197894	ADH5	1.27223	-0.635463	0.0207943	1.94037	0.276317	0.475478	2.01383	0.353435	0.340441
ENSG00000163191	S100A11	4.69954	-0.0288872	1	4.01647	-0.34528	0.37097	5.60508	0.352858	0.341407
ENSG00000113758	DBN1	0.412864	-1.28343	1.02505e-06	1.0871	0.768168	0.0082713	0.919633	0.353811	0.341407
ENSG00000100106	TRIOBP	0.503195	-1.14416	1.38909e-05	1.18365	0.675638	0.0245131	1.03783	0.352606	0.343867
ENSG00000108106	UBE2S	2.25271	-0.401007	0.177422	2.77708	0.0592387	0.987648	3.18021	0.352178	0.34444
ENSG00000163956	LRPAP1	1.43865	-1.20121	4.73369e-06	3.54761	0.716364	0.0152841	3.05827	0.350731	0.346426
ENSG00000130635	COL5A1	1.47301	-0.9387	0.000407463	2.92285	0.5275	0.098343	2.71995	0.350884	0.346564
ENSG00000177889	UBE2N	0.912194	-0.3569	0.242806	1.07964	0.0167851	1	1.26054	0.350885	0.346564
ENSG00000002586	CD99	2.90565	-0.196042	0.57419	2.94601	-0.151023	0.790085	3.72704	0.350026	0.347121
ENSG00000113558	SKP1	5.4892	-0.275838	0.395603	6.01703	-0.0651888	0.998838	7.30052	0.349563	0.347495
ENSG00000162244	RPL29	31.0399	-0.141798	0.722278	29.8607	-0.208291	0.651271	38.8122	0.347469	0.351051
ENSG00000111678	C12orf57	4.61809	-0.154884	0.691228	4.50094	-0.193737	0.690701	5.80859	0.347577	0.351096
ENSG00000100519	PSMC6	0.750284	-0.57199	0.0405023	1.08384	0.225022	0.578635	1.14825	0.348142	0.351432
ENSG00000213719	CLIC1	2.40016	-0.541938	0.0535466	3.37937	0.200773	0.636848	3.6143	0.344889	0.356964
ENSG00000115944	COX7A2L	2.08436	-0.379394	0.206665	2.5285	0.0466681	1	2.90175	0.343772	0.359199
ENSG00000160075	SSU72	0.750498	-0.598488	0.03091	1.11291	0.254326	0.527123	1.16084	0.3427	0.362901
ENSG00000159377	PSMB4	0.910762	-0.391436	0.189808	1.11865	0.0610823	0.982765	1.27385	0.341479	0.365307
ENSG00000140350	ANP32A	0.520231	-1.04278	7.89236e-05	1.13229	0.61831	0.0443211	1.00888	0.337017	0.375785
ENSG00000117906	RCN2	1.34546	-0.512605	0.0706183	1.85222	0.182619	0.686103	1.98953	0.3361	0.376566
ENSG00000105372	RPS19	36.8568	-0.255269	0.445249	39.8987	-0.0715505	0.981793	48.2517	0.335397	0.376925
ENSG00000203667	COX20	0.743269	-0.740207	0.00621571	1.25225	0.38337	0.266239	1.23053	0.336013	0.377499
ENSG00000104325	DECR1	0.74241	-0.362966	0.233142	0.890395	0.0388476	1	1.02192	0.335743	0.378231
ENSG00000179010	MRFAP1	2.3993	-0.54453	0.0523552	3.40149	0.213212	0.605655	3.60152	0.334924	0.37833
ENSG00000153774	CFDP1	0.88979	-0.591948	0.0330198	1.31656	0.256625	0.521877	1.36685	0.334521	0.380396
ENSG00000110696	C11orf58	1.93626	-0.536969	0.0561066	2.72898	0.208383	0.618532	2.89308	0.332851	0.382809
ENSG00000101608	MYL12A	3.23448	-0.45513	0.116206	4.23401	0.133063	0.799894	4.64257	0.33154	0.38608
ENSG00000241685	ARPC1A	0.819357	-0.313508	0.31635	0.939614	-0.00713241	1	1.10018	0.331902	0.386657
ENSG00000178449	COX14	0.859083	-0.230003	0.506128	0.909431	-0.0939325	0.928077	1.10983	0.331486	0.38713
ENSG00000185088	RPS27L	2.36115	-0.288725	0.36665	2.64863	-0.0293719	1	3.12974	0.328713	0.392051
ENSG00000091164	TXNL1	1.35419	-0.550374	0.0496991	1.93616	0.225673	0.575942	2.03214	0.327882	0.393981
ENSG00000171530	TBCA	2.80594	-0.260251	0.433704	3.06536	-0.0573054	1	3.66817	0.327075	0.395083
ENSG00000103275	UBE2I	1.33315	-0.541272	0.0539499	1.8914	0.218382	0.5938	1.99078	0.326865	0.396071
ENSG00000128245	YWHAH	0.733606	-0.586939	0.0350483	1.0841	0.259331	0.516512	1.12055	0.327345	0.396429
ENSG00000140740	UQCRC2	0.707551	-0.505862	0.0754612	0.972284	0.185814	0.677512	1.03854	0.326844	0.397012
ENSG00000083642	PDS5B	0.570336	-1.38976	1.1559e-07	1.65123	0.861344	0.00229632	1.33139	0.325968	0.399123
ENSG00000131871	SELENOS	0.896805	-0.626065	0.0231356	1.37349	0.296271	0.432675	1.39517	0.325074	0.400479
ENSG00000162521	RBBP4	0.624449	-0.880787	0.000964477	1.19317	0.509517	0.112909	1.10483	0.322992	0.405458
ENSG00000183770	FOXL2	0.784928	-1.03411	9.04358e-05	1.70551	0.625617	0.0411352	1.50533	0.32249	0.406228
ENSG00000182196	ARL6IP4	1.913	-0.515465	0.0686644	2.65764	0.199667	0.639952	2.81465	0.32183	0.406441
ENSG00000167004	PDIA3	2.11564	-1.10351	2.71858e-05	4.86862	0.675963	0.0240385	4.20991	0.321767	0.406574
ENSG00000138061	CYP1B1	0.2458	-2.21804	8.86331e-17	1.34674	1.2886	7.5248e-07	0.932498	0.320571	0.413433
ENSG00000187514	PTMA	32.9066	-0.461907	0.109308	43.6818	0.156466	0.752997	47.0332	0.314877	0.421157
ENSG00000143799	PARP1	0.296048	-1.86937	1.31504e-12	1.24865	1.13556	1.97926e-05	0.908109	0.316045	0.421556
ENSG00000120833	SOCS2	0.374569	-1.42428	5.72503e-08	1.11857	0.892045	0.00147284	0.887472	0.315658	0.42246
ENSG00000147403	RPL10	82.5978	-0.0969386	0.84529	77.3918	-0.221369	0.620409	99.7385	0.313951	0.423234
ENSG00000168374	ARF4	3.61735	-0.194645	0.578237	3.74096	-0.10905	0.88778	4.55528	0.31029	0.432679
ENSG00000166295	ANAPC16	1.26787	-0.263293	0.42673	1.40145	-0.0356779	1	1.64701	0.309864	0.434425
ENSG00000141522	ARHGDIA	0.814847	-0.559083	0.045953	1.18356	0.251358	0.533681	1.21829	0.310149	0.434425
ENSG00000153048	CARHSP1	1.0668	-0.0371694	1	0.943301	-0.284983	0.494885	1.25232	0.309351	0.436664
ENSG00000051620	HEBP2	0.786001	-0.415973	0.15811	1.00307	0.118437	0.836328	1.09625	0.309203	0.436704
ENSG00000166482	MFAP4	1.05936	0.0875997	0.855061	0.822227	-0.436253	0.226417	1.17898	0.309283	0.437208
ENSG00000122705	CLTA	2.65992	-0.406084	0.169461	3.36496	0.109689	0.857817	3.69086	0.308252	0.437557
ENSG00000140391	TSPAN3	0.854716	-0.703955	0.00962469	1.41156	0.379636	0.272271	1.3723	0.308526	0.437938
ENSG00000136938	ANP32B	1.82983	-0.522142	0.0647474	2.57386	0.220004	0.589416	2.68395	0.307713	0.438638
ENSG00000123179	EBPL	1.06358	-0.562916	0.044094	1.55253	0.25827	0.518008	1.59064	0.306638	0.439067
ENSG00000103495	MAZ	0.654584	-0.697726	0.0104263	1.07732	0.378901	0.273894	1.04551	0.303896	0.446167
ENSG00000151135	TMEM263	0.786431	-0.680274	0.0127487	1.27591	0.366099	0.294873	1.24393	0.301762	0.451023
ENSG00000065978	YBX1	5.92439	-0.567762	0.0417618	8.70674	0.268163	0.494475	8.85855	0.300957	0.451202
ENSG00000143401	ANP32E	0.602475	-0.970492	0.000257709	1.25165	0.598309	0.0536808	1.10662	0.301622	0.452678
ENSG00000212907	MT-ND4L	4.66676	-0.329443	0.286731	5.51918	0.0424525	1	6.22285	0.299918	0.453853
ENSG00000117984	CTSD	1.28182	-0.195727	0.576311	1.33431	-0.0965683	0.920028	1.60744	0.299901	0.455373
ENSG00000184432	COPB2	0.524669	-1.2473	2.04167e-06	1.36895	0.79635	0.00569268	1.11716	0.297792	0.460827
ENSG00000143570	SLC39A1	0.545427	-0.846747	0.00155782	1.02279	0.506836	0.115103	0.937411	0.297724	0.460962
ENSG00000213741	RPS29	22.8056	0.154476	0.671561	16.5998	-0.506323	0.142671	24.5416	0.29645	0.461832
ENSG00000184897	H1FX	1.78387	-0.369141	0.22303	2.19263	0.0851889	0.921712	2.42005	0.296902	0.461968
ENSG00000122565	CBX3	1.64559	-0.515106	0.0689981	2.31362	0.226562	0.573681	2.39137	0.294668	0.467241
ENSG00000175203	DCTN2	0.764027	-0.51272	0.0708837	1.07295	0.226556	0.574567	1.10796	0.292564	0.473703
ENSG00000117899	MESD	0.647569	-0.812614	0.00246605	1.18245	0.485393	0.134516	1.09053	0.291644	0.475874
ENSG00000145919	BOD1	0.742052	-0.600413	0.0303055	1.1274	0.306871	0.410794	1.1227	0.291366	0.476486
ENSG00000039560	RAI14	0.433621	-1.46607	2.29409e-08	1.3494	0.939564	0.000696032	1.04042	0.291149	0.477605
ENSG00000116288	PARK7	2.9151	-0.858387	0.00128903	5.53736	0.523397	0.100427	5.02216	0.289758	0.478206
ENSG00000075618	FSCN1	0.886712	-0.214283	0.542473	0.944845	-0.0655098	0.998539	1.11608	0.289487	0.478924
ENSG00000143222	UFC1	1.53958	-0.282892	0.379899	1.75275	0.00744124	1	1.99846	0.288178	0.480171
ENSG00000185630	PBX1	1.11011	-0.527306	0.061962	1.58246	0.24411	0.552375	1.61816	0.28831	0.480513
ENSG00000128789	PSMG2	0.951562	-0.278554	0.390606	1.07921	0.00364249	1	1.2324	0.28761	0.482231
ENSG00000123975	CKS2	1.81616	0.17145	0.622934	1.30438	-0.518501	0.134025	1.93378	0.288439	0.482282
ENSG00000188486	H2AFX	1.23158	-0.310653	0.322107	1.43986	0.0365572	1	1.61878	0.287424	0.483455
ENSG00000057657	PRDM1	0.199417	-2.47565	3.21384e-20	1.33542	1.41849	3.04215e-08	0.874161	0.2874	0.484928
ENSG00000181904	C5orf24	0.501692	-1.00585	0.000145394	1.08161	0.643533	0.034626	0.930354	0.281297	0.499359
ENSG00000158604	TMED4	0.783997	-0.359746	0.238249	0.96268	0.0925431	0.902288	1.05123	0.280798	0.499755
ENSG00000119335	SET	2.44533	-0.849198	0.00147025	4.63007	0.527091	0.0980402	4.17096	0.278196	0.505431
ENSG00000088882	CPXM1	1.35698	-0.692906	0.0109485	2.24914	0.400907	0.240682	2.13578	0.276775	0.509453
ENSG00000114125	RNF7	1.28161	-0.437962	0.132849	1.69487	0.173337	0.709674	1.77923	0.275761	0.511987
ENSG00000116132	PRRX1	0.954282	-1.47713	1.67644e-08	3.01126	0.960578	0.000479645	2.28738	0.275153	0.513581
ENSG00000166913	YWHAB	1.87807	-1.00825	0.000134316	4.06663	0.651301	0.0313628	3.47663	0.274675	0.514204
ENSG00000148834	GSTO1	1.23694	-0.294676	0.354941	1.4354	0.0364592	1	1.60252	0.271885	0.520997
ENSG00000114354	TFG	0.861588	-0.592022	0.0329841	1.31056	0.318972	0.386251	1.28645	0.27136	0.52226
ENSG00000129083	COPB1	0.54786	-0.935255	0.000434668	1.11805	0.60006	0.052624	0.974397	0.271428	0.522995
ENSG00000120913	PDLIM2	1.265	-0.369209	0.222946	1.57466	0.112417	0.851332	1.6957	0.270367	0.524138
ENSG00000147677	EIF3H	2.24212	-0.236831	0.487642	2.46668	-0.0201584	1	2.82483	0.268964	0.527174
ENSG00000139168	ZCRB1	1.00059	-0.553305	0.0484392	1.47339	0.288505	0.450579	1.46307	0.267179	0.532346
ENSG00000225470	JPX	0.616289	-0.823167	0.00215164	1.14635	0.516614	0.107069	1.0322	0.26758	0.532413
ENSG00000143013	LMO4	1.73377	-1.29136	8.2824e-07	4.73691	0.853476	0.0025251	3.72954	0.266623	0.533456
ENSG00000225921	NOL7	0.833744	-0.613421	0.0264307	1.29555	0.343541	0.336224	1.25474	0.265443	0.537342
ENSG00000150459	SAP18	3.49209	-0.183426	0.60927	3.6571	-0.0725417	0.97955	4.28674	0.265043	0.537342
ENSG00000103145	HCFC1R1	1.12027	-0.0236014	1	1.00161	-0.251111	0.558543	1.28163	0.265359	0.537805
ENSG00000169062	UPF3A	0.586155	-1.00486	0.000146131	1.27034	0.657919	0.0296929	1.07838	0.264971	0.539134
ENSG00000105640	RPL18A	34.3077	-0.0437267	1	31.3256	-0.226444	0.607566	39.5683	0.263956	0.539573
ENSG00000074800	ENO1	1.60858	-0.615121	0.0258116	2.50518	0.34678	0.329145	2.42076	0.263555	0.541515
ENSG00000138385	SSB	1.4637	-0.83312	0.00183835	2.7505	0.52883	0.0966906	2.45882	0.262885	0.543023
ENSG00000120805	ARL1	1.0741	-0.472666	0.100385	1.47476	0.219452	0.591297	1.50693	0.262299	0.545166
ENSG00000167552	TUBA1A	8.55654	-0.405124	0.170591	11.0546	0.156436	0.753391	11.6176	0.261222	0.546867
ENSG00000166441	RPL27A	28.4501	-0.129439	0.75376	28.3297	-0.126791	0.842329	34.0268	0.260948	0.547161
ENSG00000198959	TGM2	0.230124	-2.92553	1.16674e-26	2.15542	1.58734	2.82788e-10	1.32522	0.260757	0.550844
ENSG00000106245	BUD31	1.36786	-0.363645	0.231169	1.70345	0.119049	0.834261	1.8189	0.258439	0.554917
ENSG00000114446	IFT57	0.745846	-0.634149	0.0212126	1.18391	0.36883	0.289751	1.1302	0.257944	0.556894
ENSG00000149932	TMEM219	0.918922	-0.350669	0.253491	1.13109	0.106955	0.866113	1.21418	0.257836	0.557001
ENSG00000172354	GNB2	0.964088	-0.511725	0.0712869	1.37375	0.260151	0.513829	1.37543	0.257628	0.557333
ENSG00000113732	ATP6V0E1	2.48069	-0.293999	0.35573	2.89859	0.0518061	1	3.19013	0.256278	0.559882
ENSG00000077549	CAPZB	1.67651	-0.332906	0.281794	2.03443	0.0941665	0.896818	2.19206	0.253044	0.568785
ENSG00000175166	PSMD2	0.485301	-0.946576	0.000368401	1.00761	0.627887	0.0405074	0.860135	0.250693	0.57701
ENSG00000116251	RPL22	17.7963	-0.0604425	0.954815	16.6628	-0.190392	0.69885	20.5309	0.248576	0.579896
ENSG00000107438	PDLIM1	0.845554	-0.522238	0.065745	1.22052	0.277722	0.475371	1.20801	0.249496	0.580427
ENSG00000184009	ACTG1	23.4052	-0.273225	0.401794	26.934	0.0397096	1	29.6918	0.247447	0.583443
ENSG00000115216	NRBP1	0.533401	-0.856208	0.00136756	1.02888	0.563088	0.0728704	0.8998	0.245829	0.584909
ENSG00000145675	PIK3R1	0.589948	-2.41718	1.60643e-19	3.82731	1.43442	1.83465e-08	2.44702	0.246341	0.584909
ENSG00000165678	GHITM	0.826944	-0.364465	0.230537	1.03719	0.133702	0.799195	1.09321	0.244781	0.584909
ENSG00000197728	RPS26	5.07068	-0.47451	0.0984133	7.03287	0.240007	0.558543	7.05823	0.243104	0.584909
ENSG00000160213	CSTB	1.53901	-0.290789	0.362302	1.8054	0.0634474	0.97684	1.96318	0.241786	0.586934
ENSG00000128595	CALU	1.42548	-1.07482	4.48835e-05	3.29937	0.729651	0.0130667	2.69368	0.241735	0.586935
ENSG00000030582	GRN	1.04655	-0.160959	0.674924	1.0853	-0.0719349	0.981342	1.2584	0.241827	0.587486
ENSG00000100603	SNW1	0.61271	-0.760137	0.00486026	1.09216	0.491955	0.128165	0.981097	0.239808	0.593271
ENSG00000101493	ZNF516	0.380439	-1.66389	2.39387e-10	1.40376	1.09815	4.15346e-05	0.999232	0.240117	0.593295
ENSG00000177311	ZBTB38	0.999018	-1.12207	2.01829e-05	2.40614	0.766331	0.00838448	1.93316	0.237912	0.596664
ENSG00000162704	ARPC5	1.43078	-1.00711	0.000137929	3.13902	0.685679	0.021723	2.6014	0.236513	0.599664
ENSG00000089248	ERP29	1.91708	-0.225192	0.518007	2.11983	0.00172815	1	2.36707	0.236342	0.599762
ENSG00000164615	CAMLG	1.69963	-0.104459	0.824917	1.67309	-0.127636	0.841129	1.98783	0.236222	0.600208
ENSG00000123144	TRIR	2.08157	-0.272089	0.404725	2.40666	0.0508215	1	2.62498	0.235556	0.602056
ENSG00000162878	PKDCC	0.615573	-0.702844	0.00986654	1.04757	0.450923	0.173227	0.954564	0.233144	0.608183
ENSG00000152583	SPARCL1	8.49914	-0.142093	0.721945	8.69199	-0.0833474	0.953239	10.094	0.233224	0.608183
ENSG00000150753	CCT5	0.873613	-0.902629	0.000696623	1.76064	0.611331	0.0471189	1.5005	0.232447	0.608183
ENSG00000100243	CYB5R3	1.14461	-0.0975997	0.844853	1.12251	-0.129126	0.837008	1.33121	0.230584	0.610336
ENSG00000115561	CHMP3	0.760591	-0.628307	0.0226643	1.21486	0.389958	0.257868	1.13493	0.230601	0.610592
ENSG00000113141	IK	0.679278	-0.640199	0.0199971	1.09662	0.400982	0.240885	1.01924	0.229803	0.612612
ENSG00000102401	ARMCX3	0.822005	-0.992979	0.000174666	1.78739	0.682061	0.0227058	1.47844	0.229211	0.61368
ENSG00000124225	PMEPA1	2.48391	-1.15542	1.09318e-05	6.1664	0.797957	0.00548969	4.87279	0.228335	0.61533
ENSG00000136732	GYPC	2.01214	-0.171566	0.643391	2.12361	-0.0452641	1	2.41477	0.227201	0.618298
ENSG00000143947	RPS27A	45.0218	0.0183356	1	39.4382	-0.25595	0.558543	49.6757	0.225637	0.618664
ENSG00000156467	UQCRB	6.92778	-0.0173321	1	6.29039	-0.214617	0.635843	7.76248	0.225751	0.618664
ENSG00000170515	PA2G4	1.05413	-0.590895	0.0333254	1.63279	0.361785	0.30186	1.54079	0.225941	0.618664
ENSG00000185787	MORF4L1	3.34228	-0.424393	0.147468	4.46527	0.210096	0.613357	4.50615	0.225778	0.618664
ENSG00000023191	RNH1	1.36851	-0.460915	0.110801	1.8902	0.245311	0.548679	1.87679	0.224878	0.620361
ENSG00000092201	SUPT16H	0.609203	-1.23341	2.64601e-06	1.6123	0.853857	0.00254176	1.24509	0.224584	0.621867
ENSG00000187608	ISG15	1.60378	-0.397958	0.183774	2.09282	0.185841	0.679222	2.13444	0.224902	0.623113
ENSG00000135486	HNRNPA1	10.8783	-0.45313	0.117712	14.94	0.240959	0.558543	14.8421	0.221817	0.627159
ENSG00000113658	SMAD5	0.671834	-0.774235	0.00410115	1.22018	0.519547	0.104767	1.07499	0.222544	0.627443
ENSG00000068912	ERLEC1	0.638121	-0.617174	0.0255288	1.01284	0.388146	0.261164	0.943397	0.222419	0.627608
ENSG00000022277	RTF2	0.624234	-0.656822	0.0166611	1.02562	0.422619	0.208881	0.941074	0.221998	0.628535
ENSG00000083845	RPS5	22.0856	-0.173431	0.637476	23.4233	-0.0368023	1	26.451	0.220928	0.629524
ENSG00000204525	HLA-C	3.07236	-0.0739081	0.915079	2.95878	-0.145043	0.79938	3.52032	0.220776	0.630938
ENSG00000148120	C9orf3	1.25799	-1.01223	0.00012724	2.78935	0.705572	0.0173211	2.27496	0.218843	0.636588
ENSG00000148248	SURF4	0.625809	-0.848315	0.00152155	1.21135	0.58158	0.0617767	1.03863	0.219213	0.636588
ENSG00000106723	SPIN1	0.660739	-1.02552	0.000103969	1.48136	0.715629	0.0155336	1.20319	0.218469	0.638486
ENSG00000110700	RPS13	29.057	0.0454977	0.980816	24.8679	-0.279297	0.505912	31.5781	0.217843	0.63852
ENSG00000126934	MAP2K2	1.08878	-0.45601	0.115685	1.50177	0.247491	0.543118	1.48496	0.217997	0.639104
ENSG00000009413	REV3L	0.462253	-2.05679	7.83255e-15	2.31362	1.31261	3.99103e-07	1.51694	0.217557	0.641766
ENSG00000196419	XRCC6	0.917705	-0.634097	0.0211751	1.48145	0.407937	0.230416	1.36471	0.216899	0.642382
ENSG00000158710	TAGLN2	1.34689	-0.0739871	0.915079	1.30035	-0.13997	0.811915	1.54008	0.2162	0.644358
ENSG00000198755	RPL10A	33.1327	-0.152147	0.699749	34.5396	-0.052854	1	39.1894	0.214529	0.646521
ENSG00000126756	UXT	2.02094	-0.00135353	1	1.81792	-0.219573	0.624809	2.23628	0.213523	0.64996
ENSG00000114942	EEF1B2	12.8424	-0.0978625	0.844187	12.7204	-0.108923	0.887917	14.8094	0.211775	0.653804
ENSG00000167641	PPP1R14A	2.21528	-0.0295227	1	2.05407	-0.182841	0.717407	2.47668	0.209452	0.661371
ENSG00000162576	MXRA8	1.62633	-0.28556	0.374192	1.92802	0.0912345	0.905493	2.03884	0.209196	0.661445
ENSG00000138175	ARL3	1.02414	-0.507313	0.0741941	1.48436	0.303352	0.417059	1.4259	0.209058	0.662093
ENSG00000130414	NDUFA10	0.729526	-0.617322	0.0254038	1.16453	0.40119	0.240759	1.07186	0.208783	0.663347
ENSG00000130811	EIF3G	2.23625	-0.0624341	0.948844	2.14376	-0.144115	0.801224	2.53449	0.207971	0.664456
ENSG00000177600	RPLP2	21.9884	0.107013	0.801039	17.7716	-0.341333	0.37815	23.1708	0.207207	0.666047
ENSG00000105568	PPP2R1A	0.695526	-0.587258	0.0347872	1.08298	0.377973	0.275341	1.0054	0.205674	0.671462
ENSG00000136238	RAC1	3.36941	-0.396085	0.182948	4.429	0.203895	0.6288	4.43888	0.204721	0.672511
ENSG00000108468	CBX1	0.756654	-0.921791	0.000525298	1.56539	0.651381	0.0316232	1.2961	0.204731	0.67379
ENSG00000138029	HADHB	0.865668	-0.324882	0.295589	1.06712	0.13632	0.795298	1.10224	0.203344	0.676831
ENSG00000115758	ODC1	0.862375	-0.535472	0.0576736	1.28449	0.334319	0.355577	1.214	0.203291	0.677299
ENSG00000169100	SLC25A6	5.57581	-0.283164	0.378652	6.61554	0.0953822	0.894955	6.96121	0.202613	0.677299
ENSG00000215021	PHB2	1.74544	-0.164912	0.663002	1.85325	-0.0264019	1	2.06466	0.202293	0.678726
ENSG00000144224	UBXN4	1.79497	-0.719204	0.00793312	3.13576	0.493531	0.125812	2.76667	0.202071	0.679215
ENSG00000173511	VEGFB	0.942829	-0.239229	0.482327	1.07398	0.0512291	1	1.15343	0.20231	0.679454
ENSG00000125944	HNRNPR	1.30208	-1.13794	1.49398e-05	3.21662	0.809879	0.00468115	2.49964	0.201894	0.679818
ENSG00000143158	MPC2	0.981338	-0.138419	0.733566	1.0161	-0.0541803	1	1.14691	0.201842	0.680563
ENSG00000136026	CKAP4	0.805757	-0.689979	0.011409	1.37469	0.472225	0.147897	1.22204	0.198949	0.688835
ENSG00000133318	RTN3	0.733606	-0.4579	0.114292	1.02219	0.268183	0.495947	0.992532	0.198568	0.689859
ENSG00000149100	EIF3M	1.78495	-0.21609	0.541847	1.99421	0.0323836	1	2.15579	0.197318	0.692094
ENSG00000172845	SP3	0.348443	-1.36332	2.08935e-07	1.03153	0.96144	0.000491341	0.755968	0.197557	0.693738
ENSG00000110917	MLEC	0.943402	-1.16858	8.65274e-06	2.39302	0.835568	0.00328723	1.83703	0.196622	0.694517
ENSG00000206573	THUMPD3-AS1	0.820645	-0.557869	0.0468662	1.24993	0.360421	0.305645	1.16451	0.196859	0.694957
ENSG00000143549	TPM3	0.847415	-0.698724	0.0103599	1.45821	0.482126	0.137636	1.28922	0.196154	0.696673
ENSG00000165669	FAM204A	0.68751	-0.509957	0.0727974	1.00444	0.31855	0.387478	0.952599	0.195795	0.69756
ENSG00000172638	EFEMP2	1.35734	-0.199065	0.566279	1.4944	0.0176348	1	1.62459	0.194461	0.700593
ENSG00000166147	FBN1	1.13452	-0.503682	0.0769309	1.64917	0.314014	0.396804	1.56625	0.194513	0.700982
ENSG00000161016	RPL8	32.5354	0.0104519	1	29.231	-0.211835	0.641848	35.4968	0.193862	0.701282
ENSG00000090273	NUDC	1.13237	-0.447507	0.123136	1.56728	0.264333	0.504255	1.52016	0.192501	0.705661
ENSG00000044574	HSPA5	2.79563	-0.970809	0.000244013	6.04953	0.699506	0.0184777	4.88503	0.192025	0.706481
ENSG00000205937	RNPS1	0.677417	-0.581654	0.0369148	1.05597	0.38696	0.262523	0.96993	0.191008	0.71003
ENSG00000162745	OLFML2B	0.236065	-2.07641	5.42698e-15	1.20826	1.34504	2.01878e-07	0.77455	0.191266	0.711445
ENSG00000138668	HNRNPD	1.29907	-0.915393	0.000570736	2.68842	0.660575	0.028545	2.20197	0.189267	0.714382
ENSG00000138398	PPIG	1.32219	-0.71501	0.00838332	2.31345	0.502309	0.11837	2.02133	0.188923	0.71502
ENSG00000255302	EID1	3.90431	-0.702721	0.00964847	6.76234	0.492885	0.126159	5.92946	0.188044	0.717055
ENSG00000111615	KRR1	0.640626	-0.713218	0.00867758	1.1196	0.501634	0.119645	0.978149	0.188156	0.71838
ENSG00000104870	FCGRT	2.23453	-0.391535	0.188988	2.94729	0.216238	0.597583	2.91444	0.187689	0.718386
ENSG00000253729	PRKDC	0.722511	-1.41722	6.38064e-08	2.23842	1.00354	0.000232779	1.60806	0.187341	0.720501
ENSG00000198918	RPL39	38.5488	0.234231	0.47176	27.5771	-0.477159	0.173598	38.1821	0.186212	0.721659
ENSG00000155957	TMBIM4	1.54394	-0.487841	0.0877662	2.22179	0.308491	0.407089	2.10612	0.185192	0.725074
ENSG00000205531	NAP1L4	0.520088	-0.912727	0.000611465	1.07552	0.662132	0.0284978	0.878806	0.185462	0.725538
ENSG00000105401	CDC37	0.860657	-0.59945	0.0306697	1.36569	0.407914	0.230696	1.23982	0.185206	0.725648
ENSG00000177954	RPS27	48.8861	0.317574	0.286112	31.9665	-0.585137	0.0817371	46.7894	0.183881	0.727848
ENSG00000146731	CCT6A	1.02028	-0.741927	0.00605977	1.83104	0.530441	0.0958017	1.57644	0.182435	0.732934
ENSG00000084623	EIF3I	1.68681	-0.125325	0.766454	1.74418	-0.0448803	1	1.93959	0.179262	0.741135
ENSG00000116209	TMEM59	3.15517	-0.168984	0.65063	3.40235	0.00236105	1	3.6981	0.178484	0.74248
ENSG00000143545	RAB13	1.81107	-0.286659	0.371534	2.18089	0.123977	0.823139	2.2386	0.177544	0.745108
ENSG00000123104	ITPR2	0.492244	-1.18275	7.1164e-06	1.27094	0.861894	0.00232193	0.957691	0.177998	0.745565
ENSG00000134308	YWHAQ	2.5401	-0.371058	0.219226	3.30571	0.207934	0.619679	3.26356	0.176109	0.748827
ENSG00000125652	ALKBH7	1.2819	-0.0278159	1	1.20809	-0.14818	0.795298	1.40974	0.175415	0.751402
ENSG00000142676	RPL11	46.5091	-0.00786936	1	43.0042	-0.169502	0.750702	50.6777	0.174097	0.75366
ENSG00000115268	RPS15	31.0751	0.143633	0.703488	24.6616	-0.347278	0.366393	31.7427	0.172855	0.755409
ENSG00000145425	RPS3A	51.4723	-0.0287671	1	48.6385	-0.143582	0.802194	56.5385	0.171963	0.757633
ENSG00000106853	PTGR1	0.457385	-1.21916	3.52612e-06	1.21838	0.891987	0.00146127	0.905071	0.171528	0.760767
ENSG00000265972	TXNIP	2.22494	-1.49547	1.10396e-08	7.36394	1.06471	7.48545e-05	5.13705	0.170886	0.761179
ENSG00000131508	UBE2D2	1.1421	-0.386016	0.197216	1.51009	0.227453	0.571362	1.47415	0.170808	0.761676
ENSG00000198832	SELENOM	3.81348	0.0595664	0.93873	3.30297	-0.243413	0.567717	4.03025	0.170366	0.762301
ENSG00000102054	RBBP7	0.762524	-0.47564	0.0983389	1.09259	0.312062	0.401043	1.02675	0.169873	0.764713
ENSG00000258289	CHURC1	1.17124	-0.225752	0.516993	1.33808	0.0706598	0.959888	1.4025	0.169345	0.765689
ENSG00000106591	MRPL32	0.913697	-0.171711	0.643488	0.992863	0.0160087	1	1.06704	0.168035	0.769414
ENSG00000165119	HNRNPK	2.73393	-0.592909	0.032405	4.34719	0.420313	0.210513	3.89044	0.165807	0.774268
ENSG00000174748	RPL15	39.6275	-0.0665207	0.936751	38.9987	-0.0937852	0.927784	44.0984	0.164608	0.777543
ENSG00000127184	COX7C	6.54813	0.110702	0.789812	5.40368	-0.297094	0.467922	6.75261	0.163838	0.779847
ENSG00000089157	RPLP0	21.6225	-0.245128	0.467578	25.2194	0.096173	0.893	26.0502	0.163433	0.780862
ENSG00000115866	DARS	0.56554	-0.719499	0.00806938	1.0035	0.530435	0.0963442	0.856025	0.162581	0.785497
ENSG00000023734	STRAP	1.13416	-0.333864	0.280349	1.43643	0.186404	0.675407	1.42224	0.161401	0.787784
ENSG00000120686	UFM1	0.900097	-0.391475	0.189809	1.20106	0.242114	0.557145	1.1595	0.16104	0.789025
ENSG00000114353	GNAI2	1.67622	-0.562471	0.0441741	2.60207	0.3992	0.242306	2.34348	0.159969	0.791077
ENSG00000171735	CAMTA1	1.31375	0.00281819	1	1.21109	-0.166235	0.761401	1.41545	0.159774	0.791689
ENSG00000105701	FKBP8	0.951061	-0.0399703	1	0.91449	-0.117766	0.86662	1.04372	0.159582	0.792162
ENSG00000122026	RPL21	33.45	0.0910525	0.844853	28.2502	-0.267368	0.531466	34.6882	0.158192	0.794961
ENSG00000136888	ATP6V1G1	3.13126	-0.0325435	1	2.99154	-0.124403	0.84863	3.42258	0.157878	0.796252
ENSG00000161960	EIF4A1	2.14363	-0.327634	0.29003	2.70368	0.183657	0.682711	2.676	0.157933	0.796296
ENSG00000134419	RPS15A	38.1402	0.152607	0.676364	30.2758	-0.3395	0.381861	38.5149	0.156152	0.800705
ENSG00000137154	RPS6	36.2683	-0.0543573	0.97233	35.4313	-0.098003	0.915112	39.9817	0.155789	0.801564
ENSG00000116729	WLS	0.709484	-0.593858	0.0325928	1.13435	0.43201	0.197229	1.00468	0.15428	0.802103
ENSG00000158864	NDUFS2	0.904463	-0.293248	0.35822	1.10656	0.151894	0.767549	1.11019	0.155976	0.802103
ENSG00000174444	RPL4	8.3738	-0.387083	0.194795	11.1666	0.245358	0.547847	10.7254	0.153195	0.802103
ENSG00000088930	XRN2	0.896876	-0.643986	0.0190978	1.4992	0.478358	0.141111	1.29976	0.150589	0.808681
ENSG00000140682	TGFB1I1	1.13523	-0.202228	0.557391	1.28011	0.0655487	0.972904	1.33308	0.150329	0.809392
ENSG00000198804	MT-CO1	63.2136	-0.275918	0.395552	76.3359	0.140874	0.785568	76.7418	0.149505	0.810698
ENSG00000118181	RPS25	24.7029	0.191133	0.564755	18.9156	-0.379171	0.308011	24.4726	0.14902	0.812025
ENSG00000143933	CALM2	7.8686	0.0437519	0.986459	7.00389	-0.201909	0.668307	8.28921	0.14906	0.812111
ENSG00000163466	ARPC2	2.3988	-0.414695	0.158803	3.28591	0.276242	0.475371	3.10562	0.148161	0.814727
ENSG00000151617	EDNRA	0.551368	-1.50713	9.14475e-09	1.85453	1.09157	4.63591e-05	1.26814	0.148263	0.815643
ENSG00000112306	RPS12	62.4	0.0542153	0.954815	55.0517	-0.21088	0.644317	65.3533	0.146087	0.820249
ENSG00000142541	RPL13A	29.1503	-0.274991	0.397326	35.2733	0.146254	0.773719	35.2675	0.143081	0.828143
ENSG00000115241	PPM1G	0.556163	-0.822675	0.00216861	1.08384	0.630775	0.0393815	0.879432	0.14337	0.829192
ENSG00000102172	SMS	1.17575	0.0984977	0.823936	0.993978	-0.259063	0.553306	1.20667	0.142662	0.830639
ENSG00000108298	RPL19	36.5082	0.0318995	1	33.0161	-0.179954	0.723777	38.5144	0.141295	0.832755
ENSG00000115875	SRSF7	3.3888	-0.389867	0.191487	4.55367	0.259505	0.514921	4.32194	0.141215	0.833489
ENSG00000065548	ZC3H15	1.14833	-0.644986	0.0188186	1.92845	0.488211	0.131066	1.65738	0.140774	0.835115
ENSG00000120742	SERP1	3.26812	-0.0265399	1	3.13774	-0.10888	0.888118	3.52773	0.136654	0.840002
ENSG00000112081	SRSF3	5.16702	-0.200421	0.561725	5.85197	0.0766665	0.945027	6.0255	0.137199	0.840002
ENSG00000152661	GJA1	1.45662	-1.34263	3.03566e-07	4.32464	1.00164	0.000239031	3.03736	0.137324	0.840002
ENSG00000104388	RAB2A	1.65983	-0.555042	0.0474527	2.58184	0.412375	0.222827	2.28943	0.138839	0.840002
ENSG00000141447	OSBPL1A	0.674769	-0.58319	0.03648	1.07724	0.440858	0.185857	0.941878	0.134763	0.842098
ENSG00000142937	RPS8	66.5409	0.0674095	0.915252	58.3321	-0.212474	0.64127	68.8875	0.133266	0.844545
ENSG00000119655	NPC2	3.32095	-0.152309	0.699673	3.60248	0.0308028	1	3.78252	0.133099	0.845054
ENSG00000134744	TUT4	0.810481	-1.10898	2.57884e-05	2.00236	0.851312	0.00265949	1.48344	0.133021	0.846217
ENSG00000138326	RPS24	50.9696	0.139735	0.707185	41.5518	-0.297332	0.467324	51.1717	0.132322	0.846743
ENSG00000134453	RBM17	0.722511	-0.609781	0.0274978	1.18108	0.465709	0.155117	1.02085	0.132688	0.847042
ENSG00000145741	BTF3	11.5515	0.00835661	1	10.7467	-0.142722	0.804472	12.2533	0.131491	0.84914
ENSG00000198786	MT-ND5	12.6923	-0.801705	0.00278929	24.4092	0.624816	0.0409883	19.7433	0.131448	0.84938
ENSG00000124795	DEK	1.54308	-0.60665	0.0283399	2.51658	0.463895	0.156754	2.1758	0.131638	0.849444
ENSG00000125968	ID1	2.10605	-0.221431	0.530095	2.44044	0.105444	0.870628	2.47097	0.129865	0.855259
ENSG00000125991	ERGIC3	0.86259	-0.401396	0.176475	1.17773	0.283094	0.463172	1.09929	0.127972	0.859698
ENSG00000141504	SAT2	1.81279	-0.0450647	1	1.78002	-0.0790228	0.964382	1.96434	0.127707	0.859883
ENSG00000169564	PCBP1	1.99009	-0.359868	0.237208	2.61862	0.24415	0.55157	2.48642	0.12749	0.860234
ENSG00000052126	PLEKHA5	0.711775	-1.3964	9.92951e-08	2.21227	1.04543	0.000109172	1.52114	0.125421	0.865754
ENSG00000138071	ACTR2	0.769252	-0.960529	0.000293014	1.6905	0.752609	0.00999845	1.29547	0.124447	0.866425
ENSG00000144713	RPL32	51.6205	0.166132	0.636465	41.1413	-0.320573	0.417892	51.0711	0.124301	0.866425
ENSG00000111832	RWDD1	1.62347	-0.149369	0.703864	1.76364	0.036673	1	1.839	0.124217	0.866425
ENSG00000149806	FAU	22.5006	0.0740216	0.894713	19.6846	-0.210962	0.644189	23.1356	0.124663	0.866425
ENSG00000182220	ATP6AP2	1.3854	-0.356769	0.242506	1.82066	0.244593	0.550644	1.72554	0.123961	0.866537
ENSG00000168385	2020-09-02	1.46764	-0.813302	0.00240995	2.85871	0.641612	0.034818	2.28756	0.123006	0.868926
ENSG00000099250	NRP1	0.727092	-1.02342	0.000110512	1.68253	0.79993	0.00549117	1.26501	0.122785	0.870563
ENSG00000109099	PMP22	1.53657	0.13072	0.734042	1.27128	-0.275347	0.515839	1.54115	0.122286	0.871091
ENSG00000182551	ADI1	1.20087	-0.0719345	0.92107	1.21332	-0.0439715	1	1.31325	0.122254	0.871248
ENSG00000087460	GNAS	7.14674	-0.319113	0.304263	9.09303	0.211729	0.609191	8.73116	0.120305	0.875556
ENSG00000069345	DNAJA2	0.674912	-0.511468	0.0719276	1.01824	0.390718	0.257138	0.903642	0.120701	0.875593
ENSG00000137818	RPLP1	88.1446	0.173527	0.614991	69.895	-0.324611	0.410393	86.7572	0.119772	0.876447
ENSG00000145833	DDX46	0.942257	-0.819062	0.00224441	1.84656	0.649355	0.0322426	1.47057	0.119458	0.878122
ENSG00000089220	PEBP1	4.79789	-0.290562	0.362169	5.95375	0.185718	0.676338	5.7792	0.11836	0.879778
ENSG00000198242	RPL23A	31.1925	0.118178	0.766787	26.2126	-0.254644	0.558543	31.3699	0.116905	0.883418
ENSG00000142534	RPS11	22.2447	-0.100329	0.836686	23.1512	-0.00801159	1	24.5701	0.116868	0.883488
ENSG00000125977	EIF2S2	1.15885	-0.361245	0.235539	1.53367	0.255596	0.524071	1.44163	0.116917	0.884007
ENSG00000074695	LMAN1	1.59405	-0.802769	0.00276804	3.085	0.639059	0.0356849	2.46373	0.11659	0.88444
ENSG00000147649	MTDH	2.12996	-0.660228	0.0158233	3.65856	0.52401	0.100306	3.06122	0.115586	0.886758
ENSG00000088205	DDX18	0.909689	-0.472391	0.100869	1.32993	0.361643	0.302485	1.19149	0.114078	0.890879
ENSG00000167460	TPM4	3.7968	-0.690578	0.011183	6.69563	0.550838	0.0799815	5.53593	0.11384	0.890879
ENSG00000078808	SDF4	0.757012	-0.434352	0.137167	1.07072	0.327621	0.368196	0.973235	0.113277	0.892924
ENSG00000129515	SNX6	0.955141	-0.573492	0.0398375	1.52527	0.452762	0.16996	1.31316	0.112625	0.894601
ENSG00000166598	HSP90B1	6.31729	-0.542033	0.0533911	9.8217	0.426127	0.202657	8.54801	0.111538	0.897041
ENSG00000116962	NID1	0.782637	-1.0853	3.84064e-05	1.91095	0.853973	0.00253989	1.39991	0.111255	0.898811
ENSG00000131507	NDFIP1	0.951276	-0.342167	0.2653	1.24067	0.24287	0.555256	1.16969	0.111152	0.899002
ENSG00000232388	SMIM26	1.39821	0.0583616	0.942765	1.25208	-0.177076	0.73244	1.43725	0.109992	0.901798
ENSG00000188529	SRSF10	1.32241	-0.56273	0.0441742	2.09505	0.44651	0.177402	1.80559	0.109185	0.90345
ENSG00000108055	SMC3	0.788793	-0.774198	0.00407201	1.49671	0.62631	0.0408614	1.19524	0.105585	0.91206
ENSG00000164587	RPS14	49.4647	0.0911676	0.844585	43.0077	-0.208853	0.649884	50.0044	0.103917	0.914702
ENSG00000163714	U2SURP	1.09236	-0.548232	0.0508882	1.71399	0.440537	0.185337	1.47584	0.10189	0.920851
ENSG00000145592	RPL37	39.6144	0.321339	0.280274	27.1693	-0.491538	0.157496	36.4276	0.101455	0.921192
ENSG00000231500	RPS18	84.1346	0.00772523	1	79.5519	-0.109956	0.885217	87.9869	0.100721	0.923286
ENSG00000104904	OAZ1	6.21751	0.0726303	0.899123	5.52827	-0.179281	0.725828	6.312	0.096362	0.935228
ENSG00000105887	MTPN	1.06115	-1.17982	7.01033e-06	2.80847	0.932835	0.000749375	1.98274	0.0951634	0.93702
ENSG00000169813	HNRNPF	1.54015	-0.189201	0.594002	1.76107	0.108205	0.86217	1.75064	0.0935748	0.940211
ENSG00000133226	SRRM1	1.73434	-0.401688	0.175558	2.4034	0.316434	0.390516	2.17419	0.0927571	0.94163
ENSG00000112335	SNX3	2.58033	0.0452103	0.982017	2.3619	-0.143703	0.802194	2.64526	0.0924735	0.94163
ENSG00000170892	TSEN34	0.990858	0.0279077	1	0.922722	-0.123495	0.851622	1.02309	0.0920277	0.94163
ENSG00000132475	H3F3B	16.6151	-0.226549	0.514002	19.698	0.150019	0.771293	19.1706	0.0894085	0.947958
ENSG00000163468	CCT3	1.50458	-0.444345	0.126118	2.16905	0.360395	0.30395	1.92038	0.0878472	0.952528
ENSG00000114978	MOB1A	0.779416	-0.465714	0.106825	1.14524	0.38067	0.271036	1.00468	0.0870471	0.954746
ENSG00000186184	POLR1D	1.43557	0.0854016	0.861246	1.26691	-0.183544	0.715152	1.44279	0.0864638	0.955906
ENSG00000161970	RPL26	44.709	0.0316677	1	41.607	-0.121595	0.855353	45.9563	0.0859018	0.956643
ENSG00000140988	RPS2	53.8028	-0.0795856	0.897222	55.7225	0.00095226	1	58.0302	0.0858177	0.956781
ENSG00000197958	RPL12	39.53	0.0486176	0.971177	36.203	-0.139661	0.811806	40.3194	0.0847851	0.959408
ENSG00000054118	THRAP3	0.93152	-0.693501	0.0109133	1.66478	0.57964	0.0627633	1.34157	0.0846173	0.959611
ENSG00000182899	RPL35A	34.9829	0.199204	0.542473	27.5672	-0.316206	0.426684	33.4951	0.0835437	0.96176
ENSG00000121774	KHDRBS1	1.47136	-0.482454	0.0921704	2.19658	0.39885	0.243107	1.90886	0.0836248	0.962089
ENSG00000177697	CD151	1.69025	-0.277305	0.392828	2.10397	0.206086	0.624271	1.9906	0.0836014	0.962126
ENSG00000132485	ZRANB2	0.836249	-0.734013	0.00671309	1.54662	0.613523	0.0463069	1.22874	0.0837271	0.962148
ENSG00000170144	HNRNPA3	2.42915	-0.924936	0.000490971	5.2592	0.762446	0.00866083	3.93761	0.0832274	0.962799
ENSG00000198492	YTHDF2	0.638192	-0.607048	0.0283862	1.06077	0.50858	0.113748	0.8797	0.0831159	0.963632
ENSG00000156261	CCT8	1.12686	-0.51514	0.0691202	1.73114	0.428764	0.200452	1.48469	0.0828646	0.963841
ENSG00000034510	TMSB10	60.2092	0.47933	0.0795659	35.0762	-0.685184	0.0358237	51.6385	0.0822493	0.96458
ENSG00000105193	RPS16	28.8896	0.0894432	0.848152	25.454	-0.183424	0.714642	28.9214	0.0817643	0.96594
ENSG00000174780	SRP72	0.762953	-0.722041	0.00774811	1.39802	0.605579	0.0498957	1.11323	0.0817547	0.966837
ENSG00000130741	EIF2S3	1.1945	-0.141469	0.724215	1.3139	0.0708258	0.959437	1.32138	0.0814579	0.967585
ENSG00000072778	ACADVL	0.785142	-0.36945	0.223156	1.06343	0.299076	0.426824	0.96314	0.0790973	0.975023
ENSG00000116001	TIA1	0.708339	-0.540364	0.0550216	1.11385	0.454668	0.168359	0.943039	0.0789252	0.97559
ENSG00000131171	SH3BGRL	2.09173	-0.100367	0.83692	2.21733	0.0308406	1	2.26853	0.0781342	0.976902
ENSG00000101439	CST3	5.98495	0.343164	0.243487	4.08061	-0.486437	0.163723	5.38183	0.0723074	0.990865
ENSG00000156482	RPL30	46.2408	0.187618	0.574772	37.1173	-0.28896	0.483993	44.2301	0.0714845	0.992609
ENSG00000168036	CTNNB1	1.808	0.137428	0.715193	1.52681	-0.228717	0.602768	1.76547	0.0715063	0.992659
ENSG00000169439	SDC2	1.63034	-0.431854	0.139374	2.34089	0.36484	0.296463	2.05171	0.0706391	0.994712
ENSG00000228253	MT-ATP8	1.05557	-0.420318	0.153212	1.50048	0.354398	0.31615	1.32102	0.0705156	0.995358
ENSG00000197061	HIST1H4C	1.75889	-0.492559	0.0873871	2.66261	0.419909	0.216685	2.2788	0.0705006	0.996612
ENSG00000186468	RPS23	52.5103	0.171483	0.620104	42.9016	-0.266882	0.532514	50.5025	0.0690874	0.998523
ENSG00000117616	RSRP1	2.57539	-0.404568	0.171792	3.63464	0.355054	0.313722	3.17387	0.053927	1
ENSG00000131236	CAP1	0.758658	-0.418015	0.156082	1.09859	0.399713	0.242864	0.925172	0.0186116	1
ENSG00000132780	NASP	1.79719	-0.462227	0.109724	2.69142	0.428882	0.200336	2.25138	0.0306176	1
ENSG00000117519	CNN3	2.77667	-0.00526775	1	2.75891	-0.0183175	1	2.81581	0.0243525	1
ENSG00000065135	GNAI3	0.703901	-0.517527	0.0681558	1.09936	0.464847	0.156384	0.912129	0.0454846	1
ENSG00000134202	GSTM3	1.0668	0.201644	0.542473	0.863128	-0.261683	0.547151	0.994855	0.0303607	1
ENSG00000197956	S100A6	13.1448	0.344491	0.241388	9.15888	-0.443629	0.214402	11.5958	0.0332244	1
ENSG00000196154	S100A4	1.55311	-0.00255131	1	1.54919	-0.00765396	1	1.56277	0.0105784	1
ENSG00000069275	NUCKS1	4.11368	-0.515518	0.068619	6.42553	0.467475	0.152056	5.3125	0.0404245	1
ENSG00000173726	TOMM20	2.59772	-0.260489	0.433228	3.25058	0.23493	0.558543	2.96705	0.0355436	1
ENSG00000082898	XPO1	0.692592	-0.601248	0.0302659	1.17739	0.569826	0.0689824	0.91874	0.00879375	1
ENSG00000196504	PRPF40A	0.976042	-0.638748	0.0202127	1.71751	0.608812	0.0483738	1.31361	0.000225243	1
ENSG00000079246	XRCC5	1.45304	-0.792773	0.00315583	2.8546	0.689413	0.0208059	2.16579	0.0508637	1
ENSG00000197756	RPL37A	34.4606	0.254733	0.423049	25.883	-0.366567	0.330198	32.0067	0.066751	1
ENSG00000188846	RPL14	29.2364	0.214252	0.523496	23.4161	-0.271759	0.52209	27.0605	0.0253228	1
ENSG00000178035	IMPDH2	1.40322	-0.137676	0.734042	1.54876	0.0817812	0.931124	1.53847	0.0662052	1
ENSG00000114391	RPL24	31.3791	0.16112	0.651255	26.0297	-0.24499	0.563631	30.1806	0.0602213	1
ENSG00000163584	RPL22L1	2.17111	0.247225	0.442572	1.65749	-0.340426	0.380942	2.00802	0.0515959	1
ENSG00000163682	RPL9	38.653	0.230499	0.481356	30.6045	-0.281555	0.501155	35.3827	0.0159805	1
ENSG00000109475	RPL34	45.5881	0.329175	0.265333	32.3709	-0.41858	0.248251	40.3665	0.0285105	1
ENSG00000129116	PALLD	2.13353	-0.651736	0.0174542	3.77252	0.604819	0.0499593	2.91363	0.0170902	1
ENSG00000164107	HAND2	0.451802	-1.03442	9.37644e-05	1.07655	0.861468	0.00234548	0.768118	0.0615529	1
ENSG00000237125	HAND2-AS1	0.557309	-0.921572	0.000538567	1.21563	0.786198	0.00658955	0.88908	0.0533162	1
ENSG00000164258	NDUFS4	1.45662	0.0881315	0.853059	1.29838	-0.160883	0.773719	1.4452	0.0617524	1
ENSG00000133706	LARS	0.579569	-0.828196	0.00202064	1.18425	0.742946	0.0113403	0.867371	0.0212732	1
ENSG00000197451	HNRNPAB	1.67221	-0.687019	0.0117142	2.99222	0.590672	0.0566681	2.37958	0.0662043	1
ENSG00000204628	RACK1	22.1035	0.0230606	1	21.0909	-0.0775032	0.968258	22.4417	0.0522233	1
ENSG00000206503	HLA-A	4.79317	0.0614532	0.933951	4.47702	-0.0878835	0.943642	4.71421	0.0199377	1
ENSG00000146223	RPL7L1	0.672621	-0.879138	0.000985797	1.41362	0.747482	0.0106289	1.05337	0.0610015	1
ENSG00000156508	EEF1A1	88.9569	0.0556165	0.950436	82.1416	-0.116697	0.868521	89.1839	0.0547898	1
ENSG00000164548	TRA2A	1.32277	-0.0183626	1	1.34117	0.012456	1	1.33818	0.00758904	1
ENSG00000122545	2020-09-07	3.55114	-0.282932	0.379588	4.48225	0.231206	0.561615	4.15193	0.0628556	1
ENSG00000106615	RHEB	2.03755	0.188859	0.571969	1.66332	-0.254283	0.558543	1.9169	0.0377981	1
ENSG00000147140	NONO	1.15449	-0.479255	0.0949287	1.73869	0.422875	0.207772	1.47468	0.0542031	1
ENSG00000198034	RPS4X	60.2621	-0.0242975	1	60.5902	-0.0106905	1	62.0066	0.0375315	1
ENSG00000185222	TCEAL9	4.08884	0.0669035	0.917293	3.77303	-0.108228	0.890041	4.03936	0.0339907	1
ENSG00000187735	TCEA1	1.03509	-0.555335	0.0475793	1.69684	0.536511	0.0910331	1.338	0.00195251	1
ENSG00000147604	RPL7	18.7954	0.0210926	1	18.1619	-0.0530078	1	18.8974	0.030037	1
ENSG00000164684	ZNF704	0.606769	-2.0157	2.32382e-14	3.09735	1.45446	1.08709e-08	1.78334	0.0355385	1
ENSG00000104529	EEF1D	9.02824	0.175668	0.608748	7.38769	-0.26033	0.548764	8.62368	0.0582882	1
ENSG00000107341	UBE2R2	0.904249	-0.332304	0.282209	1.21392	0.318422	0.387313	1.05989	0.0202173	1
ENSG00000106809	OGN	2.48949	-0.0418942	1	2.51067	-0.0203508	1	2.61712	0.066511	1
ENSG00000119396	RAB14	0.75465	-0.552656	0.0489434	1.21117	0.488864	0.130911	0.998339	0.0529583	1
ENSG00000148303	RPL7A	48.0166	0.0591945	0.939359	44.7891	-0.0926594	0.93091	47.4353	0.0271641	1
ENSG00000162191	UBXN1	1.70249	-0.151938	0.70087	1.90941	0.102585	0.878006	1.87295	0.0599788	1
ENSG00000087365	SF3B2	0.685649	-0.824794	0.00209059	1.37915	0.707382	0.0171145	1.04301	0.0590537	1
ENSG00000149273	RPS3	47.8321	0.108938	0.795287	42.4498	-0.152049	0.78708	46.3341	0.0298413	1
ENSG00000149257	SERPINH1	4.04754	-0.377845	0.20912	5.63426	0.352487	0.317729	4.86859	0.0296236	1
ENSG00000060339	CCAR1	0.591308	-0.644067	0.0193663	1.02648	0.569051	0.0696923	0.817432	0.0505447	1
ENSG00000118971	CCND2	1.50386	-0.633389	0.0213741	2.63251	0.602547	0.0511326	2.02053	0.00222589	1
ENSG00000139116	KIF21A	0.382157	-1.19512	5.75526e-06	1.04097	0.988708	0.000314843	0.702277	0.0425167	1
ENSG00000123349	PFDN5	12.5578	0.161797	0.649233	10.4074	-0.246257	0.560752	12.0773	0.0606625	1
ENSG00000135404	CD63	17.9823	0.01521	1	17.297	-0.067775	0.991938	18.3103	0.0512404	1
ENSG00000070961	ATP2B1	0.71972	-1.07156	4.89391e-05	1.7645	0.884484	0.00162777	1.25036	0.0652375	1
ENSG00000136003	ISCU	1.61839	0.117623	0.769276	1.4372	-0.14328	0.803477	1.54839	0.011605	1
ENSG00000089009	RPL6	30.8482	0.0870637	0.855474	27.885	-0.13316	0.828139	30.2451	0.0359147	1
ENSG00000244754	N4BP2L2	1.80442	-0.242296	0.475766	2.22556	0.22136	0.586029	2.03938	0.030964	1
ENSG00000123200	ZC3H13	0.805542	-0.703848	0.00972392	1.49585	0.661403	0.0286195	1.12073	0.00143036	1
ENSG00000100836	PABPN1	0.820717	-0.468909	0.104041	1.22541	0.41435	0.220695	1.04274	0.0534084	1
ENSG00000126803	HSPA2	0.748566	-0.41992	0.155612	1.08959	0.409623	0.230623	0.909717	0.00954899	1
ENSG00000137876	RSL24D1	2.16102	0.146592	0.694698	1.87185	-0.169628	0.7508	2.0359	0.00453269	1
ENSG00000065054	SLC9A3R2	0.499473	-0.906605	0.000674966	1.08444	0.794492	0.00589031	0.782144	0.0308313	1
ENSG00000189067	LITAF	0.958004	-0.250993	0.457317	1.20269	0.251938	0.532634	1.07481	0.00737514	1
ENSG00000170540	ARL6IP1	1.55983	-0.305423	0.333304	2.05853	0.307997	0.40918	1.7912	0.00358022	1
ENSG00000034713	GABARAPL2	1.57014	0.159023	0.658202	1.34014	-0.18916	0.70271	1.47513	0.00942837	1
ENSG00000108679	LGALS3BP	2.4391	0.140661	0.704951	2.05913	-0.226651	0.607566	2.37225	0.0659225	1
ENSG00000196628	TCF4	2.35614	-0.76774	0.0043649	4.50823	0.655322	0.0301791	3.49405	0.0670418	1
ENSG00000171858	RPS21	14.5687	0.453281	0.101087	9.2093	-0.5502	0.106105	12.1314	6.16896e-05	1
ENSG00000105202	FBL	0.857079	-0.317626	0.308065	1.12157	0.276054	0.47685	1.01254	0.0509395	1
ENSG00000104805	NUCB1	1.00582	-0.0108902	1	1.00118	-0.0196204	1	1.02621	0.0319859	1
ENSG00000198743	SLC5A3	1.15513	-0.754402	0.00524281	2.2091	0.671019	0.0257623	1.6773	0.0371243	1
ENSG00000198899	MT-ATP6	110.132	-0.233602	0.495972	135.242	0.220427	0.587791	123.49	0.0226987	1
ENSG00000198938	MT-CO3	80.7828	-0.238081	0.484237	100.308	0.240604	0.558543	90.03	0.00576704	1
ENSG00000198840	MT-ND3	59.7296	0.0584241	0.942099	55.7825	-0.0908198	0.9348	58.9984	0.0261991	1
