# Supplementary material for: Single-cell transcriptomic analysis of endometriosis provides insights into fibroblast fates and immune cell heterogeneity
Source: Cell Biosci. 2021 Jul 7;11:125. doi: 10.1186/s13578-021-00637-x (PMC8261960; doi:10.1186/s13578-021-00637-x)
Supplement: Supplementary file 12 — Additional file 12. Differentially expressed genes of CD4+ T cells along the pseudotime trajectory. [file 13578_2021_637_MOESM12_ESM.xlsx]

## Sheet: Table S11
gene	pvalue	pct.1	pct.2	padj	baseMean	FoldChange	log2FoldChange	ensemble_id	Dbxref_GeneID	gene_type	gene_description	GO_id	GO_term	pathway	pathway_description
RPS12	3.43539e-63	0.989	1	1.15216e-58	1.96508	0.50943	-0.973044	ENSG00000112306	6206	protein_coding	ribosomal protein S12 [Source:HGNC Symbol;Acc:HGNC:10385]	GO:0003723,GO:0005737,GO:0016020,GO:0005794,GO:0043231,GO:0006412,GO:0005829,GO:0003735,GO:0005840,GO:0022627,GO:0005654,GO:0019083,GO:0006413,GO:0000184,GO:0006614,GO:0005622	RNA binding|cytoplasm|membrane|Golgi apparatus|intracellular membrane-bounded organelle|translation|cytosol|structural constituent of ribosome|ribosome|cytosolic small ribosomal subunit|nucleoplasm|viral transcription|translational initiation|nuclear-transcribed mRNA catabolic process, nonsense-mediated decay|SRP-dependent cotranslational protein targeting to membrane|intracellular	path:hsa03010	Ribosome
RPS23	3.1257e-60	0.95	1	1.0483e-55	1.79131	0.534302	-0.904271	ENSG00000186468	6228	protein_coding	ribosomal protein S23 [Source:HGNC Symbol;Acc:HGNC:10410]	GO:0003723,GO:0005737,GO:0016020,GO:0006412,GO:0005783,GO:0005829,GO:0002181,GO:0003735,GO:0005840,GO:0015935,GO:0005515,GO:0022627,GO:0005654,GO:0019083,GO:0006413,GO:0034063,GO:0000184,GO:0005791,GO:0006614,GO:1990145,GO:0042788,GO:0045202	RNA binding|cytoplasm|membrane|translation|endoplasmic reticulum|cytosol|cytoplasmic translation|structural constituent of ribosome|ribosome|small ribosomal subunit|protein binding|cytosolic small ribosomal subunit|nucleoplasm|viral transcription|translational initiation|stress granule assembly|nuclear-transcribed mRNA catabolic process, nonsense-mediated decay|rough endoplasmic reticulum|SRP-dep…	path:hsa03010	Ribosome
RPL32	2.08961e-57	0.961	1	7.00813e-53	1.84799	0.543386	-0.879952	ENSG00000144713	6161	protein_coding	ribosomal protein L32 [Source:HGNC Symbol;Acc:HGNC:10336]	GO:0003723,GO:0016020,GO:0006412,GO:0002181,GO:0003735,GO:0005840,GO:0022625,GO:0005829,GO:0019083,GO:0006413,GO:0000184,GO:0006614,GO:0042788,GO:0005622	RNA binding|membrane|translation|cytoplasmic translation|structural constituent of ribosome|ribosome|cytosolic large ribosomal subunit|cytosol|viral transcription|translational initiation|nuclear-transcribed mRNA catabolic process, nonsense-mediated decay|SRP-dependent cotranslational protein targeting to membrane|polysomal ribosome|intracellular	path:hsa03010	Ribosome
RPL34	3.50929e-55	0.978	1	1.17695e-50	1.82625	0.535097	-0.902127	ENSG00000109475	6164	protein_coding	ribosomal protein L34 [Source:HGNC Symbol;Acc:HGNC:10340]	GO:0005737,GO:0006412,GO:0005783,GO:0003735,GO:0005840,GO:0005829,GO:0005515,GO:0045296,GO:0070062,GO:0019083,GO:0006413,GO:0003723,GO:0000184,GO:0006614,GO:0022625,GO:0005622	cytoplasm|translation|endoplasmic reticulum|structural constituent of ribosome|ribosome|cytosol|protein binding|cadherin binding|extracellular exosome|viral transcription|translational initiation|RNA binding|nuclear-transcribed mRNA catabolic process, nonsense-mediated decay|SRP-dependent cotranslational protein targeting to membrane|cytosolic large ribosomal subunit|intracellular	path:hsa03010	Ribosome
RPS14	2.9017e-54	0.95	1	9.73171e-50	1.84641	0.525657	-0.927807	ENSG00000164587	6208	protein_coding	ribosomal protein S14 [Source:HGNC Symbol;Acc:HGNC:10387]	GO:0003723,GO:0016020,GO:0006412,GO:0003735,GO:0005840,GO:0005515,GO:0030218,GO:0000028,GO:0022627,GO:0005730,GO:0005925,GO:0000462,GO:0000122,GO:0005654,GO:0005829,GO:0070062,GO:0019083,GO:0006413,GO:0006364,GO:0048027,GO:0030490,GO:0000184,GO:0006417,GO:0006614,GO:0014069,GO:0045182,GO:0070181	RNA binding|membrane|translation|structural constituent of ribosome|ribosome|protein binding|erythrocyte differentiation|ribosomal small subunit assembly|cytosolic small ribosomal subunit|nucleolus|focal adhesion|maturation of SSU-rRNA from tricistronic rRNA transcript (SSU-rRNA, 5.8S rRNA, LSU-rRNA)|negative regulation of transcription by RNA polymerase II|nucleoplasm|cytosol|extracellular exoso…	path:hsa03010	Ribosome
RPL39	3.43012e-51	0.934	1	1.1504e-46	1.76786	0.53542	-0.901257	ENSG00000198918	6170	protein_coding	ribosomal protein L39 [Source:HGNC Symbol;Acc:HGNC:10350]	GO:0003723,GO:0006412,GO:0002181,GO:0003735,GO:0005840,GO:0005615,GO:0022625,GO:0005829,GO:0019083,GO:0002227,GO:0019731,GO:0050830,GO:0061844,GO:0006413,GO:0000184,GO:0006614,GO:0042788,GO:0005622	RNA binding|translation|cytoplasmic translation|structural constituent of ribosome|ribosome|extracellular space|cytosolic large ribosomal subunit|cytosol|viral transcription|innate immune response in mucosa|antibacterial humoral response|defense response to Gram-positive bacterium|antimicrobial humoral immune response mediated by antimicrobial peptide|translational initiation|nuclear-transcribed …	path:hsa03010	Ribosome
RPL26	1.7661e-50	0.972	1	5.92314e-46	1.79165	0.586135	-0.770695	ENSG00000161970	6154	protein_coding	ribosomal protein L26 [Source:HGNC Symbol;Acc:HGNC:10327]	GO:0003723,GO:0016020,GO:0006412,GO:0003735,GO:0005840,GO:0002181,GO:0015934,GO:0006364,GO:0022625,GO:0005515,GO:0005829,GO:0070062,GO:0019083,GO:0042273,GO:0006413,GO:0005737,GO:0000184,GO:0048027,GO:0006614,GO:0071480,GO:0005654,GO:0006977,GO:0034644,GO:0005730,GO:0045727,GO:1902164,GO:1902167,GO:1904803,GO:0022626,GO:1990904,GO:0005622	RNA binding|membrane|translation|structural constituent of ribosome|ribosome|cytoplasmic translation|large ribosomal subunit|rRNA processing|cytosolic large ribosomal subunit|protein binding|cytosol|extracellular exosome|viral transcription|ribosomal large subunit biogenesis|translational initiation|cytoplasm|nuclear-transcribed mRNA catabolic process, nonsense-mediated decay|mRNA 5'-UTR binding|…	path:hsa03010	Ribosome
RPS18	1.74278e-49	0.989	1	5.84494e-45	2.00903	0.558615	-0.840073	ENSG00000231500	6222	protein_coding	ribosomal protein S18 [Source:HGNC Symbol;Acc:HGNC:10401]	GO:0003676,GO:0003723,GO:0005634,GO:0005737,GO:0016020,GO:0006412,GO:0005829,GO:0003735,GO:0005840,GO:0005515,GO:0022627,GO:0019843,GO:0005925,GO:0005654,GO:0070062,GO:0019083,GO:0006413,GO:0000184,GO:0006614,GO:0014069,GO:0015935,GO:0005622,GO:0005581	nucleic acid binding|RNA binding|nucleus|cytoplasm|membrane|translation|cytosol|structural constituent of ribosome|ribosome|protein binding|cytosolic small ribosomal subunit|rRNA binding|focal adhesion|nucleoplasm|extracellular exosome|viral transcription|translational initiation|nuclear-transcribed mRNA catabolic process, nonsense-mediated decay|SRP-dependent cotranslational protein targeting to…	path:hsa03010	Ribosome
TPT1	9.61643e-49	0.983	1	3.22516e-44	2.11883	0.583251	-0.777811	ENSG00000133112	7178	protein_coding	tumor protein, translationally-controlled 1 [Source:HGNC Symbol;Acc:HGNC:12022]	GO:0003723,GO:0005737,GO:0043066,GO:0005829,GO:0005515,GO:0006816,GO:0005509,GO:0000922,GO:0070062,GO:0009615,GO:0042981,GO:0005615,GO:0005634,GO:0005881,GO:0006874,GO:1902230,GO:0005771	RNA binding|cytoplasm|negative regulation of apoptotic process|cytosol|protein binding|calcium ion transport|calcium ion binding|spindle pole|extracellular exosome|response to virus|regulation of apoptotic process|extracellular space|nucleus|cytoplasmic microtubule|cellular calcium ion homeostasis|negative regulation of intrinsic apoptotic signaling pathway in response to DNA damage|multivesicula…
RPS27A	1.85589e-47	0.967	1	6.2243e-43	1.89436	0.572028	-0.805841	ENSG00000143947	6233	protein_coding	ribosomal protein S27a [Source:HGNC Symbol;Acc:HGNC:10417]	GO:0003723,GO:0005634,GO:0005737,GO:0016020,GO:0006412,GO:0046872,GO:0003735,GO:0005840,GO:0005615,GO:0005515,GO:0022627,GO:0005730,GO:0005886,GO:0031625,GO:0016567,GO:0005789,GO:0005654,GO:0005829,GO:0070062,GO:0044267,GO:0016197,GO:0019058,GO:0075733,GO:0010008,GO:0043657,GO:0000209,GO:0016579,GO:0031145,GO:0043488,GO:0055085,GO:0061418,GO:0070498,GO:0019083,GO:0036297,GO:0006625,GO:0002755,GO:…	RNA binding|nucleus|cytoplasm|membrane|translation|metal ion binding|structural constituent of ribosome|ribosome|extracellular space|protein binding|cytosolic small ribosomal subunit|nucleolus|plasma membrane|ubiquitin protein ligase binding|protein ubiquitination|endoplasmic reticulum membrane|nucleoplasm|cytosol|extracellular exosome|cellular protein metabolic process|endosomal transport|viral …	path:hsa03010	Ribosome
RPS16	3.44795e-47	0.95	0.998	1.15637e-42	1.65339	0.542448	-0.882443	ENSG00000105193	6217	protein_coding	ribosomal protein S16 [Source:HGNC Symbol;Acc:HGNC:10396]	GO:0003735,GO:0006412,GO:0005840,GO:1990830,GO:0003723,GO:0016020,GO:0005515,GO:0022627,GO:0005925,GO:0006364,GO:0042274,GO:0000462,GO:0005654,GO:0005829,GO:0070062,GO:0019083,GO:0006413,GO:0000184,GO:0006614,GO:0015935	structural constituent of ribosome|translation|ribosome|cellular response to leukemia inhibitory factor|RNA binding|membrane|protein binding|cytosolic small ribosomal subunit|focal adhesion|rRNA processing|ribosomal small subunit biogenesis|maturation of SSU-rRNA from tricistronic rRNA transcript (SSU-rRNA, 5.8S rRNA, LSU-rRNA)|nucleoplasm|cytosol|extracellular exosome|viral transcription|transla…	path:hsa03010	Ribosome
RPS25	4.28966e-47	0.912	1	1.43867e-42	1.57727	0.555108	-0.849159	ENSG00000118181	6230	protein_coding	ribosomal protein S25 [Source:HGNC Symbol;Acc:HGNC:10413]	GO:0003723,GO:0005634,GO:0006412,GO:0005840,GO:0005515,GO:0022627,GO:0005730,GO:0003735,GO:0005654,GO:0005829,GO:0070062,GO:0019083,GO:0006413,GO:0000184,GO:0006614,GO:0014069,GO:0015935	RNA binding|nucleus|translation|ribosome|protein binding|cytosolic small ribosomal subunit|nucleolus|structural constituent of ribosome|nucleoplasm|cytosol|extracellular exosome|viral transcription|translational initiation|nuclear-transcribed mRNA catabolic process, nonsense-mediated decay|SRP-dependent cotranslational protein targeting to membrane|postsynaptic density|small ribosomal subunit	path:hsa03010	Ribosome
RPL10	7.5158e-47	0.967	0.998	2.52065e-42	2.01117	0.527915	-0.921623	ENSG00000147403	6134	protein_coding	ribosomal protein L10 [Source:HGNC Symbol;Acc:HGNC:10298]	GO:0003723,GO:0016020,GO:0006412,GO:0005783,GO:0005829,GO:0003735,GO:0005840,GO:0005515,GO:0007275,GO:0022625,GO:0000027,GO:0006417,GO:0019083,GO:0032991,GO:0006413,GO:0005634,GO:0000184,GO:0006614,GO:0000122,GO:0005790,GO:0045182,GO:0043066,GO:1990403,GO:0005622	RNA binding|membrane|translation|endoplasmic reticulum|cytosol|structural constituent of ribosome|ribosome|protein binding|multicellular organism development|cytosolic large ribosomal subunit|ribosomal large subunit assembly|regulation of translation|viral transcription|protein-containing complex|translational initiation|nucleus|nuclear-transcribed mRNA catabolic process, nonsense-mediated decay|…	path:hsa03010	Ribosome
RPS4X	1.60242e-46	0.972	1	5.37418e-42	1.84588	0.578617	-0.78932	ENSG00000198034	6191	protein_coding	ribosomal protein S4 X-linked [Source:HGNC Symbol;Acc:HGNC:10424]	GO:0003723,GO:0005737,GO:0016020,GO:0006412,GO:0003735,GO:0005840,GO:0022627,GO:0007275,GO:0019843,GO:0045727,GO:0005925,GO:0005654,GO:0005829,GO:0070062,GO:0019083,GO:0045202,GO:1990904,GO:0005515,GO:0008284,GO:0006413,GO:0036464,GO:0000184,GO:0006614,GO:0005844,GO:0015935,GO:0005622	RNA binding|cytoplasm|membrane|translation|structural constituent of ribosome|ribosome|cytosolic small ribosomal subunit|multicellular organism development|rRNA binding|positive regulation of translation|focal adhesion|nucleoplasm|cytosol|extracellular exosome|viral transcription|synapse|ribonucleoprotein complex|protein binding|positive regulation of cell population proliferation|translational i…	path:hsa03010	Ribosome
RPL41	1.86693e-46	0.972	1	6.2613e-42	2.02347	0.563319	-0.827977	ENSG00000229117	6171	protein_coding	ribosomal protein L41 [Source:HGNC Symbol;Acc:HGNC:10354]	GO:0006412,GO:0002181,GO:0003735,GO:0005840,GO:0005829,GO:0019083,GO:0006413,GO:0003723,GO:0000184,GO:0003730,GO:0048027,GO:0006614,GO:0022625,GO:0042788	translation|cytoplasmic translation|structural constituent of ribosome|ribosome|cytosol|viral transcription|translational initiation|RNA binding|nuclear-transcribed mRNA catabolic process, nonsense-mediated decay|mRNA 3'-UTR binding|mRNA 5'-UTR binding|SRP-dependent cotranslational protein targeting to membrane|cytosolic large ribosomal subunit|polysomal ribosome	path:hsa03010	Ribosome
RPL13	5.64252e-46	1	1	1.89239e-41	2.07416	0.615208	-0.700854	ENSG00000167526	6137	protein_coding	ribosomal protein L13 [Source:HGNC Symbol;Acc:HGNC:10303]	GO:0003723,GO:0005634,GO:0016020,GO:0006412,GO:0005783,GO:0005730,GO:0005829,GO:0003735,GO:0005840,GO:0005515,GO:0022625,GO:0019083,GO:0006413,GO:0000184,GO:0006614,GO:0022626,GO:0005622	RNA binding|nucleus|membrane|translation|endoplasmic reticulum|nucleolus|cytosol|structural constituent of ribosome|ribosome|protein binding|cytosolic large ribosomal subunit|viral transcription|translational initiation|nuclear-transcribed mRNA catabolic process, nonsense-mediated decay|SRP-dependent cotranslational protein targeting to membrane|cytosolic ribosome|intracellular	path:hsa03010	Ribosome
RPS27	1.21916e-45	1	1	4.08881e-41	2.06837	0.573546	-0.802019	ENSG00000177954	6232	protein_coding	ribosomal protein S27 [Source:HGNC Symbol;Acc:HGNC:10416]	GO:0003723,GO:0005634,GO:0006412,GO:0046872,GO:0008270,GO:0003677,GO:0003735,GO:0005840,GO:0005515,GO:0022627,GO:0006364,GO:0000028,GO:0005654,GO:0005829,GO:0008283,GO:0019083,GO:0006413,GO:0000184,GO:0006614,GO:0014069,GO:0005622	RNA binding|nucleus|translation|metal ion binding|zinc ion binding|DNA binding|structural constituent of ribosome|ribosome|protein binding|cytosolic small ribosomal subunit|rRNA processing|ribosomal small subunit assembly|nucleoplasm|cytosol|cell population proliferation|viral transcription|translational initiation|nuclear-transcribed mRNA catabolic process, nonsense-mediated decay|SRP-dependent …	path:hsa03010	Ribosome
RPS29	1.74138e-45	0.945	1	5.84023e-41	1.85639	0.536044	-0.899578	ENSG00000213741	6235	protein_coding	ribosomal protein S29 [Source:HGNC Symbol;Acc:HGNC:10419]	GO:0005737,GO:0006412,GO:0008270,GO:0046872,GO:0002181,GO:0005783,GO:0003735,GO:0005840,GO:0005829,GO:0022627,GO:0005925,GO:0005654,GO:0070062,GO:0019083,GO:0006413,GO:0000184,GO:0005791,GO:0006614,GO:0098556,GO:0015935,GO:0042788,GO:0005622,GO:0003723	cytoplasm|translation|zinc ion binding|metal ion binding|cytoplasmic translation|endoplasmic reticulum|structural constituent of ribosome|ribosome|cytosol|cytosolic small ribosomal subunit|focal adhesion|nucleoplasm|extracellular exosome|viral transcription|translational initiation|nuclear-transcribed mRNA catabolic process, nonsense-mediated decay|rough endoplasmic reticulum|SRP-dependent cotran…	path:hsa03010	Ribosome
RPL30	3.50523e-45	0.961	1	1.17559e-40	1.88499	0.584466	-0.77481	ENSG00000156482	6156	protein_coding	ribosomal protein L30 [Source:HGNC Symbol;Acc:HGNC:10333]	GO:0003723,GO:0005634,GO:0016020,GO:0006412,GO:0002181,GO:0003735,GO:0005840,GO:0005515,GO:0014069,GO:0022625,GO:0005925,GO:0005829,GO:0070062,GO:0050829,GO:0019083,GO:0061844,GO:0006413,GO:0000184,GO:0031640,GO:0006614,GO:0042788,GO:0005622	RNA binding|nucleus|membrane|translation|cytoplasmic translation|structural constituent of ribosome|ribosome|protein binding|postsynaptic density|cytosolic large ribosomal subunit|focal adhesion|cytosol|extracellular exosome|defense response to Gram-negative bacterium|viral transcription|antimicrobial humoral immune response mediated by antimicrobial peptide|translational initiation|nuclear-trans…	path:hsa03010	Ribosome
RPL23A	3.88481e-45	0.923	1	1.30289e-40	1.71664	0.573454	-0.802251	ENSG00000198242	6147	protein_coding	ribosomal protein L23a [Source:HGNC Symbol;Acc:HGNC:10317]	GO:0003723,GO:0005634,GO:0005737,GO:0006412,GO:0003735,GO:0005840,GO:0005515,GO:0019843,GO:0005730,GO:0022625,GO:0000027,GO:0005829,GO:0045296,GO:0070062,GO:0008283,GO:0019083,GO:0006413,GO:0000184,GO:0006614,GO:1904841,GO:0005622	RNA binding|nucleus|cytoplasm|translation|structural constituent of ribosome|ribosome|protein binding|rRNA binding|nucleolus|cytosolic large ribosomal subunit|ribosomal large subunit assembly|cytosol|cadherin binding|extracellular exosome|cell population proliferation|viral transcription|translational initiation|nuclear-transcribed mRNA catabolic process, nonsense-mediated decay|SRP-dependent cot…	path:hsa03010	Ribosome
RPS3A	5.43434e-45	0.961	1	1.82257e-40	1.80843	0.584164	-0.775554	ENSG00000145425	6189	protein_coding	ribosomal protein S3A [Source:HGNC Symbol;Acc:HGNC:10421]	GO:0003723,GO:0005634,GO:0005737,GO:0006412,GO:0006413,GO:0043066,GO:0005783,GO:0005730,GO:0005829,GO:0003735,GO:0005840,GO:0005515,GO:0022627,GO:0030154,GO:0005925,GO:0005654,GO:0070062,GO:0019083,GO:1990904,GO:0000184,GO:0048027,GO:0006614,GO:0005622	RNA binding|nucleus|cytoplasm|translation|translational initiation|negative regulation of apoptotic process|endoplasmic reticulum|nucleolus|cytosol|structural constituent of ribosome|ribosome|protein binding|cytosolic small ribosomal subunit|cell differentiation|focal adhesion|nucleoplasm|extracellular exosome|viral transcription|ribonucleoprotein complex|nuclear-transcribed mRNA catabolic proces…	path:hsa03010	Ribosome
RPS2	6.73857e-44	0.972	0.998	2.25998e-39	1.84895	0.570114	-0.810679	ENSG00000140988	6187	protein_coding	ribosomal protein S2 [Source:HGNC Symbol;Acc:HGNC:10404]	GO:0003723,GO:0005634,GO:0016020,GO:0006412,GO:0003735,GO:0005840,GO:0015935,GO:0005515,GO:0022627,GO:0005654,GO:0005925,GO:0003729,GO:0005829,GO:0045296,GO:0070062,GO:0019083,GO:0019899,GO:0006413,GO:0006364,GO:0000184,GO:0006614,GO:0017134,GO:0051443,GO:1990904	RNA binding|nucleus|membrane|translation|structural constituent of ribosome|ribosome|small ribosomal subunit|protein binding|cytosolic small ribosomal subunit|nucleoplasm|focal adhesion|mRNA binding|cytosol|cadherin binding|extracellular exosome|viral transcription|enzyme binding|translational initiation|rRNA processing|nuclear-transcribed mRNA catabolic process, nonsense-mediated decay|SRP-depen…	path:hsa03010	Ribosome
RPL19	4.06092e-43	0.961	1	1.36195e-38	1.76967	0.594312	-0.750708	ENSG00000108298	6143	protein_coding	ribosomal protein L19 [Source:HGNC Symbol;Acc:HGNC:10312]	GO:0003723,GO:0016020,GO:0006412,GO:0002181,GO:0003735,GO:0005840,GO:0005515,GO:0022625,GO:0005925,GO:0005829,GO:0019083,GO:0006413,GO:0000184,GO:0006614,GO:0042788,GO:0045202,GO:0005622	RNA binding|membrane|translation|cytoplasmic translation|structural constituent of ribosome|ribosome|protein binding|cytosolic large ribosomal subunit|focal adhesion|cytosol|viral transcription|translational initiation|nuclear-transcribed mRNA catabolic process, nonsense-mediated decay|SRP-dependent cotranslational protein targeting to membrane|polysomal ribosome|synapse|intracellular	path:hsa03010	Ribosome
RPLP1	5.43905e-43	0.989	1	1.82415e-38	2.13938	0.549265	-0.864427	ENSG00000137818	6176	protein_coding	ribosomal protein lateral stalk subunit P1 [Source:HGNC Symbol;Acc:HGNC:10372]	GO:0006412,GO:0003735,GO:0005840,GO:0005515,GO:0002181,GO:0006414,GO:0006417,GO:0005925,GO:0022625,GO:0032147,GO:0005829,GO:0019083,GO:0006413,GO:0000184,GO:0043021,GO:0006614,GO:0030295,GO:0005622	translation|structural constituent of ribosome|ribosome|protein binding|cytoplasmic translation|translational elongation|regulation of translation|focal adhesion|cytosolic large ribosomal subunit|activation of protein kinase activity|cytosol|viral transcription|translational initiation|nuclear-transcribed mRNA catabolic process, nonsense-mediated decay|ribonucleoprotein complex binding|SRP-depend…	path:hsa03010	Ribosome
RPL11	8.07478e-43	0.967	1	2.70812e-38	1.80899	0.601235	-0.733999	ENSG00000142676	6135	protein_coding	ribosomal protein L11 [Source:HGNC Symbol;Acc:HGNC:10301]	GO:0003723,GO:0005634,GO:0005737,GO:0016020,GO:0006412,GO:0002181,GO:0003735,GO:0005840,GO:0005515,GO:0019843,GO:0005654,GO:0005730,GO:0006364,GO:0022625,GO:0000027,GO:0005829,GO:0070062,GO:0019083,GO:0042273,GO:0032435,GO:0006605,GO:0032991,GO:0006413,GO:0034504,GO:0000184,GO:0006614,GO:0010628,GO:0050821,GO:0031625,GO:1901796,GO:0008097,GO:1990948,GO:1904667,GO:2000059,GO:2000435,GO:0042788,GO:…	RNA binding|nucleus|cytoplasm|membrane|translation|cytoplasmic translation|structural constituent of ribosome|ribosome|protein binding|rRNA binding|nucleoplasm|nucleolus|rRNA processing|cytosolic large ribosomal subunit|ribosomal large subunit assembly|cytosol|extracellular exosome|viral transcription|ribosomal large subunit biogenesis|negative regulation of proteasomal ubiquitin-dependent protei…	path:hsa03010	Ribosome
RPS15A	2.41318e-41	0.956	1	8.09331e-37	1.80011	0.572335	-0.805068	ENSG00000134419	6210	protein_coding	ribosomal protein S15a [Source:HGNC Symbol;Acc:HGNC:10389]	GO:0003723,GO:0005737,GO:0016020,GO:0006412,GO:0003735,GO:0005840,GO:0022627,GO:0005654,GO:0005829,GO:0070062,GO:0009615,GO:0019083,GO:0005515,GO:0008284,GO:0006413,GO:0045787,GO:0000184,GO:0006614	RNA binding|cytoplasm|membrane|translation|structural constituent of ribosome|ribosome|cytosolic small ribosomal subunit|nucleoplasm|cytosol|extracellular exosome|response to virus|viral transcription|protein binding|positive regulation of cell population proliferation|translational initiation|positive regulation of cell cycle|nuclear-transcribed mRNA catabolic process, nonsense-mediated decay|SR…	path:hsa03010	Ribosome
RPLP2	3.66915e-41	0.95	1	1.23056e-36	1.6788	0.576071	-0.795682	ENSG00000177600	6181	protein_coding	ribosomal protein lateral stalk subunit P2 [Source:HGNC Symbol;Acc:HGNC:10377]	GO:0016020,GO:0006412,GO:0003735,GO:0005840,GO:0005515,GO:0006414,GO:0005925,GO:0022625,GO:0005829,GO:0070062,GO:0019083,GO:0006413,GO:0000184,GO:0006614,GO:0005622	membrane|translation|structural constituent of ribosome|ribosome|protein binding|translational elongation|focal adhesion|cytosolic large ribosomal subunit|cytosol|extracellular exosome|viral transcription|translational initiation|nuclear-transcribed mRNA catabolic process, nonsense-mediated decay|SRP-dependent cotranslational protein targeting to membrane|intracellular	path:hsa03010	Ribosome
RPL9	4.08303e-41	0.961	0.998	1.36937e-36	1.71593	0.597567	-0.742828	ENSG00000163682	6133	protein_coding	ribosomal protein L9 [Source:HGNC Symbol;Acc:HGNC:10369]	GO:0005634,GO:0016020,GO:0006412,GO:0003735,GO:0005840,GO:0005515,GO:0002181,GO:0019843,GO:0005925,GO:0022625,GO:0005829,GO:0019083,GO:0006413,GO:0003723,GO:0000184,GO:0006614,GO:0005622,GO:0016021	nucleus|membrane|translation|structural constituent of ribosome|ribosome|protein binding|cytoplasmic translation|rRNA binding|focal adhesion|cytosolic large ribosomal subunit|cytosol|viral transcription|translational initiation|RNA binding|nuclear-transcribed mRNA catabolic process, nonsense-mediated decay|SRP-dependent cotranslational protein targeting to membrane|intracellular|integral componen…	path:hsa03010	Ribosome
RPL21	4.73471e-41	0.939	1	1.58793e-36	1.75411	0.57981	-0.786349	ENSG00000122026	6144	protein_coding	ribosomal protein L21 [Source:HGNC Symbol;Acc:HGNC:10313]	GO:0003723,GO:0005737,GO:0016020,GO:0006412,GO:0005783,GO:0003735,GO:0005840,GO:0005829,GO:0022625,GO:0019083,GO:0005515,GO:0006413,GO:0000184,GO:0006614,GO:0005622	RNA binding|cytoplasm|membrane|translation|endoplasmic reticulum|structural constituent of ribosome|ribosome|cytosol|cytosolic large ribosomal subunit|viral transcription|protein binding|translational initiation|nuclear-transcribed mRNA catabolic process, nonsense-mediated decay|SRP-dependent cotranslational protein targeting to membrane|intracellular	path:hsa03010	Ribosome
RPL18A	5.48572e-41	0.934	1	1.8398e-36	1.72445	0.587812	-0.766573	ENSG00000105640	6142	protein_coding	ribosomal protein L18a [Source:HGNC Symbol;Acc:HGNC:10311]	GO:0003723,GO:0016020,GO:0006412,GO:0002181,GO:0003735,GO:0005840,GO:0005515,GO:0022625,GO:0005829,GO:0019083,GO:0006413,GO:0000184,GO:0006614,GO:0042788	RNA binding|membrane|translation|cytoplasmic translation|structural constituent of ribosome|ribosome|protein binding|cytosolic large ribosomal subunit|cytosol|viral transcription|translational initiation|nuclear-transcribed mRNA catabolic process, nonsense-mediated decay|SRP-dependent cotranslational protein targeting to membrane|polysomal ribosome	path:hsa03010	Ribosome
RPS8	9.64429e-41	0.95	1	3.2345e-36	1.73379	0.586237	-0.770444	ENSG00000142937	6202	protein_coding	ribosomal protein S8 [Source:HGNC Symbol;Acc:HGNC:10441]	GO:0003723,GO:0005634,GO:0005737,GO:0016020,GO:0006412,GO:0005783,GO:0005829,GO:0003735,GO:0005840,GO:0022627,GO:0005925,GO:0000462,GO:0005654,GO:0070062,GO:0019083,GO:1990904,GO:0005515,GO:0006413,GO:0000184,GO:0006614,GO:0005622	RNA binding|nucleus|cytoplasm|membrane|translation|endoplasmic reticulum|cytosol|structural constituent of ribosome|ribosome|cytosolic small ribosomal subunit|focal adhesion|maturation of SSU-rRNA from tricistronic rRNA transcript (SSU-rRNA, 5.8S rRNA, LSU-rRNA)|nucleoplasm|extracellular exosome|viral transcription|ribonucleoprotein complex|protein binding|translational initiation|nuclear-transcr…	path:hsa03010	Ribosome
RPS10	2.47685e-40	0.84	0.995	8.30686e-36	1.40227	0.510558	-0.969853	ENSG00000124614	6204	protein_coding	ribosomal protein S10 [Source:HGNC Symbol;Acc:HGNC:10383]	GO:0003723,GO:0005634,GO:0005737,GO:0016020,GO:0006412,GO:0005829,GO:0005840,GO:0022627,GO:0005730,GO:0005925,GO:0003735,GO:0000028,GO:0005515,GO:0005654,GO:0019083,GO:0006413,GO:0000184,GO:0006614	RNA binding|nucleus|cytoplasm|membrane|translation|cytosol|ribosome|cytosolic small ribosomal subunit|nucleolus|focal adhesion|structural constituent of ribosome|ribosomal small subunit assembly|protein binding|nucleoplasm|viral transcription|translational initiation|nuclear-transcribed mRNA catabolic process, nonsense-mediated decay|SRP-dependent cotranslational protein targeting to membrane	path:hsa03010	Ribosome
RPS28	3.59567e-40	0.956	1	1.20592e-35	1.72529	0.586082	-0.770826	ENSG00000233927	6234	protein_coding	ribosomal protein S28 [Source:HGNC Symbol;Acc:HGNC:10418]	GO:0003723,GO:0005737,GO:0006412,GO:0002181,GO:0005783,GO:0003735,GO:0005840,GO:0005829,GO:0005515,GO:0022627,GO:0042254,GO:0006364,GO:0042274,GO:0000028,GO:0005654,GO:0070062,GO:0019083,GO:0006413,GO:0030490,GO:0000184,GO:0005791,GO:0006614,GO:0098556,GO:0015935,GO:0042788,GO:0005622	RNA binding|cytoplasm|translation|cytoplasmic translation|endoplasmic reticulum|structural constituent of ribosome|ribosome|cytosol|protein binding|cytosolic small ribosomal subunit|ribosome biogenesis|rRNA processing|ribosomal small subunit biogenesis|ribosomal small subunit assembly|nucleoplasm|extracellular exosome|viral transcription|translational initiation|maturation of SSU-rRNA|nuclear-tra…	path:hsa03010	Ribosome
RPL35	8.89731e-40	0.956	1	2.98398e-35	1.55724	0.603816	-0.72782	ENSG00000136942	11224	protein_coding	ribosomal protein L35 [Source:HGNC Symbol;Acc:HGNC:10344]	GO:0003735,GO:0006412,GO:0005840,GO:0005622,GO:0003723,GO:0016020,GO:0022625,GO:0003729,GO:0005829,GO:0019083,GO:0006413,GO:0000463,GO:0005730,GO:0000184,GO:0006614	structural constituent of ribosome|translation|ribosome|intracellular|RNA binding|membrane|cytosolic large ribosomal subunit|mRNA binding|cytosol|viral transcription|translational initiation|maturation of LSU-rRNA from tricistronic rRNA transcript (SSU-rRNA, 5.8S rRNA, LSU-rRNA)|nucleolus|nuclear-transcribed mRNA catabolic process, nonsense-mediated decay|SRP-dependent cotranslational protein tar…	path:hsa03010	Ribosome
RPL28	4.90276e-38	0.989	1	1.64429e-33	1.92897	0.637653	-0.649156	ENSG00000108107	6158	protein_coding	ribosomal protein L28 [Source:HGNC Symbol;Acc:HGNC:10330]	GO:0003723,GO:0016020,GO:0006412,GO:0003735,GO:0005840,GO:0005515,GO:0022625,GO:0005829,GO:0070062,GO:0019083,GO:0006413,GO:0036464,GO:0000184,GO:0006614,GO:0030425,GO:0044297,GO:0005622	RNA binding|membrane|translation|structural constituent of ribosome|ribosome|protein binding|cytosolic large ribosomal subunit|cytosol|extracellular exosome|viral transcription|translational initiation|cytoplasmic ribonucleoprotein granule|nuclear-transcribed mRNA catabolic process, nonsense-mediated decay|SRP-dependent cotranslational protein targeting to membrane|dendrite|cell body|intracellular	path:hsa03010	Ribosome
EEF1A1	6.37952e-38	0.989	1	2.13956e-33	1.99766	0.632677	-0.660459	ENSG00000156508	1915	protein_coding	eukaryotic translation elongation factor 1 alpha 1 [Source:HGNC Symbol;Acc:HGNC:3189]	GO:0003723,GO:0005634,GO:0005737,GO:0016020,GO:0006412,GO:0000166,GO:0003924,GO:0005525,GO:0005615,GO:0005829,GO:0005886,GO:0005515,GO:0003746,GO:0006414,GO:0000049,GO:0005730,GO:0005576,GO:0070062,GO:0019901,GO:0032587,GO:0043312,GO:0034774,GO:1904813,GO:0030864,GO:0019900,GO:0071364,GO:1904714,GO:0005853,GO:1900022,GO:0098574	RNA binding|nucleus|cytoplasm|membrane|translation|nucleotide binding|GTPase activity|GTP binding|extracellular space|cytosol|plasma membrane|protein binding|translation elongation factor activity|translational elongation|tRNA binding|nucleolus|extracellular region|extracellular exosome|protein kinase binding|ruffle membrane|neutrophil degranulation|secretory granule lumen|ficolin-1-rich granule …	path:hsa03013,path:hsa05134	RNA transport|Legionellosis
RPS3	2.12291e-37	0.972	1	7.11983e-33	1.83461	0.593151	-0.753529	ENSG00000149273	6188	protein_coding	ribosomal protein S3 [Source:HGNC Symbol;Acc:HGNC:10420]	GO:0003723,GO:0005634,GO:0005737,GO:0016020,GO:0006412,GO:0006413,GO:0005783,GO:0005829,GO:0005743,GO:0016829,GO:0003677,GO:0005739,GO:0005759,GO:0003735,GO:0005840,GO:0051301,GO:0005886,GO:0015935,GO:0005856,GO:0005515,GO:0006281,GO:0006974,GO:0007049,GO:0006915,GO:0022627,GO:0051536,GO:0005730,GO:0005925,GO:0008017,GO:0005819,GO:0007059,GO:0003729,GO:0140078,GO:0005654,GO:0070062,GO:0019901,GO:…	RNA binding|nucleus|cytoplasm|membrane|translation|translational initiation|endoplasmic reticulum|cytosol|mitochondrial inner membrane|lyase activity|DNA binding|mitochondrion|mitochondrial matrix|structural constituent of ribosome|ribosome|cell division|plasma membrane|small ribosomal subunit|cytoskeleton|protein binding|DNA repair|cellular response to DNA damage stimulus|cell cycle|apoptotic pr…	path:hsa03010	Ribosome
RPL27	3.0215e-37	0.912	0.995	1.01335e-32	1.40283	0.563878	-0.826545	ENSG00000131469	6155	protein_coding	ribosomal protein L27 [Source:HGNC Symbol;Acc:HGNC:10328]	GO:0003723,GO:0005634,GO:0005737,GO:0016020,GO:0006412,GO:0005783,GO:0003735,GO:0005840,GO:0005829,GO:0005515,GO:0005925,GO:0006364,GO:0022625,GO:0070062,GO:0019083,GO:0006413,GO:1990904,GO:0000184,GO:0005791,GO:0006614,GO:0098556,GO:0005622	RNA binding|nucleus|cytoplasm|membrane|translation|endoplasmic reticulum|structural constituent of ribosome|ribosome|cytosol|protein binding|focal adhesion|rRNA processing|cytosolic large ribosomal subunit|extracellular exosome|viral transcription|translational initiation|ribonucleoprotein complex|nuclear-transcribed mRNA catabolic process, nonsense-mediated decay|rough endoplasmic reticulum|SRP-…	path:hsa03010	Ribosome
RPL10A	1.61948e-36	0.906	0.995	5.43141e-32	1.46689	0.572048	-0.805791	ENSG00000198755	4736	protein_coding	ribosomal protein L10a [Source:HGNC Symbol;Acc:HGNC:10299]	GO:0003723,GO:0005634,GO:0016020,GO:0006412,GO:0002181,GO:0003735,GO:0005840,GO:0005515,GO:0015934,GO:0005925,GO:0022625,GO:0005829,GO:0070062,GO:0019083,GO:0006413,GO:0000184,GO:0000470,GO:0006614,GO:0042788,GO:0045471,GO:0014069	RNA binding|nucleus|membrane|translation|cytoplasmic translation|structural constituent of ribosome|ribosome|protein binding|large ribosomal subunit|focal adhesion|cytosolic large ribosomal subunit|cytosol|extracellular exosome|viral transcription|translational initiation|nuclear-transcribed mRNA catabolic process, nonsense-mediated decay|maturation of LSU-rRNA|SRP-dependent cotranslational prote…	path:hsa03010	Ribosome
RPS13	1.9033e-36	0.917	0.993	6.38328e-32	1.52603	0.573377	-0.802443	ENSG00000110700	6207	protein_coding	ribosomal protein S13 [Source:HGNC Symbol;Acc:HGNC:10386]	GO:0003735,GO:0006412,GO:0005840,GO:0003723,GO:0005634,GO:0016020,GO:0005515,GO:0022627,GO:0005730,GO:0005925,GO:0003729,GO:0005654,GO:0005829,GO:0070062,GO:0019083,GO:0006413,GO:0000184,GO:0048027,GO:0006614,GO:0033119,GO:0014069,GO:0070181,GO:0005622	structural constituent of ribosome|translation|ribosome|RNA binding|nucleus|membrane|protein binding|cytosolic small ribosomal subunit|nucleolus|focal adhesion|mRNA binding|nucleoplasm|cytosol|extracellular exosome|viral transcription|translational initiation|nuclear-transcribed mRNA catabolic process, nonsense-mediated decay|mRNA 5'-UTR binding|SRP-dependent cotranslational protein targeting to …	path:hsa03010	Ribosome
RPL27A	4.32335e-36	0.961	1	1.44996e-31	1.73937	0.640236	-0.643325	ENSG00000166441	6157	protein_coding	ribosomal protein L27a [Source:HGNC Symbol;Acc:HGNC:10329]	GO:0003723,GO:0016020,GO:0006412,GO:0005783,GO:0005829,GO:0003735,GO:0005840,GO:0005515,GO:0015934,GO:0022625,GO:0019083,GO:0006413,GO:0000184,GO:0006614,GO:0005622	RNA binding|membrane|translation|endoplasmic reticulum|cytosol|structural constituent of ribosome|ribosome|protein binding|large ribosomal subunit|cytosolic large ribosomal subunit|viral transcription|translational initiation|nuclear-transcribed mRNA catabolic process, nonsense-mediated decay|SRP-dependent cotranslational protein targeting to membrane|intracellular	path:hsa03010	Ribosome
RPL3	6.59751e-36	0.967	1	2.21267e-31	1.76162	0.588941	-0.763806	ENSG00000100316	6122	protein_coding	ribosomal protein L3 [Source:HGNC Symbol;Acc:HGNC:10332]	GO:0005730,GO:0005829,GO:0003735,GO:0006412,GO:0005840,GO:0005622,GO:0003723,GO:0005634,GO:0005737,GO:0005925,GO:0022625,GO:0000027,GO:0005515,GO:0070062,GO:0032991,GO:0019083,GO:0006413,GO:0000184,GO:0006614,GO:0008097,GO:0071353,GO:0045202	nucleolus|cytosol|structural constituent of ribosome|translation|ribosome|intracellular|RNA binding|nucleus|cytoplasm|focal adhesion|cytosolic large ribosomal subunit|ribosomal large subunit assembly|protein binding|extracellular exosome|protein-containing complex|viral transcription|translational initiation|nuclear-transcribed mRNA catabolic process, nonsense-mediated decay|SRP-dependent cotrans…	path:hsa03010	Ribosome
RPS21	8.02556e-36	0.89	0.993	2.69161e-31	1.42287	0.546247	-0.872374	ENSG00000171858	6227	protein_coding	ribosomal protein S21 [Source:HGNC Symbol;Acc:HGNC:10409]	GO:0003723,GO:0005737,GO:0006412,GO:0002181,GO:0005783,GO:0003735,GO:0005840,GO:0005829,GO:0022627,GO:0005654,GO:0019083,GO:0047485,GO:0006413,GO:0000184,GO:0005791,GO:0006614,GO:0015935,GO:0042788,GO:0000447,GO:0000461,GO:0045202,GO:0005622,GO:0005515	RNA binding|cytoplasm|translation|cytoplasmic translation|endoplasmic reticulum|structural constituent of ribosome|ribosome|cytosol|cytosolic small ribosomal subunit|nucleoplasm|viral transcription|protein N-terminus binding|translational initiation|nuclear-transcribed mRNA catabolic process, nonsense-mediated decay|rough endoplasmic reticulum|SRP-dependent cotranslational protein targeting to me…	path:hsa03010	Ribosome
RPL37	1.32651e-35	0.967	1	4.44883e-31	1.74972	0.607151	-0.719872	ENSG00000145592	6167	protein_coding	ribosomal protein L37 [Source:HGNC Symbol;Acc:HGNC:10347]	GO:0003723,GO:0006412,GO:0046872,GO:0003735,GO:0005840,GO:0019843,GO:0022625,GO:0005829,GO:0019083,GO:0006413,GO:0000184,GO:0006614,GO:0005622	RNA binding|translation|metal ion binding|structural constituent of ribosome|ribosome|rRNA binding|cytosolic large ribosomal subunit|cytosol|viral transcription|translational initiation|nuclear-transcribed mRNA catabolic process, nonsense-mediated decay|SRP-dependent cotranslational protein targeting to membrane|intracellular	path:hsa03010	Ribosome
RPL35A	1.62021e-35	0.945	0.998	5.43388e-31	1.61669	0.597169	-0.743789	ENSG00000182899	6165	protein_coding	ribosomal protein L35a [Source:HGNC Symbol;Acc:HGNC:10345]	GO:0003723,GO:0016020,GO:0006412,GO:0003735,GO:0005840,GO:0002181,GO:0000049,GO:0006364,GO:0022625,GO:0005829,GO:0070062,GO:0019083,GO:0042273,GO:0005515,GO:0006413,GO:0000184,GO:0006614,GO:0005622	RNA binding|membrane|translation|structural constituent of ribosome|ribosome|cytoplasmic translation|tRNA binding|rRNA processing|cytosolic large ribosomal subunit|cytosol|extracellular exosome|viral transcription|ribosomal large subunit biogenesis|protein binding|translational initiation|nuclear-transcribed mRNA catabolic process, nonsense-mediated decay|SRP-dependent cotranslational protein tar…	path:hsa03010	Ribosome
RPS9	6.18614e-35	0.956	0.995	2.07471e-30	1.62331	0.609908	-0.713337	ENSG00000170889	6203	protein_coding	ribosomal protein S9 [Source:HGNC Symbol;Acc:HGNC:10442]	GO:0003723,GO:0005634,GO:0005737,GO:0016020,GO:0006412,GO:0003735,GO:0005840,GO:0015935,GO:0005515,GO:0022627,GO:0019843,GO:0005730,GO:0005925,GO:0005654,GO:0005829,GO:0070062,GO:0019083,GO:1990904,GO:0008284,GO:0006413,GO:0006364,GO:0000184,GO:0006614,GO:0045182,GO:0045903,GO:0005622,GO:0045202	RNA binding|nucleus|cytoplasm|membrane|translation|structural constituent of ribosome|ribosome|small ribosomal subunit|protein binding|cytosolic small ribosomal subunit|rRNA binding|nucleolus|focal adhesion|nucleoplasm|cytosol|extracellular exosome|viral transcription|ribonucleoprotein complex|positive regulation of cell population proliferation|translational initiation|rRNA processing|nuclear-tr…	path:hsa03010	Ribosome
RPL29	1.47771e-34	0.945	1	4.95595e-30	1.5652	0.617476	-0.695544	ENSG00000162244	6159	protein_coding	ribosomal protein L29 [Source:HGNC Symbol;Acc:HGNC:10331]	GO:0003735,GO:0006412,GO:0005840,GO:0005622,GO:0003723,GO:0016020,GO:0002181,GO:0022625,GO:0008201,GO:0005829,GO:0045296,GO:0019083,GO:0006413,GO:0000184,GO:0006614,GO:0007566	structural constituent of ribosome|translation|ribosome|intracellular|RNA binding|membrane|cytoplasmic translation|cytosolic large ribosomal subunit|heparin binding|cytosol|cadherin binding|viral transcription|translational initiation|nuclear-transcribed mRNA catabolic process, nonsense-mediated decay|SRP-dependent cotranslational protein targeting to membrane|embryo implantation	path:hsa03010	Ribosome
RPL7A	2.70068e-34	0.961	0.998	9.05755e-30	1.66602	0.643703	-0.635532	ENSG00000148303	6130	protein_coding	ribosomal protein L7a [Source:HGNC Symbol;Acc:HGNC:10364]	GO:0003723,GO:0005634,GO:0005737,GO:0006412,GO:0005840,GO:0005515,GO:0003735,GO:0042254,GO:0005730,GO:0005925,GO:1990904,GO:0022625,GO:0005829,GO:0045296,GO:0019083,GO:0006413,GO:0016020,GO:0000184,GO:0000470,GO:0006614,GO:0042788	RNA binding|nucleus|cytoplasm|translation|ribosome|protein binding|structural constituent of ribosome|ribosome biogenesis|nucleolus|focal adhesion|ribonucleoprotein complex|cytosolic large ribosomal subunit|cytosol|cadherin binding|viral transcription|translational initiation|membrane|nuclear-transcribed mRNA catabolic process, nonsense-mediated decay|maturation of LSU-rRNA|SRP-dependent cotransl…	path:hsa03010	Ribosome
EEF1B2	5.76538e-34	0.807	0.993	1.93359e-29	1.16976	0.532589	-0.908905	ENSG00000114942	1933	protein_coding	eukaryotic translation elongation factor 1 beta 2 [Source:HGNC Symbol;Acc:HGNC:3208]	GO:0005737,GO:0006412,GO:0005783,GO:0005515,GO:0003746,GO:0006414,GO:0005853,GO:0005829,GO:0005085	cytoplasm|translation|endoplasmic reticulum|protein binding|translation elongation factor activity|translational elongation|eukaryotic translation elongation factor 1 complex|cytosol|guanyl-nucleotide exchange factor activity
RPL12	6.17283e-34	0.961	1	2.07024e-29	1.61984	0.617732	-0.694948	ENSG00000197958	6136	protein_coding	ribosomal protein L12 [Source:HGNC Symbol;Acc:HGNC:10302]	GO:0003723,GO:0016020,GO:0006412,GO:0003735,GO:0005840,GO:0005515,GO:0005925,GO:0022625,GO:0000027,GO:0005829,GO:0070062,GO:0019083,GO:0006413,GO:0000184,GO:0019843,GO:0006614,GO:0070180,GO:0014069,GO:0005634,GO:0005730,GO:0005737,GO:0015934	RNA binding|membrane|translation|structural constituent of ribosome|ribosome|protein binding|focal adhesion|cytosolic large ribosomal subunit|ribosomal large subunit assembly|cytosol|extracellular exosome|viral transcription|translational initiation|nuclear-transcribed mRNA catabolic process, nonsense-mediated decay|rRNA binding|SRP-dependent cotranslational protein targeting to membrane|large ri…	path:hsa03010	Ribosome
RPS6	1.86769e-33	0.917	0.998	6.26385e-29	1.66581	0.600965	-0.734646	ENSG00000137154	6194	protein_coding	ribosomal protein S6 [Source:HGNC Symbol;Acc:HGNC:10429]	GO:0003723,GO:0005634,GO:0016020,GO:0006412,GO:0005783,GO:0005829,GO:0003735,GO:0005840,GO:0005515,GO:0022627,GO:0005730,GO:0006364,GO:0042274,GO:0005654,GO:0019901,GO:0000082,GO:0000278,GO:0001890,GO:0002309,GO:0006924,GO:0007093,GO:0007369,GO:0022605,GO:0033077,GO:0042593,GO:0043066,GO:0048821,GO:0005737,GO:0005844,GO:0030425,GO:0048471,GO:0043065,GO:0019083,GO:0006413,GO:0036464,GO:1990904,GO:…	RNA binding|nucleus|membrane|translation|endoplasmic reticulum|cytosol|structural constituent of ribosome|ribosome|protein binding|cytosolic small ribosomal subunit|nucleolus|rRNA processing|ribosomal small subunit biogenesis|nucleoplasm|protein kinase binding|G1/S transition of mitotic cell cycle|mitotic cell cycle|placenta development|T cell proliferation involved in immune response|activation-…	path:hsa01521,path:hsa03010,path:hsa04066,path:hsa04150,path:hsa04151,path:hsa04371,path:hsa04714,path:hsa04910,path:hsa05205	EGFR tyrosine kinase inhibitor resistance|Ribosome|HIF-1 signaling pathway|mTOR signaling pathway|PI3K-Akt signaling pathway|Apelin signaling pathway|Thermogenesis|Insulin signaling pathway|Proteoglycans in cancer
RPL37A	6.26049e-33	0.967	1	2.09964e-28	1.60507	0.619878	-0.689944	ENSG00000197756	6168	protein_coding	ribosomal protein L37a [Source:HGNC Symbol;Acc:HGNC:10348]	GO:0003723,GO:0005634,GO:0006412,GO:0046872,GO:0003735,GO:0005840,GO:0005515,GO:0005925,GO:0005829,GO:0070062,GO:0019083,GO:0006413,GO:0000184,GO:0006614,GO:0022625,GO:0005622	RNA binding|nucleus|translation|metal ion binding|structural constituent of ribosome|ribosome|protein binding|focal adhesion|cytosol|extracellular exosome|viral transcription|translational initiation|nuclear-transcribed mRNA catabolic process, nonsense-mediated decay|SRP-dependent cotranslational protein targeting to membrane|cytosolic large ribosomal subunit|intracellular	path:hsa03010	Ribosome
UBA52	9.34037e-33	0.912	1	3.13257e-28	1.44812	0.620905	-0.687555	ENSG00000221983	7311	protein_coding	ubiquitin A-52 residue ribosomal protein fusion product 1 [Source:HGNC Symbol;Acc:HGNC:12458]	GO:0005634,GO:0005737,GO:0005783,GO:0005829,GO:0005654,GO:0005765,GO:0003735,GO:0006412,GO:0005840,GO:0005886,GO:0005615,GO:0005515,GO:0031625,GO:0022627,GO:0016567,GO:0005789,GO:0070062,GO:0044267,GO:0016197,GO:0019058,GO:0075733,GO:0010008,GO:0043657,GO:0000209,GO:0016579,GO:0031145,GO:0043488,GO:0055085,GO:0061418,GO:0070498,GO:0019083,GO:0036297,GO:0006625,GO:0002755,GO:0002756,GO:0007249,GO:…	nucleus|cytoplasm|endoplasmic reticulum|cytosol|nucleoplasm|lysosomal membrane|structural constituent of ribosome|translation|ribosome|plasma membrane|extracellular space|protein binding|ubiquitin protein ligase binding|cytosolic small ribosomal subunit|protein ubiquitination|endoplasmic reticulum membrane|extracellular exosome|cellular protein metabolic process|endosomal transport|viral life cyc…	path:hsa03010	Ribosome
RPS24	5.32049e-32	0.956	1	1.78439e-27	1.73632	0.66867	-0.580633	ENSG00000138326	6229	protein_coding	ribosomal protein S24 [Source:HGNC Symbol;Acc:HGNC:10411]	GO:0003735,GO:0006412,GO:0005840,GO:0005622,GO:0003723,GO:0005634,GO:0016020,GO:0022627,GO:0006364,GO:0042274,GO:0005654,GO:0005829,GO:0019083,GO:0006413,GO:0031369,GO:0000184,GO:0006614,GO:0034101,GO:0015935	structural constituent of ribosome|translation|ribosome|intracellular|RNA binding|nucleus|membrane|cytosolic small ribosomal subunit|rRNA processing|ribosomal small subunit biogenesis|nucleoplasm|cytosol|viral transcription|translational initiation|translation initiation factor binding|nuclear-transcribed mRNA catabolic process, nonsense-mediated decay|SRP-dependent cotranslational protein target…	path:hsa03010	Ribosome
RPL18	8.00992e-32	0.95	1	2.68637e-27	1.66829	0.628622	-0.669735	ENSG00000063177	6141	protein_coding	ribosomal protein L18 [Source:HGNC Symbol;Acc:HGNC:10310]	GO:0005634,GO:0005737,GO:0016020,GO:0006412,GO:0005783,GO:0005730,GO:0005829,GO:0002181,GO:0003735,GO:0005840,GO:0005925,GO:0022625,GO:0019083,GO:0006413,GO:0003723,GO:0000184,GO:0005791,GO:0006614,GO:0042788,GO:0005622	nucleus|cytoplasm|membrane|translation|endoplasmic reticulum|nucleolus|cytosol|cytoplasmic translation|structural constituent of ribosome|ribosome|focal adhesion|cytosolic large ribosomal subunit|viral transcription|translational initiation|RNA binding|nuclear-transcribed mRNA catabolic process, nonsense-mediated decay|rough endoplasmic reticulum|SRP-dependent cotranslational protein targeting to…	path:hsa03010	Ribosome
RPS5	5.38358e-31	0.862	0.986	1.80554e-26	1.2697	0.554538	-0.850643	ENSG00000083845	6193	protein_coding	ribosomal protein S5 [Source:HGNC Symbol;Acc:HGNC:10426]	GO:0003723,GO:0016020,GO:0006412,GO:0006413,GO:0003735,GO:0005840,GO:0015935,GO:0022627,GO:0005925,GO:0003729,GO:0000028,GO:0005654,GO:0005829,GO:0070062,GO:0019083,GO:0005515,GO:1990904,GO:0000184,GO:0019843,GO:0006614,GO:0006450	RNA binding|membrane|translation|translational initiation|structural constituent of ribosome|ribosome|small ribosomal subunit|cytosolic small ribosomal subunit|focal adhesion|mRNA binding|ribosomal small subunit assembly|nucleoplasm|cytosol|extracellular exosome|viral transcription|protein binding|ribonucleoprotein complex|nuclear-transcribed mRNA catabolic process, nonsense-mediated decay|rRNA b…	path:hsa03010	Ribosome
RPL14	2.06233e-30	0.912	1	6.91664e-26	1.53796	0.598368	-0.740895	ENSG00000188846	9045	protein_coding	ribosomal protein L14 [Source:HGNC Symbol;Acc:HGNC:10305]	GO:0003723,GO:0016020,GO:0006412,GO:0003735,GO:0005840,GO:0005515,GO:0006364,GO:0022625,GO:0005829,GO:0045296,GO:0070062,GO:0019083,GO:0042273,GO:0006413,GO:0000184,GO:0006614,GO:0014069,GO:0005622	RNA binding|membrane|translation|structural constituent of ribosome|ribosome|protein binding|rRNA processing|cytosolic large ribosomal subunit|cytosol|cadherin binding|extracellular exosome|viral transcription|ribosomal large subunit biogenesis|translational initiation|nuclear-transcribed mRNA catabolic process, nonsense-mediated decay|SRP-dependent cotranslational protein targeting to membrane|p…	path:hsa03010	Ribosome
RPL5	1.19135e-29	0.895	0.99	3.99555e-25	1.42524	0.588595	-0.764652	ENSG00000122406	6125	protein_coding	ribosomal protein L5 [Source:HGNC Symbol;Acc:HGNC:10360]	GO:0003735,GO:0006412,GO:0005840,GO:0008097,GO:0005622,GO:0003723,GO:0005634,GO:0005737,GO:0016020,GO:0005783,GO:0005730,GO:0005829,GO:0005515,GO:0019843,GO:0005654,GO:0005925,GO:0006364,GO:0022625,GO:0000027,GO:0070062,GO:0019083,GO:0042273,GO:0032991,GO:0006413,GO:1990904,GO:0000184,GO:0003730,GO:0048027,GO:0006614,GO:0010628,GO:0050821,GO:0031625,GO:1901796,GO:1990948,GO:0045727,GO:1904667,GO:…	structural constituent of ribosome|translation|ribosome|5S rRNA binding|intracellular|RNA binding|nucleus|cytoplasm|membrane|endoplasmic reticulum|nucleolus|cytosol|protein binding|rRNA binding|nucleoplasm|focal adhesion|rRNA processing|cytosolic large ribosomal subunit|ribosomal large subunit assembly|extracellular exosome|viral transcription|ribosomal large subunit biogenesis|protein-containing…	path:hsa03010	Ribosome
RPL36	9.08112e-29	0.934	0.995	3.04563e-24	1.5841	0.62332	-0.681955	ENSG00000130255	25873	protein_coding	ribosomal protein L36 [Source:HGNC Symbol;Acc:HGNC:13631]	GO:0003723,GO:0005737,GO:0016020,GO:0006412,GO:0002181,GO:0003735,GO:0005840,GO:0005829,GO:0005730,GO:0022625,GO:0019083,GO:0006413,GO:0000184,GO:0006614,GO:0042788,GO:0005622	RNA binding|cytoplasm|membrane|translation|cytoplasmic translation|structural constituent of ribosome|ribosome|cytosol|nucleolus|cytosolic large ribosomal subunit|viral transcription|translational initiation|nuclear-transcribed mRNA catabolic process, nonsense-mediated decay|SRP-dependent cotranslational protein targeting to membrane|polysomal ribosome|intracellular	path:hsa03010	Ribosome
RPL22	5.23816e-28	0.901	0.993	1.75677e-23	1.30525	0.613954	-0.703797	ENSG00000116251	6146	protein_coding	ribosomal protein L22 [Source:HGNC Symbol;Acc:HGNC:10315]	GO:0003723,GO:0005634,GO:0006412,GO:0003735,GO:0005840,GO:0005515,GO:0002181,GO:0005925,GO:0008201,GO:0005829,GO:0070062,GO:0019083,GO:0005737,GO:0006413,GO:1990904,GO:0000184,GO:0006614,GO:0022625,GO:0045182,GO:0046632,GO:0099577,GO:0098793,GO:0098978,GO:0005622	RNA binding|nucleus|translation|structural constituent of ribosome|ribosome|protein binding|cytoplasmic translation|focal adhesion|heparin binding|cytosol|extracellular exosome|viral transcription|cytoplasm|translational initiation|ribonucleoprotein complex|nuclear-transcribed mRNA catabolic process, nonsense-mediated decay|SRP-dependent cotranslational protein targeting to membrane|cytosolic lar…	path:hsa03010	Ribosome
FAU	5.60109e-28	0.95	0.998	1.87849e-23	1.63131	0.649603	-0.622369	ENSG00000149806	2197	protein_coding	FAU ubiquitin like and ribosomal protein S30 fusion [Source:HGNC Symbol;Acc:HGNC:3597]	GO:0003723,GO:0006412,GO:0003735,GO:0005840,GO:0005615,GO:0022627,GO:0005654,GO:0005829,GO:0008150,GO:0005575,GO:0019083,GO:0002227,GO:0019731,GO:0050830,GO:0061844,GO:0006413,GO:0000184,GO:0006614,GO:0015935,GO:0005622,GO:0005515	RNA binding|translation|structural constituent of ribosome|ribosome|extracellular space|cytosolic small ribosomal subunit|nucleoplasm|cytosol|biological_process|cellular_component|viral transcription|innate immune response in mucosa|antibacterial humoral response|defense response to Gram-positive bacterium|antimicrobial humoral immune response mediated by antimicrobial peptide|translational initi…	path:hsa03010	Ribosome
RPL8	9.03604e-28	0.923	0.995	3.03051e-23	1.5484	0.626349	-0.674962	ENSG00000161016	6132	protein_coding	ribosomal protein L8 [Source:HGNC Symbol;Acc:HGNC:10368]	GO:0003723,GO:0005737,GO:0016020,GO:0006412,GO:0002181,GO:0003735,GO:0005840,GO:0015934,GO:0019843,GO:0005925,GO:0022625,GO:0005829,GO:0019083,GO:0006413,GO:0000184,GO:0006614,GO:0014069,GO:0098794,GO:0042788	RNA binding|cytoplasm|membrane|translation|cytoplasmic translation|structural constituent of ribosome|ribosome|large ribosomal subunit|rRNA binding|focal adhesion|cytosolic large ribosomal subunit|cytosol|viral transcription|translational initiation|nuclear-transcribed mRNA catabolic process, nonsense-mediated decay|SRP-dependent cotranslational protein targeting to membrane|postsynaptic density|…	path:hsa03010	Ribosome
RPS15	1.03625e-27	0.956	1	3.47537e-23	1.68891	0.650188	-0.621071	ENSG00000115268	6209	protein_coding	ribosomal protein S15 [Source:HGNC Symbol;Acc:HGNC:10388]	GO:0003723,GO:0003735,GO:0006412,GO:0005840,GO:0015935,GO:0005634,GO:0016020,GO:0003677,GO:0005515,GO:0022627,GO:0005654,GO:0005925,GO:0006364,GO:0042274,GO:0000028,GO:0005829,GO:0019083,GO:0006413,GO:0000184,GO:0001649,GO:0006614,GO:0000056	RNA binding|structural constituent of ribosome|translation|ribosome|small ribosomal subunit|nucleus|membrane|DNA binding|protein binding|cytosolic small ribosomal subunit|nucleoplasm|focal adhesion|rRNA processing|ribosomal small subunit biogenesis|ribosomal small subunit assembly|cytosol|viral transcription|translational initiation|nuclear-transcribed mRNA catabolic process, nonsense-mediated de…	path:hsa03010	Ribosome
RPL24	1.22564e-27	0.934	0.998	4.11057e-23	1.53073	0.653903	-0.612852	ENSG00000114391	6152	protein_coding	ribosomal protein L24 [Source:HGNC Symbol;Acc:HGNC:10325]	GO:0005737,GO:0003723,GO:0016020,GO:0006412,GO:0005783,GO:0005829,GO:0002181,GO:0005840,GO:0003735,GO:0022625,GO:0000027,GO:1902626,GO:0045296,GO:0070062,GO:0019083,GO:0005515,GO:0006413,GO:0000184,GO:0006614,GO:0042788,GO:0007093,GO:0010458,GO:0021554,GO:0031290,GO:0060041,GO:0045202	cytoplasm|RNA binding|membrane|translation|endoplasmic reticulum|cytosol|cytoplasmic translation|ribosome|structural constituent of ribosome|cytosolic large ribosomal subunit|ribosomal large subunit assembly|assembly of large subunit precursor of preribosome|cadherin binding|extracellular exosome|viral transcription|protein binding|translational initiation|nuclear-transcribed mRNA catabolic proce…	path:hsa03010	Ribosome
RPL38	1.94074e-27	0.928	0.99	6.50887e-23	1.43239	0.60553	-0.723731	ENSG00000172809	6169	protein_coding	ribosomal protein L38 [Source:HGNC Symbol;Acc:HGNC:10349]	GO:0006412,GO:0002181,GO:0003735,GO:0005840,GO:0005925,GO:0022625,GO:0005829,GO:0019083,GO:0006413,GO:0003723,GO:0000184,GO:0006614,GO:0014069,GO:0042788,GO:0005622,GO:0001501,GO:0001503,GO:0006417,GO:0007605,GO:0034463,GO:0042474,GO:0048318,GO:0033291,GO:0045202	translation|cytoplasmic translation|structural constituent of ribosome|ribosome|focal adhesion|cytosolic large ribosomal subunit|cytosol|viral transcription|translational initiation|RNA binding|nuclear-transcribed mRNA catabolic process, nonsense-mediated decay|SRP-dependent cotranslational protein targeting to membrane|postsynaptic density|polysomal ribosome|intracellular|skeletal system develop…	path:hsa03010	Ribosome
RPS19	4.75893e-26	0.994	1	1.59605e-21	1.93135	0.643507	-0.635971	ENSG00000105372	6223	protein_coding	ribosomal protein S19 [Source:HGNC Symbol;Acc:HGNC:10402]	GO:0003723,GO:0005634,GO:0005737,GO:0016020,GO:0006412,GO:0005654,GO:0003735,GO:0005840,GO:0005829,GO:0042803,GO:0005515,GO:0000028,GO:0022627,GO:0005730,GO:0005925,GO:0006364,GO:0042274,GO:0070062,GO:0019901,GO:0050829,GO:0019083,GO:0007219,GO:0045202,GO:0061844,GO:0006413,GO:0030490,GO:0000184,GO:0031640,GO:0051262,GO:0017134,GO:0006614,GO:0002548,GO:0014069,GO:0060266,GO:0000462,GO:0007000,GO:…	RNA binding|nucleus|cytoplasm|membrane|translation|nucleoplasm|structural constituent of ribosome|ribosome|cytosol|protein homodimerization activity|protein binding|ribosomal small subunit assembly|cytosolic small ribosomal subunit|nucleolus|focal adhesion|rRNA processing|ribosomal small subunit biogenesis|extracellular exosome|protein kinase binding|defense response to Gram-negative bacterium|vi…	path:hsa03010	Ribosome
RPL6	1.92378e-25	0.95	1	6.45197e-21	1.54237	0.669042	-0.57983	ENSG00000089009	6128	protein_coding	ribosomal protein L6 [Source:HGNC Symbol;Acc:HGNC:10362]	GO:0005634,GO:0003723,GO:0005737,GO:0016020,GO:0006412,GO:0002181,GO:0005783,GO:0003735,GO:0005840,GO:0005829,GO:0005925,GO:0022625,GO:0000027,GO:0045296,GO:0019083,GO:0003677,GO:0006413,GO:0036464,GO:0006355,GO:0000184,GO:0005791,GO:0006614,GO:0042788,GO:0005622,GO:0014069,GO:0045202	nucleus|RNA binding|cytoplasm|membrane|translation|cytoplasmic translation|endoplasmic reticulum|structural constituent of ribosome|ribosome|cytosol|focal adhesion|cytosolic large ribosomal subunit|ribosomal large subunit assembly|cadherin binding|viral transcription|DNA binding|translational initiation|cytoplasmic ribonucleoprotein granule|regulation of transcription, DNA-templated|nuclear-trans…	path:hsa03010	Ribosome
MT-ND5	4.46154e-25	0.983	0.918	1.49631e-20	1.55033	2.06055	1.04303	ENSG00000198786	4540	protein_coding	mitochondrially encoded NADH:ubiquinone oxidoreductase core subunit 5 [Source:HGNC Symbol;Acc:HGNC:7461]	GO:0016020,GO:0016021,GO:0055114,GO:0005743,GO:0005739,GO:0070469,GO:0008137,GO:0042773,GO:0006120,GO:0032981,GO:0005747,GO:0003954,GO:0001666,GO:0010243,GO:0042542,GO:0043005	membrane|integral component of membrane|oxidation-reduction process|mitochondrial inner membrane|mitochondrion|respirasome|NADH dehydrogenase (ubiquinone) activity|ATP synthesis coupled electron transport|mitochondrial electron transport, NADH to ubiquinone|mitochondrial respiratory chain complex I assembly|mitochondrial respiratory chain complex I|NADH dehydrogenase activity|response to hypoxia|…
MT-ND4	5.84734e-25	1	0.962	1.96108e-20	1.90822	1.96077	0.971417	ENSG00000198886	4538	protein_coding	mitochondrially encoded NADH:ubiquinone oxidoreductase core subunit 4 [Source:HGNC Symbol;Acc:HGNC:7459]	GO:0016020,GO:0016021,GO:0055114,GO:0005739,GO:0006120,GO:0070469,GO:0008137,GO:0009060,GO:0031966,GO:0042773,GO:0005747,GO:0003954,GO:0048039,GO:0001666,GO:0001701,GO:0007568,GO:0021549,GO:0035094,GO:0045471,GO:0032981,GO:0005743,GO:0015990	membrane|integral component of membrane|oxidation-reduction process|mitochondrion|mitochondrial electron transport, NADH to ubiquinone|respirasome|NADH dehydrogenase (ubiquinone) activity|aerobic respiration|mitochondrial membrane|ATP synthesis coupled electron transport|mitochondrial respiratory chain complex I|NADH dehydrogenase activity|ubiquinone binding|response to hypoxia|in utero embryonic…
RPS7	1.36249e-24	0.934	1	4.56952e-20	1.62226	0.658958	-0.601742	ENSG00000171863	6201	protein_coding	ribosomal protein S7 [Source:HGNC Symbol;Acc:HGNC:10440]	GO:0003723,GO:0005634,GO:0005737,GO:0016020,GO:0006412,GO:0003735,GO:0005840,GO:0005856,GO:0005515,GO:0022627,GO:0005730,GO:0005925,GO:0006364,GO:0005813,GO:0005815,GO:0042274,GO:0032040,GO:0005654,GO:0005829,GO:0019901,GO:0032991,GO:0019083,GO:0006413,GO:1990904,GO:0000184,GO:0003730,GO:0048027,GO:0006614,GO:0010628,GO:0050821,GO:1990948,GO:1904667,GO:2000059,GO:1902255,GO:0005622,GO:0001843,GO:…	RNA binding|nucleus|cytoplasm|membrane|translation|structural constituent of ribosome|ribosome|cytoskeleton|protein binding|cytosolic small ribosomal subunit|nucleolus|focal adhesion|rRNA processing|centrosome|microtubule organizing center|ribosomal small subunit biogenesis|small-subunit processome|nucleoplasm|cytosol|protein kinase binding|protein-containing complex|viral transcription|translati…	path:hsa03010	Ribosome
MALAT1	6.23897e-23	1	1	2.09243e-18	2.68783	1.50369	0.588507	ENSG00000251562	378938	lncRNA	metastasis associated lung adenocarcinoma transcript 1 [Source:HGNC Symbol;Acc:HGNC:29665]
TMSB4X	1.85848e-22	0.989	1	6.23296e-18	2.10615	0.667927	-0.582239	ENSG00000205542	7114	protein_coding	thymosin beta 4 X-linked [Source:HGNC Symbol;Acc:HGNC:11881]	GO:0003723,GO:0005737,GO:0007015,GO:0003779,GO:0005856,GO:0005515,GO:0005576,GO:0003785,GO:0030334,GO:0042989,GO:0002576,GO:0005829,GO:0031093,GO:0005634,GO:0019899,GO:0043536,GO:2001171,GO:0033209,GO:0007253,GO:0032088,GO:0050727,GO:1901222,GO:1901223,GO:1903026,GO:1905273,GO:2000483,GO:2001028	RNA binding|cytoplasm|actin filament organization|actin binding|cytoskeleton|protein binding|extracellular region|actin monomer binding|regulation of cell migration|sequestering of actin monomers|platelet degranulation|cytosol|platelet alpha granule lumen|nucleus|enzyme binding|positive regulation of blood vessel endothelial cell migration|positive regulation of ATP biosynthetic process|tumor nec…	path:hsa04810	Regulation of actin cytoskeleton
MT-CO1	3.93161e-22	1	0.969	1.31858e-17	2.03241	2.04991	1.03556	ENSG00000198804	4512	protein_coding	mitochondrially encoded cytochrome c oxidase I [Source:HGNC Symbol;Acc:HGNC:7419]	GO:0016020,GO:0016021,GO:0046872,GO:0016491,GO:0055114,GO:0005743,GO:0005739,GO:0005515,GO:1902600,GO:0070469,GO:0020037,GO:0004129,GO:0022900,GO:0009060,GO:0006123,GO:0005751,GO:0015990,GO:0005750,GO:0006119,GO:0006979,GO:0007568,GO:0021549,GO:0046688,GO:0051602,GO:0045277	membrane|integral component of membrane|metal ion binding|oxidoreductase activity|oxidation-reduction process|mitochondrial inner membrane|mitochondrion|protein binding|proton transmembrane transport|respirasome|heme binding|cytochrome-c oxidase activity|electron transport chain|aerobic respiration|mitochondrial electron transport, cytochrome c to oxygen|mitochondrial respiratory chain complex IV…
TOMM7	1.81406e-21	0.779	0.971	6.08399e-17	0.942033	0.597762	-0.742357	ENSG00000196683	54543	protein_coding	translocase of outer mitochondrial membrane 7 [Source:HGNC Symbol;Acc:HGNC:21648]	GO:0016020,GO:0016021,GO:0015031,GO:0005739,GO:0005515,GO:0005741,GO:0005742,GO:0030150,GO:1903955,GO:0016236,GO:0031647,GO:0098779,GO:0008320,GO:0006626	membrane|integral component of membrane|protein transport|mitochondrion|protein binding|mitochondrial outer membrane|mitochondrial outer membrane translocase complex|protein import into mitochondrial matrix|positive regulation of protein targeting to mitochondrion|macroautophagy|regulation of protein stability|positive regulation of mitophagy in response to mitochondrial depolarization|protein tr…	path:hsa04137	Mitophagy - animal
MT-ND2	2.55929e-21	0.994	0.983	8.58334e-17	1.86	1.83088	0.872537	ENSG00000198763	4536	protein_coding	mitochondrially encoded NADH:ubiquinone oxidoreductase core subunit 2 [Source:HGNC Symbol;Acc:HGNC:7456]	GO:0016020,GO:0016021,GO:0016491,GO:0055114,GO:0005743,GO:0005739,GO:0006120,GO:0070469,GO:0008137,GO:0032981,GO:0005747,GO:0019901,GO:0035255,GO:0072593,GO:0014069	membrane|integral component of membrane|oxidoreductase activity|oxidation-reduction process|mitochondrial inner membrane|mitochondrion|mitochondrial electron transport, NADH to ubiquinone|respirasome|NADH dehydrogenase (ubiquinone) activity|mitochondrial respiratory chain complex I assembly|mitochondrial respiratory chain complex I|protein kinase binding|ionotropic glutamate receptor binding|reac…
RPL36A	4.50669e-21	0.707	0.935	1.51145e-16	0.742985	0.549529	-0.863733	ENSG00000241343	6173	protein_coding	ribosomal protein L36a [Source:HGNC Symbol;Acc:HGNC:10359]	GO:0005783,GO:0005829,GO:0003735,GO:0006412,GO:0005840,GO:0005886,GO:0005622,GO:0003723,GO:0005737,GO:0002181,GO:0022625,GO:0019083,GO:0005515,GO:0006413,GO:0000184,GO:0006614,GO:0042788	endoplasmic reticulum|cytosol|structural constituent of ribosome|translation|ribosome|plasma membrane|intracellular|RNA binding|cytoplasm|cytoplasmic translation|cytosolic large ribosomal subunit|viral transcription|protein binding|translational initiation|nuclear-transcribed mRNA catabolic process, nonsense-mediated decay|SRP-dependent cotranslational protein targeting to membrane|polysomal ribo…	path:hsa03010	Ribosome
RPL15	4.83184e-21	0.95	1	1.6205e-16	1.6494	0.685009	-0.545805	ENSG00000174748	6138	protein_coding	ribosomal protein L15 [Source:HGNC Symbol;Acc:HGNC:10306]	GO:0005634,GO:0003723,GO:0016020,GO:0006412,GO:0003735,GO:0005840,GO:0005515,GO:0002181,GO:0022625,GO:0005829,GO:0045296,GO:0019083,GO:0006413,GO:0000184,GO:0006614,GO:0005622	nucleus|RNA binding|membrane|translation|structural constituent of ribosome|ribosome|protein binding|cytoplasmic translation|cytosolic large ribosomal subunit|cytosol|cadherin binding|viral transcription|translational initiation|nuclear-transcribed mRNA catabolic process, nonsense-mediated decay|SRP-dependent cotranslational protein targeting to membrane|intracellular	path:hsa03010	Ribosome
RPLP0	5.22115e-21	0.89	0.983	1.75107e-16	1.24485	0.583376	-0.777502	ENSG00000089157	6175	protein_coding	ribosomal protein lateral stalk subunit P0 [Source:HGNC Symbol;Acc:HGNC:10371]	GO:0003723,GO:0005634,GO:0005737,GO:0016020,GO:0006412,GO:0005783,GO:0005829,GO:0005840,GO:0005515,GO:0002181,GO:0003735,GO:0042254,GO:0005925,GO:0022625,GO:0000027,GO:0070062,GO:0019083,GO:1990904,GO:0035722,GO:0006413,GO:0036464,GO:0000184,GO:0006614,GO:0070180,GO:0014069,GO:0098794,GO:0005622	RNA binding|nucleus|cytoplasm|membrane|translation|endoplasmic reticulum|cytosol|ribosome|protein binding|cytoplasmic translation|structural constituent of ribosome|ribosome biogenesis|focal adhesion|cytosolic large ribosomal subunit|ribosomal large subunit assembly|extracellular exosome|viral transcription|ribonucleoprotein complex|interleukin-12-mediated signaling pathway|translational initiati…	path:hsa03010	Ribosome
MT-ND1	1.75144e-20	0.994	0.959	5.874e-16	1.90737	1.86898	0.902251	ENSG00000198888	4535	protein_coding	mitochondrially encoded NADH:ubiquinone oxidoreductase core subunit 1 [Source:HGNC Symbol;Acc:HGNC:7455]	GO:0016020,GO:0016021,GO:0055114,GO:0005743,GO:0005739,GO:0005515,GO:0070469,GO:0009060,GO:0031966,GO:0008137,GO:0005747,GO:0003954,GO:0006120,GO:0032981,GO:0014070,GO:0033194,GO:0042493,GO:0030425,GO:0043025	membrane|integral component of membrane|oxidation-reduction process|mitochondrial inner membrane|mitochondrion|protein binding|respirasome|aerobic respiration|mitochondrial membrane|NADH dehydrogenase (ubiquinone) activity|mitochondrial respiratory chain complex I|NADH dehydrogenase activity|mitochondrial electron transport, NADH to ubiquinone|mitochondrial respiratory chain complex I assembly|re…
MT-ATP6	2.72214e-20	1	0.978	9.12951e-16	2.19513	1.89277	0.920503	ENSG00000198899	4508	protein_coding	mitochondrially encoded ATP synthase membrane subunit 6 [Source:HGNC Symbol;Acc:HGNC:7414]	GO:0016020,GO:0016021,GO:0005743,GO:0005739,GO:0006811,GO:0015078,GO:0015986,GO:0005515,GO:0016887,GO:0045263,GO:0006754,GO:0046933,GO:0022857,GO:0042407,GO:0042776,GO:0005753,GO:0007568,GO:0055093,GO:0045259	membrane|integral component of membrane|mitochondrial inner membrane|mitochondrion|ion transport|proton transmembrane transporter activity|ATP synthesis coupled proton transport|protein binding|ATPase activity|proton-transporting ATP synthase complex, coupling factor F(o)|ATP biosynthetic process|proton-transporting ATP synthase activity, rotational mechanism|transmembrane transporter activity|cr…
RPS11	5.04371e-20	0.906	0.995	1.69156e-15	1.42217	0.684764	-0.546321	ENSG00000142534	6205	protein_coding	ribosomal protein S11 [Source:HGNC Symbol;Acc:HGNC:10384]	GO:0003723,GO:0005737,GO:0016020,GO:0006412,GO:0003735,GO:0005840,GO:0005515,GO:0022627,GO:0019843,GO:0005730,GO:0005925,GO:0005654,GO:0005829,GO:0070062,GO:0019083,GO:0006413,GO:0000184,GO:0006614,GO:0005622	RNA binding|cytoplasm|membrane|translation|structural constituent of ribosome|ribosome|protein binding|cytosolic small ribosomal subunit|rRNA binding|nucleolus|focal adhesion|nucleoplasm|cytosol|extracellular exosome|viral transcription|translational initiation|nuclear-transcribed mRNA catabolic process, nonsense-mediated decay|SRP-dependent cotranslational protein targeting to membrane|intracell…	path:hsa03010	Ribosome
NACA	1.04566e-19	0.917	0.988	3.50695e-15	1.40075	0.682561	-0.550969	ENSG00000196531	4666	protein_coding	nascent polypeptide associated complex subunit alpha [Source:HGNC Symbol;Acc:HGNC:7629]	GO:0005854,GO:0005634,GO:0005737,GO:0003677,GO:0015031,GO:0005515,GO:0070062,GO:0003713,GO:0006412,GO:0043403,GO:2000138,GO:0010664,GO:0061384,GO:0003231,GO:0048633,GO:0048742,GO:1901227,GO:1901228	nascent polypeptide-associated complex|nucleus|cytoplasm|DNA binding|protein transport|protein binding|extracellular exosome|transcription coactivator activity|translation|skeletal muscle tissue regeneration|positive regulation of cell proliferation involved in heart morphogenesis|negative regulation of striated muscle cell apoptotic process|heart trabecula morphogenesis|cardiac ventricle develop…	path:hsa04928	Parathyroid hormone synthesis, secretion and action
MT-CYB	1.58595e-19	0.989	0.969	5.31897e-15	2.02034	1.88437	0.914079	ENSG00000198727	4519	protein_coding	mitochondrially encoded cytochrome b [Source:HGNC Symbol;Acc:HGNC:7427]	GO:0016020,GO:0016021,GO:0046872,GO:0055114,GO:0016491,GO:0005743,GO:0005739,GO:0070469,GO:0009055,GO:0022904,GO:0008121,GO:0006122,GO:0044877,GO:0001666,GO:0007584,GO:0009408,GO:0009636,GO:0009725,GO:0010243,GO:0014070,GO:0015990,GO:0031100,GO:0033590,GO:0033762,GO:0042493,GO:0042538,GO:0045471,GO:0046686,GO:0046688,GO:0046689,GO:0051592,GO:0055093,GO:0005750,GO:0009535,GO:0031305,GO:0032991,GO:…	membrane|integral component of membrane|metal ion binding|oxidation-reduction process|oxidoreductase activity|mitochondrial inner membrane|mitochondrion|respirasome|electron transfer activity|respiratory electron transport chain|ubiquinol-cytochrome-c reductase activity|mitochondrial electron transport, ubiquinol to cytochrome c|protein-containing complex binding|response to hypoxia|response to n…
RPSA	3.32295e-19	0.884	0.983	1.11445e-14	1.3121	0.636746	-0.65121	ENSG00000168028	3921	protein_coding	ribosomal protein SA [Source:HGNC Symbol;Acc:HGNC:6502]	GO:0003723,GO:0005634,GO:0005737,GO:0016020,GO:0006412,GO:0007155,GO:0003735,GO:0005840,GO:0005886,GO:0015935,GO:0005515,GO:0002181,GO:0005055,GO:0043236,GO:0000028,GO:0022627,GO:0046718,GO:0043022,GO:0005654,GO:0005829,GO:0070062,GO:0016032,GO:0019083,GO:0006413,GO:0001618,GO:0000184,GO:0006614,GO:0005622	RNA binding|nucleus|cytoplasm|membrane|translation|cell adhesion|structural constituent of ribosome|ribosome|plasma membrane|small ribosomal subunit|protein binding|cytoplasmic translation|laminin receptor activity|laminin binding|ribosomal small subunit assembly|cytosolic small ribosomal subunit|viral entry into host cell|ribosome binding|nucleoplasm|cytosol|extracellular exosome|viral process|v…	path:hsa03010	Ribosome
RPL31	7.02071e-18	0.779	0.974	2.3546e-13	0.94915	0.626407	-0.674827	ENSG00000071082	6160	protein_coding	ribosomal protein L31 [Source:HGNC Symbol;Acc:HGNC:10334]	GO:0003723,GO:0016020,GO:0006412,GO:0002181,GO:0003735,GO:0005840,GO:0005925,GO:0022625,GO:0005829,GO:0070062,GO:0019083,GO:0005515,GO:0006413,GO:0000184,GO:0006614,GO:0042788,GO:0005622	RNA binding|membrane|translation|cytoplasmic translation|structural constituent of ribosome|ribosome|focal adhesion|cytosolic large ribosomal subunit|cytosol|extracellular exosome|viral transcription|protein binding|translational initiation|nuclear-transcribed mRNA catabolic process, nonsense-mediated decay|SRP-dependent cotranslational protein targeting to membrane|polysomal ribosome|intracellul…	path:hsa03010	Ribosome
MT-CO3	7.11616e-17	1	0.964	2.38662e-12	2.03558	1.83608	0.876625	ENSG00000198938	4514	protein_coding	mitochondrially encoded cytochrome c oxidase III [Source:HGNC Symbol;Acc:HGNC:7422]	GO:0016020,GO:0016021,GO:0005743,GO:0005739,GO:0005515,GO:1902600,GO:0055085,GO:0022904,GO:0004129,GO:0009060,GO:0006123,GO:0045277,GO:0009055,GO:0015002,GO:0015453,GO:0008535,GO:0019646	membrane|integral component of membrane|mitochondrial inner membrane|mitochondrion|protein binding|proton transmembrane transport|transmembrane transport|respiratory electron transport chain|cytochrome-c oxidase activity|aerobic respiration|mitochondrial electron transport, cytochrome c to oxygen|respiratory chain complex IV|electron transfer activity|heme-copper terminal oxidase activity|oxidore…
RACK1	1.51141e-16	0.878	0.981	5.06896e-12	1.23333	0.689603	-0.536163	ENSG00000204628	10399	protein_coding	receptor for activated C kinase 1 [Source:HGNC Symbol;Acc:HGNC:4399]	GO:0005515,GO:0005829,GO:0005654,GO:0003723,GO:0005634,GO:0005737,GO:0016020,GO:0016567,GO:0005739,GO:0005840,GO:0005886,GO:0042995,GO:0007049,GO:0048511,GO:0006915,GO:0007275,GO:0048471,GO:0043022,GO:0030425,GO:0030496,GO:0043547,GO:0022627,GO:0045296,GO:2000114,GO:0043204,GO:0070062,GO:0001934,GO:0001891,GO:0042169,GO:0040008,GO:0060090,GO:0006417,GO:0030178,GO:0030335,GO:0043065,GO:0016032,GO:…	protein binding|cytosol|nucleoplasm|RNA binding|nucleus|cytoplasm|membrane|protein ubiquitination|mitochondrion|ribosome|plasma membrane|cell projection|cell cycle|rhythmic process|apoptotic process|multicellular organism development|perinuclear region of cytoplasm|ribosome binding|dendrite|midbody|positive regulation of GTPase activity|cytosolic small ribosomal subunit|cadherin binding|regulatio…	path:hsa05162	Measles
MZT2B	8.52271e-16	0.497	0.832	2.85835e-11	0.037302	0.713037	-0.487952	ENSG00000152082	80097	protein_coding	mitotic spindle organizing protein 2B [Source:HGNC Symbol;Acc:HGNC:25886]	GO:0005813,GO:0005829,GO:0005654,GO:0005737,GO:0005856,GO:0005515,GO:0005815,GO:0005819,GO:0008274	centrosome|cytosol|nucleoplasm|cytoplasm|cytoskeleton|protein binding|microtubule organizing center|spindle|gamma-tubulin ring complex
RPL13A	9.84197e-16	0.978	1	3.3008e-11	1.68993	0.735888	-0.442443	ENSG00000142541	23521	protein_coding	ribosomal protein L13a [Source:HGNC Symbol;Acc:HGNC:10304]	GO:0003723,GO:0005634,GO:0005737,GO:0016020,GO:0006412,GO:0003735,GO:0005840,GO:0015934,GO:0005730,GO:0005925,GO:0022625,GO:0003729,GO:0005829,GO:0006417,GO:0017148,GO:0071346,GO:0019083,GO:1990904,GO:0006413,GO:0000184,GO:0097452,GO:0006614,GO:1901194	RNA binding|nucleus|cytoplasm|membrane|translation|structural constituent of ribosome|ribosome|large ribosomal subunit|nucleolus|focal adhesion|cytosolic large ribosomal subunit|mRNA binding|cytosol|regulation of translation|negative regulation of translation|cellular response to interferon-gamma|viral transcription|ribonucleoprotein complex|translational initiation|nuclear-transcribed mRNA catab…	path:hsa03010	Ribosome
COMMD6	1.16792e-15	0.597	0.885	3.91697e-11	0.367167	0.628024	-0.671107	ENSG00000188243	170622	protein_coding	COMM domain containing 6 [Source:HGNC Symbol;Acc:HGNC:24015]	GO:0005634,GO:0005737,GO:0005515,GO:0051059,GO:0032088	nucleus|cytoplasm|protein binding|NF-kappaB binding|negative regulation of NF-kappaB transcription factor activity
MYL12B	1.94809e-15	0.646	0.918	6.53351e-11	0.507973	0.656013	-0.608205	ENSG00000118680	103910	protein_coding	myosin light chain 12B [Source:HGNC Symbol;Acc:HGNC:29827]	GO:0046872,GO:0005509,GO:0016459,GO:0005515,GO:0005829,GO:0070062,GO:0006936,GO:0099738	metal ion binding|calcium ion binding|myosin complex|protein binding|cytosol|extracellular exosome|muscle contraction|cell cortex region	path:hsa04510,path:hsa04530,path:hsa04611,path:hsa04670,path:hsa04810	Focal adhesion|Tight junction|Platelet activation|Leukocyte transendothelial migration|Regulation of actin cytoskeleton
COX7C	3.46297e-15	0.691	0.933	1.16141e-10	0.680316	0.646729	-0.628766	ENSG00000127184	1350	protein_coding	cytochrome c oxidase subunit 7C [Source:HGNC Symbol;Acc:HGNC:2292]	GO:0016020,GO:0016021,GO:0005743,GO:0005739,GO:1902600,GO:0004129,GO:0006123,GO:0006091,GO:0022900	membrane|integral component of membrane|mitochondrial inner membrane|mitochondrion|proton transmembrane transport|cytochrome-c oxidase activity|mitochondrial electron transport, cytochrome c to oxygen|generation of precursor metabolites and energy|electron transport chain	path:hsa00190,path:hsa04260,path:hsa04714,path:hsa04932,path:hsa05010,path:hsa05012,path:hsa05016	Oxidative phosphorylation|Cardiac muscle contraction|Thermogenesis|Non-alcoholic fatty liver disease (NAFLD)|Alzheimer disease|Parkinson disease|Huntington disease
PFDN5	6.64499e-15	0.779	0.964	2.2286e-10	0.945873	0.704354	-0.505628	ENSG00000123349	5204	protein_coding	prefoldin subunit 5 [Source:HGNC Symbol;Acc:HGNC:8869]	GO:0090090,GO:0005634,GO:0005737,GO:0006457,GO:0005515,GO:0051082,GO:0016272,GO:0003714,GO:0045892,GO:0006355,GO:0060041	negative regulation of canonical Wnt signaling pathway|nucleus|cytoplasm|protein folding|protein binding|unfolded protein binding|prefoldin complex|transcription corepressor activity|negative regulation of transcription, DNA-templated|regulation of transcription, DNA-templated|retina development in camera-type eye
MT-ND3	1.13097e-14	0.994	0.952	3.79305e-10	1.95377	1.75296	0.809789	ENSG00000198840	4537	protein_coding	mitochondrially encoded NADH:ubiquinone oxidoreductase core subunit 3 [Source:HGNC Symbol;Acc:HGNC:7458]	GO:0016020,GO:0016021,GO:0055114,GO:0005739,GO:0005515,GO:0070469,GO:0008137,GO:0031966,GO:0005747,GO:0006120,GO:0032981,GO:0005743,GO:0006979,GO:0009642,GO:0009725,GO:0071385	membrane|integral component of membrane|oxidation-reduction process|mitochondrion|protein binding|respirasome|NADH dehydrogenase (ubiquinone) activity|mitochondrial membrane|mitochondrial respiratory chain complex I|mitochondrial electron transport, NADH to ubiquinone|mitochondrial respiratory chain complex I assembly|mitochondrial inner membrane|response to oxidative stress|response to light int…
NSD3	1.46824e-14	0.569	0.573	4.92419e-10	-0.116527	1.68054	0.748922	ENSG00000147548	54904	protein_coding	nuclear receptor binding SET domain protein 3 [Source:HGNC Symbol;Acc:HGNC:12767]	GO:0005634,GO:0046872,GO:0016740,GO:0008168,GO:0032259,GO:0006325,GO:0005694,GO:0005515,GO:0010452,GO:0003713,GO:0045893,GO:0018024,GO:0006355,GO:0034968,GO:0005654,GO:0000785,GO:2001255,GO:0046975,GO:0016571	nucleus|metal ion binding|transferase activity|methyltransferase activity|methylation|chromatin organization|chromosome|protein binding|histone H3-K36 methylation|transcription coactivator activity|positive regulation of transcription, DNA-templated|histone-lysine N-methyltransferase activity|regulation of transcription, DNA-templated|histone lysine methylation|nucleoplasm|chromatin|positive regu…	path:hsa00310	Lysine degradation
FUS	1.68437e-14	0.762	0.765	5.64904e-10	0.506688	1.68481	0.752584	ENSG00000089280	2521	protein_coding	FUS RNA binding protein [Source:HGNC Symbol;Acc:HGNC:4010]	GO:0003676,GO:0003723,GO:0008380,GO:0005634,GO:0046872,GO:0005654,GO:0006355,GO:0003677,GO:1903508,GO:0005515,GO:0042802,GO:0003682,GO:0051260,GO:0006357,GO:0043484,GO:0000398,GO:1905168,GO:0003713,GO:0003730,GO:0030331,GO:0031489,GO:0035255,GO:0046965,GO:0046966,GO:0010467,GO:0048255,GO:0071277,GO:0005737,GO:0005844,GO:0030425,GO:0043025,GO:0043197,GO:0043204,GO:0044327,GO:0048471	nucleic acid binding|RNA binding|RNA splicing|nucleus|metal ion binding|nucleoplasm|regulation of transcription, DNA-templated|DNA binding|positive regulation of nucleic acid-templated transcription|protein binding|identical protein binding|chromatin binding|protein homooligomerization|regulation of transcription by RNA polymerase II|regulation of RNA splicing|mRNA splicing, via spliceosome|posit…	path:hsa05202	Transcriptional misregulation in cancer
OST4	2.69029e-14	0.591	0.882	9.02268e-10	0.354908	0.690237	-0.534836	ENSG00000228474	100128731	protein_coding	oligosaccharyltransferase complex subunit 4, non-catalytic [Source:HGNC Symbol;Acc:HGNC:32483]	GO:0016020,GO:0016021,GO:0005783,GO:0005789,GO:0006486,GO:0018279,GO:0008250	membrane|integral component of membrane|endoplasmic reticulum|endoplasmic reticulum membrane|protein glycosylation|protein N-linked glycosylation via asparagine|oligosaccharyltransferase complex
MT-CO2	3.25472e-14	1	0.957	1.09157e-09	2.02498	1.70262	0.767759	ENSG00000198712	4513	protein_coding	mitochondrially encoded cytochrome c oxidase II [Source:HGNC Symbol;Acc:HGNC:7421]	GO:0016020,GO:0016021,GO:0046872,GO:0055114,GO:0016491,GO:0022900,GO:0005743,GO:0005739,GO:0005515,GO:1902600,GO:0070469,GO:0004129,GO:0005507,GO:0006123,GO:0045277,GO:0007595,GO:0009409,GO:0010729,GO:0010940,GO:0042773,GO:2001171	membrane|integral component of membrane|metal ion binding|oxidation-reduction process|oxidoreductase activity|electron transport chain|mitochondrial inner membrane|mitochondrion|protein binding|proton transmembrane transport|respirasome|cytochrome-c oxidase activity|copper ion binding|mitochondrial electron transport, cytochrome c to oxygen|respiratory chain complex IV|lactation|response to cold|…
SRSF7	7.15926e-14	0.934	0.873	2.40107e-09	1.05736	1.6632	0.733966	ENSG00000115875	6432	protein_coding	serine and arginine rich splicing factor 7 [Source:HGNC Symbol;Acc:HGNC:10789]	GO:0003676,GO:0003723,GO:0006397,GO:0008380,GO:0051028,GO:0005634,GO:0005737,GO:0008270,GO:0046872,GO:0005654,GO:0005515,GO:0000381,GO:0070062,GO:0006406,GO:0016607,GO:0006405,GO:0031124,GO:0019904,GO:0048025,GO:0000398,GO:0045292,GO:1990830	nucleic acid binding|RNA binding|mRNA processing|RNA splicing|mRNA transport|nucleus|cytoplasm|zinc ion binding|metal ion binding|nucleoplasm|protein binding|regulation of alternative mRNA splicing, via spliceosome|extracellular exosome|mRNA export from nucleus|nuclear speck|RNA export from nucleus|mRNA 3'-end processing|protein domain specific binding|negative regulation of mRNA splicing, via sp…	path:hsa03040,path:hsa05168	Spliceosome|Herpes simplex infection
SFRP4	1.06418e-13	0.586	0.312	3.56903e-09	-0.58436	2.21754	1.14896	ENSG00000106483	6424	protein_coding	secreted frizzled related protein 4 [Source:HGNC Symbol;Acc:HGNC:10778]	GO:0005615,GO:0010628,GO:0008285,GO:0043065,GO:0043433,GO:0005737,GO:0090090,GO:0005634,GO:0005576,GO:0007275,GO:0016055,GO:0030154,GO:0060070,GO:0017147,GO:0060349,GO:0005515,GO:0035567,GO:0009986,GO:0002092,GO:0030178,GO:0009725,GO:0030510,GO:0045606,GO:0055062,GO:0090263,GO:1902174,GO:2000051,GO:2000119	extracellular space|positive regulation of gene expression|negative regulation of cell population proliferation|positive regulation of apoptotic process|negative regulation of DNA-binding transcription factor activity|cytoplasm|negative regulation of canonical Wnt signaling pathway|nucleus|extracellular region|multicellular organism development|Wnt signaling pathway|cell differentiation|canonical…	path:hsa04310	Wnt signaling pathway
PPP1R10	1.76953e-13	0.635	0.52	5.93465e-09	-0.150336	1.89732	0.923964	ENSG00000204569	5514	protein_coding	protein phosphatase 1 regulatory subunit 10 [Source:HGNC Symbol;Acc:HGNC:9284]	GO:0010667,GO:0005634,GO:0003723,GO:0046872,GO:0005654,GO:0003677,GO:0005515,GO:0032515,GO:0016604,GO:0004864,GO:0000784,GO:0000785,GO:0072357,GO:0032206,GO:0006606,GO:1904290	negative regulation of cardiac muscle cell apoptotic process|nucleus|RNA binding|metal ion binding|nucleoplasm|DNA binding|protein binding|negative regulation of phosphoprotein phosphatase activity|nuclear body|protein phosphatase inhibitor activity|nuclear chromosome, telomeric region|chromatin|PTW/PP1 phosphatase complex|positive regulation of telomere maintenance|protein import into nucleus|ne…
KMT2E	3.32738e-13	0.63	0.647	1.11594e-08	0.0650114	1.46887	0.554706	ENSG00000005483	55904	protein_coding	lysine methyltransferase 2E [Source:HGNC Symbol;Acc:HGNC:18541]	GO:0005634,GO:0005737,GO:0016607,GO:0016020,GO:0046872,GO:0006325,GO:0005694,GO:0005886,GO:0005856,GO:0005515,GO:0007049,GO:0030218,GO:0045893,GO:0005654,GO:0005815,GO:0034968,GO:0007050,GO:0032991,GO:0019899,GO:0000785,GO:1900087,GO:0035064,GO:0045652,GO:0006306,GO:0035327,GO:0042119,GO:0002446,GO:1905437	nucleus|cytoplasm|nuclear speck|membrane|metal ion binding|chromatin organization|chromosome|plasma membrane|cytoskeleton|protein binding|cell cycle|erythrocyte differentiation|positive regulation of transcription, DNA-templated|nucleoplasm|microtubule organizing center|histone lysine methylation|cell cycle arrest|protein-containing complex|enzyme binding|chromatin|positive regulation of G1/S tra…	path:hsa00310	Lysine degradation
RPL36AL	9.56691e-13	0.735	0.947	3.20855e-08	0.862575	0.704784	-0.504747	ENSG00000165502	6166	protein_coding	ribosomal protein L36a like [Source:HGNC Symbol;Acc:HGNC:10346]	GO:0005634,GO:0005737,GO:0005783,GO:0005829,GO:0003735,GO:0006412,GO:0005840,GO:0005886,GO:0005515,GO:0022625,GO:0005622	nucleus|cytoplasm|endoplasmic reticulum|cytosol|structural constituent of ribosome|translation|ribosome|plasma membrane|protein binding|cytosolic large ribosomal subunit|intracellular	path:hsa03010	Ribosome
AC016831.5	1.24669e-12	0.47	0.302	4.18116e-08	-0.83111	2.03247	1.02323	ENSG00000271204	--	lncRNA	novel transcript
COX4I1	1.26623e-12	0.685	0.918	4.24669e-08	0.611685	0.691862	-0.531443	ENSG00000131143	1327	protein_coding	cytochrome c oxidase subunit 4I1 [Source:HGNC Symbol;Acc:HGNC:2265]	GO:1902600,GO:0004129,GO:0022900,GO:0016020,GO:0016021,GO:0005634,GO:0005739,GO:0005743,GO:0005515,GO:0006123,GO:0005751,GO:0006091,GO:0007584,GO:0031966	proton transmembrane transport|cytochrome-c oxidase activity|electron transport chain|membrane|integral component of membrane|nucleus|mitochondrion|mitochondrial inner membrane|protein binding|mitochondrial electron transport, cytochrome c to oxygen|mitochondrial respiratory chain complex IV|generation of precursor metabolites and energy|response to nutrient|mitochondrial membrane	path:hsa00190,path:hsa04260,path:hsa04714,path:hsa04932,path:hsa05010,path:hsa05012,path:hsa05016	Oxidative phosphorylation|Cardiac muscle contraction|Thermogenesis|Non-alcoholic fatty liver disease (NAFLD)|Alzheimer disease|Parkinson disease|Huntington disease
NOP53	1.30227e-12	0.646	0.904	4.36754e-08	0.482996	0.73319	-0.447742	ENSG00000105373	29997	protein_coding	NOP53 ribosome biogenesis factor [Source:HGNC Symbol;Acc:HGNC:4333]	GO:0003723,GO:0005634,GO:0043231,GO:0005730,GO:0005829,GO:0005515,GO:0006281,GO:0006974,GO:0005654,GO:0042254,GO:0000027,GO:0000122,GO:0050821,GO:0042802,GO:0032435,GO:0051726,GO:0042981,GO:0007095,GO:0031333,GO:0002039,GO:0014067,GO:0051898,GO:0001932,GO:0071456,GO:0033553,GO:0006364,GO:0032436,GO:1903715,GO:1901837,GO:1901796,GO:0008097,GO:0039535,GO:0001650,GO:1901797,GO:1902570,GO:1903006,GO:…	RNA binding|nucleus|intracellular membrane-bounded organelle|nucleolus|cytosol|protein binding|DNA repair|cellular response to DNA damage stimulus|nucleoplasm|ribosome biogenesis|ribosomal large subunit assembly|negative regulation of transcription by RNA polymerase II|protein stabilization|identical protein binding|negative regulation of proteasomal ubiquitin-dependent protein catabolic process|…	path:hsa05168	Herpes simplex infection
RPL17	2.57182e-12	0.519	0.815	8.62536e-08	0.150339	0.681603	-0.552997	ENSG00000265681	6139	protein_coding	ribosomal protein L17 [Source:HGNC Symbol;Acc:HGNC:10307]	GO:0003723,GO:0005634,GO:0006412,GO:0003735,GO:0005840,GO:0002181,GO:0015934,GO:0022625,GO:0005829,GO:0019083,GO:0005515,GO:0006413,GO:0000184,GO:0006614,GO:0005622	RNA binding|nucleus|translation|structural constituent of ribosome|ribosome|cytoplasmic translation|large ribosomal subunit|cytosolic large ribosomal subunit|cytosol|viral transcription|protein binding|translational initiation|nuclear-transcribed mRNA catabolic process, nonsense-mediated decay|SRP-dependent cotranslational protein targeting to membrane|intracellular	path:hsa03010	Ribosome
GTF3A	2.88374e-12	0.271	0.561	9.6715e-08	-0.831446	0.754101	-0.40717	ENSG00000122034	2971	protein_coding	general transcription factor IIIA [Source:HGNC Symbol;Acc:HGNC:4662]	GO:0003676,GO:0003723,GO:0005634,GO:0046872,GO:0003677,GO:0042254,GO:0005654,GO:0042273,GO:0009303,GO:0006383,GO:0008097	nucleic acid binding|RNA binding|nucleus|metal ion binding|DNA binding|ribosome biogenesis|nucleoplasm|ribosomal large subunit biogenesis|rRNA transcription|transcription by RNA polymerase III|5S rRNA binding
MT-ND4L	3.87339e-12	0.785	0.722	1.29906e-07	0.488989	1.75149	0.808586	ENSG00000212907	4539	protein_coding	mitochondrially encoded NADH:ubiquinone oxidoreductase core subunit 4L [Source:HGNC Symbol;Acc:HGNC:7460]	GO:0016020,GO:0016021,GO:0016491,GO:0055114,GO:0005739,GO:0070469,GO:0031966,GO:0016651,GO:0042773,GO:0008137,GO:0005747,GO:0006120,GO:0030964	membrane|integral component of membrane|oxidoreductase activity|oxidation-reduction process|mitochondrion|respirasome|mitochondrial membrane|oxidoreductase activity, acting on NAD(P)H|ATP synthesis coupled electron transport|NADH dehydrogenase (ubiquinone) activity|mitochondrial respiratory chain complex I|mitochondrial electron transport, NADH to ubiquinone|NADH dehydrogenase complex
EIF3F	4.36711e-12	0.387	0.695	1.46464e-07	-0.36394	0.730511	-0.453023	ENSG00000175390	8665	protein_coding	eukaryotic translation initiation factor 3 subunit F [Source:HGNC Symbol;Acc:HGNC:3275]	GO:0005737,GO:0016020,GO:0003743,GO:0031369,GO:0001732,GO:0002183,GO:0006412,GO:0006413,GO:0005852,GO:0016282,GO:0033290,GO:0016787,GO:0005515,GO:0008233,GO:0008234,GO:0006508,GO:0036459,GO:0005829,GO:0004843,GO:0016579,GO:0075522,GO:0071541	cytoplasm|membrane|translation initiation factor activity|translation initiation factor binding|formation of cytoplasmic translation initiation complex|cytoplasmic translational initiation|translation|translational initiation|eukaryotic translation initiation factor 3 complex|eukaryotic 43S preinitiation complex|eukaryotic 48S preinitiation complex|hydrolase activity|protein binding|peptidase act…	path:hsa03013	RNA transport
S100A6	4.76926e-12	0.762	0.954	1.59951e-07	0.949945	0.686108	-0.543493	ENSG00000197956	6277	protein_coding	S100 calcium binding protein A6 [Source:HGNC Symbol;Acc:HGNC:10496]	GO:0005634,GO:0005737,GO:0016020,GO:0046872,GO:0005829,GO:0034220,GO:0005509,GO:0005886,GO:0042803,GO:0005515,GO:0007165,GO:0048471,GO:0007409,GO:0031234,GO:0070062,GO:0048306,GO:0062023,GO:0001726,GO:0005635,GO:0044548,GO:0048146,GO:0005576,GO:0005523,GO:0008270,GO:0015075	nucleus|cytoplasm|membrane|metal ion binding|cytosol|ion transmembrane transport|calcium ion binding|plasma membrane|protein homodimerization activity|protein binding|signal transduction|perinuclear region of cytoplasm|axonogenesis|extrinsic component of cytoplasmic side of plasma membrane|extracellular exosome|calcium-dependent protein binding|collagen-containing extracellular matrix|ruffle|nucl…
RPL7	5.88876e-12	0.867	0.976	1.97497e-07	1.13018	0.707032	-0.500153	ENSG00000147604	6129	protein_coding	ribosomal protein L7 [Source:HGNC Symbol;Acc:HGNC:10363]	GO:0003735,GO:0022625,GO:0000463,GO:0003723,GO:0005634,GO:0005737,GO:0016020,GO:0006412,GO:0005840,GO:0005515,GO:0005730,GO:0005925,GO:0006364,GO:0005829,GO:0019083,GO:0042273,GO:0006413,GO:0003677,GO:0042803,GO:1990904,GO:0000184,GO:0006614,GO:0014069,GO:0003729	structural constituent of ribosome|cytosolic large ribosomal subunit|maturation of LSU-rRNA from tricistronic rRNA transcript (SSU-rRNA, 5.8S rRNA, LSU-rRNA)|RNA binding|nucleus|cytoplasm|membrane|translation|ribosome|protein binding|nucleolus|focal adhesion|rRNA processing|cytosol|viral transcription|ribosomal large subunit biogenesis|translational initiation|DNA binding|protein homodimerization…	path:hsa03010	Ribosome
KMT2A	1.28067e-11	0.448	0.415	4.29512e-07	-0.659885	1.52119	0.605197	ENSG00000118058	4297	protein_coding	lysine methyltransferase 2A [Source:HGNC Symbol;Acc:HGNC:7132]	GO:0045944,GO:0005634,GO:0008270,GO:0046872,GO:0016740,GO:0005829,GO:0005654,GO:0008168,GO:0032259,GO:0006355,GO:0003677,GO:0006325,GO:0042803,GO:0005515,GO:0071339,GO:0048511,GO:0006915,GO:0032922,GO:0045893,GO:0042802,GO:0018024,GO:0051568,GO:0000981,GO:0035097,GO:0042800,GO:1902036,GO:0044212,GO:0006366,GO:0003700,GO:0000980,GO:0045652,GO:2000615,GO:0065003,GO:0070577,GO:0043984,GO:0051571,GO:…	positive regulation of transcription by RNA polymerase II|nucleus|zinc ion binding|metal ion binding|transferase activity|cytosol|nucleoplasm|methyltransferase activity|methylation|regulation of transcription, DNA-templated|DNA binding|chromatin organization|protein homodimerization activity|protein binding|MLL1 complex|rhythmic process|apoptotic process|circadian regulation of gene expression|po…	path:hsa00310,path:hsa04934,path:hsa05202	Lysine degradation|Cushing syndrome|Transcriptional misregulation in cancer
GLS	1.9129e-11	0.635	0.528	6.4155e-07	-0.110017	1.76335	0.818319	ENSG00000115419	2744	protein_coding	glutaminase [Source:HGNC Symbol;Acc:HGNC:4331]	GO:0005737,GO:0016787,GO:0005739,GO:0005759,GO:0005829,GO:0006541,GO:0004359,GO:0005515,GO:0014047,GO:0051289,GO:0001967,GO:0002087,GO:0006537,GO:0006543,GO:0007268,GO:0008652,GO:0090461	cytoplasm|hydrolase activity|mitochondrion|mitochondrial matrix|cytosol|glutamine metabolic process|glutaminase activity|protein binding|glutamate secretion|protein homotetramerization|suckling behavior|regulation of respiratory gaseous exchange by nervous system process|glutamate biosynthetic process|glutamine catabolic process|chemical synaptic transmission|cellular amino acid biosynthetic proc…	path:hsa00220,path:hsa00250,path:hsa00471,path:hsa04724,path:hsa04727,path:hsa04964,path:hsa05206,path:hsa05230	Arginine biosynthesis|Alanine, aspartate and glutamate metabolism|D-Glutamine and D-glutamate metabolism|Glutamatergic synapse|GABAergic synapse|Proximal tubule bicarbonate reclamation|MicroRNAs in cancer|Central carbon metabolism in cancer
CD52	2.1836e-11	0.801	0.952	7.32337e-07	1.05972	0.63246	-0.660953	ENSG00000169442	1043	protein_coding	CD52 molecule [Source:HGNC Symbol;Acc:HGNC:1804]	GO:0016020,GO:0016021,GO:0005886,GO:0005576,GO:0031225,GO:0097225,GO:0031226,GO:0007204,GO:0045730	membrane|integral component of membrane|plasma membrane|extracellular region|anchored component of membrane|sperm midpiece|intrinsic component of plasma membrane|positive regulation of cytosolic calcium ion concentration|respiratory burst
TSPO	2.68859e-11	0.293	0.58	9.01698e-07	-0.764155	0.735088	-0.444011	ENSG00000100300	706	protein_coding	translocator protein [Source:HGNC Symbol;Acc:HGNC:1158]	GO:0016020,GO:0016021,GO:0005739,GO:0005515,GO:0006869,GO:0005783,GO:0031966,GO:0070062,GO:0005741,GO:0006626,GO:0015485,GO:0006700,GO:0042127,GO:0008503,GO:0006783,GO:0006820,GO:0008202,GO:0032374,GO:0005497,GO:0044325,GO:0006694,GO:0006811,GO:0006821,GO:0007568,GO:0008347,GO:0010042,GO:0010266,GO:0010823,GO:0010940,GO:0014012,GO:0030325,GO:0031397,GO:0032570,GO:0032720,GO:0033574,GO:0042493,GO:…	membrane|integral component of membrane|mitochondrion|protein binding|lipid transport|endoplasmic reticulum|mitochondrial membrane|extracellular exosome|mitochondrial outer membrane|protein targeting to mitochondrion|cholesterol binding|C21-steroid hormone biosynthetic process|regulation of cell population proliferation|benzodiazepine receptor activity|heme biosynthetic process|anion transport|st…	path:hsa04080,path:hsa04979,path:hsa05166	Neuroactive ligand-receptor interaction|Cholesterol metabolism|Human T-cell leukemia virus 1 infection
DUSP16	3.7927e-11	0.287	0.252	1.272e-06	-1.4911	1.4829	0.568421	ENSG00000111266	80824	protein_coding	dual specificity phosphatase 16 [Source:HGNC Symbol;Acc:HGNC:17909]	GO:0005634,GO:0005737,GO:0005654,GO:0016787,GO:0004721,GO:0006470,GO:0004725,GO:0016311,GO:0035335,GO:0016791,GO:0008138,GO:0017017,GO:0031410,GO:0000188,GO:0043409,GO:0005829,GO:0045204,GO:0045209	nucleus|cytoplasm|nucleoplasm|hydrolase activity|phosphoprotein phosphatase activity|protein dephosphorylation|protein tyrosine phosphatase activity|dephosphorylation|peptidyl-tyrosine dephosphorylation|phosphatase activity|protein tyrosine/serine/threonine phosphatase activity|MAP kinase tyrosine/serine/threonine phosphatase activity|cytoplasmic vesicle|inactivation of MAPK activity|negative reg…	path:hsa04010	MAPK signaling pathway
FAM133B	3.90724e-11	0.497	0.508	1.31041e-06	-0.402546	1.40794	0.493585	ENSG00000234545	257415	protein_coding	family with sequence similarity 133 member B [Source:HGNC Symbol;Acc:HGNC:28629]	GO:0003723	RNA binding
MACF1	5.01285e-11	0.525	0.532	1.68121e-06	-0.217611	1.58434	0.663885	ENSG00000127603	643314	protein_coding	microtubule actin crosslinking factor 1 [Source:HGNC Symbol;Acc:HGNC:13664]	GO:0005509,GO:0003779,GO:0005856,GO:0008092,GO:0008017,GO:0007010,GO:0005515,GO:0003723,GO:0005737,GO:0016020,GO:0046872,GO:0005794,GO:0005886,GO:0042995,GO:0016055,GO:0005874,GO:0030177,GO:0045296,GO:0051015,GO:0045773,GO:0016887,GO:0032587,GO:0015629,GO:0005882,GO:0042060,GO:0045104,GO:0150011,GO:0030334,GO:0051893,GO:0032886,GO:0010632,GO:0043001,GO:0051011,GO:0016021,GO:0030054	calcium ion binding|actin binding|cytoskeleton|cytoskeletal protein binding|microtubule binding|cytoskeleton organization|protein binding|RNA binding|cytoplasm|membrane|metal ion binding|Golgi apparatus|plasma membrane|cell projection|Wnt signaling pathway|microtubule|positive regulation of Wnt signaling pathway|cadherin binding|actin filament binding|positive regulation of axon extension|ATPase …
FOSL2	6.30562e-11	0.298	0.257	2.11478e-06	-1.36898	1.55208	0.634205	ENSG00000075426	2355	protein_coding	FOS like 2, AP-1 transcription factor subunit [Source:HGNC Symbol;Acc:HGNC:3798]	GO:0005634,GO:0005654,GO:0006355,GO:0003677,GO:0006357,GO:0003700,GO:0005515,GO:0000978,GO:0000981,GO:0000790,GO:0001228,GO:0045944,GO:0000977,GO:0008219,GO:0003682,GO:0003334,GO:0045893,GO:0048146	nucleus|nucleoplasm|regulation of transcription, DNA-templated|DNA binding|regulation of transcription by RNA polymerase II|DNA-binding transcription factor activity|protein binding|RNA polymerase II proximal promoter sequence-specific DNA binding|DNA-binding transcription factor activity, RNA polymerase II-specific|nuclear chromatin|DNA-binding transcription activator activity, RNA polymerase II…	path:hsa04380	Osteoclast differentiation
ZNF292	7.24907e-11	0.414	0.297	2.43119e-06	-1.01919	1.73586	0.795651	ENSG00000188994	23036	protein_coding	zinc finger protein 292 [Source:HGNC Symbol;Acc:HGNC:18410]	GO:0003676,GO:0005634,GO:0046872,GO:0003677,GO:0001228,GO:0045944	nucleic acid binding|nucleus|metal ion binding|DNA binding|DNA-binding transcription activator activity, RNA polymerase II-specific|positive regulation of transcription by RNA polymerase II
PRDM2	8.09087e-11	0.309	0.278	2.71352e-06	-1.27887	1.51186	0.596325	ENSG00000116731	7799	protein_coding	PR/SET domain 2 [Source:HGNC Symbol;Acc:HGNC:9347]	GO:0005515,GO:0005634,GO:0003676,GO:0005794,GO:0046872,GO:0016740,GO:0008168,GO:0032259,GO:0006355,GO:0008270,GO:0003677,GO:0003700,GO:0043565,GO:0018024,GO:0034968,GO:0000977,GO:0001228,GO:0000981,GO:0045893,GO:0031490,GO:0045944,GO:0008340	protein binding|nucleus|nucleic acid binding|Golgi apparatus|metal ion binding|transferase activity|methyltransferase activity|methylation|regulation of transcription, DNA-templated|zinc ion binding|DNA binding|DNA-binding transcription factor activity|sequence-specific DNA binding|histone-lysine N-methyltransferase activity|histone lysine methylation|RNA polymerase II regulatory region sequence-…	path:hsa00310	Lysine degradation
CCNL1	9.77466e-11	0.757	0.719	3.27823e-06	0.456233	1.5465	0.629006	ENSG00000163660	57018	protein_coding	cyclin L1 [Source:HGNC Symbol;Acc:HGNC:20569]	GO:0005634,GO:0006396,GO:0016607,GO:0006355,GO:0005515,GO:0005654,GO:0006357,GO:0000079,GO:0016538	nucleus|RNA processing|nuclear speck|regulation of transcription, DNA-templated|protein binding|nucleoplasm|regulation of transcription by RNA polymerase II|regulation of cyclin-dependent protein serine/threonine kinase activity|cyclin-dependent protein serine/threonine kinase regulator activity
SPTAN1	9.82671e-11	0.436	0.417	3.29568e-06	-0.68179	1.43516	0.521214	ENSG00000197694	6709	protein_coding	spectrin alpha, non-erythrocytic 1 [Source:HGNC Symbol;Acc:HGNC:11273]	GO:0005737,GO:0043231,GO:0046872,GO:0005509,GO:0003779,GO:0051693,GO:0015630,GO:0005856,GO:0005515,GO:0007010,GO:0005576,GO:0005516,GO:0005829,GO:0045296,GO:0070062,GO:0005938,GO:0000165,GO:0043312,GO:0005200,GO:0016020,GO:0007411,GO:0035580,GO:1904724,GO:0006888,GO:1903561,GO:0008091	cytoplasm|intracellular membrane-bounded organelle|metal ion binding|calcium ion binding|actin binding|actin filament capping|microtubule cytoskeleton|cytoskeleton|protein binding|cytoskeleton organization|extracellular region|calmodulin binding|cytosol|cadherin binding|extracellular exosome|cell cortex|MAPK cascade|neutrophil degranulation|structural constituent of cytoskeleton|membrane|axon gui…	path:hsa04210	Apoptosis
BTF3	1.33148e-10	0.751	0.935	4.46553e-06	0.774459	0.72938	-0.455258	ENSG00000145741	689	protein_coding	basic transcription factor 3 [Source:HGNC Symbol;Acc:HGNC:1125]	GO:0003723,GO:0005634,GO:0005737,GO:0015031,GO:0005829,GO:0005515,GO:0006366,GO:0042788,GO:0005854,GO:0001701	RNA binding|nucleus|cytoplasm|protein transport|cytosol|protein binding|transcription by RNA polymerase II|polysomal ribosome|nascent polypeptide-associated complex|in utero embryonic development
S100A4	1.7373e-10	0.834	0.966	5.82654e-06	1.29196	0.654606	-0.6113	ENSG00000196154	6275	protein_coding	S100 calcium binding protein A4 [Source:HGNC Symbol;Acc:HGNC:10494]	GO:0003723,GO:0005634,GO:0046872,GO:0005509,GO:0005615,GO:0005515,GO:0048471,GO:0042802,GO:0046914,GO:0070062,GO:0062023,GO:0043123,GO:0005576,GO:0050786,GO:0001837,GO:0003779,GO:0048306,GO:0043005	RNA binding|nucleus|metal ion binding|calcium ion binding|extracellular space|protein binding|perinuclear region of cytoplasm|identical protein binding|transition metal ion binding|extracellular exosome|collagen-containing extracellular matrix|positive regulation of I-kappaB kinase/NF-kappaB signaling|extracellular region|RAGE receptor binding|epithelial to mesenchymal transition|actin binding|ca…
STK17B	2.45614e-10	0.779	0.801	8.23741e-06	0.581288	1.42074	0.506642	ENSG00000081320	9262	protein_coding	serine/threonine kinase 17b [Source:HGNC Symbol;Acc:HGNC:11396]	GO:0005634,GO:0016020,GO:0000166,GO:0004672,GO:0004674,GO:0005524,GO:0016301,GO:0016740,GO:0006468,GO:0016310,GO:0005886,GO:0006915,GO:0046777,GO:0035556,GO:0005793,GO:2000271,GO:0012501,GO:0015629	nucleus|membrane|nucleotide binding|protein kinase activity|protein serine/threonine kinase activity|ATP binding|kinase activity|transferase activity|protein phosphorylation|phosphorylation|plasma membrane|apoptotic process|protein autophosphorylation|intracellular signal transduction|endoplasmic reticulum-Golgi intermediate compartment|positive regulation of fibroblast apoptotic process|programm…
HNRNPA2B1	4.48105e-10	0.923	0.942	1.50285e-05	1.05684	1.41908	0.504956	ENSG00000122566	3181	protein_coding	heterogeneous nuclear ribonucleoprotein A2/B1 [Source:HGNC Symbol;Acc:HGNC:5033]	GO:0003676,GO:0003723,GO:0006397,GO:0008380,GO:0051028,GO:0005634,GO:0005737,GO:0016020,GO:0005654,GO:0005515,GO:0005681,GO:0005576,GO:0006406,GO:0000398,GO:0071013,GO:0003729,GO:0070062,GO:1990904,GO:0035722,GO:0003730,GO:0000781,GO:0016363,GO:0016070,GO:0015030,GO:1990247,GO:0035198,GO:0098505,GO:0043047,GO:0031053,GO:0044806,GO:0050658,GO:1904358,GO:1905663,GO:1990428,GO:0097157,GO:0000122,GO:…	nucleic acid binding|RNA binding|mRNA processing|RNA splicing|mRNA transport|nucleus|cytoplasm|membrane|nucleoplasm|protein binding|spliceosomal complex|extracellular region|mRNA export from nucleus|mRNA splicing, via spliceosome|catalytic step 2 spliceosome|mRNA binding|extracellular exosome|ribonucleoprotein complex|interleukin-12-mediated signaling pathway|mRNA 3'-UTR binding|chromosome, telom…
BTG2	4.87026e-10	0.547	0.53	1.63339e-05	-0.150491	1.59208	0.670911	ENSG00000159388	7832	protein_coding	BTG anti-proliferation factor 2 [Source:HGNC Symbol;Acc:HGNC:1131]	GO:0005515,GO:0008285,GO:0005634,GO:0005737,GO:0006977,GO:0005829,GO:0070062,GO:0017148,GO:0031175,GO:0006281,GO:0006974,GO:0045930,GO:0060213,GO:0001227,GO:0000122,GO:0006479,GO:0008306,GO:0009612,GO:0009952,GO:0010033,GO:0010243,GO:0014070,GO:0021542,GO:0021954,GO:0030182,GO:0035914,GO:0043066,GO:0043434,GO:0043524,GO:0051602,GO:2000178	protein binding|negative regulation of cell population proliferation|nucleus|cytoplasm|DNA damage response, signal transduction by p53 class mediator resulting in cell cycle arrest|cytosol|extracellular exosome|negative regulation of translation|neuron projection development|DNA repair|cellular response to DNA damage stimulus|negative regulation of mitotic cell cycle|positive regulation of nuclea…	path:hsa03018	RNA degradation
IFITM2	7.22918e-10	0.464	0.739	2.42452e-05	-0.0111332	0.726284	-0.461394	ENSG00000185201	10581	protein_coding	interferon induced transmembrane protein 2 [Source:HGNC Symbol;Acc:HGNC:5413]	GO:0016020,GO:0016021,GO:0005886,GO:0002376,GO:0045087,GO:0051607,GO:0009615,GO:0045071,GO:0032991,GO:0006955,GO:0046597,GO:0060337,GO:0035456,GO:0034341,GO:0035455	membrane|integral component of membrane|plasma membrane|immune system process|innate immune response|defense response to virus|response to virus|negative regulation of viral genome replication|protein-containing complex|immune response|negative regulation of viral entry into host cell|type I interferon signaling pathway|response to interferon-beta|response to interferon-gamma|response to interfer…
PPP4R3A	7.56171e-10	0.37	0.353	2.53605e-05	-1.02608	1.39643	0.481743	ENSG00000100796	55671	protein_coding	protein phosphatase 4 regulatory subunit 3A [Source:HGNC Symbol;Acc:HGNC:20219]	GO:0005634,GO:0005737,GO:0005654,GO:0005856,GO:0005815	nucleus|cytoplasm|nucleoplasm|cytoskeleton|microtubule organizing center	path:hsa04922	Glucagon signaling pathway
ARID1B	8.86017e-10	0.392	0.367	2.97152e-05	-0.859389	1.5796	0.659562	ENSG00000049618	57492	protein_coding	AT-rich interaction domain 1B [Source:HGNC Symbol;Acc:HGNC:18040]	GO:0005634,GO:0005829,GO:0005654,GO:0003677,GO:0005886,GO:0006325,GO:0005515,GO:0016514,GO:0006338,GO:0003713,GO:0071565,GO:0035060,GO:0007399,GO:0048096,GO:0070603,GO:0002931,GO:0007270,GO:0060996,GO:0097026,GO:1904385,GO:0005737	nucleus|cytosol|nucleoplasm|DNA binding|plasma membrane|chromatin organization|protein binding|SWI/SNF complex|chromatin remodeling|transcription coactivator activity|nBAF complex|brahma complex|nervous system development|chromatin-mediated maintenance of transcription|SWI/SNF superfamily-type complex|response to ischemia|neuron-neuron synaptic transmission|dendritic spine development|dendritic c…	path:hsa04714,path:hsa05225	Thermogenesis|Hepatocellular carcinoma
NDUFA12	8.95276e-10	0.16	0.405	3.00258e-05	-1.61545	0.73243	-0.449236	ENSG00000184752	55967	protein_coding	NADH:ubiquinone oxidoreductase subunit A12 [Source:HGNC Symbol;Acc:HGNC:23987]	GO:0016020,GO:0055114,GO:0008137,GO:0009055,GO:0022900,GO:0005829,GO:0005739,GO:0005743,GO:0070469,GO:0005747,GO:0006120,GO:0006979,GO:0032981,GO:0042775,GO:0007585	membrane|oxidation-reduction process|NADH dehydrogenase (ubiquinone) activity|electron transfer activity|electron transport chain|cytosol|mitochondrion|mitochondrial inner membrane|respirasome|mitochondrial respiratory chain complex I|mitochondrial electron transport, NADH to ubiquinone|response to oxidative stress|mitochondrial respiratory chain complex I assembly|mitochondrial ATP synthesis cou…	path:hsa00190,path:hsa04714,path:hsa04723,path:hsa04932,path:hsa05010,path:hsa05012,path:hsa05016	Oxidative phosphorylation|Thermogenesis|Retrograde endocannabinoid signaling|Non-alcoholic fatty liver disease (NAFLD)|Alzheimer disease|Parkinson disease|Huntington disease
TNFRSF18	9.40431e-10	0.315	0.314	3.15402e-05	-0.883941	1.7803	0.83212	ENSG00000186891	8784	protein_coding	TNF receptor superfamily member 18 [Source:HGNC Symbol;Acc:HGNC:11914]	GO:0016020,GO:0016021,GO:0005887,GO:0043066,GO:0005886,GO:0005515,GO:0005576,GO:0006915,GO:0033209,GO:0005031,GO:0007165,GO:0045785,GO:0042531,GO:0045589,GO:0002687	membrane|integral component of membrane|integral component of plasma membrane|negative regulation of apoptotic process|plasma membrane|protein binding|extracellular region|apoptotic process|tumor necrosis factor-mediated signaling pathway|tumor necrosis factor-activated receptor activity|signal transduction|positive regulation of cell adhesion|positive regulation of tyrosine phosphorylation of ST…	path:hsa04060	Cytokine-cytokine receptor interaction
ATP5F1E	1.02592e-09	0.856	0.971	3.44073e-05	1.16244	0.739609	-0.435165	ENSG00000124172	514	protein_coding	ATP synthase F1 subunit epsilon [Source:HGNC Symbol;Acc:HGNC:838]	GO:0016020,GO:0016787,GO:0005743,GO:0005739,GO:0006811,GO:0005515,GO:0046933,GO:0015986,GO:0016887,GO:0005759,GO:0006754,GO:0045261,GO:0022857,GO:0042407,GO:0042776,GO:0005753,GO:0000275	membrane|hydrolase activity|mitochondrial inner membrane|mitochondrion|ion transport|protein binding|proton-transporting ATP synthase activity, rotational mechanism|ATP synthesis coupled proton transport|ATPase activity|mitochondrial matrix|ATP biosynthetic process|proton-transporting ATP synthase complex, catalytic core F(1)|transmembrane transporter activity|cristae formation|mitochondrial ATP …	path:hsa00190,path:hsa04714,path:hsa05010,path:hsa05012,path:hsa05016	Oxidative phosphorylation|Thermogenesis|Alzheimer disease|Parkinson disease|Huntington disease
ICOS	1.06076e-09	0.464	0.403	3.55759e-05	-0.411146	1.6967	0.762734	ENSG00000163600	29851	protein_coding	inducible T cell costimulator [Source:HGNC Symbol;Acc:HGNC:5351]	GO:0016020,GO:0016021,GO:0005886,GO:0005515,GO:0005576,GO:0006955,GO:0031295,GO:0098609,GO:0051897,GO:0002517,GO:0005887,GO:0009897	membrane|integral component of membrane|plasma membrane|protein binding|extracellular region|immune response|T cell costimulation|cell-cell adhesion|positive regulation of protein kinase B signaling|T cell tolerance induction|integral component of plasma membrane|external side of plasma membrane	path:hsa04514,path:hsa04660,path:hsa04672,path:hsa05340	Cell adhesion molecules (CAMs)|T cell receptor signaling pathway|Intestinal immune network for IgA production|Primary immunodeficiency
COX7A2	1.11654e-09	0.459	0.734	3.74466e-05	-0.179632	0.717723	-0.478502	ENSG00000112695	1347	protein_coding	cytochrome c oxidase subunit 7A2 [Source:HGNC Symbol;Acc:HGNC:2288]	GO:0016020,GO:0016021,GO:1902600,GO:0009055,GO:0004129,GO:0022900,GO:0005746	membrane|integral component of membrane|proton transmembrane transport|electron transfer activity|cytochrome-c oxidase activity|electron transport chain|mitochondrial respirasome	path:hsa00190,path:hsa04260,path:hsa04714,path:hsa04932,path:hsa05010,path:hsa05012,path:hsa05016	Oxidative phosphorylation|Cardiac muscle contraction|Thermogenesis|Non-alcoholic fatty liver disease (NAFLD)|Alzheimer disease|Parkinson disease|Huntington disease
NDUFB2	1.12123e-09	0.387	0.669	3.7604e-05	-0.371014	0.695058	-0.524795	ENSG00000090266	4708	protein_coding	NADH:ubiquinone oxidoreductase subunit B2 [Source:HGNC Symbol;Acc:HGNC:7697]	GO:0005743,GO:0005747,GO:0016020,GO:0055114,GO:0005739,GO:0070469,GO:0032981,GO:0008137,GO:0006120	mitochondrial inner membrane|mitochondrial respiratory chain complex I|membrane|oxidation-reduction process|mitochondrion|respirasome|mitochondrial respiratory chain complex I assembly|NADH dehydrogenase (ubiquinone) activity|mitochondrial electron transport, NADH to ubiquinone	path:hsa00190,path:hsa04714,path:hsa04723,path:hsa04932,path:hsa05010,path:hsa05012,path:hsa05016	Oxidative phosphorylation|Thermogenesis|Retrograde endocannabinoid signaling|Non-alcoholic fatty liver disease (NAFLD)|Alzheimer disease|Parkinson disease|Huntington disease
ATP5MG	1.15402e-09	0.691	0.904	3.87036e-05	0.600532	0.752663	-0.409923	ENSG00000167283	10632	protein_coding	ATP synthase membrane subunit g [Source:HGNC Symbol;Acc:HGNC:14247]	GO:0016020,GO:0005739,GO:0005743,GO:0006811,GO:0015078,GO:0015986,GO:0000276,GO:0016887,GO:0006754,GO:0046933,GO:0022857,GO:0042407,GO:0042776,GO:0005753,GO:0045263	membrane|mitochondrion|mitochondrial inner membrane|ion transport|proton transmembrane transporter activity|ATP synthesis coupled proton transport|mitochondrial proton-transporting ATP synthase complex, coupling factor F(o)|ATPase activity|ATP biosynthetic process|proton-transporting ATP synthase activity, rotational mechanism|transmembrane transporter activity|cristae formation|mitochondrial ATP…	path:hsa00190,path:hsa04714	Oxidative phosphorylation|Thermogenesis
SF3B6	1.22275e-09	0.254	0.52	4.10086e-05	-1.04697	0.741367	-0.43174	ENSG00000115128	51639	protein_coding	splicing factor 3b subunit 6 [Source:HGNC Symbol;Acc:HGNC:30096]	GO:0003676,GO:0003723,GO:0006397,GO:0008380,GO:0005634,GO:0005515,GO:0005681,GO:0000398,GO:0003729,GO:0005654,GO:0005689,GO:0001825	nucleic acid binding|RNA binding|mRNA processing|RNA splicing|nucleus|protein binding|spliceosomal complex|mRNA splicing, via spliceosome|mRNA binding|nucleoplasm|U12-type spliceosomal complex|blastocyst formation	path:hsa03040	Spliceosome
EIF5	1.27683e-09	0.807	0.746	4.28224e-05	0.559721	1.49684	0.581921	ENSG00000100664	1983	protein_coding	eukaryotic translation initiation factor 5 [Source:HGNC Symbol;Acc:HGNC:3299]	GO:0003723,GO:0005737,GO:0003743,GO:0006412,GO:0006413,GO:0000166,GO:0005829,GO:0005886,GO:0005525,GO:0005515,GO:0045296,GO:0003924,GO:0008135,GO:0006446,GO:0001731,GO:0001732,GO:0005092,GO:0071074	RNA binding|cytoplasm|translation initiation factor activity|translation|translational initiation|nucleotide binding|cytosol|plasma membrane|GTP binding|protein binding|cadherin binding|GTPase activity|translation factor activity, RNA binding|regulation of translational initiation|formation of translation preinitiation complex|formation of cytoplasmic translation initiation complex|GDP-dissociati…	path:hsa03013	RNA transport
FOSB	1.28837e-09	0.702	0.667	4.32093e-05	0.498137	2.07591	1.05374	ENSG00000125740	2354	protein_coding	FosB proto-oncogene, AP-1 transcription factor subunit [Source:HGNC Symbol;Acc:HGNC:3797]	GO:0005634,GO:0043231,GO:0005654,GO:0006355,GO:0003677,GO:0006357,GO:0003700,GO:0005515,GO:0000978,GO:0000981,GO:0000790,GO:0008134,GO:0000122,GO:0001228,GO:0003690,GO:0043565,GO:0006366,GO:0007565,GO:0009612,GO:0032570,GO:0032870,GO:0042493,GO:0043278,GO:0045944,GO:0051412,GO:0051591,GO:0071277	nucleus|intracellular membrane-bounded organelle|nucleoplasm|regulation of transcription, DNA-templated|DNA binding|regulation of transcription by RNA polymerase II|DNA-binding transcription factor activity|protein binding|RNA polymerase II proximal promoter sequence-specific DNA binding|DNA-binding transcription factor activity, RNA polymerase II-specific|nuclear chromatin|transcription factor b…	path:hsa04380,path:hsa04657,path:hsa05030,path:hsa05031,path:hsa05034	Osteoclast differentiation|IL-17 signaling pathway|Cocaine addiction|Amphetamine addiction|Alcoholism
REL	1.5317e-09	0.685	0.53	5.13703e-05	0.136203	1.83711	0.877441	ENSG00000162924	5966	protein_coding	REL proto-oncogene, NF-kB subunit [Source:HGNC Symbol;Acc:HGNC:9954]	GO:0005634,GO:0005737,GO:0006355,GO:0045893,GO:0003677,GO:0003700,GO:0005515,GO:0007249,GO:0000981,GO:0005829,GO:0006954,GO:0000977,GO:0045944,GO:0000122,GO:0000790,GO:0005654,GO:0001228,GO:0043123,GO:0003682,GO:0034097,GO:0000980,GO:0038061,GO:0010629,GO:0032688,GO:0043565,GO:1901215,GO:0005667	nucleus|cytoplasm|regulation of transcription, DNA-templated|positive regulation of transcription, DNA-templated|DNA binding|DNA-binding transcription factor activity|protein binding|I-kappaB kinase/NF-kappaB signaling|DNA-binding transcription factor activity, RNA polymerase II-specific|cytosol|inflammatory response|RNA polymerase II regulatory region sequence-specific DNA binding|positive regul…	path:hsa04014,path:hsa05202,path:hsa05203	Ras signaling pathway|Transcriptional misregulation in cancer|Viral carcinogenesis
AC016831.7	1.65557e-09	0.376	0.355	5.55247e-05	-0.941849	1.54808	0.630481	ENSG00000285106	--	lncRNA	novel transcript
S100A11	1.77468e-09	0.525	0.765	5.95194e-05	0.205022	0.599305	-0.738639	ENSG00000163191	6282	protein_coding	S100 calcium binding protein A11 [Source:HGNC Symbol;Acc:HGNC:10488]	GO:0005634,GO:0005737,GO:0046872,GO:0005509,GO:0005615,GO:0042803,GO:0005515,GO:0007165,GO:0005576,GO:0048306,GO:0042127,GO:0070062,GO:0043312,GO:0098641,GO:0098609,GO:0005913,GO:0001726,GO:0034774,GO:0008285,GO:0044548,GO:0008156	nucleus|cytoplasm|metal ion binding|calcium ion binding|extracellular space|protein homodimerization activity|protein binding|signal transduction|extracellular region|calcium-dependent protein binding|regulation of cell population proliferation|extracellular exosome|neutrophil degranulation|cadherin binding involved in cell-cell adhesion|cell-cell adhesion|cell-cell adherens junction|ruffle|secre…
CD48	1.79678e-09	0.58	0.83	6.02603e-05	0.309227	0.739051	-0.436253	ENSG00000117091	962	protein_coding	CD48 molecule [Source:HGNC Symbol;Acc:HGNC:1683]	GO:0016020,GO:0005886,GO:0005515,GO:0045121,GO:0050900,GO:0038023,GO:0031225,GO:0003823,GO:0002819,GO:0070062,GO:0031226,GO:0006952	membrane|plasma membrane|protein binding|membrane raft|leukocyte migration|signaling receptor activity|anchored component of membrane|antigen binding|regulation of adaptive immune response|extracellular exosome|intrinsic component of plasma membrane|defense response	path:hsa04650	Natural killer cell mediated cytotoxicity
TMA7	1.85068e-09	0.751	0.923	6.20683e-05	0.687207	0.703568	-0.507238	ENSG00000232112	51372	protein_coding	translation machinery associated 7 homolog [Source:HGNC Symbol;Acc:HGNC:26932]	GO:0002181	cytoplasmic translation
SERINC1	1.94869e-09	0.348	0.319	6.53551e-05	-1.17921	1.34777	0.430572	ENSG00000111897	57515	protein_coding	serine incorporator 1 [Source:HGNC Symbol;Acc:HGNC:13464]	GO:0016020,GO:0016021,GO:0005783,GO:0005789,GO:0006629,GO:0006665,GO:0005515,GO:0008654,GO:0006658,GO:0005886,GO:0030674,GO:1904219,GO:1904222,GO:0019899,GO:0044091	membrane|integral component of membrane|endoplasmic reticulum|endoplasmic reticulum membrane|lipid metabolic process|sphingolipid metabolic process|protein binding|phospholipid biosynthetic process|phosphatidylserine metabolic process|plasma membrane|protein binding, bridging|positive regulation of CDP-diacylglycerol-serine O-phosphatidyltransferase activity|positive regulation of serine C-palmit…
RPL23	2.14864e-09	0.856	0.978	7.2061e-05	1.1209	0.761558	-0.392975	ENSG00000125691	9349	protein_coding	ribosomal protein L23 [Source:HGNC Symbol;Acc:HGNC:10316]	GO:0003723,GO:0016020,GO:0006412,GO:0003735,GO:0005840,GO:0005515,GO:0005925,GO:0022625,GO:0005829,GO:0070062,GO:0019083,GO:0032991,GO:0006413,GO:0006610,GO:0005737,GO:0000184,GO:0006614,GO:0000122,GO:0008284,GO:0010628,GO:0032986,GO:0050821,GO:0005654,GO:0071158,GO:0072717,GO:0070180,GO:0005730,GO:0031625,GO:0001223,GO:1990948,GO:1904667,GO:2000059,GO:0071157,GO:1901798,GO:0014069	RNA binding|membrane|translation|structural constituent of ribosome|ribosome|protein binding|focal adhesion|cytosolic large ribosomal subunit|cytosol|extracellular exosome|viral transcription|protein-containing complex|translational initiation|ribosomal protein import into nucleus|cytoplasm|nuclear-transcribed mRNA catabolic process, nonsense-mediated decay|SRP-dependent cotranslational protein t…	path:hsa03010	Ribosome
MYL12A	2.26449e-09	0.724	0.911	7.59465e-05	0.75664	0.715144	-0.483693	ENSG00000101608	10627	protein_coding	myosin light chain 12A [Source:HGNC Symbol;Acc:HGNC:16701]	GO:0046872,GO:0005509,GO:0016459,GO:0005515,GO:0005829,GO:0070062,GO:0070527,GO:0006936,GO:0035254,GO:0008360,GO:0072659,GO:0001725,GO:0016460,GO:0030018	metal ion binding|calcium ion binding|myosin complex|protein binding|cytosol|extracellular exosome|platelet aggregation|muscle contraction|glutamate receptor binding|regulation of cell shape|protein localization to plasma membrane|stress fiber|myosin II complex|Z disc	path:hsa04510,path:hsa04530,path:hsa04611,path:hsa04670,path:hsa04810	Focal adhesion|Tight junction|Platelet activation|Leukocyte transendothelial migration|Regulation of actin cytoskeleton
RASGRP1	2.26944e-09	0.331	0.331	7.61125e-05	-1.06858	1.38606	0.470994	ENSG00000172575	10125	protein_coding	RAS guanyl releasing protein 1 [Source:HGNC Symbol;Acc:HGNC:9878]	GO:0005737,GO:0016020,GO:0046872,GO:0005829,GO:0005783,GO:0005789,GO:0035556,GO:0005509,GO:0008270,GO:0005794,GO:0005886,GO:0007264,GO:0042803,GO:0005085,GO:0000139,GO:0030154,GO:0042629,GO:0043547,GO:0031210,GO:0001934,GO:0000165,GO:0070374,GO:0007165,GO:1902715,GO:0051259,GO:0001786,GO:0007265,GO:0046330,GO:0005088,GO:0046579,GO:0008289,GO:0045954,GO:0019992,GO:0001816,GO:0002437,GO:0014066,GO:…	cytoplasm|membrane|metal ion binding|cytosol|endoplasmic reticulum|endoplasmic reticulum membrane|intracellular signal transduction|calcium ion binding|zinc ion binding|Golgi apparatus|plasma membrane|small GTPase mediated signal transduction|protein homodimerization activity|guanyl-nucleotide exchange factor activity|Golgi membrane|cell differentiation|mast cell granule|positive regulation of GT…	path:hsa04010,path:hsa04014,path:hsa04611,path:hsa04660,path:hsa05200	MAPK signaling pathway|Ras signaling pathway|Platelet activation|T cell receptor signaling pathway|Pathways in cancer
IER2	2.48351e-09	0.768	0.717	8.32919e-05	0.613185	1.58982	0.668862	ENSG00000160888	9592	protein_coding	immediate early response 2 [Source:HGNC Symbol;Acc:HGNC:28871]	GO:0005634,GO:0005737,GO:0005654,GO:0003677,GO:0001228,GO:0045944,GO:0000977,GO:0030182,GO:0048870,GO:0071774	nucleus|cytoplasm|nucleoplasm|DNA binding|DNA-binding transcription activator activity, RNA polymerase II-specific|positive regulation of transcription by RNA polymerase II|RNA polymerase II regulatory region sequence-specific DNA binding|neuron differentiation|cell motility|response to fibroblast growth factor
RUNX3	2.76045e-09	0.558	0.578	9.25801e-05	-0.0579826	1.37614	0.460628	ENSG00000020633	864	protein_coding	RUNX family transcription factor 3 [Source:HGNC Symbol;Acc:HGNC:10473]	GO:0005634,GO:0005737,GO:0043231,GO:0005524,GO:0005730,GO:0005829,GO:0006355,GO:0003677,GO:0003700,GO:0005515,GO:0045893,GO:0000981,GO:0030182,GO:0000790,GO:0005654,GO:0000977,GO:0000122,GO:0045786,GO:0006366,GO:0006468,GO:0050680,GO:0030097,GO:0043371,GO:0002062,GO:0048935,GO:0043378,GO:0016513,GO:0071559	nucleus|cytoplasm|intracellular membrane-bounded organelle|ATP binding|nucleolus|cytosol|regulation of transcription, DNA-templated|DNA binding|DNA-binding transcription factor activity|protein binding|positive regulation of transcription, DNA-templated|DNA-binding transcription factor activity, RNA polymerase II-specific|neuron differentiation|nuclear chromatin|nucleoplasm|RNA polymerase II regu…	path:hsa04658,path:hsa05169	Th1 and Th2 cell differentiation|Epstein-Barr virus infection
NDUFA1	2.82314e-09	0.398	0.671	9.46826e-05	-0.402152	0.724019	-0.4659	ENSG00000125356	4694	protein_coding	NADH:ubiquinone oxidoreductase subunit A1 [Source:HGNC Symbol;Acc:HGNC:7683]	GO:0016020,GO:0016021,GO:0005829,GO:0055114,GO:0005739,GO:0005743,GO:0070469,GO:0031966,GO:0032981,GO:0008137,GO:0006120,GO:0005747	membrane|integral component of membrane|cytosol|oxidation-reduction process|mitochondrion|mitochondrial inner membrane|respirasome|mitochondrial membrane|mitochondrial respiratory chain complex I assembly|NADH dehydrogenase (ubiquinone) activity|mitochondrial electron transport, NADH to ubiquinone|mitochondrial respiratory chain complex I	path:hsa00190,path:hsa04714,path:hsa04723,path:hsa04932,path:hsa05010,path:hsa05012,path:hsa05016	Oxidative phosphorylation|Thermogenesis|Retrograde endocannabinoid signaling|Non-alcoholic fatty liver disease (NAFLD)|Alzheimer disease|Parkinson disease|Huntington disease
COL3A1	2.97143e-09	0.392	0.218	9.96559e-05	-1.21116	1.74446	0.802779	ENSG00000168542	1281	protein_coding	collagen type III alpha 1 chain [Source:HGNC Symbol;Acc:HGNC:2201]	GO:0046872,GO:0005615,GO:0005515,GO:0005576,GO:0005581,GO:0005201,GO:0007229,GO:0050776,GO:0030198,GO:0031012,GO:0062023,GO:0007507,GO:0021987,GO:0030020,GO:0005178,GO:0005788,GO:0007179,GO:0007160,GO:0042060,GO:0030199,GO:0030168,GO:0009314,GO:2001223,GO:0034097,GO:0018149,GO:0002020,GO:0048407,GO:0046332,GO:0001501,GO:0001568,GO:0009612,GO:0035025,GO:0043588,GO:0048565,GO:0050777,GO:0060414,GO:…	metal ion binding|extracellular space|protein binding|extracellular region|collagen trimer|extracellular matrix structural constituent|integrin-mediated signaling pathway|regulation of immune response|extracellular matrix organization|extracellular matrix|collagen-containing extracellular matrix|heart development|cerebral cortex development|extracellular matrix structural constituent conferring t…	path:hsa04611,path:hsa04926,path:hsa04933,path:hsa04974,path:hsa05146	Platelet activation|Relaxin signaling pathway|AGE-RAGE signaling pathway in diabetic complications|Protein digestion and absorption|Amoebiasis
STK4	2.99396e-09	0.696	0.715	0.000100411	0.358233	1.42884	0.514846	ENSG00000101109	6789	protein_coding	serine/threonine kinase 4 [Source:HGNC Symbol;Acc:HGNC:11408]	GO:0090090,GO:0005634,GO:0005737,GO:0046872,GO:0000166,GO:0004672,GO:0004674,GO:0005524,GO:0016301,GO:0016740,GO:0006468,GO:0016310,GO:0005829,GO:0005654,GO:0007165,GO:0005515,GO:0016604,GO:0006915,GO:0000287,GO:0071902,GO:0042802,GO:0035329,GO:0043065,GO:0032991,GO:0048812,GO:0008134,GO:0023014,GO:0032147,GO:0035556,GO:0042803,GO:0018105,GO:0046983,GO:0043539,GO:0033138,GO:0001934,GO:0032092,GO:…	negative regulation of canonical Wnt signaling pathway|nucleus|cytoplasm|metal ion binding|nucleotide binding|protein kinase activity|protein serine/threonine kinase activity|ATP binding|kinase activity|transferase activity|protein phosphorylation|phosphorylation|cytosol|nucleoplasm|signal transduction|protein binding|nuclear body|apoptotic process|magnesium ion binding|positive regulation of pro…	path:hsa04010,path:hsa04014,path:hsa04068,path:hsa05200,path:hsa05223	MAPK signaling pathway|Ras signaling pathway|FoxO signaling pathway|Pathways in cancer|Non-small cell lung cancer
JUN	3.50679e-09	0.934	0.942	0.000117611	1.49183	1.78796	0.838314	ENSG00000177606	3725	protein_coding	Jun proto-oncogene, AP-1 transcription factor subunit [Source:HGNC Symbol;Acc:HGNC:6204]	GO:1904707,GO:0007179,GO:0045944,GO:0044212,GO:0045893,GO:0003723,GO:0005634,GO:0005654,GO:0006355,GO:0003677,GO:0003700,GO:0043547,GO:0005515,GO:0005096,GO:0003713,GO:0038095,GO:0042802,GO:0000981,GO:0000790,GO:0000978,GO:0000122,GO:0008134,GO:0005667,GO:0051726,GO:0007265,GO:0001228,GO:0032496,GO:0031625,GO:0019899,GO:0070412,GO:0045892,GO:0000976,GO:0000980,GO:0044389,GO:0001102,GO:1902895,GO:…	positive regulation of vascular smooth muscle cell proliferation|transforming growth factor beta receptor signaling pathway|positive regulation of transcription by RNA polymerase II|transcription regulatory region DNA binding|positive regulation of transcription, DNA-templated|RNA binding|nucleus|nucleoplasm|regulation of transcription, DNA-templated|DNA binding|DNA-binding transcription factor a…	path:hsa01522,path:hsa04010,path:hsa04012,path:hsa04024,path:hsa04137,path:hsa04210,path:hsa04310,path:hsa04380,path:hsa04510,path:hsa04530,path:hsa04620,path:hsa04621,path:hsa04625,path:hsa04657,path:hsa04658,path:hsa04659,path:hsa04660,path:hsa04662,path:hsa04668,path:hsa04722,path:hsa04912,path:hsa04915,path:hsa04921,path:hsa04926,path:hsa04932,path:hsa04933,path:hsa05030,path:hsa05031,path:hs…	Endocrine resistance|MAPK signaling pathway|ErbB signaling pathway|cAMP signaling pathway|Mitophagy - animal|Apoptosis|Wnt signaling pathway|Osteoclast differentiation|Focal adhesion|Tight junction|Toll-like receptor signaling pathway|NOD-like receptor signaling pathway|C-type lectin receptor signaling pathway|IL-17 signaling pathway|Th1 and Th2 cell differentiation|Th17 cell differentiation|T ce…
XIST	3.51976e-09	0.757	0.671	0.000118046	0.369264	1.68259	0.750683	ENSG00000229807	7503	lncRNA	X inactive specific transcript [Source:HGNC Symbol;Acc:HGNC:12810]
ZFP36L1	3.58569e-09	0.746	0.719	0.000120257	0.435877	1.52877	0.612367	ENSG00000185650	677	protein_coding	ZFP36 ring finger protein like 1 [Source:HGNC Symbol;Acc:HGNC:1107]	GO:0003723,GO:0006397,GO:0051028,GO:0005634,GO:0005737,GO:0046872,GO:0003677,GO:0005515,GO:0007275,GO:0006355,GO:0003729,GO:0017091,GO:0035925,GO:0000165,GO:0000288,GO:0001570,GO:0003342,GO:0006402,GO:0006417,GO:0006915,GO:0007507,GO:0008283,GO:0021915,GO:0031086,GO:0033077,GO:0035264,GO:0038066,GO:0043488,GO:0043491,GO:0044344,GO:0045577,GO:0045600,GO:0045661,GO:0048382,GO:0048568,GO:0060710,GO:…	RNA binding|mRNA processing|mRNA transport|nucleus|cytoplasm|metal ion binding|DNA binding|protein binding|multicellular organism development|regulation of transcription, DNA-templated|mRNA binding|AU-rich element binding|mRNA 3'-UTR AU-rich region binding|MAPK cascade|nuclear-transcribed mRNA catabolic process, deadenylation-dependent decay|vasculogenesis|proepicardium development|mRNA catabolic…	path:hsa04218	Cellular senescence
TOB2	3.98065e-09	0.26	0.254	0.000133503	-1.46625	1.43149	0.517513	ENSG00000183864	10766	protein_coding	transducer of ERBB2, 2 [Source:HGNC Symbol;Acc:HGNC:11980]	GO:0005737,GO:0005829,GO:0005515,GO:1903507,GO:0008285,GO:0005634,GO:0003714,GO:0010468,GO:0007292,GO:0042809,GO:0045671,GO:0045778	cytoplasm|cytosol|protein binding|negative regulation of nucleic acid-templated transcription|negative regulation of cell population proliferation|nucleus|transcription corepressor activity|regulation of gene expression|female gamete generation|vitamin D receptor binding|negative regulation of osteoclast differentiation|positive regulation of ossification	path:hsa03018	RNA degradation
HNRNPU	4.20174e-09	0.707	0.758	0.000140918	0.406062	1.34099	0.423301	ENSG00000153187	3192	protein_coding	heterogeneous nuclear ribonucleoprotein U [Source:HGNC Symbol;Acc:HGNC:5048]	GO:0005634,GO:0003723,GO:0006397,GO:0008380,GO:0005737,GO:0016607,GO:0016020,GO:0000166,GO:0005524,GO:0005654,GO:0032839,GO:0003779,GO:0003677,GO:0051301,GO:0031490,GO:0006325,GO:0005694,GO:0005856,GO:0005515,GO:0005681,GO:0007049,GO:0048511,GO:0007275,GO:0032922,GO:0030154,GO:0009986,GO:0000398,GO:0071013,GO:0000922,GO:0005813,GO:0005815,GO:0005819,GO:0030496,GO:0000775,GO:0000776,GO:0000777,GO:…	nucleus|RNA binding|mRNA processing|RNA splicing|cytoplasm|nuclear speck|membrane|nucleotide binding|ATP binding|nucleoplasm|dendrite cytoplasm|actin binding|DNA binding|cell division|chromatin DNA binding|chromatin organization|chromosome|cytoskeleton|protein binding|spliceosomal complex|cell cycle|rhythmic process|multicellular organism development|circadian regulation of gene expression|cell d…	path:hsa03040	Spliceosome
DUSP4	4.24052e-09	0.359	0.197	0.000142218	-0.972614	2.47008	1.30455	ENSG00000120875	1846	protein_coding	dual specificity phosphatase 4 [Source:HGNC Symbol;Acc:HGNC:3070]	GO:0005634,GO:0005654,GO:0016787,GO:0004721,GO:0006470,GO:0005515,GO:0004725,GO:0016311,GO:0016791,GO:0008138,GO:0017017,GO:0005737,GO:0035335,GO:0070373,GO:0035970,GO:0000188,GO:0008330,GO:1990439	nucleus|nucleoplasm|hydrolase activity|phosphoprotein phosphatase activity|protein dephosphorylation|protein binding|protein tyrosine phosphatase activity|dephosphorylation|phosphatase activity|protein tyrosine/serine/threonine phosphatase activity|MAP kinase tyrosine/serine/threonine phosphatase activity|cytoplasm|peptidyl-tyrosine dephosphorylation|negative regulation of ERK1 and ERK2 cascade|p…	path:hsa04010	MAPK signaling pathway
SLA	5.2777e-09	0.343	0.343	0.000177004	-1.07043	1.28675	0.363732	ENSG00000155926	6503	protein_coding	Src like adaptor [Source:HGNC Symbol;Acc:HGNC:10902]	GO:0005737,GO:0009967,GO:0005515,GO:0009966,GO:0005768,GO:0030154,GO:0007169,GO:0005070,GO:0031234,GO:0005102,GO:0042127,GO:0004715,GO:0038083	cytoplasm|positive regulation of signal transduction|protein binding|regulation of signal transduction|endosome|cell differentiation|transmembrane receptor protein tyrosine kinase signaling pathway|SH3/SH2 adaptor activity|extrinsic component of cytoplasmic side of plasma membrane|signaling receptor binding|regulation of cell population proliferation|non-membrane spanning protein tyrosine kinase …
NUFIP2	5.54452e-09	0.492	0.41	0.000185952	-0.549366	1.61971	0.695733	ENSG00000108256	57532	protein_coding	nuclear FMR1 interacting protein 2 [Source:HGNC Symbol;Acc:HGNC:17634]	GO:0003723,GO:0005634,GO:0005737,GO:0016020,GO:0005829,GO:0005654,GO:0005515,GO:0016604,GO:0010494,GO:0042788	RNA binding|nucleus|cytoplasm|membrane|cytosol|nucleoplasm|protein binding|nuclear body|cytoplasmic stress granule|polysomal ribosome
OFD1	5.96891e-09	0.387	0.391	0.000200185	-0.865098	1.3939	0.479128	ENSG00000046651	8481	protein_coding	OFD1 centriole and centriolar satellite protein [Source:HGNC Symbol;Acc:HGNC:2567]	GO:0005634,GO:0005737,GO:0016020,GO:0005856,GO:0042995,GO:0005515,GO:0005576,GO:0005813,GO:0005815,GO:0042802,GO:0005929,GO:0036064,GO:0060271,GO:0005829,GO:0030030,GO:0005814,GO:0034451,GO:0043014,GO:0000086,GO:0010389,GO:0097711,GO:0043015,GO:0060287	nucleus|cytoplasm|membrane|cytoskeleton|cell projection|protein binding|extracellular region|centrosome|microtubule organizing center|identical protein binding|cilium|ciliary basal body|cilium assembly|cytosol|cell projection organization|centriole|centriolar satellite|alpha-tubulin binding|G2/M transition of mitotic cell cycle|regulation of G2/M transition of mitotic cell cycle|ciliary basal bod…
SFPQ	6.91326e-09	0.707	0.715	0.000231857	0.358011	1.42916	0.51517	ENSG00000116560	6421	protein_coding	splicing factor proline and glutamine rich [Source:HGNC Symbol;Acc:HGNC:10774]	GO:0003676,GO:0003723,GO:0006397,GO:0008380,GO:0005634,GO:0005737,GO:0016607,GO:0005654,GO:0032839,GO:0003677,GO:0042803,GO:0005515,GO:0006281,GO:0006310,GO:0006974,GO:0048511,GO:0002376,GO:0045087,GO:0000976,GO:0000980,GO:0003682,GO:0070888,GO:0042752,GO:0042754,GO:0045876,GO:0045892,GO:0051276,GO:0051726,GO:0070932,GO:0098963,GO:0042382,GO:0090575,GO:0045944,GO:0000122,GO:0016363,GO:0002218,GO:…	nucleic acid binding|RNA binding|mRNA processing|RNA splicing|nucleus|cytoplasm|nuclear speck|nucleoplasm|dendrite cytoplasm|DNA binding|protein homodimerization activity|protein binding|DNA repair|DNA recombination|cellular response to DNA damage stimulus|rhythmic process|immune system process|innate immune response|transcription regulatory region sequence-specific DNA binding|RNA polymerase II …
HNRNPH1	1.12539e-08	0.602	0.576	0.000377432	-0.0601697	1.52931	0.612883	ENSG00000169045	3187	protein_coding	heterogeneous nuclear ribonucleoprotein H1 [Source:HGNC Symbol;Acc:HGNC:5041]	GO:0003676,GO:0003723,GO:0006397,GO:0008380,GO:0005634,GO:0016020,GO:0005829,GO:0005654,GO:0005515,GO:0005681,GO:0000398,GO:0071013,GO:0043484,GO:0008543,GO:0016070,GO:0006396,GO:0008266	nucleic acid binding|RNA binding|mRNA processing|RNA splicing|nucleus|membrane|cytosol|nucleoplasm|protein binding|spliceosomal complex|mRNA splicing, via spliceosome|catalytic step 2 spliceosome|regulation of RNA splicing|fibroblast growth factor receptor signaling pathway|RNA metabolic process|RNA processing|poly(U) RNA binding
CXCR6	1.23445e-08	0.359	0.189	0.000414009	-1.30928	1.82129	0.864964	ENSG00000172215	10663	protein_coding	C-X-C motif chemokine receptor 6 [Source:HGNC Symbol;Acc:HGNC:16647]	GO:0016020,GO:0016021,GO:0004930,GO:0007186,GO:0005886,GO:0007165,GO:0015026,GO:0004950,GO:0006935,GO:0006954,GO:0070098,GO:0006955,GO:0009897,GO:0060326,GO:0016494,GO:0005887,GO:0016493,GO:0019956,GO:0019957,GO:0007204,GO:0019722,GO:0019079,GO:0019958	membrane|integral component of membrane|G protein-coupled receptor activity|G protein-coupled receptor signaling pathway|plasma membrane|signal transduction|coreceptor activity|chemokine receptor activity|chemotaxis|inflammatory response|chemokine-mediated signaling pathway|immune response|external side of plasma membrane|cell chemotaxis|C-X-C chemokine receptor activity|integral component of pla…	path:hsa04060,path:hsa04062	Cytokine-cytokine receptor interaction|Chemokine signaling pathway
MECP2	1.31346e-08	0.271	0.305	0.000440507	-1.30811	1.32393	0.404829	ENSG00000169057	4204	protein_coding	methyl-CpG binding protein 2 [Source:HGNC Symbol;Acc:HGNC:6990]	GO:0010629,GO:0043537,GO:0016525,GO:0005739,GO:0005634,GO:0003723,GO:0003677,GO:0005615,GO:0000122,GO:0005515,GO:0010385,GO:0098794,GO:0005829,GO:0008327,GO:0005654,GO:0047485,GO:0019904,GO:0045892,GO:0000785,GO:0003714,GO:0006367,GO:0000792,GO:0009314,GO:0008284,GO:1905643,GO:0010971,GO:0007052,GO:0090063,GO:0005813,GO:0001227,GO:0003700,GO:0003729,GO:0008134,GO:0035197,GO:0001662,GO:0001666,GO:…	negative regulation of gene expression|negative regulation of blood vessel endothelial cell migration|negative regulation of angiogenesis|mitochondrion|nucleus|RNA binding|DNA binding|extracellular space|negative regulation of transcription by RNA polymerase II|protein binding|double-stranded methylated DNA binding|postsynapse|cytosol|methyl-CpG binding|nucleoplasm|protein N-terminus binding|prot…
TMSB10	1.33934e-08	0.961	0.995	0.000449187	1.64346	0.69313	-0.528802	ENSG00000034510	9168	protein_coding	thymosin beta 10 [Source:HGNC Symbol;Acc:HGNC:11879]	GO:0005737,GO:0007015,GO:0003779,GO:0005856,GO:0005515,GO:0003785,GO:0030334,GO:0042989	cytoplasm|actin filament organization|actin binding|cytoskeleton|protein binding|actin monomer binding|regulation of cell migration|sequestering of actin monomers
CTLA4	1.3851e-08	0.26	0.17	0.000464536	-1.52853	1.90316	0.928396	ENSG00000163599	1493	protein_coding	cytotoxic T-lymphocyte associated protein 4 [Source:HGNC Symbol;Acc:HGNC:2505]	GO:0048471,GO:0045590,GO:0016020,GO:0016021,GO:0005886,GO:0005515,GO:0006974,GO:0006955,GO:0002376,GO:0002250,GO:0009897,GO:0050853,GO:0005887,GO:0043065,GO:0050852,GO:0031295,GO:0030889,GO:0005794,GO:0045589,GO:0042129,GO:0098636,GO:0042130,GO:0050777,GO:0045334	perinuclear region of cytoplasm|negative regulation of regulatory T cell differentiation|membrane|integral component of membrane|plasma membrane|protein binding|cellular response to DNA damage stimulus|immune response|immune system process|adaptive immune response|external side of plasma membrane|B cell receptor signaling pathway|integral component of plasma membrane|positive regulation of apopto…	path:hsa04514,path:hsa04660,path:hsa05320,path:hsa05323	Cell adhesion molecules (CAMs)|T cell receptor signaling pathway|Autoimmune thyroid disease|Rheumatoid arthritis
MT-ND6	1.47891e-08	0.387	0.326	0.000495997	-1.00679	1.44827	0.53433	ENSG00000198695	4541	protein_coding	mitochondrially encoded NADH:ubiquinone oxidoreductase core subunit 6 [Source:HGNC Symbol;Acc:HGNC:7462]	GO:0016020,GO:0016021,GO:0055114,GO:0005739,GO:0070469,GO:0008137,GO:0031966,GO:0006120,GO:0032981,GO:0005743,GO:0035094,GO:0042220,GO:0042542	membrane|integral component of membrane|oxidation-reduction process|mitochondrion|respirasome|NADH dehydrogenase (ubiquinone) activity|mitochondrial membrane|mitochondrial electron transport, NADH to ubiquinone|mitochondrial respiratory chain complex I assembly|mitochondrial inner membrane|response to nicotine|response to cocaine|response to hydrogen peroxide
PBXIP1	1.95087e-08	0.464	0.458	0.000654282	-0.540121	1.36386	0.447694	ENSG00000163346	57326	protein_coding	PBX homeobox interacting protein 1 [Source:HGNC Symbol;Acc:HGNC:21199]	GO:0005634,GO:0005737,GO:0005829,GO:0003714,GO:0005856,GO:0005515,GO:0030154,GO:0045892,GO:0007275,GO:0005874,GO:0016020,GO:2001106	nucleus|cytoplasm|cytosol|transcription corepressor activity|cytoskeleton|protein binding|cell differentiation|negative regulation of transcription, DNA-templated|multicellular organism development|microtubule|membrane|regulation of Rho guanyl-nucleotide exchange factor activity
UBALD2	2.03013e-08	0.558	0.482	0.000680865	-0.372405	1.4383	0.524367	ENSG00000185262	283991	protein_coding	UBA like domain containing 2 [Source:HGNC Symbol;Acc:HGNC:28438]	GO:0005515	protein binding
VPS37B	2.05633e-08	0.293	0.285	0.000689651	-1.28644	1.43156	0.51759	ENSG00000139722	79720	protein_coding	VPS37B subunit of ESCRT-I [Source:HGNC Symbol;Acc:HGNC:25754]	GO:0005737,GO:0016020,GO:0015031,GO:0005886,GO:0005515,GO:0000813,GO:0032509,GO:0030496,GO:0005768,GO:0031902,GO:0043231,GO:0070062,GO:0048306,GO:0006612,GO:0006623,GO:0016197,GO:0016236,GO:0019058,GO:0036258,GO:0039702,GO:0043162,GO:0075733,GO:0010008,GO:0043657,GO:1902188,GO:1903774	cytoplasm|membrane|protein transport|plasma membrane|protein binding|ESCRT I complex|endosome transport via multivesicular body sorting pathway|midbody|endosome|late endosome membrane|intracellular membrane-bounded organelle|extracellular exosome|calcium-dependent protein binding|protein targeting to membrane|protein targeting to vacuole|endosomal transport|macroautophagy|viral life cycle|multive…	path:hsa04144	Endocytosis
STAM	2.17553e-08	0.271	0.127	0.000729629	-1.91598	1.75193	0.808943	ENSG00000136738	8027	protein_coding	signal transducing adaptor molecule [Source:HGNC Symbol;Acc:HGNC:11357]	GO:0005737,GO:0016020,GO:0006886,GO:0015031,GO:0009967,GO:0005515,GO:0005768,GO:0005829,GO:0031901,GO:0016197,GO:0016236,GO:0036258,GO:0016579,GO:0007165,GO:0061024,GO:1903543,GO:0044389,GO:0005070,GO:0042059,GO:0033565,GO:1903551,GO:0005623	cytoplasm|membrane|intracellular protein transport|protein transport|positive regulation of signal transduction|protein binding|endosome|cytosol|early endosome membrane|endosomal transport|macroautophagy|multivesicular body assembly|protein deubiquitination|signal transduction|membrane organization|positive regulation of exosomal secretion|ubiquitin-like protein ligase binding|SH3/SH2 adaptor act…	path:hsa04144,path:hsa04630	Endocytosis|Jak-STAT signaling pathway
DDX3X	2.20254e-08	0.796	0.794	0.000738688	0.722233	1.50988	0.59443	ENSG00000215301	1654	protein_coding	DEAD-box helicase 3 X-linked [Source:HGNC Symbol;Acc:HGNC:2745]	GO:0003676,GO:0003723,GO:0005634,GO:0005737,GO:0016607,GO:0016020,GO:0006413,GO:0005852,GO:0000166,GO:0005524,GO:0043066,GO:0005829,GO:0016787,GO:0003677,GO:0005739,GO:0005515,GO:0032508,GO:0006915,GO:0022627,GO:0016055,GO:0005741,GO:0003678,GO:0004386,GO:0045727,GO:0002376,GO:0045087,GO:0042254,GO:0003724,GO:0005576,GO:0007059,GO:0045948,GO:0030154,GO:0045944,GO:0045296,GO:0070062,GO:0043539,GO:…	nucleic acid binding|RNA binding|nucleus|cytoplasm|nuclear speck|membrane|translational initiation|eukaryotic translation initiation factor 3 complex|nucleotide binding|ATP binding|negative regulation of apoptotic process|cytosol|hydrolase activity|DNA binding|mitochondrion|protein binding|DNA duplex unwinding|apoptotic process|cytosolic small ribosomal subunit|Wnt signaling pathway|mitochondrial…	path:hsa04622,path:hsa05161,path:hsa05203	RIG-I-like receptor signaling pathway|Hepatitis B|Viral carcinogenesis
DDX17	2.32983e-08	0.558	0.535	0.000781378	-0.235942	1.40259	0.488094	ENSG00000100201	10521	protein_coding	DEAD-box helicase 17 [Source:HGNC Symbol;Acc:HGNC:2740]	GO:0005524,GO:0003676,GO:0000166,GO:0016787,GO:0004386,GO:0003723,GO:0006397,GO:0008380,GO:0005634,GO:0005737,GO:0016607,GO:0016020,GO:0005829,GO:0005515,GO:0003713,GO:0002376,GO:0005730,GO:0003724,GO:0031047,GO:0006364,GO:0051607,GO:0045944,GO:0005654,GO:1990904,GO:0006357,GO:0000381,GO:0030521,GO:0030520,GO:0006396,GO:0000380,GO:0001837,GO:0045445,GO:2001014,GO:0010586,GO:0008186	ATP binding|nucleic acid binding|nucleotide binding|hydrolase activity|helicase activity|RNA binding|mRNA processing|RNA splicing|nucleus|cytoplasm|nuclear speck|membrane|cytosol|protein binding|transcription coactivator activity|immune system process|nucleolus|RNA helicase activity|gene silencing by RNA|rRNA processing|defense response to virus|positive regulation of transcription by RNA polymer…
ATF7IP	3.01862e-08	0.453	0.343	0.00101239	-0.848616	1.56785	0.648791	ENSG00000171681	55729	protein_coding	activating transcription factor 7 interacting protein [Source:HGNC Symbol;Acc:HGNC:20092]	GO:0005634,GO:0005829,GO:0005654,GO:0005515,GO:0016604,GO:0045893,GO:0050821,GO:0016032,GO:0031647,GO:0045892,GO:0006306,GO:0090309,GO:0045898,GO:0003714,GO:0016887,GO:0000122,GO:0005667	nucleus|cytosol|nucleoplasm|protein binding|nuclear body|positive regulation of transcription, DNA-templated|protein stabilization|viral process|regulation of protein stability|negative regulation of transcription, DNA-templated|DNA methylation|positive regulation of methylation-dependent chromatin silencing|regulation of RNA polymerase II transcriptional preinitiation complex assembly|transcript…
DRAP1	4.05515e-08	0.376	0.624	0.00136002	-0.477677	0.762023	-0.392093	ENSG00000175550	10589	protein_coding	DR1 associated protein 1 [Source:HGNC Symbol;Acc:HGNC:3019]	GO:0005634,GO:0003677,GO:0046982,GO:0005515,GO:0042802,GO:0003712,GO:0003714,GO:0003700,GO:0000122	nucleus|DNA binding|protein heterodimerization activity|protein binding|identical protein binding|transcription coregulator activity|transcription corepressor activity|DNA-binding transcription factor activity|negative regulation of transcription by RNA polymerase II
NEAT1	4.162e-08	0.829	0.837	0.00139585	0.929099	1.73987	0.798977	ENSG00000245532	283131	lncRNA	nuclear paraspeckle assembly transcript 1 [Source:HGNC Symbol;Acc:HGNC:30815]
CLK1	4.36033e-08	0.63	0.614	0.00146237	0.0310181	1.41905	0.504926	ENSG00000013441	1195	protein_coding	CDC like kinase 1 [Source:HGNC Symbol;Acc:HGNC:2068]	GO:0005634,GO:0000166,GO:0004672,GO:0004674,GO:0005524,GO:0016301,GO:0016740,GO:0006468,GO:0016310,GO:0004713,GO:0005515,GO:0043484,GO:0004712,GO:0004715,GO:0018105,GO:0018107,GO:0018108,GO:0046777,GO:0005737	nucleus|nucleotide binding|protein kinase activity|protein serine/threonine kinase activity|ATP binding|kinase activity|transferase activity|protein phosphorylation|phosphorylation|protein tyrosine kinase activity|protein binding|regulation of RNA splicing|protein serine/threonine/tyrosine kinase activity|non-membrane spanning protein tyrosine kinase activity|peptidyl-serine phosphorylation|pepti…	path:hsa05134	Legionellosis
CCDC71L	4.37413e-08	0.243	0.132	0.001467	-2.10076	1.48727	0.572667	ENSG00000253276	168455	protein_coding	coiled-coil domain containing 71 like [Source:HGNC Symbol;Acc:HGNC:26685]	GO:0045600,GO:0044255	positive regulation of fat cell differentiation|cellular lipid metabolic process
INTS6	4.41993e-08	0.442	0.451	0.00148235	-0.475611	1.47593	0.561621	ENSG00000102786	26512	protein_coding	integrator complex subunit 6 [Source:HGNC Symbol;Acc:HGNC:14879]	GO:0005634,GO:0005654,GO:0015629,GO:0005515,GO:0042795,GO:0004888,GO:0034472,GO:0032039,GO:0016180	nucleus|nucleoplasm|actin cytoskeleton|protein binding|snRNA transcription by RNA polymerase II|transmembrane signaling receptor activity|snRNA 3'-end processing|integrator complex|snRNA processing
VIM	4.49515e-08	0.851	0.957	0.00150758	1.26318	0.669013	-0.579894	ENSG00000026025	7431	protein_coding	vimentin [Source:HGNC Symbol;Acc:HGNC:12692]	GO:0005737,GO:0005634,GO:0005829,GO:0005856,GO:0005515,GO:0005882,GO:0045727,GO:0005925,GO:0005777,GO:0042802,GO:0005200,GO:0070062,GO:0071222,GO:0016032,GO:1990904,GO:0019904,GO:0016363,GO:0019221,GO:0097110,GO:0030049,GO:0003725,GO:0071225,GO:0005844,GO:0005212,GO:1990254,GO:0010628,GO:0010977,GO:0014002,GO:0032967,GO:0043488,GO:0045103,GO:0045109,GO:0060020,GO:0060395,GO:0070307,GO:0071346,GO:…	cytoplasm|nucleus|cytosol|cytoskeleton|protein binding|intermediate filament|positive regulation of translation|focal adhesion|peroxisome|identical protein binding|structural constituent of cytoskeleton|extracellular exosome|cellular response to lipopolysaccharide|viral process|ribonucleoprotein complex|protein domain specific binding|nuclear matrix|cytokine-mediated signaling pathway|scaffold pr…	path:hsa05169,path:hsa05206	Epstein-Barr virus infection|MicroRNAs in cancer
APRT	5.11202e-08	0.486	0.734	0.00171447	-0.0822091	0.728569	-0.456862	ENSG00000198931	353	protein_coding	adenine phosphoribosyltransferase [Source:HGNC Symbol;Acc:HGNC:626]	GO:0005737,GO:0016740,GO:0005829,GO:0005654,GO:0009116,GO:0016757,GO:0005576,GO:0006166,GO:0070062,GO:0043312,GO:0034774,GO:0043101,GO:0006168,GO:0002055,GO:0003999,GO:0016208,GO:0007595,GO:0007625,GO:0032869,GO:0044209,GO:0046083	cytoplasm|transferase activity|cytosol|nucleoplasm|nucleoside metabolic process|transferase activity, transferring glycosyl groups|extracellular region|purine ribonucleoside salvage|extracellular exosome|neutrophil degranulation|secretory granule lumen|purine-containing compound salvage|adenine salvage|adenine binding|adenine phosphoribosyltransferase activity|AMP binding|lactation|grooming behav…	path:hsa00230	Purine metabolism
SERPINB9	5.22898e-08	0.249	0.216	0.00175369	-1.63556	1.43605	0.522102	ENSG00000170542	5272	protein_coding	serpin family B member 9 [Source:HGNC Symbol;Acc:HGNC:8955]	GO:0005634,GO:0005737,GO:0016020,GO:0005615,GO:0005794,GO:0043066,GO:0005829,GO:0005654,GO:0004867,GO:0010951,GO:0005515,GO:0006955,GO:0006915,GO:0043154,GO:0030414,GO:0010466,GO:0070062,GO:0010628,GO:0062023,GO:0002020,GO:0071391,GO:0043027,GO:0009617,GO:0042270,GO:0002448,GO:0033668	nucleus|cytoplasm|membrane|extracellular space|Golgi apparatus|negative regulation of apoptotic process|cytosol|nucleoplasm|serine-type endopeptidase inhibitor activity|negative regulation of endopeptidase activity|protein binding|immune response|apoptotic process|negative regulation of cysteine-type endopeptidase activity involved in apoptotic process|peptidase inhibitor activity|negative regula…	path:hsa05146	Amoebiasis
IRF2BP2	5.55388e-08	0.381	0.415	0.00186266	-0.775901	1.32024	0.400799	ENSG00000168264	359948	protein_coding	interferon regulatory factor 2 binding protein 2 [Source:HGNC Symbol;Acc:HGNC:21729]	GO:0005634,GO:0005737,GO:0046872,GO:0005654,GO:0045944,GO:0000977,GO:0001228,GO:0002327	nucleus|cytoplasm|metal ion binding|nucleoplasm|positive regulation of transcription by RNA polymerase II|RNA polymerase II regulatory region sequence-specific DNA binding|DNA-binding transcription activator activity, RNA polymerase II-specific|immature B cell differentiation
TSPYL2	5.61928e-08	0.541	0.453	0.0018846	-0.308962	1.65062	0.723007	ENSG00000184205	64061	protein_coding	TSPY like 2 [Source:HGNC Symbol;Acc:HGNC:24358]	GO:0005634,GO:0005737,GO:0006325,GO:0006334,GO:0005515,GO:0007049,GO:0005730,GO:0005654,GO:0030308,GO:0045786,GO:0009966,GO:0036498,GO:0045859,GO:0000182,GO:0008156	nucleus|cytoplasm|chromatin organization|nucleosome assembly|protein binding|cell cycle|nucleolus|nucleoplasm|negative regulation of cell growth|negative regulation of cell cycle|regulation of signal transduction|IRE1-mediated unfolded protein response|regulation of protein kinase activity|rDNA binding|negative regulation of DNA replication
BATF	6.08949e-08	0.343	0.269	0.00204229	-1.02116	1.74573	0.803833	ENSG00000156127	10538	protein_coding	basic leucine zipper ATF-like transcription factor [Source:HGNC Symbol;Acc:HGNC:958]	GO:0005634,GO:0005737,GO:0005654,GO:0006355,GO:0003677,GO:0006357,GO:0003700,GO:0005515,GO:0030154,GO:0006974,GO:0043565,GO:0001816,GO:0000978,GO:0000981,GO:0000790,GO:0019221,GO:0030330,GO:0043011,GO:0045190,GO:0042832,GO:0060218,GO:0072540,GO:0072539,GO:0001228,GO:0002320,GO:0045064,GO:0045944	nucleus|cytoplasm|nucleoplasm|regulation of transcription, DNA-templated|DNA binding|regulation of transcription by RNA polymerase II|DNA-binding transcription factor activity|protein binding|cell differentiation|cellular response to DNA damage stimulus|sequence-specific DNA binding|cytokine production|RNA polymerase II proximal promoter sequence-specific DNA binding|DNA-binding transcription fac…
CDKN1B	6.1158e-08	0.42	0.348	0.00205112	-0.848457	1.49253	0.577761	ENSG00000111276	1027	protein_coding	cyclin dependent kinase inhibitor 1B [Source:HGNC Symbol;Acc:HGNC:1785]	GO:1904706,GO:0008285,GO:0005634,GO:0005737,GO:0043231,GO:0016301,GO:0016310,GO:0005515,GO:0007049,GO:0007050,GO:0004860,GO:0004861,GO:0005768,GO:0042127,GO:0006977,GO:0005654,GO:0005829,GO:0045736,GO:0045786,GO:0045892,GO:0000082,GO:0007507,GO:0019903,GO:0045930,GO:0051087,GO:0030308,GO:0010942,GO:0045732,GO:0000079,GO:0030332,GO:0045787,GO:0019901,GO:0044877,GO:0071850,GO:0033673,GO:0042326,GO:…	negative regulation of vascular smooth muscle cell proliferation|negative regulation of cell population proliferation|nucleus|cytoplasm|intracellular membrane-bounded organelle|kinase activity|phosphorylation|protein binding|cell cycle|cell cycle arrest|protein kinase inhibitor activity|cyclin-dependent protein serine/threonine kinase inhibitor activity|endosome|regulation of cell population prol…	path:hsa01522,path:hsa04012,path:hsa04066,path:hsa04068,path:hsa04110,path:hsa04151,path:hsa04933,path:hsa04934,path:hsa05161,path:hsa05162,path:hsa05165,path:hsa05169,path:hsa05200,path:hsa05202,path:hsa05203,path:hsa05206,path:hsa05215,path:hsa05220,path:hsa05222,path:hsa05226	Endocrine resistance|ErbB signaling pathway|HIF-1 signaling pathway|FoxO signaling pathway|Cell cycle|PI3K-Akt signaling pathway|AGE-RAGE signaling pathway in diabetic complications|Cushing syndrome|Hepatitis B|Measles|Human papillomavirus infection|Epstein-Barr virus infection|Pathways in cancer|Transcriptional misregulation in cancer|Viral carcinogenesis|MicroRNAs in cancer|Prostate cancer|Chro…
IRF1	6.4056e-08	0.646	0.607	0.00214831	0.0396046	1.5069	0.59158	ENSG00000125347	3659	protein_coding	interferon regulatory factor 1 [Source:HGNC Symbol;Acc:HGNC:6116]	GO:0005634,GO:0005737,GO:0006355,GO:0003677,GO:0003700,GO:0006915,GO:0005515,GO:0044212,GO:0008285,GO:0045893,GO:0002376,GO:0045087,GO:0051607,GO:0050776,GO:0000981,GO:0000790,GO:0000978,GO:0005654,GO:0005829,GO:0007050,GO:0001228,GO:0045944,GO:0071260,GO:0051726,GO:0045892,GO:0006366,GO:0032728,GO:0060333,GO:0060337,GO:0007596,GO:0032481,GO:0035458,GO:0045088,GO:0043565,GO:0002819,GO:0010468,GO:…	nucleus|cytoplasm|regulation of transcription, DNA-templated|DNA binding|DNA-binding transcription factor activity|apoptotic process|protein binding|transcription regulatory region DNA binding|negative regulation of cell population proliferation|positive regulation of transcription, DNA-templated|immune system process|innate immune response|defense response to virus|regulation of immune response|…	path:hsa04625,path:hsa04668,path:hsa04917,path:hsa05133,path:hsa05160,path:hsa05165	C-type lectin receptor signaling pathway|TNF signaling pathway|Prolactin signaling pathway|Pertussis|Hepatitis C|Human papillomavirus infection
RSRC2	6.4298e-08	0.608	0.585	0.00215643	-0.0322539	1.37716	0.461695	ENSG00000111011	65117	protein_coding	arginine and serine rich coiled-coil 2 [Source:HGNC Symbol;Acc:HGNC:30559]	GO:0003723	RNA binding
VMP1	7.22384e-08	0.497	0.561	0.00242273	-0.175638	1.34321	0.425681	ENSG00000062716	81671	protein_coding	vacuole membrane protein 1 [Source:HGNC Symbol;Acc:HGNC:29559]	GO:0016020,GO:0016021,GO:0005783,GO:0005730,GO:0007155,GO:0005886,GO:0005515,GO:0006914,GO:0007030,GO:0000045,GO:0000421,GO:0034329,GO:0005773,GO:0005774,GO:0098609,GO:0033116,GO:0007566,GO:0000407	membrane|integral component of membrane|endoplasmic reticulum|nucleolus|cell adhesion|plasma membrane|protein binding|autophagy|Golgi organization|autophagosome assembly|autophagosome membrane|cell junction assembly|vacuole|vacuolar membrane|cell-cell adhesion|endoplasmic reticulum-Golgi intermediate compartment membrane|embryo implantation|phagophore assembly site	path:hsa04140	Autophagy - animal
TOMM20	7.71184e-08	0.425	0.676	0.0025864	-0.304737	0.732311	-0.449472	ENSG00000173726	9804	protein_coding	translocase of outer mitochondrial membrane 20 [Source:HGNC Symbol;Acc:HGNC:20947]	GO:0016020,GO:0016021,GO:0006886,GO:0015031,GO:0006605,GO:0005739,GO:0030943,GO:0006626,GO:0014850,GO:1905242,GO:0005740,GO:0005741,GO:0005742,GO:0005515,GO:0016579,GO:0051082,GO:0008320,GO:0030150,GO:0016236,GO:0044233,GO:0015450,GO:0031307,GO:0016031,GO:0070096	membrane|integral component of membrane|intracellular protein transport|protein transport|protein targeting|mitochondrion|mitochondrion targeting sequence binding|protein targeting to mitochondrion|response to muscle activity|response to 3,3',5-triiodo-L-thyronine|mitochondrial envelope|mitochondrial outer membrane|mitochondrial outer membrane translocase complex|protein binding|protein deubiquit…
MYLIP	8.303e-08	0.359	0.283	0.00278466	-1.168	1.52989	0.613424	ENSG00000007944	29116	protein_coding	myosin regulatory light chain interacting protein [Source:HGNC Symbol;Acc:HGNC:21155]	GO:0005737,GO:0016020,GO:0046872,GO:0016740,GO:0016567,GO:0005886,GO:0005856,GO:0005515,GO:0008092,GO:0004842,GO:0007399,GO:0006511,GO:0005829,GO:0000209,GO:0010977,GO:0061630,GO:0032802,GO:0010989,GO:0031648,GO:0032803,GO:0042632,GO:0045732	cytoplasm|membrane|metal ion binding|transferase activity|protein ubiquitination|plasma membrane|cytoskeleton|protein binding|cytoskeletal protein binding|ubiquitin-protein transferase activity|nervous system development|ubiquitin-dependent protein catabolic process|cytosol|protein polyubiquitination|negative regulation of neuron projection development|ubiquitin protein ligase activity|low-densit…	path:hsa04979	Cholesterol metabolism
PSME1	8.36946e-08	0.42	0.669	0.00280695	-0.328299	0.698056	-0.518586	ENSG00000092010	5720	protein_coding	proteasome activator subunit 1 [Source:HGNC Symbol;Acc:HGNC:9568]	GO:0005737,GO:0005515,GO:0000502,GO:0008537,GO:0038095,GO:0050852,GO:0005654,GO:0005829,GO:0070062,GO:0000165,GO:0000209,GO:0002223,GO:0002479,GO:0006521,GO:0010972,GO:0016579,GO:0031145,GO:0031146,GO:0033209,GO:0038061,GO:0043161,GO:0043488,GO:0043687,GO:0055085,GO:0060071,GO:0061418,GO:0070498,GO:0090090,GO:0090263,GO:1901990,GO:1902036,GO:0061133,GO:0010950,GO:0061136,GO:2000045,GO:0019884	cytoplasm|protein binding|proteasome complex|proteasome activator complex|Fc-epsilon receptor signaling pathway|T cell receptor signaling pathway|nucleoplasm|cytosol|extracellular exosome|MAPK cascade|protein polyubiquitination|stimulatory C-type lectin receptor signaling pathway|antigen processing and presentation of exogenous peptide antigen via MHC class I, TAP-dependent|regulation of cellular…	path:hsa03050,path:hsa04612	Proteasome|Antigen processing and presentation
EWSR1	8.49277e-08	0.331	0.336	0.0028483	-1.1586	1.30979	0.389333	ENSG00000182944	2130	protein_coding	EWS RNA binding protein 1 [Source:HGNC Symbol;Acc:HGNC:3508]	GO:0003723,GO:0006355,GO:0003676,GO:0005634,GO:0005737,GO:0016020,GO:0046872,GO:0005730,GO:0005886,GO:0005515,GO:0042802,GO:0005516	RNA binding|regulation of transcription, DNA-templated|nucleic acid binding|nucleus|cytoplasm|membrane|metal ion binding|nucleolus|plasma membrane|protein binding|identical protein binding|calmodulin binding	path:hsa05202	Transcriptional misregulation in cancer
RSRP1	9.19046e-08	0.746	0.736	0.0030823	0.369112	1.39178	0.476928	ENSG00000117616	57035	protein_coding	arginine and serine rich protein 1 [Source:HGNC Symbol;Acc:HGNC:25234]	GO:0005515	protein binding
JUNB	1.16259e-07	0.851	0.832	0.00389909	1.06909	1.58604	0.665431	ENSG00000171223	3726	protein_coding	JunB proto-oncogene, AP-1 transcription factor subunit [Source:HGNC Symbol;Acc:HGNC:6205]	GO:0005634,GO:0005654,GO:0006355,GO:0003677,GO:0006357,GO:0003700,GO:0005515,GO:0051726,GO:0000981,GO:0000790,GO:0000978,GO:0045944,GO:0000122,GO:0003713,GO:0008134,GO:0005667,GO:0032496,GO:0003714,GO:0019221,GO:0032870,GO:0000785,GO:0009314,GO:0010033,GO:0034097,GO:0035976,GO:0009612,GO:0042493,GO:0045597,GO:0051591,GO:0000977,GO:0001228,GO:0001570,GO:0001649,GO:0001701,GO:0001829,GO:0009987,GO:…	nucleus|nucleoplasm|regulation of transcription, DNA-templated|DNA binding|regulation of transcription by RNA polymerase II|DNA-binding transcription factor activity|protein binding|regulation of cell cycle|DNA-binding transcription factor activity, RNA polymerase II-specific|nuclear chromatin|RNA polymerase II proximal promoter sequence-specific DNA binding|positive regulation of transcription b…	path:hsa04380,path:hsa04668	Osteoclast differentiation|TNF signaling pathway
PLAC8	1.18516e-07	0.066	0.237	0.0039748	-2.59	0.761488	-0.393107	ENSG00000145287	51316	protein_coding	placenta associated 8 [Source:HGNC Symbol;Acc:HGNC:19254]	GO:0005576,GO:0043312,GO:0035578,GO:0120162,GO:0003682,GO:0008284,GO:0009409,GO:0040015,GO:0042742,GO:0043066,GO:0045944,GO:0050873	extracellular region|neutrophil degranulation|azurophil granule lumen|positive regulation of cold-induced thermogenesis|chromatin binding|positive regulation of cell population proliferation|response to cold|negative regulation of multicellular organism growth|defense response to bacterium|negative regulation of apoptotic process|positive regulation of transcription by RNA polymerase II|brown fat…
EMP3	1.20169e-07	0.453	0.698	0.00403022	-0.163933	0.742913	-0.428734	ENSG00000142227	2014	protein_coding	epithelial membrane protein 3 [Source:HGNC Symbol;Acc:HGNC:3335]	GO:0016020,GO:0016021,GO:0016049,GO:0005886,GO:0005515,GO:0008219,GO:0032060	membrane|integral component of membrane|cell growth|plasma membrane|protein binding|cell death|bleb assembly
APLP2	1.21926e-07	0.26	0.163	0.00408917	-1.8743	1.51025	0.594789	ENSG00000084234	334	protein_coding	amyloid beta precursor like protein 2 [Source:HGNC Symbol;Acc:HGNC:598]	GO:0005634,GO:0016020,GO:0016021,GO:0046872,GO:0003677,GO:0004867,GO:0010951,GO:0005886,GO:0005515,GO:0007186,GO:0008201,GO:0042802,GO:0046914,GO:0030414,GO:0010466,GO:0070062,GO:0044267,GO:0043687,GO:0002576,GO:0005788,GO:0031092	nucleus|membrane|integral component of membrane|metal ion binding|DNA binding|serine-type endopeptidase inhibitor activity|negative regulation of endopeptidase activity|plasma membrane|protein binding|G protein-coupled receptor signaling pathway|heparin binding|identical protein binding|transition metal ion binding|peptidase inhibitor activity|negative regulation of peptidase activity|extracellul…
ZC3HAV1	1.2213e-07	0.591	0.535	0.00409599	-0.0891406	1.51822	0.602384	ENSG00000105939	56829	protein_coding	zinc finger CCCH-type containing, antiviral 1 [Source:HGNC Symbol;Acc:HGNC:23721]	GO:0003723,GO:0005634,GO:0005737,GO:0046872,GO:0005829,GO:0005515,GO:0002376,GO:0045087,GO:0051607,GO:0045296,GO:0009615,GO:0045071,GO:0061014,GO:0006471,GO:0003950	RNA binding|nucleus|cytoplasm|metal ion binding|cytosol|protein binding|immune system process|innate immune response|defense response to virus|cadherin binding|response to virus|negative regulation of viral genome replication|positive regulation of mRNA catabolic process|protein ADP-ribosylation|NAD+ ADP-ribosyltransferase activity
NAMPT	1.24996e-07	0.436	0.405	0.00419212	-0.576177	1.53783	0.620896	ENSG00000105835	10135	protein_coding	nicotinamide phosphoribosyltransferase [Source:HGNC Symbol;Acc:HGNC:30092]	GO:0045944,GO:0005634,GO:0005737,GO:0016607,GO:0016740,GO:0003824,GO:0016757,GO:0007165,GO:0005615,GO:0030054,GO:0005515,GO:0005576,GO:0048511,GO:0005125,GO:0009435,GO:0019363,GO:0004514,GO:0008144,GO:0042802,GO:0042803,GO:0047280,GO:0001774,GO:0007565,GO:0007568,GO:0007623,GO:0010507,GO:0014070,GO:0014916,GO:0032922,GO:0048661,GO:0070997,GO:0071479,GO:0090650,GO:1904646,GO:1905377,GO:2000773,GO:…	positive regulation of transcription by RNA polymerase II|nucleus|cytoplasm|nuclear speck|transferase activity|catalytic activity|transferase activity, transferring glycosyl groups|signal transduction|extracellular space|cell junction|protein binding|extracellular region|rhythmic process|cytokine activity|NAD biosynthetic process|pyridine nucleotide biosynthetic process|nicotinate-nucleotide diph…	path:hsa00760,path:hsa04621	Nicotinate and nicotinamide metabolism|NOD-like receptor signaling pathway
MRPL51	1.263e-07	0.227	0.448	0.00423586	-1.23516	0.775635	-0.36655	ENSG00000111639	51258	protein_coding	mitochondrial ribosomal protein L51 [Source:HGNC Symbol;Acc:HGNC:14044]	GO:0006412,GO:0005739,GO:0003735,GO:0005840,GO:0032543,GO:0005515,GO:0005762,GO:0005743,GO:0070125,GO:0070126,GO:0005761	translation|mitochondrion|structural constituent of ribosome|ribosome|mitochondrial translation|protein binding|mitochondrial large ribosomal subunit|mitochondrial inner membrane|mitochondrial translational elongation|mitochondrial translational termination|mitochondrial ribosome
ANKRD44	1.28014e-07	0.282	0.245	0.00429333	-1.47314	1.34134	0.423671	ENSG00000065413	91526	protein_coding	ankyrin repeat domain 44 [Source:HGNC Symbol;Acc:HGNC:25259]	GO:0005515	protein binding
SH3BGRL3	1.32051e-07	0.807	0.95	0.00442873	1.0399	0.769694	-0.377642	ENSG00000142669	83442	protein_coding	SH3 domain binding glutamate rich protein like 3 [Source:HGNC Symbol;Acc:HGNC:15568]	GO:0005634,GO:0005737,GO:0045454,GO:0055114,GO:0016604,GO:0015035,GO:0009055,GO:0022900,GO:0070062	nucleus|cytoplasm|cell redox homeostasis|oxidation-reduction process|nuclear body|protein disulfide oxidoreductase activity|electron transfer activity|electron transport chain|extracellular exosome
TAOK3	1.39619e-07	0.298	0.266	0.00468255	-1.36543	1.38414	0.468992	ENSG00000135090	51347	protein_coding	TAO kinase 3 [Source:HGNC Symbol;Acc:HGNC:18133]	GO:0005737,GO:0016020,GO:0000166,GO:0004672,GO:0004674,GO:0005524,GO:0016301,GO:0016740,GO:0006468,GO:0016310,GO:0005886,GO:0005515,GO:0006281,GO:0006974,GO:0005634,GO:0006469,GO:0007095,GO:0023014,GO:0032147,GO:0032874,GO:0004860,GO:0004709,GO:0043507,GO:0046777,GO:0000186,GO:0000165,GO:0046329,GO:0046330	cytoplasm|membrane|nucleotide binding|protein kinase activity|protein serine/threonine kinase activity|ATP binding|kinase activity|transferase activity|protein phosphorylation|phosphorylation|plasma membrane|protein binding|DNA repair|cellular response to DNA damage stimulus|nucleus|negative regulation of protein kinase activity|mitotic G2 DNA damage checkpoint|signal transduction by protein phos…	path:hsa04010	MAPK signaling pathway
SLC38A2	1.42965e-07	0.481	0.434	0.00479477	-0.491538	1.45468	0.5407	ENSG00000134294	54407	protein_coding	solute carrier family 38 member 2 [Source:HGNC Symbol;Acc:HGNC:13448]	GO:0016020,GO:0016021,GO:0015293,GO:0006811,GO:0005886,GO:0015171,GO:0015186,GO:0003333,GO:0006865,GO:0006868,GO:0007565,GO:0021987,GO:0031460,GO:0032328,GO:0034198,GO:0071260,GO:0005903,GO:0030424,GO:0030425,GO:0042383,GO:0043025,GO:0005515,GO:0006814,GO:0005887,GO:0014047	membrane|integral component of membrane|symporter activity|ion transport|plasma membrane|amino acid transmembrane transporter activity|L-glutamine transmembrane transporter activity|amino acid transmembrane transport|amino acid transport|glutamine transport|female pregnancy|cerebral cortex development|glycine betaine transport|alanine transport|cellular response to amino acid starvation|cellular …	path:hsa04724,path:hsa04727,path:hsa04974	Glutamatergic synapse|GABAergic synapse|Protein digestion and absorption
PCF11	1.46582e-07	0.354	0.321	0.00491607	-1.08582	1.41164	0.497377	ENSG00000165494	51585	protein_coding	PCF11 cleavage and polyadenylation factor subunit [Source:HGNC Symbol;Acc:HGNC:30097]	GO:0006397,GO:0005634,GO:0005654,GO:0005739,GO:0005737,GO:0006369,GO:0006378,GO:0003729,GO:0005849,GO:0031124,GO:0000398,GO:0006379,GO:0000993	mRNA processing|nucleus|nucleoplasm|mitochondrion|cytoplasm|termination of RNA polymerase II transcription|mRNA polyadenylation|mRNA binding|mRNA cleavage factor complex|mRNA 3'-end processing|mRNA splicing, via spliceosome|mRNA cleavage|RNA polymerase II complex binding	path:hsa03015	mRNA surveillance pathway
ARPC3	1.4949e-07	0.624	0.837	0.0050136	0.317696	0.762661	-0.390887	ENSG00000111229	10094	protein_coding	actin related protein 2/3 complex subunit 3 [Source:HGNC Symbol;Acc:HGNC:706]	GO:0005634,GO:0005737,GO:0016020,GO:0003779,GO:0005856,GO:0042995,GO:0005515,GO:0030833,GO:0034314,GO:0005885,GO:0005925,GO:0038096,GO:0051015,GO:0005829,GO:0030027,GO:0070062,GO:0035861,GO:0005200,GO:0061024,GO:0048013,GO:0015629,GO:0070358,GO:1990090,GO:0031252,GO:0031941,GO:0061850	nucleus|cytoplasm|membrane|actin binding|cytoskeleton|cell projection|protein binding|regulation of actin filament polymerization|Arp2/3 complex-mediated actin nucleation|Arp2/3 protein complex|focal adhesion|Fc-gamma receptor signaling pathway involved in phagocytosis|actin filament binding|cytosol|lamellipodium|extracellular exosome|site of double-strand break|structural constituent of cytoskel…	path:hsa04144,path:hsa04666,path:hsa04810,path:hsa05100,path:hsa05130,path:hsa05131,path:hsa05132	Endocytosis|Fc gamma R-mediated phagocytosis|Regulation of actin cytoskeleton|Bacterial invasion of epithelial cells|Pathogenic Escherichia coli infection|Shigellosis|Salmonella infection
GNG5	1.60887e-07	0.276	0.511	0.00539583	-0.94016	0.760351	-0.395262	ENSG00000174021	2787	protein_coding	G protein subunit gamma 5 [Source:HGNC Symbol;Acc:HGNC:4408]	GO:0016020,GO:0007186,GO:0003924,GO:0005886,GO:0005515,GO:0007165,GO:0005834,GO:0031681,GO:0031680,GO:0070062,GO:0030165	membrane|G protein-coupled receptor signaling pathway|GTPase activity|plasma membrane|protein binding|signal transduction|heterotrimeric G-protein complex|G-protein beta-subunit binding|G-protein beta/gamma-subunit complex|extracellular exosome|PDZ domain binding	path:hsa04014,path:hsa04062,path:hsa04151,path:hsa04371,path:hsa04713,path:hsa04723,path:hsa04724,path:hsa04725,path:hsa04726,path:hsa04727,path:hsa04728,path:hsa04926,path:hsa05032,path:hsa05034,path:hsa05163,path:hsa05167,path:hsa05170,path:hsa05200	Ras signaling pathway|Chemokine signaling pathway|PI3K-Akt signaling pathway|Apelin signaling pathway|Circadian entrainment|Retrograde endocannabinoid signaling|Glutamatergic synapse|Cholinergic synapse|Serotonergic synapse|GABAergic synapse|Dopaminergic synapse|Relaxin signaling pathway|Morphine addiction|Alcoholism|Human cytomegalovirus infection|Kaposi sarcoma-associated herpesvirus infection|…
SNHG8	1.65478e-07	0.558	0.787	0.00554981	0.131826	0.750954	-0.413203	ENSG00000269893	--	lncRNA	small nucleolar RNA host gene 8 [Source:HGNC Symbol;Acc:HGNC:33098]
ATF4	1.68033e-07	0.558	0.544	0.00563547	-0.20793	1.3494	0.432313	ENSG00000128272	468	protein_coding	activating transcription factor 4 [Source:HGNC Symbol;Acc:HGNC:786]	GO:0043065,GO:0005634,GO:0005737,GO:0016020,GO:0006355,GO:0006357,GO:0003677,GO:0003700,GO:0005886,GO:0005856,GO:0005515,GO:0048511,GO:0032922,GO:0045893,GO:0005813,GO:0005815,GO:0006094,GO:0000981,GO:0000977,GO:0000790,GO:0045944,GO:0005654,GO:0019901,GO:0006366,GO:0032991,GO:0120163,GO:0046982,GO:0000980,GO:0043005,GO:0070059,GO:0034976,GO:0034644,GO:1990440,GO:0043525,GO:0010628,GO:0034198,GO:…	positive regulation of apoptotic process|nucleus|cytoplasm|membrane|regulation of transcription, DNA-templated|regulation of transcription by RNA polymerase II|DNA binding|DNA-binding transcription factor activity|plasma membrane|cytoskeleton|protein binding|rhythmic process|circadian regulation of gene expression|positive regulation of transcription, DNA-templated|centrosome|microtubule organizi…	path:hsa04010,path:hsa04022,path:hsa04137,path:hsa04141,path:hsa04151,path:hsa04210,path:hsa04211,path:hsa04261,path:hsa04668,path:hsa04720,path:hsa04722,path:hsa04725,path:hsa04728,path:hsa04911,path:hsa04912,path:hsa04915,path:hsa04918,path:hsa04922,path:hsa04925,path:hsa04926,path:hsa04927,path:hsa04928,path:hsa04932,path:hsa04934,path:hsa05030,path:hsa05031,path:hsa05034,path:hsa05161,path:hs…	MAPK signaling pathway|cGMP-PKG signaling pathway|Mitophagy - animal|Protein processing in endoplasmic reticulum|PI3K-Akt signaling pathway|Apoptosis|Longevity regulating pathway|Adrenergic signaling in cardiomyocytes|TNF signaling pathway|Long-term potentiation|Neurotrophin signaling pathway|Cholinergic synapse|Dopaminergic synapse|Insulin secretion|GnRH signaling pathway|Estrogen signaling path…
TRA2B	1.6938e-07	0.724	0.707	0.00568068	0.345904	1.36145	0.445149	ENSG00000136527	6434	protein_coding	transformer 2 beta homolog [Source:HGNC Symbol;Acc:HGNC:10781]	GO:0003676,GO:0003723,GO:0006397,GO:0008380,GO:0005634,GO:0005654,GO:0005515,GO:0000398,GO:0003729,GO:0048026,GO:0005681,GO:1990904,GO:0042802,GO:0000381,GO:0043484,GO:0019904,GO:0051259,GO:0000375,GO:0036002,GO:0021796,GO:0071333,GO:1990403,GO:0005637	nucleic acid binding|RNA binding|mRNA processing|RNA splicing|nucleus|nucleoplasm|protein binding|mRNA splicing, via spliceosome|mRNA binding|positive regulation of mRNA splicing, via spliceosome|spliceosomal complex|ribonucleoprotein complex|identical protein binding|regulation of alternative mRNA splicing, via spliceosome|regulation of RNA splicing|protein domain specific binding|protein comple…	path:hsa03040	Spliceosome
NR3C1	1.70782e-07	0.519	0.444	0.00572767	-0.340575	1.6735	0.742867	ENSG00000113580	2908	protein_coding	nuclear receptor subfamily 3 group C member 1 [Source:HGNC Symbol;Acc:HGNC:7978]	GO:0005634,GO:0003723,GO:0005737,GO:0016607,GO:0008270,GO:0046872,GO:0005829,GO:0005654,GO:0006355,GO:0003677,GO:0003700,GO:0005739,GO:0051301,GO:0006325,GO:0043565,GO:0005856,GO:0005515,GO:0003707,GO:0007049,GO:0006915,GO:0008289,GO:0005815,GO:0005819,GO:0005496,GO:0007059,GO:0000981,GO:0000790,GO:0004883,GO:0042921,GO:0043402,GO:0000978,GO:0045944,GO:0032991,GO:0001228,GO:0007165,GO:0006366,GO:…	nucleus|RNA binding|cytoplasm|nuclear speck|zinc ion binding|metal ion binding|cytosol|nucleoplasm|regulation of transcription, DNA-templated|DNA binding|DNA-binding transcription factor activity|mitochondrion|cell division|chromatin organization|sequence-specific DNA binding|cytoskeleton|protein binding|steroid hormone receptor activity|cell cycle|apoptotic process|lipid binding|microtubule orga…	path:hsa04080	Neuroactive ligand-receptor interaction
UXT	1.72632e-07	0.398	0.643	0.00578973	-0.46593	0.749732	-0.415553	ENSG00000126756	8409	protein_coding	ubiquitously expressed prefoldin like chaperone [Source:HGNC Symbol;Acc:HGNC:12641]	GO:0005634,GO:0005737,GO:0003714,GO:0000122,GO:0005856,GO:0005515,GO:0006915,GO:0000922,GO:0005815,GO:0003712,GO:0005654,GO:0003682,GO:0007098,GO:0000785,GO:0070317,GO:0008017,GO:0000930,GO:0005813,GO:0048487,GO:0047497,GO:0000226	nucleus|cytoplasm|transcription corepressor activity|negative regulation of transcription by RNA polymerase II|cytoskeleton|protein binding|apoptotic process|spindle pole|microtubule organizing center|transcription coregulator activity|nucleoplasm|chromatin binding|centrosome cycle|chromatin|negative regulation of G0 to G1 transition|microtubule binding|gamma-tubulin complex|centrosome|beta-tubul…
SNU13	1.79335e-07	0.403	0.643	0.00601455	-0.395464	0.778429	-0.361363	ENSG00000100138	4809	protein_coding	small nuclear ribonucleoprotein 13 [Source:HGNC Symbol;Acc:HGNC:7819]	GO:0003723,GO:0006397,GO:0008380,GO:0005634,GO:0005515,GO:0005681,GO:0042254,GO:0000398,GO:0005730,GO:1990904,GO:0032040,GO:0005654,GO:0046540,GO:0031428,GO:0006364,GO:0030515,GO:0071005,GO:0030621,GO:0034511,GO:0051117,GO:0000470,GO:0032991,GO:0030622,GO:0034512,GO:0000492,GO:0007338,GO:0001651,GO:0005690	RNA binding|mRNA processing|RNA splicing|nucleus|protein binding|spliceosomal complex|ribosome biogenesis|mRNA splicing, via spliceosome|nucleolus|ribonucleoprotein complex|small-subunit processome|nucleoplasm|U4/U6 x U5 tri-snRNP complex|box C/D snoRNP complex|rRNA processing|snoRNA binding|U2-type precatalytic spliceosome|U4 snRNA binding|U3 snoRNA binding|ATPase binding|maturation of LSU-rRNA|…	path:hsa03008,path:hsa03040	Ribosome biogenesis in eukaryotes|Spliceosome
SAT1	1.88353e-07	0.785	0.746	0.00631698	0.675836	1.5096	0.594162	ENSG00000130066	6303	protein_coding	spermidine/spermine N1-acetyltransferase 1 [Source:HGNC Symbol;Acc:HGNC:10540]	GO:0004145,GO:0005515,GO:0008080,GO:0005737,GO:0016740,GO:0016746,GO:0042802,GO:0005829,GO:0019809,GO:0006595,GO:0006598,GO:0032918,GO:0042127,GO:0001525,GO:0005622,GO:0006596,GO:0009447	diamine N-acetyltransferase activity|protein binding|N-acetyltransferase activity|cytoplasm|transferase activity|transferase activity, transferring acyl groups|identical protein binding|cytosol|spermidine binding|polyamine metabolic process|polyamine catabolic process|spermidine acetylation|regulation of cell population proliferation|angiogenesis|intracellular|polyamine biosynthetic process|putre…	path:hsa00330,path:hsa04216	Arginine and proline metabolism|Ferroptosis
SMDT1	2.03239e-07	0.343	0.583	0.00681623	-0.65593	0.759781	-0.396344	ENSG00000183172	91689	protein_coding	single-pass membrane protein with aspartate rich tail 1 [Source:HGNC Symbol;Acc:HGNC:25055]	GO:0016020,GO:0016021,GO:0005634,GO:0005739,GO:0005743,GO:0006811,GO:0031305,GO:0006816,GO:0005515,GO:0005759,GO:0006851,GO:0051560,GO:0036444,GO:1990246	membrane|integral component of membrane|nucleus|mitochondrion|mitochondrial inner membrane|ion transport|integral component of mitochondrial inner membrane|calcium ion transport|protein binding|mitochondrial matrix|mitochondrial calcium ion transmembrane transport|mitochondrial calcium ion homeostasis|calcium import into the mitochondrion|uniplex complex
RHOH	2.5921e-07	0.436	0.417	0.00869339	-0.564928	1.50498	0.589742	ENSG00000168421	399	protein_coding	ras homolog family member H [Source:HGNC Symbol;Acc:HGNC:686]	GO:0005737,GO:0016020,GO:0000166,GO:0003924,GO:0005525,GO:0007264,GO:0005886,GO:0005515,GO:0005829,GO:0051056,GO:0007266,GO:0017048,GO:0006355,GO:0030217,GO:0034260,GO:0043124,GO:0019210,GO:0033673,GO:0005095,GO:0045582,GO:0005622,GO:0045576,GO:0001772	cytoplasm|membrane|nucleotide binding|GTPase activity|GTP binding|small GTPase mediated signal transduction|plasma membrane|protein binding|cytosol|regulation of small GTPase mediated signal transduction|Rho protein signal transduction|Rho GTPase binding|regulation of transcription, DNA-templated|T cell differentiation|negative regulation of GTPase activity|negative regulation of I-kappaB kinase/…	path:hsa04670	Leukocyte transendothelial migration
PHACTR2	2.71271e-07	0.348	0.266	0.00909788	-1.19858	1.50373	0.588543	ENSG00000112419	9749	protein_coding	phosphatase and actin regulator 2 [Source:HGNC Symbol;Acc:HGNC:20956]	GO:0003779,GO:0032515,GO:0004864,GO:0016020,GO:0005515,GO:0005886,GO:0002576,GO:0031092	actin binding|negative regulation of phosphoprotein phosphatase activity|protein phosphatase inhibitor activity|membrane|protein binding|plasma membrane|platelet degranulation|platelet alpha granule membrane
CLIC1	3.07256e-07	0.619	0.83	0.0103048	0.367427	0.759884	-0.396149	ENSG00000213719	1192	protein_coding	chloride intracellular channel 1 [Source:HGNC Symbol;Acc:HGNC:2062]	GO:0048471,GO:0005634,GO:0005737,GO:0016020,GO:0016021,GO:0034220,GO:0005615,GO:0005244,GO:0006811,GO:0034765,GO:0005886,GO:0005515,GO:0007165,GO:0005254,GO:0006821,GO:0034707,GO:1902476,GO:0051726,GO:0045296,GO:0070062,GO:0072562,GO:0031965,GO:0005903,GO:0070527,GO:0005635,GO:0031982,GO:0045669,GO:0051881,GO:0005739	perinuclear region of cytoplasm|nucleus|cytoplasm|membrane|integral component of membrane|ion transmembrane transport|extracellular space|voltage-gated ion channel activity|ion transport|regulation of ion transmembrane transport|plasma membrane|protein binding|signal transduction|chloride channel activity|chloride transport|chloride channel complex|chloride transmembrane transport|regulation of c…
JMY	3.1673e-07	0.315	0.307	0.0106225	-1.16979	1.33108	0.412602	ENSG00000152409	133746	protein_coding	junction mediating and regulatory protein, p53 cofactor [Source:HGNC Symbol;Acc:HGNC:28916]	GO:0005634,GO:0005737,GO:0003779,GO:0003713,GO:0006357,GO:1903508,GO:0005856,GO:0005515,GO:0006281,GO:0006974,GO:0034314,GO:0005654,GO:0031252,GO:0007050,GO:0043065,GO:1901796,GO:0051091,GO:0070358,GO:0071933,GO:0070060,GO:0072332	nucleus|cytoplasm|actin binding|transcription coactivator activity|regulation of transcription by RNA polymerase II|positive regulation of nucleic acid-templated transcription|cytoskeleton|protein binding|DNA repair|cellular response to DNA damage stimulus|Arp2/3 complex-mediated actin nucleation|nucleoplasm|cell leading edge|cell cycle arrest|positive regulation of apoptotic process|regulation o…
ACIN1	3.28769e-07	0.249	0.259	0.0110263	-1.52809	1.30153	0.380209	ENSG00000100813	22985	protein_coding	apoptotic chromatin condensation inducer 1 [Source:HGNC Symbol;Acc:HGNC:17066]	GO:0003676,GO:0005829,GO:0005654,GO:0005886,GO:0003723,GO:0006397,GO:0008380,GO:0005634,GO:0016607,GO:0005515,GO:0006915,GO:0030218,GO:0016887,GO:0019899,GO:0061574,GO:0030263,GO:0045657,GO:0005730	nucleic acid binding|cytosol|nucleoplasm|plasma membrane|RNA binding|mRNA processing|RNA splicing|nucleus|nuclear speck|protein binding|apoptotic process|erythrocyte differentiation|ATPase activity|enzyme binding|ASAP complex|apoptotic chromosome condensation|positive regulation of monocyte differentiation|nucleolus	path:hsa03013,path:hsa03015,path:hsa03040	RNA transport|mRNA surveillance pathway|Spliceosome
TAF1D	3.36312e-07	0.541	0.554	0.0112792	-0.256491	1.34231	0.424714	ENSG00000166012	79101	protein_coding	TATA-box binding protein associated factor, RNA polymerase I subunit D [Source:HGNC Symbol;Acc:HGNC:28759]	GO:0005634,GO:0005654,GO:0006355,GO:0003677,GO:0005515,GO:0005668,GO:0005815,GO:0045815,GO:0006361,GO:0006362,GO:0006363	nucleus|nucleoplasm|regulation of transcription, DNA-templated|DNA binding|protein binding|RNA polymerase transcription factor SL1 complex|microtubule organizing center|positive regulation of gene expression, epigenetic|transcription initiation from RNA polymerase I promoter|transcription elongation from RNA polymerase I promoter|termination of RNA polymerase I transcription
ATP5MD	3.38787e-07	0.337	0.578	0.0113622	-0.697711	0.69222	-0.530698	ENSG00000173915	84833	protein_coding	ATP synthase membrane subunit DAPIT [Source:HGNC Symbol;Acc:HGNC:30889]	GO:0016020,GO:0016021,GO:0005739,GO:0031966,GO:0005753	membrane|integral component of membrane|mitochondrion|mitochondrial membrane|mitochondrial proton-transporting ATP synthase complex
RPL4	3.55439e-07	0.79	0.93	0.0119207	0.798121	0.751253	-0.412629	ENSG00000174444	6124	protein_coding	ribosomal protein L4 [Source:HGNC Symbol;Acc:HGNC:10353]	GO:0003723,GO:0005634,GO:0005737,GO:0016020,GO:0006412,GO:0003735,GO:0005840,GO:0005515,GO:0005730,GO:0005925,GO:0022625,GO:0005829,GO:0070062,GO:0019083,GO:0006413,GO:1990904,GO:0000184,GO:0005791,GO:0006614	RNA binding|nucleus|cytoplasm|membrane|translation|structural constituent of ribosome|ribosome|protein binding|nucleolus|focal adhesion|cytosolic large ribosomal subunit|cytosol|extracellular exosome|viral transcription|translational initiation|ribonucleoprotein complex|nuclear-transcribed mRNA catabolic process, nonsense-mediated decay|rough endoplasmic reticulum|SRP-dependent cotranslational pr…	path:hsa03010	Ribosome
NFAT5	3.60403e-07	0.326	0.245	0.0120872	-1.2944	1.74766	0.805421	ENSG00000102908	10725	protein_coding	nuclear factor of activated T cells 5 [Source:HGNC Symbol;Acc:HGNC:7774]	GO:1901224,GO:0071345,GO:0005634,GO:0005737,GO:0005829,GO:0005654,GO:0006355,GO:0003677,GO:0003700,GO:0006366,GO:0005515,GO:0000978,GO:0044798,GO:0045944,GO:0000981,GO:0000790,GO:0008134,GO:0005667,GO:0001228,GO:0003682,GO:0007165,GO:0007588,GO:0001816,GO:0033173,GO:1904996,GO:0006970,GO:0010628,GO:0070884,GO:0016020,GO:0016021	positive regulation of NIK/NF-kappaB signaling|cellular response to cytokine stimulus|nucleus|cytoplasm|cytosol|nucleoplasm|regulation of transcription, DNA-templated|DNA binding|DNA-binding transcription factor activity|transcription by RNA polymerase II|protein binding|RNA polymerase II proximal promoter sequence-specific DNA binding|nuclear transcription factor complex|positive regulation of t…
ATP1B1	4.08061e-07	0.21	0.108	0.0136856	-2.27926	1.54945	0.631757	ENSG00000143153	481	protein_coding	ATPase Na+/K+ transporting subunit beta 1 [Source:HGNC Symbol;Acc:HGNC:804]	GO:0050821,GO:0016020,GO:0016021,GO:0007155,GO:0006811,GO:0006813,GO:0005886,GO:0005515,GO:0006814,GO:0050900,GO:0010248,GO:1990573,GO:0070062,GO:0034220,GO:0042383,GO:0005391,GO:0008022,GO:0019901,GO:0001666,GO:0006874,GO:0010468,GO:0010882,GO:0030001,GO:0055119,GO:0060048,GO:1903169,GO:1903281,GO:0005890,GO:0005901,GO:0014704,GO:0016323,GO:0016324,GO:1903278,GO:1903779,GO:1903561,GO:0051117,GO:…	protein stabilization|membrane|integral component of membrane|cell adhesion|ion transport|potassium ion transport|plasma membrane|protein binding|sodium ion transport|leukocyte migration|establishment or maintenance of transmembrane electrochemical gradient|potassium ion import across plasma membrane|extracellular exosome|ion transmembrane transport|sarcolemma|sodium:potassium-exchanging ATPase a…	path:hsa04022,path:hsa04024,path:hsa04260,path:hsa04261,path:hsa04911,path:hsa04918,path:hsa04919,path:hsa04925,path:hsa04960,path:hsa04961,path:hsa04964,path:hsa04970,path:hsa04971,path:hsa04972,path:hsa04973,path:hsa04974,path:hsa04976,path:hsa04978	cGMP-PKG signaling pathway|cAMP signaling pathway|Cardiac muscle contraction|Adrenergic signaling in cardiomyocytes|Insulin secretion|Thyroid hormone synthesis|Thyroid hormone signaling pathway|Aldosterone synthesis and secretion|Aldosterone-regulated sodium reabsorption|Endocrine and other factor-regulated calcium reabsorption|Proximal tubule bicarbonate reclamation|Salivary secretion|Gastric ac…
PNRC1	4.30278e-07	0.89	0.856	0.0144306	0.910482	1.38002	0.464686	ENSG00000146278	10957	protein_coding	proline rich nuclear receptor coactivator 1 [Source:HGNC Symbol;Acc:HGNC:17278]	GO:0005634,GO:0005515	nucleus|protein binding
RPS17	4.67866e-07	0.403	0.64	0.0156913	-0.413052	0.765735	-0.385084	ENSG00000182774	6218	protein_coding	ribosomal protein S17 [Source:HGNC Symbol;Acc:HGNC:10397]	GO:0003723,GO:0016020,GO:0006412,GO:0006413,GO:0003735,GO:0005840,GO:0022627,GO:0005925,GO:0006364,GO:0042274,GO:0005654,GO:0005829,GO:0019083,GO:0000184,GO:0006614,GO:0034101,GO:0045202,GO:0005622	RNA binding|membrane|translation|translational initiation|structural constituent of ribosome|ribosome|cytosolic small ribosomal subunit|focal adhesion|rRNA processing|ribosomal small subunit biogenesis|nucleoplasm|cytosol|viral transcription|nuclear-transcribed mRNA catabolic process, nonsense-mediated decay|SRP-dependent cotranslational protein targeting to membrane|erythrocyte homeostasis|synap…	path:hsa03010	Ribosome
DBI	4.76843e-07	0.32	0.547	0.0159924	-0.779099	0.77857	-0.361101	ENSG00000155368	1622	protein_coding	diazepam binding inhibitor, acyl-CoA binding protein [Source:HGNC Symbol;Acc:HGNC:2690]	GO:0005783,GO:0005794,GO:0000062,GO:0008289,GO:0070062,GO:0006637,GO:0005788,GO:0046983,GO:0030156,GO:0036042,GO:0036151	endoplasmic reticulum|Golgi apparatus|fatty-acyl-CoA binding|lipid binding|extracellular exosome|acyl-CoA metabolic process|endoplasmic reticulum lumen|protein dimerization activity|benzodiazepine receptor binding|long-chain fatty acyl-CoA binding|phosphatidylcholine acyl-chain remodeling	path:hsa03320	PPAR signaling pathway
TBC1D4	4.83578e-07	0.304	0.204	0.0162182	-1.2818	1.87543	0.907225	ENSG00000136111	9882	protein_coding	TBC1 domain family member 4 [Source:HGNC Symbol;Acc:HGNC:19165]	GO:0005515,GO:0005737,GO:0005829,GO:0005096,GO:0017137,GO:0006886,GO:0090630,GO:0016192,GO:0032869,GO:0031339,GO:0031982	protein binding|cytoplasm|cytosol|GTPase activator activity|Rab GTPase binding|intracellular protein transport|activation of GTPase activity|vesicle-mediated transport|cellular response to insulin stimulus|negative regulation of vesicle fusion|vesicle	path:hsa04919,path:hsa04931	Thyroid hormone signaling pathway|Insulin resistance
ATP2A2	5.2518e-07	0.21	0.168	0.0176135	-1.99861	1.39385	0.479076	ENSG00000174437	488	protein_coding	ATPase sarcoplasmic/endoplasmic reticulum Ca2+ transporting 2 [Source:HGNC Symbol;Acc:HGNC:812]	GO:0010460,GO:0016020,GO:0016021,GO:0046872,GO:0000166,GO:0005524,GO:0005654,GO:0005783,GO:0005789,GO:0006811,GO:0005515,GO:1902600,GO:0005388,GO:0006816,GO:0070588,GO:0034220,GO:0016529,GO:0033017,GO:0008553,GO:0005887,GO:0086036,GO:1903779,GO:0007155,GO:0019899,GO:0044548,GO:0005509,GO:0006874,GO:0032470,GO:0031095,GO:0008544,GO:0034976,GO:0032469,GO:0086039,GO:0010882,GO:0070296,GO:0098909,GO:…	positive regulation of heart rate|membrane|integral component of membrane|metal ion binding|nucleotide binding|ATP binding|nucleoplasm|endoplasmic reticulum|endoplasmic reticulum membrane|ion transport|protein binding|proton transmembrane transport|calcium transmembrane transporter activity, phosphorylative mechanism|calcium ion transport|calcium ion transmembrane transport|ion transmembrane tran…	path:hsa04020,path:hsa04022,path:hsa04024,path:hsa04260,path:hsa04261,path:hsa04919,path:hsa04972,path:hsa05010,path:hsa05410,path:hsa05412,path:hsa05414	Calcium signaling pathway|cGMP-PKG signaling pathway|cAMP signaling pathway|Cardiac muscle contraction|Adrenergic signaling in cardiomyocytes|Thyroid hormone signaling pathway|Pancreatic secretion|Alzheimer disease|Hypertrophic cardiomyopathy (HCM)|Arrhythmogenic right ventricular cardiomyopathy (ARVC)|Dilated cardiomyopathy (DCM)
CNOT2	5.46364e-07	0.354	0.3	0.018324	-1.16068	1.44058	0.526646	ENSG00000111596	4848	protein_coding	CCR4-NOT transcription complex subunit 2 [Source:HGNC Symbol;Acc:HGNC:7878]	GO:0005634,GO:0005829,GO:0005886,GO:0030015,GO:0005737,GO:0016020,GO:0006355,GO:0005515,GO:0007275,GO:0090503,GO:0031047,GO:0000932,GO:0010606,GO:0000122,GO:0006977,GO:0004535,GO:0000289,GO:0006417,GO:0017148,GO:0033147,GO:2000036,GO:0030014,GO:0006357,GO:0003712,GO:0001226,GO:0001829	nucleus|cytosol|plasma membrane|CCR4-NOT core complex|cytoplasm|membrane|regulation of transcription, DNA-templated|protein binding|multicellular organism development|RNA phosphodiester bond hydrolysis, exonucleolytic|gene silencing by RNA|P-body|positive regulation of cytoplasmic mRNA processing body assembly|negative regulation of transcription by RNA polymerase II|DNA damage response, signal t…	path:hsa03018	RNA degradation
PHLDA1	5.57349e-07	0.409	0.297	0.0186924	-0.918187	1.67331	0.742701	ENSG00000139289	22822	protein_coding	pleckstrin homology like domain family A member 1 [Source:HGNC Symbol;Acc:HGNC:8933]	GO:0005634,GO:0005730,GO:0005737,GO:0005515,GO:0006915,GO:0031410,GO:0005829,GO:0000086,GO:0043065,GO:0045210	nucleus|nucleolus|cytoplasm|protein binding|apoptotic process|cytoplasmic vesicle|cytosol|G2/M transition of mitotic cell cycle|positive regulation of apoptotic process|FasL biosynthetic process
NDUFS5	5.68203e-07	0.525	0.751	0.0190564	0.0735922	0.754761	-0.405908	ENSG00000168653	4725	protein_coding	NADH:ubiquinone oxidoreductase subunit S5 [Source:HGNC Symbol;Acc:HGNC:7712]	GO:0016020,GO:0055114,GO:0005743,GO:0005739,GO:0070469,GO:0005758,GO:0032981,GO:0008137,GO:0005747,GO:0006120	membrane|oxidation-reduction process|mitochondrial inner membrane|mitochondrion|respirasome|mitochondrial intermembrane space|mitochondrial respiratory chain complex I assembly|NADH dehydrogenase (ubiquinone) activity|mitochondrial respiratory chain complex I|mitochondrial electron transport, NADH to ubiquinone	path:hsa00190,path:hsa04714,path:hsa04723,path:hsa04932,path:hsa05010,path:hsa05012,path:hsa05016	Oxidative phosphorylation|Thermogenesis|Retrograde endocannabinoid signaling|Non-alcoholic fatty liver disease (NAFLD)|Alzheimer disease|Parkinson disease|Huntington disease
SYAP1	5.68555e-07	0.343	0.374	0.0190682	-0.898371	1.30794	0.387302	ENSG00000169895	94056	protein_coding	synapse associated protein 1 [Source:HGNC Symbol;Acc:HGNC:16273]	GO:0005737,GO:0016020,GO:0005794,GO:0005829,GO:0005654,GO:0005886,GO:0042995,GO:0005515,GO:0048471,GO:0030054,GO:0045202,GO:0045211,GO:0030154,GO:0030425,GO:0030424,GO:0031234,GO:0030426,GO:0043204,GO:0070062,GO:0071902,GO:0042734,GO:0032869,GO:0045600,GO:0071364,GO:0090073,GO:0036120,GO:0038203,GO:1990314,GO:0005634	cytoplasm|membrane|Golgi apparatus|cytosol|nucleoplasm|plasma membrane|cell projection|protein binding|perinuclear region of cytoplasm|cell junction|synapse|postsynaptic membrane|cell differentiation|dendrite|axon|extrinsic component of cytoplasmic side of plasma membrane|growth cone|perikaryon|extracellular exosome|positive regulation of protein serine/threonine kinase activity|presynaptic membr…
CHD2	6.14901e-07	0.547	0.513	0.0206225	-0.273749	1.4653	0.551195	ENSG00000173575	1106	protein_coding	chromodomain helicase DNA binding protein 2 [Source:HGNC Symbol;Acc:HGNC:1917]	GO:0003723,GO:0005634,GO:0043231,GO:0000166,GO:0005524,GO:0005730,GO:0005654,GO:0016787,GO:0003677,GO:0006325,GO:0005515,GO:0032508,GO:0003678,GO:0004386,GO:0007517,GO:0042393,GO:0006357,GO:0000978	RNA binding|nucleus|intracellular membrane-bounded organelle|nucleotide binding|ATP binding|nucleolus|nucleoplasm|hydrolase activity|DNA binding|chromatin organization|protein binding|DNA duplex unwinding|DNA helicase activity|helicase activity|muscle organ development|histone binding|regulation of transcription by RNA polymerase II|RNA polymerase II proximal promoter sequence-specific DNA binding
WSB1	7.05015e-07	0.508	0.525	0.0236448	-0.347379	1.40306	0.488572	ENSG00000109046	26118	protein_coding	WD repeat and SOCS box containing 1 [Source:HGNC Symbol;Acc:HGNC:19221]	GO:0005515,GO:0016567,GO:0035556,GO:0005829,GO:0008150,GO:0000209,GO:0043687,GO:0005622	protein binding|protein ubiquitination|intracellular signal transduction|cytosol|biological_process|protein polyubiquitination|post-translational protein modification|intracellular
IFRD1	7.24741e-07	0.436	0.429	0.0243063	-0.5763	1.35688	0.440291	ENSG00000006652	3475	protein_coding	interferon related developmental regulator 1 [Source:HGNC Symbol;Acc:HGNC:5456]	GO:0007275,GO:0030154,GO:0005634,GO:0007518,GO:0014706,GO:0030517,GO:0042692,GO:0043403,GO:0048671,GO:0005737	multicellular organism development|cell differentiation|nucleus|myoblast fate determination|striated muscle tissue development|negative regulation of axon extension|muscle cell differentiation|skeletal muscle tissue regeneration|negative regulation of collateral sprouting|cytoplasm
EIF3J	7.40777e-07	0.409	0.417	0.0248442	-0.697357	1.31763	0.397944	ENSG00000104131	8669	protein_coding	eukaryotic translation initiation factor 3 subunit J [Source:HGNC Symbol;Acc:HGNC:3270]	GO:0005737,GO:0003743,GO:0001732,GO:0002183,GO:0006412,GO:0006413,GO:0005852,GO:0016282,GO:0033290,GO:0005829,GO:0005515	cytoplasm|translation initiation factor activity|formation of cytoplasmic translation initiation complex|cytoplasmic translational initiation|translation|translational initiation|eukaryotic translation initiation factor 3 complex|eukaryotic 43S preinitiation complex|eukaryotic 48S preinitiation complex|cytosol|protein binding	path:hsa03013	RNA transport
ISG20	7.50774e-07	0.37	0.604	0.0251795	-0.470665	0.653816	-0.613043	ENSG00000172183	3669	protein_coding	interferon stimulated exonuclease gene 20 [Source:HGNC Symbol;Acc:HGNC:6130]	GO:0003676,GO:0003723,GO:0005634,GO:0005737,GO:0046872,GO:0016787,GO:0004527,GO:0004518,GO:0000175,GO:0090503,GO:0002376,GO:0045087,GO:0005730,GO:0006364,GO:0051607,GO:0030619,GO:0005654,GO:0009615,GO:0045071,GO:0016605,GO:0006401,GO:0060337,GO:0015030,GO:0000738,GO:0008310,GO:0008859,GO:0030620,GO:0034511	nucleic acid binding|RNA binding|nucleus|cytoplasm|metal ion binding|hydrolase activity|exonuclease activity|nuclease activity|3'-5'-exoribonuclease activity|RNA phosphodiester bond hydrolysis, exonucleolytic|immune system process|innate immune response|nucleolus|rRNA processing|defense response to virus|U1 snRNA binding|nucleoplasm|response to virus|negative regulation of viral genome replicatio…
AC058791.1	8.26578e-07	0.492	0.424	0.0277218	-0.525537	1.47738	0.56304	ENSG00000273319	--	lncRNA	novel transcript
TNFRSF1B	8.39915e-07	0.398	0.376	0.0281691	-0.818631	1.36507	0.448975	ENSG00000028137	7133	protein_coding	TNF receptor superfamily member 1B [Source:HGNC Symbol;Acc:HGNC:11917]	GO:1901215,GO:0150079,GO:0033209,GO:0071222,GO:0016020,GO:0016021,GO:0005886,GO:0005515,GO:0005576,GO:0006915,GO:0006954,GO:0031625,GO:0043312,GO:0035579,GO:0005031,GO:0019221,GO:0051044,GO:0045121,GO:0150077,GO:0060548,GO:0043120,GO:0003176,GO:0003177,GO:0003332,GO:1902339,GO:0002947,GO:0002724,GO:0002739,GO:0006955,GO:0007166,GO:0007568,GO:0008630,GO:0010614,GO:0031641,GO:0031643,GO:0032496,GO:…	negative regulation of neuron death|negative regulation of neuroinflammatory response|tumor necrosis factor-mediated signaling pathway|cellular response to lipopolysaccharide|membrane|integral component of membrane|plasma membrane|protein binding|extracellular region|apoptotic process|inflammatory response|ubiquitin protein ligase binding|neutrophil degranulation|specific granule membrane|tumor n…	path:hsa04060,path:hsa04668,path:hsa04920,path:hsa05014,path:hsa05170	Cytokine-cytokine receptor interaction|TNF signaling pathway|Adipocytokine signaling pathway|Amyotrophic lateral sclerosis (ALS)|Human immunodeficiency virus 1 infection
NFKBIZ	9.0544e-07	0.425	0.35	0.0303666	-0.807379	1.5794	0.659376	ENSG00000144802	64332	protein_coding	NFKB inhibitor zeta [Source:HGNC Symbol;Acc:HGNC:29805]	GO:0016607,GO:0036464,GO:0005515,GO:0050729,GO:0005634,GO:0050852,GO:2000321,GO:0006954	nuclear speck|cytoplasmic ribonucleoprotein granule|protein binding|positive regulation of inflammatory response|nucleus|T cell receptor signaling pathway|positive regulation of T-helper 17 cell differentiation|inflammatory response	path:hsa05202	Transcriptional misregulation in cancer
TNFRSF9	9.16696e-07	0.199	0.074	0.0307441	-2.11738	2.12847	1.08982	ENSG00000049249	3604	protein_coding	TNF receptor superfamily member 9 [Source:HGNC Symbol;Acc:HGNC:11924]	GO:0016020,GO:0016021,GO:0006915,GO:0008285,GO:0009897,GO:0005886,GO:0038023,GO:0033209,GO:0005887,GO:0005515,GO:0042127	membrane|integral component of membrane|apoptotic process|negative regulation of cell population proliferation|external side of plasma membrane|plasma membrane|signaling receptor activity|tumor necrosis factor-mediated signaling pathway|integral component of plasma membrane|protein binding|regulation of cell population proliferation	path:hsa04060	Cytokine-cytokine receptor interaction
MIDN	9.89266e-07	0.359	0.309	0.033178	-1.05416	1.42954	0.51555	ENSG00000167470	90007	protein_coding	midnolin [Source:HGNC Symbol;Acc:HGNC:16298]	GO:0005515,GO:0005634,GO:0005737,GO:0005829,GO:0005730,GO:0003674,GO:0008150,GO:0019900,GO:0046676,GO:0033132	protein binding|nucleus|cytoplasm|cytosol|nucleolus|molecular_function|biological_process|kinase binding|negative regulation of insulin secretion|negative regulation of glucokinase activity
GOLGA8B	1.00225e-06	0.254	0.211	0.0336134	-1.61333	1.52165	0.605633	ENSG00000215252	440270	protein_coding	golgin A8 family member B [Source:HGNC Symbol;Acc:HGNC:31973]	GO:0016020,GO:0005794,GO:0005829,GO:0007030,GO:0000137,GO:0005801,GO:0032580	membrane|Golgi apparatus|cytosol|Golgi organization|Golgi cis cisterna|cis-Golgi network|Golgi cisterna membrane
DENND4A	1.01033e-06	0.298	0.247	0.0338843	-1.39497	1.53505	0.618287	ENSG00000174485	10260	protein_coding	DENN domain containing 4A [Source:HGNC Symbol;Acc:HGNC:24321]	GO:0005634,GO:0003677,GO:0005515,GO:0005085,GO:0005829,GO:0017112,GO:0006355	nucleus|DNA binding|protein binding|guanyl-nucleotide exchange factor activity|cytosol|Rab guanyl-nucleotide exchange factor activity|regulation of transcription, DNA-templated
ARL6IP1	1.03216e-06	0.365	0.379	0.0346165	-0.929468	1.29876	0.377139	ENSG00000170540	23204	protein_coding	ADP ribosylation factor like GTPase 6 interacting protein 1 [Source:HGNC Symbol;Acc:HGNC:697]	GO:0016020,GO:0016021,GO:0002038,GO:0006613,GO:0005737,GO:0005783,GO:0005784,GO:0005829,GO:0043066,GO:0005789,GO:0005515,GO:0006915,GO:0042802,GO:0012505,GO:0030176,GO:0043154,GO:0071787,GO:1990809	membrane|integral component of membrane|positive regulation of L-glutamate import across plasma membrane|cotranslational protein targeting to membrane|cytoplasm|endoplasmic reticulum|Sec61 translocon complex|cytosol|negative regulation of apoptotic process|endoplasmic reticulum membrane|protein binding|apoptotic process|identical protein binding|endomembrane system|integral component of endoplasm…
ACAP1	1.13101e-06	0.547	0.561	0.0379317	-0.232575	1.30976	0.389306	ENSG00000072818	9744	protein_coding	ArfGAP with coiled-coil, ankyrin repeat and PH domains 1 [Source:HGNC Symbol;Acc:HGNC:16467]	GO:0016020,GO:0015031,GO:0046872,GO:0005096,GO:0043547,GO:0005515,GO:0005768,GO:0055038	membrane|protein transport|metal ion binding|GTPase activator activity|positive regulation of GTPase activity|protein binding|endosome|recycling endosome membrane	path:hsa04144	Endocytosis
CHD3	1.14509e-06	0.337	0.297	0.038404	-1.21815	1.38283	0.467624	ENSG00000170004	1107	protein_coding	chromodomain helicase DNA binding protein 3 [Source:HGNC Symbol;Acc:HGNC:1918]	GO:0003723,GO:0005634,GO:0005737,GO:0046872,GO:0000166,GO:0005524,GO:0005730,GO:0016787,GO:0008270,GO:0003677,GO:0006325,GO:0005856,GO:0005515,GO:0032508,GO:0005815,GO:0003678,GO:0004386,GO:0005813,GO:0005654,GO:0016887,GO:0007098,GO:0006355,GO:1901796,GO:0006357,GO:0007051,GO:0043044,GO:0016581,GO:0036121,GO:0070615,GO:0006333	RNA binding|nucleus|cytoplasm|metal ion binding|nucleotide binding|ATP binding|nucleolus|hydrolase activity|zinc ion binding|DNA binding|chromatin organization|cytoskeleton|protein binding|DNA duplex unwinding|microtubule organizing center|DNA helicase activity|helicase activity|centrosome|nucleoplasm|ATPase activity|centrosome cycle|regulation of transcription, DNA-templated|regulation of signal…
N4BP2L2	1.15942e-06	0.663	0.616	0.0388846	0.0272748	1.3813	0.466031	ENSG00000244754	10443	protein_coding	NEDD4 binding protein 2 like 2 [Source:HGNC Symbol;Acc:HGNC:26916]	GO:0005634,GO:0005515,GO:0000122,GO:0003714,GO:0070062,GO:0003674,GO:0019899,GO:0017053,GO:1902035,GO:1902037	nucleus|protein binding|negative regulation of transcription by RNA polymerase II|transcription corepressor activity|extracellular exosome|molecular_function|enzyme binding|transcriptional repressor complex|positive regulation of hematopoietic stem cell proliferation|negative regulation of hematopoietic stem cell differentiation
CD74	1.18616e-06	0.381	0.444	0.0397815	-0.583234	1.32453	0.405482	ENSG00000019582	972	protein_coding	CD74 molecule [Source:HGNC Symbol;Acc:HGNC:1697]	GO:0030336,GO:0070374,GO:0005737,GO:0005886,GO:0010628,GO:0048146,GO:0005634,GO:0016020,GO:0016021,GO:0006886,GO:0043066,GO:0005783,GO:0005789,GO:0005794,GO:0005515,GO:0007165,GO:0006955,GO:0002376,GO:0005764,GO:0019955,GO:0002250,GO:0050900,GO:0005768,GO:0019882,GO:0070062,GO:0008283,GO:0042802,GO:0042289,GO:0070206,GO:0019886,GO:0009986,GO:0050731,GO:0032588,GO:0000139,GO:0030666,GO:0043202,GO:…	negative regulation of cell migration|positive regulation of ERK1 and ERK2 cascade|cytoplasm|plasma membrane|positive regulation of gene expression|positive regulation of fibroblast proliferation|nucleus|membrane|integral component of membrane|intracellular protein transport|negative regulation of apoptotic process|endoplasmic reticulum|endoplasmic reticulum membrane|Golgi apparatus|protein bindi…	path:hsa04612,path:hsa05152,path:hsa05168	Antigen processing and presentation|Tuberculosis|Herpes simplex infection
HNRNPLL	1.21688e-06	0.238	0.17	0.0408118	-1.937	1.42273	0.508662	ENSG00000143889	92906	protein_coding	heterogeneous nuclear ribonucleoprotein L like [Source:HGNC Symbol;Acc:HGNC:25127]	GO:0005634,GO:0003676,GO:0003723,GO:0016020,GO:0005515,GO:0006397,GO:0003729,GO:0033120	nucleus|nucleic acid binding|RNA binding|membrane|protein binding|mRNA processing|mRNA binding|positive regulation of RNA splicing
NR4A2	1.25507e-06	0.53	0.42	0.0420925	-0.213277	1.95511	0.967253	ENSG00000153234	4929	protein_coding	nuclear receptor subfamily 4 group A member 2 [Source:HGNC Symbol;Acc:HGNC:7981]	GO:0005634,GO:0005737,GO:0016607,GO:0008270,GO:0046872,GO:0006355,GO:0003677,GO:0003700,GO:0043565,GO:0005515,GO:0003707,GO:0004879,GO:0030522,GO:0043401,GO:0006351,GO:0000977,GO:0000978,GO:0000981,GO:0000790,GO:0005667,GO:0045944,GO:0005654,GO:0045444,GO:0001228,GO:0035259,GO:0046982,GO:0001666,GO:0001764,GO:0001975,GO:0007399,GO:0008344,GO:0009791,GO:0010467,GO:0010468,GO:0021952,GO:0021953,GO:…	nucleus|cytoplasm|nuclear speck|zinc ion binding|metal ion binding|regulation of transcription, DNA-templated|DNA binding|DNA-binding transcription factor activity|sequence-specific DNA binding|protein binding|steroid hormone receptor activity|nuclear receptor activity|intracellular receptor signaling pathway|steroid hormone mediated signaling pathway|transcription, DNA-templated|RNA polymerase I…	path:hsa04925,path:hsa04928	Aldosterone synthesis and secretion|Parathyroid hormone synthesis, secretion and action
SRSF3	1.33516e-06	0.773	0.789	0.0447787	0.633983	1.28839	0.365569	ENSG00000112081	6428	protein_coding	serine and arginine rich splicing factor 3 [Source:HGNC Symbol;Acc:HGNC:10785]	GO:0003676,GO:0003723,GO:0006397,GO:0008380,GO:0051028,GO:0005634,GO:0005737,GO:0016607,GO:0005515,GO:0006406,GO:0000381,GO:0005654,GO:0043274,GO:1990825,GO:1990830,GO:0006405,GO:0031124,GO:0000398,GO:0045292,GO:0048024	nucleic acid binding|RNA binding|mRNA processing|RNA splicing|mRNA transport|nucleus|cytoplasm|nuclear speck|protein binding|mRNA export from nucleus|regulation of alternative mRNA splicing, via spliceosome|nucleoplasm|phospholipase binding|sequence-specific mRNA binding|cellular response to leukemia inhibitory factor|RNA export from nucleus|mRNA 3'-end processing|mRNA splicing, via spliceosome|m…	path:hsa03040,path:hsa05168	Spliceosome|Herpes simplex infection
UBR5	1.44056e-06	0.204	0.218	0.0483135	-1.79961	1.3513	0.434347	ENSG00000104517	51366	protein_coding	ubiquitin protein ligase E3 component n-recognin 5 [Source:HGNC Symbol;Acc:HGNC:16806]	GO:0005634,GO:0090263,GO:0003723,GO:0016020,GO:0008270,GO:0046872,GO:0016740,GO:0005829,GO:0005654,GO:0016567,GO:0004842,GO:0005515,GO:0006281,GO:0006974,GO:0043130,GO:0016032,GO:0032991,GO:0000209,GO:0034450,GO:0061630,GO:0010628,GO:0042307,GO:0050847,GO:0070936,GO:1901315,GO:2000780,GO:0048471	nucleus|positive regulation of canonical Wnt signaling pathway|RNA binding|membrane|zinc ion binding|metal ion binding|transferase activity|cytosol|nucleoplasm|protein ubiquitination|ubiquitin-protein transferase activity|protein binding|DNA repair|cellular response to DNA damage stimulus|ubiquitin binding|viral process|protein-containing complex|protein polyubiquitination|ubiquitin-ubiquitin lig…	path:hsa04120	Ubiquitin mediated proteolysis
FOS	1.45445e-06	0.724	0.784	0.0487794	0.87884	1.85912	0.894623	ENSG00000170345	2353	protein_coding	Fos proto-oncogene, AP-1 transcription factor subunit [Source:HGNC Symbol;Acc:HGNC:3796]	GO:0007179,GO:0005634,GO:0034614,GO:0044212,GO:0045893,GO:0005737,GO:0005654,GO:0005783,GO:0006355,GO:0003677,GO:0006357,GO:0003700,GO:0005829,GO:0005515,GO:0005667,GO:0038095,GO:0000978,GO:0000981,GO:0000790,GO:0006954,GO:0070412,GO:0006366,GO:0019221,GO:1902895,GO:0045944,GO:0046982,GO:0008134,GO:0071276,GO:0060395,GO:1901216,GO:0032993,GO:0000979,GO:0001102,GO:0001228,GO:0003682,GO:0003690,GO:…	transforming growth factor beta receptor signaling pathway|nucleus|cellular response to reactive oxygen species|transcription regulatory region DNA binding|positive regulation of transcription, DNA-templated|cytoplasm|nucleoplasm|endoplasmic reticulum|regulation of transcription, DNA-templated|DNA binding|regulation of transcription by RNA polymerase II|DNA-binding transcription factor activity|c…	path:hsa01522,path:hsa04010,path:hsa04024,path:hsa04210,path:hsa04380,path:hsa04620,path:hsa04657,path:hsa04658,path:hsa04659,path:hsa04660,path:hsa04662,path:hsa04668,path:hsa04713,path:hsa04725,path:hsa04728,path:hsa04915,path:hsa04917,path:hsa04921,path:hsa04926,path:hsa04928,path:hsa05031,path:hsa05132,path:hsa05133,path:hsa05140,path:hsa05142,path:hsa05161,path:hsa05166,path:hsa05167,path:hs…	Endocrine resistance|MAPK signaling pathway|cAMP signaling pathway|Apoptosis|Osteoclast differentiation|Toll-like receptor signaling pathway|IL-17 signaling pathway|Th1 and Th2 cell differentiation|Th17 cell differentiation|T cell receptor signaling pathway|B cell receptor signaling pathway|TNF signaling pathway|Circadian entrainment|Cholinergic synapse|Dopaminergic synapse|Estrogen signaling pat…
RAB11FIP1	1.53861e-06	0.354	0.343	0.0516018	-1.01117	1.2899	0.367256	ENSG00000156675	80223	protein_coding	RAB11 family interacting protein 1 [Source:HGNC Symbol;Acc:HGNC:30265]	GO:0016020,GO:0015031,GO:0043231,GO:0005829,GO:0031410,GO:0017137,GO:0005768,GO:0030670,GO:0055037,GO:0070164,GO:0045055	membrane|protein transport|intracellular membrane-bounded organelle|cytosol|cytoplasmic vesicle|Rab GTPase binding|endosome|phagocytic vesicle membrane|recycling endosome|negative regulation of adiponectin secretion|regulated exocytosis	path:hsa04144	Endocytosis
LGALS3	1.65666e-06	0.326	0.542	0.0555611	-0.572268	0.770409	-0.376303	ENSG00000131981	3958	protein_coding	galectin 3 [Source:HGNC Symbol;Acc:HGNC:6563]	GO:0005737,GO:0005634,GO:0003723,GO:0006397,GO:0008380,GO:0016020,GO:0030246,GO:0005743,GO:0005615,GO:0005515,GO:0005681,GO:0005576,GO:0030154,GO:0002376,GO:0045087,GO:0005886,GO:0002548,GO:0030593,GO:0048245,GO:0070062,GO:0062023,GO:0043312,GO:0009986,GO:0030667,GO:0030855,GO:0019903,GO:0050918,GO:0101003,GO:0001772,GO:0043236,GO:0042056,GO:0071677,GO:1903078,GO:0045637,GO:0050860,GO:2001237,GO:…	cytoplasm|nucleus|RNA binding|mRNA processing|RNA splicing|membrane|carbohydrate binding|mitochondrial inner membrane|extracellular space|protein binding|spliceosomal complex|extracellular region|cell differentiation|immune system process|innate immune response|plasma membrane|monocyte chemotaxis|neutrophil chemotaxis|eosinophil chemotaxis|extracellular exosome|collagen-containing extracellular m…
RGS1	1.8049e-06	0.503	0.472	0.0605326	0.019812	1.71323	0.776718	ENSG00000090104	5996	protein_coding	regulator of G protein signaling 1 [Source:HGNC Symbol;Acc:HGNC:9991]	GO:0005737,GO:0016020,GO:0005829,GO:0005886,GO:0005096,GO:0043547,GO:0007165,GO:0008277,GO:0007186,GO:0009617,GO:0031234,GO:0006955,GO:0009968,GO:0003924,GO:0005516,GO:0001965,GO:0007193,GO:0061737	cytoplasm|membrane|cytosol|plasma membrane|GTPase activator activity|positive regulation of GTPase activity|signal transduction|regulation of G protein-coupled receptor signaling pathway|G protein-coupled receptor signaling pathway|response to bacterium|extrinsic component of cytoplasmic side of plasma membrane|immune response|negative regulation of signal transduction|GTPase activity|calmodulin …
ARIH1	1.83494e-06	0.409	0.412	0.0615402	-0.762277	1.29575	0.373786	ENSG00000166233	25820	protein_coding	ariadne RBR E3 ubiquitin protein ligase 1 [Source:HGNC Symbol;Acc:HGNC:689]	GO:0005634,GO:0005737,GO:0046872,GO:0016740,GO:0016567,GO:0008270,GO:0004842,GO:0005515,GO:0006511,GO:0000151,GO:0061630,GO:0005829,GO:0031625,GO:0032436,GO:0000209,GO:0031463,GO:0015030,GO:0031624,GO:0016604,GO:0019005,GO:0031462,GO:0031464,GO:0019787,GO:0097413	nucleus|cytoplasm|metal ion binding|transferase activity|protein ubiquitination|zinc ion binding|ubiquitin-protein transferase activity|protein binding|ubiquitin-dependent protein catabolic process|ubiquitin ligase complex|ubiquitin protein ligase activity|cytosol|ubiquitin protein ligase binding|positive regulation of proteasomal ubiquitin-dependent protein catabolic process|protein polyubiquiti…
ZBTB38	1.85023e-06	0.304	0.206	0.0620532	-1.51054	1.56975	0.650534	ENSG00000177311	253461	protein_coding	zinc finger and BTB domain containing 38 [Source:HGNC Symbol;Acc:HGNC:26636]	GO:0005515,GO:0003676,GO:0005654,GO:0005634,GO:0046872,GO:0003677,GO:0003700,GO:0005694,GO:0042803,GO:0006974,GO:0006355,GO:0000981,GO:0045944,GO:0072562,GO:0045892,GO:0008327,GO:0006275	protein binding|nucleic acid binding|nucleoplasm|nucleus|metal ion binding|DNA binding|DNA-binding transcription factor activity|chromosome|protein homodimerization activity|cellular response to DNA damage stimulus|regulation of transcription, DNA-templated|DNA-binding transcription factor activity, RNA polymerase II-specific|positive regulation of transcription by RNA polymerase II|blood micropa…
ARID5B	1.88236e-06	0.459	0.439	0.0631305	-0.285983	1.4651	0.550998	ENSG00000150347	84159	protein_coding	AT-rich interaction domain 5B [Source:HGNC Symbol;Acc:HGNC:17362]	GO:0005634,GO:0003713,GO:0003677,GO:1903508,GO:0005515,GO:0006357,GO:0051091,GO:0060612,GO:0001227,GO:0000122,GO:0005654,GO:0044212,GO:0000977,GO:0001889,GO:0045892,GO:0001822,GO:0006807,GO:0008584,GO:0008585,GO:0009791,GO:0010761,GO:0030325,GO:0035264,GO:0045444,GO:0048008,GO:0048468,GO:0048644,GO:0048705,GO:0060021,GO:0060325,GO:0060613,GO:1990830,GO:0006355	nucleus|transcription coactivator activity|DNA binding|positive regulation of nucleic acid-templated transcription|protein binding|regulation of transcription by RNA polymerase II|positive regulation of DNA-binding transcription factor activity|adipose tissue development|DNA-binding transcription repressor activity, RNA polymerase II-specific|negative regulation of transcription by RNA polymerase…
NDUFB11	1.90944e-06	0.376	0.602	0.0640389	-0.589394	0.757008	-0.40162	ENSG00000147123	54539	protein_coding	NADH:ubiquinone oxidoreductase subunit B11 [Source:HGNC Symbol;Acc:HGNC:20372]	GO:0016020,GO:0016021,GO:0055114,GO:0005739,GO:0005743,GO:0005515,GO:0070469,GO:0032981,GO:0005747,GO:0006120	membrane|integral component of membrane|oxidation-reduction process|mitochondrion|mitochondrial inner membrane|protein binding|respirasome|mitochondrial respiratory chain complex I assembly|mitochondrial respiratory chain complex I|mitochondrial electron transport, NADH to ubiquinone	path:hsa00190,path:hsa04714,path:hsa04723,path:hsa04932,path:hsa05010,path:hsa05012,path:hsa05016	Oxidative phosphorylation|Thermogenesis|Retrograde endocannabinoid signaling|Non-alcoholic fatty liver disease (NAFLD)|Alzheimer disease|Parkinson disease|Huntington disease
CD24	1.97577e-06	0.182	0.048	0.0662634	-2.9122	1.40853	0.494188	ENSG00000272398	100133941	protein_coding	CD24 molecule [Source:HGNC Symbol;Acc:HGNC:1645]	GO:0016020,GO:0007155,GO:0005886,GO:0005515,GO:0016055,GO:0045121,GO:0009986,GO:0031225,GO:0061098,GO:0019901,GO:0016477,GO:0031362,GO:0001666,GO:0002237,GO:0007204,GO:0097193,GO:0043627,GO:0042632,GO:0098609,GO:0030856,GO:0072112,GO:0072139,GO:2000768,GO:0031295,GO:0043408,GO:0042325,GO:0042104,GO:0043406,GO:0002768,GO:0045730,GO:0001775,GO:0030296,GO:0001959,GO:0032597,GO:0032600,GO:0032913,GO:…	membrane|cell adhesion|plasma membrane|protein binding|Wnt signaling pathway|membrane raft|cell surface|anchored component of membrane|positive regulation of protein tyrosine kinase activity|protein kinase binding|cell migration|anchored component of external side of plasma membrane|response to hypoxia|response to molecule of bacterial origin|positive regulation of cytosolic calcium ion concentra…	path:hsa04640	Hematopoietic cell lineage
RUNX1	2.13881e-06	0.21	0.161	0.0717313	-2.03491	1.36196	0.445686	ENSG00000159216	861	protein_coding	RUNX family transcription factor 1 [Source:HGNC Symbol;Acc:HGNC:10471]	GO:0045944,GO:0005634,GO:0043231,GO:0005524,GO:0005829,GO:0005654,GO:0006355,GO:0003677,GO:0003700,GO:0005515,GO:0045893,GO:0000981,GO:0030182,GO:0000122,GO:0000790,GO:1902036,GO:0001228,GO:0044212,GO:2000810,GO:0030097,GO:0000978,GO:0000977,GO:0045766,GO:0045652,GO:0030111,GO:0033146,GO:0032743,GO:0045616,GO:0071425,GO:0045589,GO:0045637,GO:0001959,GO:0043371,GO:0050855,GO:0030854,GO:0002062,GO:…	positive regulation of transcription by RNA polymerase II|nucleus|intracellular membrane-bounded organelle|ATP binding|cytosol|nucleoplasm|regulation of transcription, DNA-templated|DNA binding|DNA-binding transcription factor activity|protein binding|positive regulation of transcription, DNA-templated|DNA-binding transcription factor activity, RNA polymerase II-specific|neuron differentiation|ne…	path:hsa04530,path:hsa04659,path:hsa05200,path:hsa05202,path:hsa05220,path:hsa05221	Tight junction|Th17 cell differentiation|Pathways in cancer|Transcriptional misregulation in cancer|Chronic myeloid leukemia|Acute myeloid leukemia
MT-ATP8	2.27961e-06	0.381	0.293	0.0764534	-1.07167	1.44067	0.526738	ENSG00000228253	4509	protein_coding	mitochondrially encoded ATP synthase membrane subunit 8 [Source:HGNC Symbol;Acc:HGNC:7415]	GO:0016020,GO:0016021,GO:0005739,GO:0006811,GO:0015078,GO:0015986,GO:0031966,GO:0016887,GO:0000276,GO:0006754,GO:0005743,GO:0022857,GO:0042407,GO:0042776,GO:0005753,GO:0045263	membrane|integral component of membrane|mitochondrion|ion transport|proton transmembrane transporter activity|ATP synthesis coupled proton transport|mitochondrial membrane|ATPase activity|mitochondrial proton-transporting ATP synthase complex, coupling factor F(o)|ATP biosynthetic process|mitochondrial inner membrane|transmembrane transporter activity|cristae formation|mitochondrial ATP synthesis…
POLR2L	2.55623e-06	0.409	0.633	0.0857309	-0.444128	0.749805	-0.415414	ENSG00000177700	5441	protein_coding	RNA polymerase II subunit L [Source:HGNC Symbol;Acc:HGNC:9199]	GO:0005634,GO:0008270,GO:0046872,GO:0003677,GO:0006351,GO:0005515,GO:0003899,GO:0005666,GO:0005654,GO:0005829,GO:0006366,GO:0060964,GO:0045815,GO:0006368,GO:0006370,GO:0050434,GO:0006367,GO:0042795,GO:0001056,GO:0032481,GO:0000398,GO:0001054,GO:0006361,GO:0006362,GO:0006363,GO:0005736,GO:0006283,GO:0008543,GO:0016070,GO:0035019,GO:0005665,GO:0001055,GO:0006360,GO:0006356,GO:0042797	nucleus|zinc ion binding|metal ion binding|DNA binding|transcription, DNA-templated|protein binding|DNA-directed 5'-3' RNA polymerase activity|RNA polymerase III complex|nucleoplasm|cytosol|transcription by RNA polymerase II|regulation of gene silencing by miRNA|positive regulation of gene expression, epigenetic|transcription elongation from RNA polymerase II promoter|7-methylguanosine mRNA cappi…	path:hsa00230,path:hsa00240,path:hsa03020,path:hsa04623,path:hsa05016	Purine metabolism|Pyrimidine metabolism|RNA polymerase|Cytosolic DNA-sensing pathway|Huntington disease
ASH1L	2.59276e-06	0.348	0.29	0.0869561	-1.12101	1.46415	0.550066	ENSG00000116539	55870	protein_coding	ASH1 like histone lysine methyltransferase [Source:HGNC Symbol;Acc:HGNC:19088]	GO:0005634,GO:0005794,GO:0046872,GO:0016740,GO:0005654,GO:0008168,GO:0032259,GO:0003677,GO:0006325,GO:0005694,GO:0030054,GO:0003682,GO:0018024,GO:0005923,GO:0000981,GO:0007267,GO:0006366,GO:0006323,GO:0046974,GO:0051567,GO:0046975,GO:0097676,GO:0005515,GO:0042800,GO:0001501,GO:0002674,GO:0007338,GO:0009791,GO:0010468,GO:0030317,GO:0032635,GO:0043124,GO:0043409,GO:0045944,GO:0046697,GO:0048733,GO:…	nucleus|Golgi apparatus|metal ion binding|transferase activity|nucleoplasm|methyltransferase activity|methylation|DNA binding|chromatin organization|chromosome|cell junction|chromatin binding|histone-lysine N-methyltransferase activity|bicellular tight junction|DNA-binding transcription factor activity, RNA polymerase II-specific|cell-cell signaling|transcription by RNA polymerase II|DNA packagin…	path:hsa00310	Lysine degradation
CCR6	2.68161e-06	0.282	0.283	0.089936	-1.20135	1.34158	0.423934	ENSG00000112486	1235	protein_coding	C-C motif chemokine receptor 6 [Source:HGNC Symbol;Acc:HGNC:1607]	GO:0016020,GO:0016021,GO:0004930,GO:0007186,GO:0007165,GO:0006955,GO:0004950,GO:0016493,GO:0006935,GO:0070098,GO:0005886,GO:0009986,GO:0009897,GO:0060326,GO:0005515,GO:0097225,GO:0036126,GO:0097228,GO:0072678,GO:0005887,GO:0038023,GO:0019956,GO:0019957,GO:0007204,GO:0019722,GO:0002407,GO:0006968,GO:0097524,GO:0006959,GO:0002523,GO:2000404,GO:0072676,GO:0048290,GO:0060474,GO:0072679,GO:1904155,GO:…	membrane|integral component of membrane|G protein-coupled receptor activity|G protein-coupled receptor signaling pathway|signal transduction|immune response|chemokine receptor activity|C-C chemokine receptor activity|chemotaxis|chemokine-mediated signaling pathway|plasma membrane|cell surface|external side of plasma membrane|cell chemotaxis|protein binding|sperm midpiece|sperm flagellum|sperm pri…	path:hsa04060,path:hsa04062	Cytokine-cytokine receptor interaction|Chemokine signaling pathway
EGR1	2.73178e-06	0.293	0.281	0.0916183	-1.02758	1.88857	0.917292	ENSG00000120738	1958	protein_coding	early growth response 1 [Source:HGNC Symbol;Acc:HGNC:3238]	GO:0010628,GO:0045944,GO:0005737,GO:0005634,GO:1902949,GO:0003676,GO:0046872,GO:0005654,GO:0008270,GO:0003677,GO:0003700,GO:0005515,GO:0048511,GO:0032922,GO:0045893,GO:0043565,GO:0000981,GO:0006357,GO:0010385,GO:0000790,GO:0001666,GO:0000976,GO:0000977,GO:0060337,GO:0002931,GO:0070498,GO:1990841,GO:0006366,GO:1901216,GO:0045475,GO:0071504,GO:0071506,GO:0001228,GO:0035035,GO:0044212,GO:0044729,GO:…	positive regulation of gene expression|positive regulation of transcription by RNA polymerase II|cytoplasm|nucleus|positive regulation of tau-protein kinase activity|nucleic acid binding|metal ion binding|nucleoplasm|zinc ion binding|DNA binding|DNA-binding transcription factor activity|protein binding|rhythmic process|circadian regulation of gene expression|positive regulation of transcription, …	path:hsa04371,path:hsa04912,path:hsa04928,path:hsa04933,path:hsa05020,path:hsa05166	Apelin signaling pathway|GnRH signaling pathway|Parathyroid hormone synthesis, secretion and action|AGE-RAGE signaling pathway in diabetic complications|Prion diseases|Human T-cell leukemia virus 1 infection
CYLD	2.77127e-06	0.497	0.511	0.0929427	-0.384052	1.29878	0.377154	ENSG00000083799	1540	protein_coding	CYLD lysine 63 deubiquitinase [Source:HGNC Symbol;Acc:HGNC:2584]	GO:0005737,GO:0016020,GO:0046872,GO:0016579,GO:0016787,GO:0008270,GO:0005829,GO:0005886,GO:0005856,GO:0042995,GO:0005515,GO:0008233,GO:0008234,GO:0006508,GO:0007049,GO:0006511,GO:0036459,GO:0016055,GO:0048471,GO:0005874,GO:0002376,GO:0045087,GO:0005813,GO:0005815,GO:0005819,GO:0030496,GO:0004843,GO:0036064,GO:0070507,GO:0031234,GO:0019901,GO:0090090,GO:1902017,GO:0032088,GO:0061578,GO:0070536,GO:…	cytoplasm|membrane|metal ion binding|protein deubiquitination|hydrolase activity|zinc ion binding|cytosol|plasma membrane|cytoskeleton|cell projection|protein binding|peptidase activity|cysteine-type peptidase activity|proteolysis|cell cycle|ubiquitin-dependent protein catabolic process|thiol-dependent ubiquitinyl hydrolase activity|Wnt signaling pathway|perinuclear region of cytoplasm|microtubul…	path:hsa04217,path:hsa04380,path:hsa04622,path:hsa04625	Necroptosis|Osteoclast differentiation|RIG-I-like receptor signaling pathway|C-type lectin receptor signaling pathway
NABP1	2.78838e-06	0.436	0.41	0.0935167	-0.62122	1.46779	0.553649	ENSG00000173559	64859	protein_coding	nucleic acid binding protein 1 [Source:HGNC Symbol;Acc:HGNC:26232]	GO:0005634,GO:0005829,GO:0005654,GO:0003677,GO:0005515,GO:0006281,GO:0006974,GO:0000784,GO:0042795,GO:0000724,GO:0003697,GO:0007093,GO:0010212,GO:0070876,GO:0003723	nucleus|cytosol|nucleoplasm|DNA binding|protein binding|DNA repair|cellular response to DNA damage stimulus|nuclear chromosome, telomeric region|snRNA transcription by RNA polymerase II|double-strand break repair via homologous recombination|single-stranded DNA binding|mitotic cell cycle checkpoint|response to ionizing radiation|SOSS complex|RNA binding
ITGA4	2.84283e-06	0.376	0.36	0.0953428	-0.886333	1.44471	0.53078	ENSG00000115232	3676	protein_coding	integrin subunit alpha 4 [Source:HGNC Symbol;Acc:HGNC:6140]	GO:1905564,GO:2000353,GO:1904646,GO:0016020,GO:0016021,GO:0046872,GO:0007155,GO:0005886,GO:0005515,GO:0009986,GO:0007229,GO:0008305,GO:0005925,GO:0050776,GO:0050900,GO:0070062,GO:0046982,GO:0030198,GO:0043113,GO:0007160,GO:0015026,GO:0034446,GO:0050839,GO:0032991,GO:0035987,GO:0019960,GO:0034113,GO:0007159,GO:0030183,GO:0050901,GO:0090074,GO:0003366,GO:0033631,GO:0140039,GO:0034669,GO:0001968,GO:…	positive regulation of vascular endothelial cell proliferation|positive regulation of endothelial cell apoptotic process|cellular response to amyloid-beta|membrane|integral component of membrane|metal ion binding|cell adhesion|plasma membrane|protein binding|cell surface|integrin-mediated signaling pathway|integrin complex|focal adhesion|regulation of immune response|leukocyte migration|extracell…	path:hsa04151,path:hsa04510,path:hsa04512,path:hsa04514,path:hsa04640,path:hsa04670,path:hsa04672,path:hsa04810,path:hsa05140,path:hsa05165,path:hsa05410,path:hsa05412,path:hsa05414	PI3K-Akt signaling pathway|Focal adhesion|ECM-receptor interaction|Cell adhesion molecules (CAMs)|Hematopoietic cell lineage|Leukocyte transendothelial migration|Intestinal immune network for IgA production|Regulation of actin cytoskeleton|Leishmaniasis|Human papillomavirus infection|Hypertrophic cardiomyopathy (HCM)|Arrhythmogenic right ventricular cardiomyopathy (ARVC)|Dilated cardiomyopathy (D…
ZEB1	3.23246e-06	0.243	0.146	0.10841	-2.0334	1.57749	0.65763	ENSG00000148516	6935	protein_coding	zinc finger E-box binding homeobox 1 [Source:HGNC Symbol;Acc:HGNC:11642]	GO:0045602,GO:0003676,GO:0005634,GO:0046872,GO:0005829,GO:0005654,GO:0003677,GO:0030154,GO:0007399,GO:0005515,GO:0000981,GO:0000790,GO:0003713,GO:0000122,GO:0045892,GO:0003714,GO:0003700,GO:0070888,GO:0019221,GO:0006357,GO:0001227,GO:0008270,GO:0045666,GO:0003682,GO:0007389,GO:0007417,GO:0008285,GO:0010464,GO:0017015,GO:0030857,GO:0033081,GO:0045944,GO:0048513,GO:0048596,GO:0048598,GO:0048704,GO:…	negative regulation of endothelial cell differentiation|nucleic acid binding|nucleus|metal ion binding|cytosol|nucleoplasm|DNA binding|cell differentiation|nervous system development|protein binding|DNA-binding transcription factor activity, RNA polymerase II-specific|nuclear chromatin|transcription coactivator activity|negative regulation of transcription by RNA polymerase II|negative regulation…	path:hsa05202,path:hsa05206,path:hsa05215	Transcriptional misregulation in cancer|MicroRNAs in cancer|Prostate cancer
EIF4A2	3.92627e-06	0.79	0.82	0.131679	0.615726	1.30435	0.38333	ENSG00000156976	1974	protein_coding	eukaryotic translation initiation factor 4A2 [Source:HGNC Symbol;Acc:HGNC:3284]	GO:0003676,GO:0003723,GO:0003743,GO:0006412,GO:0006413,GO:0000166,GO:0005524,GO:0016787,GO:0005515,GO:0048471,GO:0004386,GO:0003724,GO:0005829,GO:0016032,GO:0016887,GO:0006446,GO:0016281,GO:0002183,GO:1900260,GO:1990830	nucleic acid binding|RNA binding|translation initiation factor activity|translation|translational initiation|nucleotide binding|ATP binding|hydrolase activity|protein binding|perinuclear region of cytoplasm|helicase activity|RNA helicase activity|cytosol|viral process|ATPase activity|regulation of translational initiation|eukaryotic translation initiation factor 4F complex|cytoplasmic translation…	path:hsa03013	RNA transport
HIVEP1	4.01791e-06	0.166	0.115	0.134753	-2.38982	1.44342	0.52949	ENSG00000095951	3096	protein_coding	human immunodeficiency virus type I enhancer binding protein 1 [Source:HGNC Symbol;Acc:HGNC:4920]	GO:0003676,GO:0005634,GO:0005737,GO:0046872,GO:0005654,GO:0005739,GO:0003677,GO:0005515,GO:0016604,GO:0000122,GO:0000981,GO:0000980,GO:0001227,GO:0030509,GO:0045944	nucleic acid binding|nucleus|cytoplasm|metal ion binding|nucleoplasm|mitochondrion|DNA binding|protein binding|nuclear body|negative regulation of transcription by RNA polymerase II|DNA-binding transcription factor activity, RNA polymerase II-specific|RNA polymerase II distal enhancer sequence-specific DNA binding|DNA-binding transcription repressor activity, RNA polymerase II-specific|BMP signal…
NEU1	4.1307e-06	0.436	0.369	0.138536	-0.646242	1.57797	0.658072	ENSG00000204386	4758	protein_coding	neuraminidase 1 [Source:HGNC Symbol;Acc:HGNC:7758]	GO:0016020,GO:0016021,GO:0004308,GO:0043231,GO:0016787,GO:0005765,GO:0006629,GO:0016042,GO:0005886,GO:0030054,GO:0005515,GO:0008152,GO:0016798,GO:0005975,GO:0031410,GO:0005764,GO:0005576,GO:0005737,GO:0006687,GO:0070062,GO:0043312,GO:0035580,GO:0043202,GO:0052794,GO:0052795,GO:0052796,GO:0006689,GO:0009313,GO:0016997	membrane|integral component of membrane|exo-alpha-sialidase activity|intracellular membrane-bounded organelle|hydrolase activity|lysosomal membrane|lipid metabolic process|lipid catabolic process|plasma membrane|cell junction|protein binding|metabolic process|hydrolase activity, acting on glycosyl bonds|carbohydrate metabolic process|cytoplasmic vesicle|lysosome|extracellular region|cytoplasm|gly…	path:hsa00511,path:hsa00600,path:hsa04142	Other glycan degradation|Sphingolipid metabolism|Lysosome
FOXP3	4.44127e-06	0.171	0.048	0.148951	-2.66686	1.68965	0.756728	ENSG00000049768	50943	protein_coding	forkhead box P3 [Source:HGNC Symbol;Acc:HGNC:6106]	GO:0045944,GO:0045893,GO:0003676,GO:0005634,GO:0005737,GO:0046872,GO:0005654,GO:0006355,GO:0003677,GO:0003700,GO:0042803,GO:0043565,GO:0005515,GO:0000981,GO:0000790,GO:0008285,GO:0009615,GO:0032991,GO:0032088,GO:0032689,GO:0046007,GO:0043433,GO:0045892,GO:0042110,GO:0032693,GO:0000978,GO:0006338,GO:0030111,GO:0042826,GO:0051059,GO:0043029,GO:0050710,GO:0042130,GO:0035066,GO:0045589,GO:0050777,GO:…	positive regulation of transcription by RNA polymerase II|positive regulation of transcription, DNA-templated|nucleic acid binding|nucleus|cytoplasm|metal ion binding|nucleoplasm|regulation of transcription, DNA-templated|DNA binding|DNA-binding transcription factor activity|protein homodimerization activity|sequence-specific DNA binding|protein binding|DNA-binding transcription factor activity, …	path:hsa04659,path:hsa05321	Th17 cell differentiation|Inflammatory bowel disease (IBD)
MOB3A	4.44899e-06	0.215	0.168	0.14921	-2.00129	1.34817	0.431007	ENSG00000172081	126308	protein_coding	MOB kinase activator 3A [Source:HGNC Symbol;Acc:HGNC:29802]	GO:0046872,GO:0005622	metal ion binding|intracellular
ID2	5.04935e-06	0.63	0.631	0.169345	0.367905	1.58739	0.666653	ENSG00000115738	3398	protein_coding	inhibitor of DNA binding 2 [Source:HGNC Symbol;Acc:HGNC:5361]	GO:0005737,GO:0005634,GO:0046983,GO:0019216,GO:0005515,GO:0045892,GO:0048511,GO:0007275,GO:0032922,GO:0045893,GO:0003700,GO:0030182,GO:0000981,GO:0008134,GO:0051726,GO:0010628,GO:0032991,GO:0007623,GO:0005829,GO:0044325,GO:0010629,GO:0045665,GO:0042752,GO:0048661,GO:0090398,GO:0043153,GO:0071158,GO:0048557,GO:0001085,GO:0045475,GO:0048663,GO:0033598,GO:2000045,GO:0043392,GO:0043433,GO:0045777,GO:…	cytoplasm|nucleus|protein dimerization activity|regulation of lipid metabolic process|protein binding|negative regulation of transcription, DNA-templated|rhythmic process|multicellular organism development|circadian regulation of gene expression|positive regulation of transcription, DNA-templated|DNA-binding transcription factor activity|neuron differentiation|DNA-binding transcription factor act…	path:hsa04350,path:hsa04390,path:hsa04550,path:hsa05202	TGF-beta signaling pathway|Hippo signaling pathway|Signaling pathways regulating pluripotency of stem cells|Transcriptional misregulation in cancer
AHR	5.11067e-06	0.26	0.269	0.171402	-1.41179	1.31952	0.400008	ENSG00000106546	196	protein_coding	aryl hydrocarbon receptor [Source:HGNC Symbol;Acc:HGNC:348]	GO:0005634,GO:0046983,GO:0006355,GO:0003677,GO:0003700,GO:0006805,GO:0009410,GO:0034751,GO:0005515,GO:0005737,GO:0005829,GO:0042803,GO:0030522,GO:0007049,GO:0048511,GO:0006915,GO:0032922,GO:0045893,GO:0045944,GO:0000981,GO:0000790,GO:0005654,GO:0006366,GO:0045892,GO:0046982,GO:0032991,GO:0051879,GO:0070888,GO:0019933,GO:0071320,GO:1904613,GO:0004879,GO:0009636,GO:1904322,GO:0008134,GO:0017025,GO:…	nucleus|protein dimerization activity|regulation of transcription, DNA-templated|DNA binding|DNA-binding transcription factor activity|xenobiotic metabolic process|response to xenobiotic stimulus|aryl hydrocarbon receptor complex|protein binding|cytoplasm|cytosol|protein homodimerization activity|intracellular receptor signaling pathway|cell cycle|rhythmic process|apoptotic process|circadian regu…	path:hsa04659,path:hsa04934	Th17 cell differentiation|Cushing syndrome
JOSD1	5.14032e-06	0.398	0.398	0.172396	-0.790478	1.29643	0.374543	ENSG00000100221	9929	protein_coding	Josephin domain containing 1 [Source:HGNC Symbol;Acc:HGNC:28953]	GO:0005737,GO:0016020,GO:0004843,GO:0016579,GO:0016787,GO:0005886,GO:0005515,GO:0008233,GO:0006508,GO:0036459,GO:0005829	cytoplasm|membrane|thiol-dependent ubiquitin-specific protease activity|protein deubiquitination|hydrolase activity|plasma membrane|protein binding|peptidase activity|proteolysis|thiol-dependent ubiquitinyl hydrolase activity|cytosol
GADD45A	5.66273e-06	0.448	0.357	0.189916	-0.606185	1.58071	0.660572	ENSG00000116717	1647	protein_coding	growth arrest and DNA damage inducible alpha [Source:HGNC Symbol;Acc:HGNC:4095]	GO:0005634,GO:0005737,GO:0016607,GO:0005515,GO:0006974,GO:0007049,GO:0051726,GO:0006977,GO:0005654,GO:0007050,GO:0043065,GO:0071260,GO:0006915,GO:0046982,GO:0046330,GO:0006281,GO:1900745,GO:0042803,GO:0000079,GO:0000185,GO:0019900,GO:2000379,GO:0047485,GO:0042770,GO:0071479,GO:0000979,GO:0006469,GO:0007098,GO:0071850	nucleus|cytoplasm|nuclear speck|protein binding|cellular response to DNA damage stimulus|cell cycle|regulation of cell cycle|DNA damage response, signal transduction by p53 class mediator resulting in cell cycle arrest|nucleoplasm|cell cycle arrest|positive regulation of apoptotic process|cellular response to mechanical stimulus|apoptotic process|protein heterodimerization activity|positive regul…	path:hsa04010,path:hsa04068,path:hsa04110,path:hsa04115,path:hsa04210,path:hsa04218,path:hsa05169,path:hsa05200,path:hsa05202,path:hsa05210,path:hsa05212,path:hsa05213,path:hsa05214,path:hsa05216,path:hsa05217,path:hsa05218,path:hsa05220,path:hsa05222,path:hsa05223,path:hsa05224,path:hsa05225,path:hsa05226	MAPK signaling pathway|FoxO signaling pathway|Cell cycle|p53 signaling pathway|Apoptosis|Cellular senescence|Epstein-Barr virus infection|Pathways in cancer|Transcriptional misregulation in cancer|Colorectal cancer|Pancreatic cancer|Endometrial cancer|Glioma|Thyroid cancer|Basal cell carcinoma|Melanoma|Chronic myeloid leukemia|Small cell lung cancer|Non-small cell lung cancer|Breast cancer|Hepato…
AKAP9	5.78094e-06	0.475	0.511	0.193881	-0.375686	1.30821	0.387593	ENSG00000127914	10142	protein_coding	A-kinase anchoring protein 9 [Source:HGNC Symbol;Acc:HGNC:379]	GO:0060307,GO:0005737,GO:0005794,GO:0043231,GO:0005813,GO:0007165,GO:0003677,GO:0005856,GO:0005515,GO:0060090,GO:0005795,GO:0005815,GO:0015459,GO:0005801,GO:0005829,GO:0000086,GO:0010389,GO:0097711,GO:0033138,GO:0044325,GO:0061337,GO:0005102,GO:0007268,GO:0098978,GO:0060306,GO:0008076,GO:0034237,GO:0086091,GO:0071320,GO:0007020,GO:0098962,GO:1901018,GO:0031116,GO:0098909,GO:0051661,GO:1903358,GO:…	regulation of ventricular cardiac muscle cell membrane repolarization|cytoplasm|Golgi apparatus|intracellular membrane-bounded organelle|centrosome|signal transduction|DNA binding|cytoskeleton|protein binding|molecular adaptor activity|Golgi stack|microtubule organizing center|potassium channel regulator activity|cis-Golgi network|cytosol|G2/M transition of mitotic cell cycle|regulation of G2/M t…
RBM38	5.85943e-06	0.254	0.23	0.196513	-1.55526	1.39171	0.476854	ENSG00000132819	55544	protein_coding	RNA binding motif protein 38 [Source:HGNC Symbol;Acc:HGNC:15818]	GO:0003676,GO:0003723,GO:0006397,GO:0008380,GO:0005634,GO:0005737,GO:0005829,GO:0007049,GO:0030154,GO:0003729,GO:1990904,GO:0043484,GO:0003730,GO:0070935,GO:0010830	nucleic acid binding|RNA binding|mRNA processing|RNA splicing|nucleus|cytoplasm|cytosol|cell cycle|cell differentiation|mRNA binding|ribonucleoprotein complex|regulation of RNA splicing|mRNA 3'-UTR binding|3'-UTR-mediated mRNA stabilization|regulation of myotube differentiation
CDK13	5.9655e-06	0.315	0.305	0.200071	-1.26356	1.29849	0.376837	ENSG00000065883	8621	protein_coding	cyclin dependent kinase 13 [Source:HGNC Symbol;Acc:HGNC:1733]	GO:0003723,GO:0006397,GO:0008380,GO:0005634,GO:0016607,GO:0005794,GO:0000166,GO:0004672,GO:0004674,GO:0005524,GO:0016301,GO:0016740,GO:0006468,GO:0016310,GO:0005829,GO:0051301,GO:0005615,GO:0005515,GO:0019901,GO:0030332,GO:0000380,GO:2000737,GO:0019908,GO:0005576,GO:0000790,GO:0045944,GO:0008134,GO:0005654,GO:0016032,GO:0043312,GO:0044212,GO:0007275,GO:1904813,GO:0006368,GO:0030097,GO:0007088,GO:…	RNA binding|mRNA processing|RNA splicing|nucleus|nuclear speck|Golgi apparatus|nucleotide binding|protein kinase activity|protein serine/threonine kinase activity|ATP binding|kinase activity|transferase activity|protein phosphorylation|phosphorylation|cytosol|cell division|extracellular space|protein binding|protein kinase binding|cyclin binding|alternative mRNA splicing, via spliceosome|negative…
MBP	6.39732e-06	0.227	0.429	0.214553	-1.15842	0.716176	-0.481615	ENSG00000197971	4155	protein_coding	myelin basic protein [Source:HGNC Symbol;Acc:HGNC:6925]	GO:0005634,GO:0016020,GO:0005886,GO:0005515,GO:0019911,GO:0043025,GO:0021762,GO:0006955,GO:0007417,GO:0009986,GO:0032991,GO:0007268,GO:0043209,GO:0005516,GO:0000165,GO:0008366,GO:0034115,GO:0035633,GO:0042552,GO:1904209,GO:1904685,GO:2000778,GO:0033269,GO:0043218,GO:0071944,GO:0002020,GO:0007605,GO:0009636,GO:0061024,GO:0042995	nucleus|membrane|plasma membrane|protein binding|structural constituent of myelin sheath|neuronal cell body|substantia nigra development|immune response|central nervous system development|cell surface|protein-containing complex|chemical synaptic transmission|myelin sheath|calmodulin binding|MAPK cascade|axon ensheathment|negative regulation of heterotypic cell-cell adhesion|maintenance of permeab…
TIGIT	6.48954e-06	0.298	0.139	0.217646	-1.3875	1.76107	0.816451	ENSG00000181847	201633	protein_coding	T cell immunoreceptor with Ig and ITIM domains [Source:HGNC Symbol;Acc:HGNC:26838]	GO:0016020,GO:0016021,GO:0005886,GO:0005515,GO:0009986,GO:0042802,GO:0005102,GO:0032733,GO:0050868,GO:0032695	membrane|integral component of membrane|plasma membrane|protein binding|cell surface|identical protein binding|signaling receptor binding|positive regulation of interleukin-10 production|negative regulation of T cell activation|negative regulation of interleukin-12 production	path:hsa04514	Cell adhesion molecules (CAMs)
YBX1	6.55373e-06	0.657	0.839	0.219799	0.425814	0.774123	-0.369365	ENSG00000065978	4904	protein_coding	Y-box binding protein 1 [Source:HGNC Symbol;Acc:HGNC:8014]	GO:0003676,GO:0003723,GO:0006397,GO:0008380,GO:0005634,GO:0005737,GO:0043231,GO:0005829,GO:0003677,GO:0031965,GO:0005515,GO:0005576,GO:0000981,GO:0000978,GO:0005654,GO:0070062,GO:0051781,GO:0001228,GO:0045944,GO:1990904,GO:0010494,GO:0006355,GO:0006366,GO:0003700,GO:1903608,GO:0000398,GO:0070934,GO:0070937,GO:0071204,GO:0051020,GO:0005689,GO:0007219,GO:0003690,GO:0003697	nucleic acid binding|RNA binding|mRNA processing|RNA splicing|nucleus|cytoplasm|intracellular membrane-bounded organelle|cytosol|DNA binding|nuclear membrane|protein binding|extracellular region|DNA-binding transcription factor activity, RNA polymerase II-specific|RNA polymerase II proximal promoter sequence-specific DNA binding|nucleoplasm|extracellular exosome|positive regulation of cell divisi…
ARAP2	6.65641e-06	0.26	0.281	0.223243	-1.3656	1.32231	0.403062	ENSG00000047365	116984	protein_coding	ArfGAP with RhoGAP domain, ankyrin repeat and PH domain 2 [Source:HGNC Symbol;Acc:HGNC:16924]	GO:0005737,GO:0046872,GO:0007165,GO:0005096,GO:0043547,GO:0005547,GO:0005829,GO:0051056,GO:0005515	cytoplasm|metal ion binding|signal transduction|GTPase activator activity|positive regulation of GTPase activity|phosphatidylinositol-3,4,5-trisphosphate binding|cytosol|regulation of small GTPase mediated signal transduction|protein binding	path:hsa04144	Endocytosis
NRIP1	6.78064e-06	0.177	0.086	0.227409	-2.53277	1.67038	0.740175	ENSG00000180530	8204	protein_coding	nuclear receptor interacting protein 1 [Source:HGNC Symbol;Acc:HGNC:8001]	GO:0005634,GO:0005102,GO:0005730,GO:0003712,GO:0006357,GO:0005515,GO:0007623,GO:0048511,GO:0032922,GO:0003713,GO:0045893,GO:0000122,GO:0045944,GO:0003714,GO:0005654,GO:0030331,GO:0000790,GO:0000978,GO:0030521,GO:0035257,GO:0050681,GO:0035259,GO:0071392,GO:0046965,GO:0042826,GO:0042974,GO:0001543,GO:0019915,GO:0030728,GO:0000118,GO:0016607	nucleus|signaling receptor binding|nucleolus|transcription coregulator activity|regulation of transcription by RNA polymerase II|protein binding|circadian rhythm|rhythmic process|circadian regulation of gene expression|transcription coactivator activity|positive regulation of transcription, DNA-templated|negative regulation of transcription by RNA polymerase II|positive regulation of transcriptio…
MAGOH	6.89248e-06	0.282	0.489	0.23116	-1.01201	0.771427	-0.374399	ENSG00000162385	4116	protein_coding	mago homolog, exon junction complex subunit [Source:HGNC Symbol;Acc:HGNC:6815]	GO:0008380,GO:0005634,GO:0035145,GO:0003723,GO:0006397,GO:0051028,GO:0005737,GO:0016607,GO:0005515,GO:0005681,GO:0000398,GO:0071013,GO:0005654,GO:0006417,GO:0000381,GO:0006406,GO:0006405,GO:0031124,GO:0000184	RNA splicing|nucleus|exon-exon junction complex|RNA binding|mRNA processing|mRNA transport|cytoplasm|nuclear speck|protein binding|spliceosomal complex|mRNA splicing, via spliceosome|catalytic step 2 spliceosome|nucleoplasm|regulation of translation|regulation of alternative mRNA splicing, via spliceosome|mRNA export from nucleus|RNA export from nucleus|mRNA 3'-end processing|nuclear-transcribed …	path:hsa03013,path:hsa03015,path:hsa03040	RNA transport|mRNA surveillance pathway|Spliceosome
GOLGB1	6.94048e-06	0.475	0.48	0.23277	-0.452117	1.34534	0.427966	ENSG00000173230	2804	protein_coding	golgin B1 [Source:HGNC Symbol;Acc:HGNC:4429]	GO:0003723,GO:0016020,GO:0016021,GO:0005794,GO:0006355,GO:0003700,GO:0043565,GO:0005515,GO:0000139,GO:0006888,GO:0005793,GO:0005795,GO:0007030,GO:1905793,GO:0005801	RNA binding|membrane|integral component of membrane|Golgi apparatus|regulation of transcription, DNA-templated|DNA-binding transcription factor activity|sequence-specific DNA binding|protein binding|Golgi membrane|endoplasmic reticulum to Golgi vesicle-mediated transport|endoplasmic reticulum-Golgi intermediate compartment|Golgi stack|Golgi organization|protein localization to pericentriolar mate…
CCNL2	6.98458e-06	0.221	0.192	0.234249	-1.83526	1.31236	0.392159	ENSG00000221978	81669	protein_coding	cyclin L2 [Source:HGNC Symbol;Acc:HGNC:20570]	GO:0005634,GO:0016607,GO:0043231,GO:0005654,GO:0005515,GO:0000079,GO:0006357,GO:0016538	nucleus|nuclear speck|intracellular membrane-bounded organelle|nucleoplasm|protein binding|regulation of cyclin-dependent protein serine/threonine kinase activity|regulation of transcription by RNA polymerase II|cyclin-dependent protein serine/threonine kinase regulator activity
SERP1	7.01522e-06	0.552	0.755	0.235276	0.112333	0.77208	-0.373178	ENSG00000120742	27230	protein_coding	stress associated endoplasmic reticulum protein 1 [Source:HGNC Symbol;Acc:HGNC:10759]	GO:0016020,GO:0016021,GO:0015031,GO:0005783,GO:0005789,GO:0005515,GO:0005829,GO:0006486,GO:0006464,GO:0036498,GO:0030968,GO:0005881,GO:0005840,GO:0001501,GO:0006006,GO:0007009,GO:0009791,GO:0010259,GO:0032024,GO:0045727,GO:0046622,GO:0048644,GO:0060124	membrane|integral component of membrane|protein transport|endoplasmic reticulum|endoplasmic reticulum membrane|protein binding|cytosol|protein glycosylation|cellular protein modification process|IRE1-mediated unfolded protein response|endoplasmic reticulum unfolded protein response|cytoplasmic microtubule|ribosome|skeletal system development|glucose metabolic process|plasma membrane organization|…
EFHD2	7.18221e-06	0.359	0.341	0.240877	-1.01467	1.35349	0.436683	ENSG00000142634	79180	protein_coding	EF-hand domain family member D2 [Source:HGNC Symbol;Acc:HGNC:28670]	GO:0016020,GO:0046872,GO:0005509,GO:0045121,GO:0045296	membrane|metal ion binding|calcium ion binding|membrane raft|cadherin binding
CHD6	7.41078e-06	0.21	0.182	0.248543	-1.91141	1.29715	0.375346	ENSG00000124177	84181	protein_coding	chromodomain helicase DNA binding protein 6 [Source:HGNC Symbol;Acc:HGNC:19057]	GO:0005634,GO:0000166,GO:0005524,GO:0016787,GO:0003677,GO:0006325,GO:0032508,GO:0003678,GO:0004386,GO:0005654,GO:0016817,GO:0016032,GO:0008094,GO:0036091,GO:0001221,GO:0005515	nucleus|nucleotide binding|ATP binding|hydrolase activity|DNA binding|chromatin organization|DNA duplex unwinding|DNA helicase activity|helicase activity|nucleoplasm|hydrolase activity, acting on acid anhydrides|viral process|DNA-dependent ATPase activity|positive regulation of transcription from RNA polymerase II promoter in response to oxidative stress|transcription cofactor binding|protein bin…
TNRC6B	7.61135e-06	0.448	0.446	0.25527	-0.61498	1.28633	0.363265	ENSG00000100354	23112	protein_coding	trinucleotide repeat containing adaptor 6B [Source:HGNC Symbol;Acc:HGNC:29190]	GO:0003676,GO:0003723,GO:0005737,GO:0005515,GO:0035278,GO:0031047,GO:0000932,GO:0005829,GO:0006417,GO:0060213,GO:1900153,GO:0005654,GO:0045652,GO:0007223,GO:0010629,GO:0010628,GO:0035194,GO:0035195	nucleic acid binding|RNA binding|cytoplasm|protein binding|miRNA mediated inhibition of translation|gene silencing by RNA|P-body|cytosol|regulation of translation|positive regulation of nuclear-transcribed mRNA poly(A) tail shortening|positive regulation of nuclear-transcribed mRNA catabolic process, deadenylation-dependent decay|nucleoplasm|regulation of megakaryocyte differentiation|Wnt signali…
CEP350	7.68906e-06	0.331	0.278	0.257876	-1.26745	1.34745	0.430234	ENSG00000135837	9857	protein_coding	centrosomal protein 350 [Source:HGNC Symbol;Acc:HGNC:24238]	GO:0005634,GO:0005737,GO:0016020,GO:0005813,GO:0005856,GO:0042995,GO:0005515,GO:0008017,GO:0005815,GO:0005819,GO:0034453,GO:0005814	nucleus|cytoplasm|membrane|centrosome|cytoskeleton|cell projection|protein binding|microtubule binding|microtubule organizing center|spindle|microtubule anchoring|centriole
CD47	7.77375e-06	0.287	0.496	0.260716	-0.976512	0.770265	-0.376574	ENSG00000196776	961	protein_coding	CD47 molecule [Source:HGNC Symbol;Acc:HGNC:1682]	GO:0071347,GO:0016020,GO:0016021,GO:0007155,GO:0005886,GO:0005515,GO:0050900,GO:0005887,GO:0050870,GO:0043312,GO:0035579,GO:0070821,GO:0008284,GO:0098609,GO:0022409,GO:0050766,GO:0009986,GO:0030198,GO:0045428,GO:0007229,GO:0034113,GO:0050729,GO:0070053,GO:0035696,GO:0086080,GO:0016477,GO:0051496,GO:0098632,GO:0032649,GO:0032675,GO:0032680,GO:0071346,GO:0071349,GO:0032653,GO:0032655,GO:1905450,GO:…	cellular response to interleukin-1|membrane|integral component of membrane|cell adhesion|plasma membrane|protein binding|leukocyte migration|integral component of plasma membrane|positive regulation of T cell activation|neutrophil degranulation|specific granule membrane|tertiary granule membrane|positive regulation of cell population proliferation|cell-cell adhesion|positive regulation of cell-ce…	path:hsa04512	ECM-receptor interaction
PPIG	8.25576e-06	0.481	0.458	0.276882	-0.560199	1.31256	0.392384	ENSG00000138398	9360	protein_coding	peptidylprolyl isomerase G [Source:HGNC Symbol;Acc:HGNC:14650]	GO:0003723,GO:0005634,GO:0016607,GO:0016853,GO:0005829,GO:0003755,GO:0000413,GO:0006457,GO:0005515,GO:0016018,GO:0051082,GO:0042026,GO:0016363,GO:0005654,GO:0008380	RNA binding|nucleus|nuclear speck|isomerase activity|cytosol|peptidyl-prolyl cis-trans isomerase activity|protein peptidyl-prolyl isomerization|protein folding|protein binding|cyclosporin A binding|unfolded protein binding|protein refolding|nuclear matrix|nucleoplasm|RNA splicing
KDM6B	9.44212e-06	0.403	0.398	0.31667	-0.756722	1.46489	0.550797	ENSG00000132510	23135	protein_coding	lysine demethylase 6B [Source:HGNC Symbol;Acc:HGNC:29012]	GO:0045944,GO:0005634,GO:0048333,GO:0046872,GO:0016491,GO:0055114,GO:0006325,GO:0005515,GO:0006954,GO:0051213,GO:0043565,GO:0071558,GO:0071557,GO:0000790,GO:0000978,GO:0005654,GO:0031490,GO:0044666,GO:0003682,GO:0120162,GO:0008013,GO:0002437,GO:0006338,GO:0010468,GO:0014823,GO:0016577,GO:0021766,GO:0045165,GO:0045446,GO:0055007,GO:0060992,GO:0070301	positive regulation of transcription by RNA polymerase II|nucleus|mesodermal cell differentiation|metal ion binding|oxidoreductase activity|oxidation-reduction process|chromatin organization|protein binding|inflammatory response|dioxygenase activity|sequence-specific DNA binding|histone demethylase activity (H3-K27 specific)|histone H3-K27 demethylation|nuclear chromatin|RNA polymerase II proxima…
NIPBL	9.46976e-06	0.387	0.338	0.317597	-1.02018	1.34709	0.429851	ENSG00000164190	25836	protein_coding	NIPBL cohesin loading factor [Source:HGNC Symbol;Acc:HGNC:28862]	GO:0003151,GO:0005634,GO:0005694,GO:0005515,GO:0006974,GO:0007049,GO:0007275,GO:0003682,GO:0010468,GO:0000790,GO:0005654,GO:2001224,GO:0070062,GO:0006302,GO:0008022,GO:0007507,GO:0047485,GO:0000122,GO:0000785,GO:0045892,GO:0035115,GO:0007420,GO:0032039,GO:0003007,GO:0042826,GO:0000228,GO:0007605,GO:0045995,GO:0034613,GO:0060325,GO:0070087,GO:0007076,GO:0031065,GO:0007064,GO:0036033,GO:0001656,GO:…	outflow tract morphogenesis|nucleus|chromosome|protein binding|cellular response to DNA damage stimulus|cell cycle|multicellular organism development|chromatin binding|regulation of gene expression|nuclear chromatin|nucleoplasm|positive regulation of neuron migration|extracellular exosome|double-strand break repair|protein C-terminus binding|heart development|protein N-terminus binding|negative r…
ST3GAL1	9.52323e-06	0.193	0.144	0.31939	-2.21003	1.3315	0.413053	ENSG00000008513	6482	protein_coding	ST3 beta-galactoside alpha-2,3-sialyltransferase 1 [Source:HGNC Symbol;Acc:HGNC:10862]	GO:0016020,GO:0016021,GO:0016740,GO:0008373,GO:0016757,GO:0006486,GO:0097503,GO:0005794,GO:0005576,GO:0003836,GO:0006468,GO:0032580,GO:0070062,GO:0006487,GO:0006464,GO:0000139,GO:0016266,GO:0018146,GO:0006054	membrane|integral component of membrane|transferase activity|sialyltransferase activity|transferase activity, transferring glycosyl groups|protein glycosylation|sialylation|Golgi apparatus|extracellular region|beta-galactoside (CMP) alpha-2,3-sialyltransferase activity|protein phosphorylation|Golgi cisterna membrane|extracellular exosome|protein N-linked glycosylation|cellular protein modificatio…	path:hsa00512,path:hsa00533,path:hsa00603,path:hsa00604	Mucin type O-glycan biosynthesis|Glycosaminoglycan biosynthesis - keratan sulfate|Glycosphingolipid biosynthesis - globo and isoglobo series|Glycosphingolipid biosynthesis - ganglio series
AC016831.1	9.63558e-06	0.282	0.245	0.323158	-1.4225	1.34228	0.424685	ENSG00000226380	--	lncRNA	novel transcript
MBNL1	1.03439e-05	0.718	0.753	0.346914	0.366599	1.33914	0.421304	ENSG00000152601	4154	protein_coding	muscleblind like splicing regulator 1 [Source:HGNC Symbol;Acc:HGNC:6923]	GO:0003723,GO:0006397,GO:0008380,GO:0005634,GO:0005737,GO:0046872,GO:0005829,GO:0005654,GO:0005515,GO:0007399,GO:0000381,GO:0043484,GO:0010494,GO:0001701,GO:0003725,GO:0045445,GO:0030326,GO:0001069	RNA binding|mRNA processing|RNA splicing|nucleus|cytoplasm|metal ion binding|cytosol|nucleoplasm|protein binding|nervous system development|regulation of alternative mRNA splicing, via spliceosome|regulation of RNA splicing|cytoplasmic stress granule|in utero embryonic development|double-stranded RNA binding|myoblast differentiation|embryonic limb morphogenesis|regulatory region RNA binding
PRDM1	1.0612e-05	0.298	0.187	0.355906	-1.48543	1.64114	0.714696	ENSG00000057657	639	protein_coding	PR/SET domain 1 [Source:HGNC Symbol;Acc:HGNC:9346]	GO:0003676,GO:0005634,GO:0005737,GO:0046872,GO:0016740,GO:0008168,GO:0032259,GO:0003677,GO:0005515,GO:0002376,GO:0045087,GO:0002250,GO:0003700,GO:0043565,GO:0000977,GO:0000981,GO:0000978,GO:0001227,GO:0000122,GO:0005654,GO:0031490,GO:0042826,GO:0045165,GO:1990841,GO:0032823,GO:0033082,GO:0051136,GO:0001701,GO:0001763,GO:0001892,GO:0001893,GO:0003170,GO:0003279,GO:0003281,GO:0007281,GO:0009791,GO:…	nucleic acid binding|nucleus|cytoplasm|metal ion binding|transferase activity|methyltransferase activity|methylation|DNA binding|protein binding|immune system process|innate immune response|adaptive immune response|DNA-binding transcription factor activity|sequence-specific DNA binding|RNA polymerase II regulatory region sequence-specific DNA binding|DNA-binding transcription factor activity, RNA…
PHF3	1.19093e-05	0.326	0.319	0.399413	-1.17816	1.28619	0.363102	ENSG00000118482	23469	protein_coding	PHD finger protein 3 [Source:HGNC Symbol;Acc:HGNC:8921]	GO:0046872,GO:0006351,GO:0007275,GO:0003674,GO:0005575	metal ion binding|transcription, DNA-templated|multicellular organism development|molecular_function|cellular_component
CLEC2D	1.20872e-05	0.547	0.564	0.40538	-0.120557	1.35339	0.436581	ENSG00000069493	29121	protein_coding	C-type lectin domain family 2 member D [Source:HGNC Symbol;Acc:HGNC:14351]	GO:0016020,GO:0016021,GO:0005783,GO:0030246,GO:0005886,GO:0009986,GO:0050776,GO:0005887,GO:0007166,GO:0004888	membrane|integral component of membrane|endoplasmic reticulum|carbohydrate binding|plasma membrane|cell surface|regulation of immune response|integral component of plasma membrane|cell surface receptor signaling pathway|transmembrane signaling receptor activity
NASP	1.21036e-05	0.486	0.535	0.40593	-0.308368	1.28952	0.366835	ENSG00000132780	4678	protein_coding	nuclear autoantigenic sperm protein [Source:HGNC Symbol;Acc:HGNC:7644]	GO:0005654,GO:0005515,GO:0005634,GO:0005737,GO:0015031,GO:0000790,GO:0007049,GO:0006260,GO:0042393,GO:0008283,GO:0032991,GO:0006335,GO:0006336,GO:0034080,GO:0043486,GO:0000082,GO:0001824,GO:0008584,GO:0033574	nucleoplasm|protein binding|nucleus|cytoplasm|protein transport|nuclear chromatin|cell cycle|DNA replication|histone binding|cell population proliferation|protein-containing complex|DNA replication-dependent nucleosome assembly|DNA replication-independent nucleosome assembly|CENP-A containing nucleosome assembly|histone exchange|G1/S transition of mitotic cell cycle|blastocyst development|male go…
AZIN1	1.60906e-05	0.298	0.257	0.539646	-1.48025	1.31226	0.392052	ENSG00000155096	51582	protein_coding	antizyme inhibitor 1 [Source:HGNC Symbol;Acc:HGNC:16432]	GO:0005634,GO:0003824,GO:0043085,GO:0005515,GO:0042978,GO:0006596,GO:1902269,GO:0005737,GO:0005829,GO:0006521,GO:0042177,GO:0004586,GO:0033387	nucleus|catalytic activity|positive regulation of catalytic activity|protein binding|ornithine decarboxylase activator activity|polyamine biosynthetic process|positive regulation of polyamine transmembrane transport|cytoplasm|cytosol|regulation of cellular amino acid metabolic process|negative regulation of protein catabolic process|ornithine decarboxylase activity|putrescine biosynthetic process…
NUDT4	1.66218e-05	0.254	0.233	0.557463	-1.59567	1.305	0.384049	ENSG00000173598	11163	protein_coding	nudix hydrolase 4 [Source:HGNC Symbol;Acc:HGNC:8051]	GO:0003723,GO:0005737,GO:0046872,GO:0005829,GO:0016787,GO:0005515,GO:0008486,GO:0052840,GO:0052842,GO:0005634,GO:0035556,GO:0043647,GO:0019722,GO:0000298,GO:0034431,GO:0034432,GO:0050072,GO:0071543,GO:1901907,GO:1901909,GO:1901911,GO:0030515,GO:0019935	RNA binding|cytoplasm|metal ion binding|cytosol|hydrolase activity|protein binding|diphosphoinositol-polyphosphate diphosphatase activity|inositol diphosphate tetrakisphosphate diphosphatase activity|inositol diphosphate pentakisphosphate diphosphatase activity|nucleus|intracellular signal transduction|inositol phosphate metabolic process|calcium-mediated signaling|endopolyphosphatase activity|bi…
RPS26	1.71044e-05	0.674	0.842	0.573646	0.650514	0.689749	-0.535856	ENSG00000197728	6231	protein_coding	ribosomal protein S26 [Source:HGNC Symbol;Acc:HGNC:10414]	GO:0003723,GO:0005737,GO:0016020,GO:0006412,GO:0002181,GO:0005783,GO:0003735,GO:0005840,GO:0005829,GO:0005515,GO:0022627,GO:0003729,GO:0005654,GO:0045296,GO:0070062,GO:0019083,GO:0006413,GO:0000184,GO:0005791,GO:0006614,GO:0098556,GO:0033119,GO:0015935,GO:0042788,GO:0005622	RNA binding|cytoplasm|membrane|translation|cytoplasmic translation|endoplasmic reticulum|structural constituent of ribosome|ribosome|cytosol|protein binding|cytosolic small ribosomal subunit|mRNA binding|nucleoplasm|cadherin binding|extracellular exosome|viral transcription|translational initiation|nuclear-transcribed mRNA catabolic process, nonsense-mediated decay|rough endoplasmic reticulum|SRP…	path:hsa03010	Ribosome
ZFAND5	1.88422e-05	0.448	0.436	0.63193	-0.620074	1.31507	0.395144	ENSG00000107372	7763	protein_coding	zinc finger AN1-type containing 5 [Source:HGNC Symbol;Acc:HGNC:13008]	GO:0005737,GO:0008270,GO:0046872,GO:0003677,GO:0005515,GO:0003674,GO:0008150,GO:0005575	cytoplasm|zinc ion binding|metal ion binding|DNA binding|protein binding|molecular_function|biological_process|cellular_component
NXF1	1.97423e-05	0.243	0.18	0.662116	-1.82393	1.39728	0.482619	ENSG00000162231	10482	protein_coding	nuclear RNA export factor 1 [Source:HGNC Symbol;Acc:HGNC:8071]	GO:0005634,GO:0003676,GO:0003723,GO:0051028,GO:0005737,GO:0016607,GO:0015031,GO:0005654,GO:0005515,GO:0006406,GO:0005643,GO:0005829,GO:0016032,GO:0006405,GO:0005635,GO:0000346,GO:0016973,GO:0003729,GO:0042405	nucleus|nucleic acid binding|RNA binding|mRNA transport|cytoplasm|nuclear speck|protein transport|nucleoplasm|protein binding|mRNA export from nucleus|nuclear pore|cytosol|viral process|RNA export from nucleus|nuclear envelope|transcription export complex|poly(A)+ mRNA export from nucleus|mRNA binding|nuclear inclusion body	path:hsa03008,path:hsa03013,path:hsa03015,path:hsa05164,path:hsa05168	Ribosome biogenesis in eukaryotes|RNA transport|mRNA surveillance pathway|Influenza A|Herpes simplex infection
BIRC3	2.00595e-05	0.459	0.415	0.672756	-0.399321	1.62133	0.697174	ENSG00000023445	330	protein_coding	baculoviral IAP repeat containing 3 [Source:HGNC Symbol;Acc:HGNC:591]	GO:0005634,GO:0005737,GO:0046872,GO:0016740,GO:0005829,GO:0005654,GO:0042981,GO:0016567,GO:0005515,GO:0004842,GO:0006915,GO:0061630,GO:0016579,GO:0033209,GO:0031398,GO:0043123,GO:0002756,GO:0007249,GO:0035666,GO:0007166,GO:0043066,GO:0010803,GO:0043027,GO:0043154,GO:0060544,GO:0050727,GO:0045088,GO:2000116,GO:0070424,GO:1990001,GO:0007283,GO:0034121,GO:0038061,GO:0039535,GO:0051291,GO:0060546,GO:…	nucleus|cytoplasm|metal ion binding|transferase activity|cytosol|nucleoplasm|regulation of apoptotic process|protein ubiquitination|protein binding|ubiquitin-protein transferase activity|apoptotic process|ubiquitin protein ligase activity|protein deubiquitination|tumor necrosis factor-mediated signaling pathway|positive regulation of protein ubiquitination|positive regulation of I-kappaB kinase/N…	path:hsa01524,path:hsa04064,path:hsa04120,path:hsa04210,path:hsa04215,path:hsa04217,path:hsa04510,path:hsa04621,path:hsa04668,path:hsa05145,path:hsa05200,path:hsa05202,path:hsa05222	Platinum drug resistance|NF-kappa B signaling pathway|Ubiquitin mediated proteolysis|Apoptosis|Apoptosis - multiple species|Necroptosis|Focal adhesion|NOD-like receptor signaling pathway|TNF signaling pathway|Toxoplasmosis|Pathways in cancer|Transcriptional misregulation in cancer|Small cell lung cancer
SMC4	2.07222e-05	0.221	0.201	0.69498	-1.75446	1.32042	0.401	ENSG00000113810	10051	protein_coding	structural maintenance of chromosomes 4 [Source:HGNC Symbol;Acc:HGNC:14013]	GO:0005634,GO:0005737,GO:0016607,GO:0000166,GO:0005524,GO:0005829,GO:0051301,GO:0005694,GO:0005515,GO:0051276,GO:0007049,GO:0005654,GO:0030261,GO:0046982,GO:0000070,GO:0007076,GO:0000796,GO:0003697,GO:0010032,GO:0045132,GO:0051383	nucleus|cytoplasm|nuclear speck|nucleotide binding|ATP binding|cytosol|cell division|chromosome|protein binding|chromosome organization|cell cycle|nucleoplasm|chromosome condensation|protein heterodimerization activity|mitotic sister chromatid segregation|mitotic chromosome condensation|condensin complex|single-stranded DNA binding|meiotic chromosome condensation|meiotic chromosome segregation|ki…
FYN	2.16927e-05	0.602	0.607	0.727531	-0.0448464	1.34511	0.427728	ENSG00000010810	2534	protein_coding	FYN proto-oncogene, Src family tyrosine kinase [Source:HGNC Symbol;Acc:HGNC:4037]	GO:0005829,GO:0005886,GO:0005515,GO:1904646,GO:1904645,GO:0005634,GO:1902951,GO:1903202,GO:0005737,GO:0016020,GO:0046872,GO:0000166,GO:0004672,GO:0005524,GO:0016301,GO:0016740,GO:0006468,GO:0016310,GO:0004713,GO:0004715,GO:0006816,GO:0007275,GO:0002376,GO:0002250,GO:0038096,GO:0050900,GO:0042802,GO:0030154,GO:0007169,GO:0031234,GO:0000165,GO:0002223,GO:0016032,GO:0007631,GO:0030168,GO:0044297,GO:…	cytosol|plasma membrane|protein binding|cellular response to amyloid-beta|response to amyloid-beta|nucleus|negative regulation of dendritic spine maintenance|negative regulation of oxidative stress-induced cell death|cytoplasm|membrane|metal ion binding|nucleotide binding|protein kinase activity|ATP binding|kinase activity|transferase activity|protein phosphorylation|phosphorylation|protein tyros…	path:hsa04071,path:hsa04072,path:hsa04360,path:hsa04380,path:hsa04510,path:hsa04520,path:hsa04611,path:hsa04650,path:hsa04660,path:hsa04664,path:hsa04725,path:hsa05020,path:hsa05130,path:hsa05162,path:hsa05416	Sphingolipid signaling pathway|Phospholipase D signaling pathway|Axon guidance|Osteoclast differentiation|Focal adhesion|Adherens junction|Platelet activation|Natural killer cell mediated cytotoxicity|T cell receptor signaling pathway|Fc epsilon RI signaling pathway|Cholinergic synapse|Prion diseases|Pathogenic Escherichia coli infection|Measles|Viral myocarditis
TOB1	2.38851e-05	0.376	0.317	0.801059	-1.00871	1.4582	0.544192	ENSG00000141232	10140	protein_coding	transducer of ERBB2, 1 [Source:HGNC Symbol;Acc:HGNC:11979]	GO:0005634,GO:0005737,GO:0009967,GO:0005515,GO:1903507,GO:0008285,GO:0003714,GO:0060213,GO:1900153,GO:0030014,GO:0010468,GO:0017148,GO:0030971,GO:0005070,GO:0046332,GO:0030514,GO:0045668,GO:0060212,GO:0060390	nucleus|cytoplasm|positive regulation of signal transduction|protein binding|negative regulation of nucleic acid-templated transcription|negative regulation of cell population proliferation|transcription corepressor activity|positive regulation of nuclear-transcribed mRNA poly(A) tail shortening|positive regulation of nuclear-transcribed mRNA catabolic process, deadenylation-dependent decay|CCR4-…	path:hsa03018	RNA degradation
POLR2A	2.39841e-05	0.309	0.259	0.80438	-1.35776	1.33823	0.420331	ENSG00000181222	5430	protein_coding	RNA polymerase II subunit A [Source:HGNC Symbol;Acc:HGNC:9187]	GO:0005634,GO:0003677,GO:0005719,GO:0001047,GO:0014070,GO:0071453,GO:0003899,GO:0006351,GO:0006366,GO:0005665,GO:0003723,GO:0005737,GO:0046872,GO:0016740,GO:0005515,GO:0016779,GO:0005654,GO:0060964,GO:0008022,GO:0006355,GO:0006368,GO:0006370,GO:0050434,GO:0006367,GO:0042795,GO:0006353,GO:0000398,GO:0031625,GO:0006283,GO:0008543,GO:0016070,GO:0035019,GO:1990841,GO:0033120,GO:0000974,GO:0001055,GO:…	nucleus|DNA binding|nuclear euchromatin|core promoter binding|response to organic cyclic compound|cellular response to oxygen levels|DNA-directed 5'-3' RNA polymerase activity|transcription, DNA-templated|transcription by RNA polymerase II|RNA polymerase II, core complex|RNA binding|cytoplasm|metal ion binding|transferase activity|protein binding|nucleotidyltransferase activity|nucleoplasm|regula…	path:hsa00230,path:hsa00240,path:hsa03020,path:hsa05016,path:hsa05168	Purine metabolism|Pyrimidine metabolism|RNA polymerase|Huntington disease|Herpes simplex infection
MTMR6	2.47247e-05	0.177	0.144	0.829217	-2.17717	1.36019	0.44381	ENSG00000139505	9107	protein_coding	myotubularin related protein 6 [Source:HGNC Symbol;Acc:HGNC:7453]	GO:0005737,GO:0016020,GO:0005783,GO:0016787,GO:0006629,GO:0005886,GO:0042995,GO:0005515,GO:0004725,GO:0016311,GO:0035335,GO:0071805,GO:0048471,GO:0046856,GO:0005829,GO:0006897,GO:0032587,GO:0052866,GO:0004438,GO:0006470,GO:0006661,GO:0005635,GO:0005793,GO:0004722,GO:0015269,GO:0106018	cytoplasm|membrane|endoplasmic reticulum|hydrolase activity|lipid metabolic process|plasma membrane|cell projection|protein binding|protein tyrosine phosphatase activity|dephosphorylation|peptidyl-tyrosine dephosphorylation|potassium ion transmembrane transport|perinuclear region of cytoplasm|phosphatidylinositol dephosphorylation|cytosol|endocytosis|ruffle membrane|phosphatidylinositol phosphate…	path:hsa00562,path:hsa04070	Inositol phosphate metabolism|Phosphatidylinositol signaling system
HIST1H2BN	2.88857e-05	0.166	0.082	0.96877	-2.70461	1.55335	0.63538	ENSG00000233822	8341	protein_coding	histone cluster 1 H2B family member n [Source:HGNC Symbol;Acc:HGNC:4749]	GO:0005634,GO:0005829,GO:0005654,GO:0003677,GO:0046982,GO:0006334,GO:0000786,GO:0005694,GO:0016567,GO:0070062	nucleus|cytosol|nucleoplasm|DNA binding|protein heterodimerization activity|nucleosome assembly|nucleosome|chromosome|protein ubiquitination|extracellular exosome	path:hsa05034,path:hsa05203,path:hsa05322	Alcoholism|Viral carcinogenesis|Systemic lupus erythematosus
ZBTB1	3.40205e-05	0.326	0.338	1	-1.08204	1.28486	0.361607	ENSG00000126804	22890	protein_coding	zinc finger and BTB domain containing 1 [Source:HGNC Symbol;Acc:HGNC:20259]	GO:0005515,GO:0003676,GO:0005634,GO:0046872,GO:0005654,GO:0003677,GO:0031965,GO:0042803,GO:0006281,GO:0006974,GO:0030154,GO:0002376,GO:0045087,GO:0000122,GO:0051260,GO:0046982,GO:0048538,GO:0006338,GO:0034644,GO:0016604,GO:0045582,GO:0019985,GO:0042789,GO:0032825,GO:0070530,GO:0002711,GO:0030183,GO:0033077,GO:2000176	protein binding|nucleic acid binding|nucleus|metal ion binding|nucleoplasm|DNA binding|nuclear membrane|protein homodimerization activity|DNA repair|cellular response to DNA damage stimulus|cell differentiation|immune system process|innate immune response|negative regulation of transcription by RNA polymerase II|protein homooligomerization|protein heterodimerization activity|thymus development|ch…
EHD1	3.61014e-05	0.337	0.283	1	-1.22579	1.33021	0.41165	ENSG00000110047	10938	protein_coding	EH domain containing 1 [Source:HGNC Symbol;Acc:HGNC:3242]	GO:0042632,GO:0005623,GO:0016020,GO:0006886,GO:0015031,GO:0046872,GO:0000166,GO:0005524,GO:0005509,GO:0005525,GO:0005886,GO:0032456,GO:0042995,GO:0005515,GO:0042802,GO:0005768,GO:0005929,GO:0060271,GO:0061512,GO:0045296,GO:0006897,GO:0070062,GO:0030030,GO:0031901,GO:0010008,GO:0051260,GO:0055038,GO:0060170,GO:1901741,GO:0031175,GO:0007596,GO:0017137,GO:0005811,GO:0020018,GO:0034383,GO:0010886,GO:…	cholesterol homeostasis|cell|membrane|intracellular protein transport|protein transport|metal ion binding|nucleotide binding|ATP binding|calcium ion binding|GTP binding|plasma membrane|endocytic recycling|cell projection|protein binding|identical protein binding|endosome|cilium|cilium assembly|protein localization to cilium|cadherin binding|endocytosis|extracellular exosome|cell projection organi…	path:hsa04144	Endocytosis
BRD2	3.68347e-05	0.652	0.626	1	0.0889705	1.35311	0.436284	ENSG00000204256	6046	protein_coding	bromodomain containing 2 [Source:HGNC Symbol;Acc:HGNC:1103]	GO:0005634,GO:0016607,GO:0005654,GO:0006325,GO:0006334,GO:0005515,GO:0003682,GO:0006357,GO:0016032,GO:0007283,GO:0070577,GO:0005737	nucleus|nuclear speck|nucleoplasm|chromatin organization|nucleosome assembly|protein binding|chromatin binding|regulation of transcription by RNA polymerase II|viral process|spermatogenesis|lysine-acetylated histone binding|cytoplasm
AKNA	3.76909e-05	0.32	0.312	1	-1.16407	1.30776	0.387092	ENSG00000106948	80709	protein_coding	AT-hook transcription factor [Source:HGNC Symbol;Acc:HGNC:24108]	GO:0005634,GO:0005737,GO:0016020,GO:0043231,GO:0005813,GO:0005829,GO:0005654,GO:0003677,GO:0001650,GO:0005856,GO:0001228,GO:0005874,GO:0000978,GO:0007399,GO:0000981,GO:0005814,GO:0045944,GO:0001837,GO:0050727,GO:0021849,GO:0060232,GO:0060234	nucleus|cytoplasm|membrane|intracellular membrane-bounded organelle|centrosome|cytosol|nucleoplasm|DNA binding|fibrillar center|cytoskeleton|DNA-binding transcription activator activity, RNA polymerase II-specific|microtubule|RNA polymerase II proximal promoter sequence-specific DNA binding|nervous system development|DNA-binding transcription factor activity, RNA polymerase II-specific|centriole|…
IER5	3.80049e-05	0.657	0.568	1	0.103926	1.45247	0.53851	ENSG00000162783	51278	protein_coding	immediate early response 5 [Source:HGNC Symbol;Acc:HGNC:5393]	GO:0005634,GO:0005737,GO:0005515,GO:0000159,GO:0042802,GO:0045944,GO:0042127,GO:0034605,GO:1900036	nucleus|cytoplasm|protein binding|protein phosphatase type 2A complex|identical protein binding|positive regulation of transcription by RNA polymerase II|regulation of cell population proliferation|cellular response to heat|positive regulation of cellular response to heat
DCP2	4.26125e-05	0.287	0.211	1	-1.53269	1.64402	0.717231	ENSG00000172795	167227	protein_coding	decapping mRNA 2 [Source:HGNC Symbol;Acc:HGNC:24452]	GO:0003723,GO:0005634,GO:0005737,GO:0046872,GO:0005654,GO:0016787,GO:0030054,GO:0005515,GO:0030145,GO:0036464,GO:0090503,GO:0000932,GO:0005829,GO:0043488,GO:0000290,GO:0070034,GO:0043928,GO:0071044,GO:0000184,GO:1904872,GO:0006402,GO:0050072,GO:0016442,GO:0032211,GO:0004534,GO:0016896	RNA binding|nucleus|cytoplasm|metal ion binding|nucleoplasm|hydrolase activity|cell junction|protein binding|manganese ion binding|cytoplasmic ribonucleoprotein granule|RNA phosphodiester bond hydrolysis, exonucleolytic|P-body|cytosol|regulation of mRNA stability|deadenylation-dependent decapping of nuclear-transcribed mRNA|telomerase RNA binding|exonucleolytic catabolism of deadenylated mRNA|his…	path:hsa03018	RNA degradation
CD83	4.33975e-05	0.21	0.199	1	-1.72327	1.36999	0.454168	ENSG00000112149	9308	protein_coding	CD83 molecule [Source:HGNC Symbol;Acc:HGNC:1703]	GO:0016020,GO:0016021,GO:0005515,GO:0005886,GO:0005887,GO:0007165,GO:0006952,GO:0006959,GO:0014070,GO:0032713,GO:0032733,GO:0032743,GO:0043372,GO:0009897	membrane|integral component of membrane|protein binding|plasma membrane|integral component of plasma membrane|signal transduction|defense response|humoral immune response|response to organic cyclic compound|negative regulation of interleukin-4 production|positive regulation of interleukin-10 production|positive regulation of interleukin-2 production|positive regulation of CD4-positive, alpha-beta…
CD28	4.36425e-05	0.287	0.264	1	-1.41099	1.31629	0.396481	ENSG00000178562	940	protein_coding	CD28 molecule [Source:HGNC Symbol;Acc:HGNC:1653]	GO:0016020,GO:0016021,GO:0043066,GO:0005515,GO:0006955,GO:0009986,GO:0045727,GO:0009897,GO:0005886,GO:0031295,GO:0042102,GO:0005887,GO:0005829,GO:0010628,GO:0042802,GO:0010629,GO:0032753,GO:0051897,GO:0050852,GO:0002376,GO:0045840,GO:0045070,GO:0050690,GO:0005070,GO:0015026,GO:0002020,GO:0006959,GO:0007166,GO:0042110,GO:0045086,GO:0032733,GO:0042089,GO:0042129,GO:0045066,GO:0098636,GO:0019901,GO:…	membrane|integral component of membrane|negative regulation of apoptotic process|protein binding|immune response|cell surface|positive regulation of translation|external side of plasma membrane|plasma membrane|T cell costimulation|positive regulation of T cell proliferation|integral component of plasma membrane|cytosol|positive regulation of gene expression|identical protein binding|negative regu…	path:hsa04514,path:hsa04660,path:hsa04672,path:hsa04940,path:hsa05162,path:hsa05320,path:hsa05322,path:hsa05323,path:hsa05330,path:hsa05332,path:hsa05416	Cell adhesion molecules (CAMs)|T cell receptor signaling pathway|Intestinal immune network for IgA production|Type I diabetes mellitus|Measles|Autoimmune thyroid disease|Systemic lupus erythematosus|Rheumatoid arthritis|Allograft rejection|Graft-versus-host disease|Viral myocarditis
DUSP1	4.45333e-05	0.718	0.719	1	0.583306	1.35857	0.442088	ENSG00000120129	1843	protein_coding	dual specificity phosphatase 1 [Source:HGNC Symbol;Acc:HGNC:3064]	GO:0007162,GO:1903753,GO:0005634,GO:0005737,GO:0016787,GO:0004721,GO:0006470,GO:0005515,GO:0004725,GO:0016311,GO:0016791,GO:0008138,GO:0017017,GO:0007049,GO:0035335,GO:1990869,GO:0004722,GO:0051019,GO:0035970,GO:0043407,GO:0090027,GO:0043409,GO:0008330,GO:0019838,GO:0000188,GO:0008285,GO:0009416,GO:0010033,GO:0032355,GO:0032526,GO:0032870,GO:0033574,GO:0035556,GO:0042542,GO:0043065,GO:0043066,GO:…	negative regulation of cell adhesion|negative regulation of p38MAPK cascade|nucleus|cytoplasm|hydrolase activity|phosphoprotein phosphatase activity|protein dephosphorylation|protein binding|protein tyrosine phosphatase activity|dephosphorylation|phosphatase activity|protein tyrosine/serine/threonine phosphatase activity|MAP kinase tyrosine/serine/threonine phosphatase activity|cell cycle|peptidy…	path:hsa04010,path:hsa04726,path:hsa05418	MAPK signaling pathway|Serotonergic synapse|Fluid shear stress and atherosclerosis
GOLGA4	4.47593e-05	0.442	0.381	1	-0.761828	1.34678	0.429512	ENSG00000144674	2803	protein_coding	golgin A4 [Source:HGNC Symbol;Acc:HGNC:4427]	GO:0005737,GO:0016020,GO:0005794,GO:0043231,GO:0005829,GO:0005515,GO:0000139,GO:0045773,GO:0070062,GO:0005802,GO:0016192,GO:0051020,GO:0043001	cytoplasm|membrane|Golgi apparatus|intracellular membrane-bounded organelle|cytosol|protein binding|Golgi membrane|positive regulation of axon extension|extracellular exosome|trans-Golgi network|vesicle-mediated transport|GTPase binding|Golgi to plasma membrane protein transport
NUP58	4.77312e-05	0.21	0.211	1	-1.85545	1.32096	0.40159	ENSG00000139496	9818	protein_coding	nucleoporin 58 [Source:HGNC Symbol;Acc:HGNC:20261]	GO:0051028,GO:0005634,GO:0016020,GO:0015031,GO:0017056,GO:0005643,GO:0006913,GO:0005515,GO:0075733,GO:0043657,GO:0008139,GO:0006110,GO:0006406,GO:0006409,GO:0016032,GO:0016925,GO:0019083,GO:0060964,GO:1900034,GO:0005635,GO:0031965,GO:0042306,GO:0051260,GO:0051290,GO:0051291,GO:0070208,GO:0032991	mRNA transport|nucleus|membrane|protein transport|structural constituent of nuclear pore|nuclear pore|nucleocytoplasmic transport|protein binding|intracellular transport of virus|host cell|nuclear localization sequence binding|regulation of glycolytic process|mRNA export from nucleus|tRNA export from nucleus|viral process|protein sumoylation|viral transcription|regulation of gene silencing by miR…	path:hsa03013	RNA transport
CTNNB1	5.03965e-05	0.249	0.223	1	-1.62965	1.32268	0.403466	ENSG00000168036	1499	protein_coding	catenin beta 1 [Source:HGNC Symbol;Acc:HGNC:2514]	GO:0048471,GO:0016525,GO:0043066,GO:0045944,GO:0005737,GO:0005634,GO:0061154,GO:0045893,GO:0016020,GO:0007155,GO:0005886,GO:0005829,GO:0005856,GO:0042995,GO:0005515,GO:0045296,GO:0016055,GO:0030054,GO:0045202,GO:0008134,GO:0003713,GO:0005925,GO:0000922,GO:0005813,GO:0005815,GO:0007399,GO:0005654,GO:0070062,GO:0008285,GO:0016323,GO:0005912,GO:0043065,GO:0016032,GO:0032991,GO:0008022,GO:0005913,GO:…	perinuclear region of cytoplasm|negative regulation of angiogenesis|negative regulation of apoptotic process|positive regulation of transcription by RNA polymerase II|cytoplasm|nucleus|endothelial tube morphogenesis|positive regulation of transcription, DNA-templated|membrane|cell adhesion|plasma membrane|cytosol|cytoskeleton|cell projection|protein binding|cadherin binding|Wnt signaling pathway|…	path:hsa04015,path:hsa04310,path:hsa04390,path:hsa04510,path:hsa04520,path:hsa04550,path:hsa04670,path:hsa04916,path:hsa04919,path:hsa04934,path:hsa05100,path:hsa05130,path:hsa05163,path:hsa05165,path:hsa05166,path:hsa05167,path:hsa05200,path:hsa05205,path:hsa05210,path:hsa05213,path:hsa05215,path:hsa05216,path:hsa05217,path:hsa05224,path:hsa05225,path:hsa05226,path:hsa05412,path:hsa05418	Rap1 signaling pathway|Wnt signaling pathway|Hippo signaling pathway|Focal adhesion|Adherens junction|Signaling pathways regulating pluripotency of stem cells|Leukocyte transendothelial migration|Melanogenesis|Thyroid hormone signaling pathway|Cushing syndrome|Bacterial invasion of epithelial cells|Pathogenic Escherichia coli infection|Human cytomegalovirus infection|Human papillomavirus infectio…
CD69	5.41809e-05	0.696	0.746	1	0.623967	1.45877	0.544752	ENSG00000110848	969	protein_coding	CD69 molecule [Source:HGNC Symbol;Acc:HGNC:1694]	GO:0016020,GO:0016021,GO:0030246,GO:0005515,GO:0005887,GO:0032991,GO:0004888,GO:0042803,GO:0005509,GO:0035690,GO:0009897,GO:0009986	membrane|integral component of membrane|carbohydrate binding|protein binding|integral component of plasma membrane|protein-containing complex|transmembrane signaling receptor activity|protein homodimerization activity|calcium ion binding|cellular response to drug|external side of plasma membrane|cell surface
COL1A1	5.45619e-05	0.309	0.24	1	-1.38702	1.45006	0.536108	ENSG00000108821	1277	protein_coding	collagen type I alpha 1 chain [Source:HGNC Symbol;Acc:HGNC:2197]	GO:0005615,GO:0046872,GO:0005515,GO:0005576,GO:0005581,GO:0048706,GO:0005201,GO:0045893,GO:0050776,GO:0050900,GO:0005737,GO:0030198,GO:0031012,GO:0062023,GO:0001501,GO:0030335,GO:0007601,GO:0042802,GO:0030020,GO:0007605,GO:0090263,GO:0030168,GO:0005788,GO:0010718,GO:0034504,GO:0030199,GO:0007596,GO:0001568,GO:0001503,GO:0002020,GO:0048407,GO:0001649,GO:0001957,GO:0001958,GO:0007584,GO:0009612,GO:…	extracellular space|metal ion binding|protein binding|extracellular region|collagen trimer|embryonic skeletal system development|extracellular matrix structural constituent|positive regulation of transcription, DNA-templated|regulation of immune response|leukocyte migration|cytoplasm|extracellular matrix organization|extracellular matrix|collagen-containing extracellular matrix|skeletal system de…	path:hsa04151,path:hsa04510,path:hsa04512,path:hsa04611,path:hsa04926,path:hsa04933,path:hsa04974,path:hsa05146,path:hsa05165	PI3K-Akt signaling pathway|Focal adhesion|ECM-receptor interaction|Platelet activation|Relaxin signaling pathway|AGE-RAGE signaling pathway in diabetic complications|Protein digestion and absorption|Amoebiasis|Human papillomavirus infection
HSPH1	5.73204e-05	0.762	0.818	1	0.942588	1.38806	0.473074	ENSG00000120694	10808	protein_coding	heat shock protein family H (Hsp110) member 1 [Source:HGNC Symbol;Acc:HGNC:16969]	GO:0005737,GO:0000166,GO:0005524,GO:0005829,GO:0005654,GO:0050790,GO:0005515,GO:0006898,GO:0005576,GO:0005634,GO:0070062,GO:0032991,GO:1900034,GO:0006986,GO:0000774,GO:0071682,GO:0051135,GO:0045345,GO:0043014,GO:0051085,GO:0005874	cytoplasm|nucleotide binding|ATP binding|cytosol|nucleoplasm|regulation of catalytic activity|protein binding|receptor-mediated endocytosis|extracellular region|nucleus|extracellular exosome|protein-containing complex|regulation of cellular response to heat|response to unfolded protein|adenyl-nucleotide exchange factor activity|endocytic vesicle lumen|positive regulation of NK T cell activation|p…	path:hsa04141	Protein processing in endoplasmic reticulum
PGR	5.80197e-05	0.149	0.058	1	-3.00031	1.42482	0.51078	ENSG00000082175	5241	protein_coding	progesterone receptor [Source:HGNC Symbol;Acc:HGNC:8910]	GO:0005634,GO:0005737,GO:0016020,GO:0008270,GO:0046872,GO:0006355,GO:0003677,GO:0003700,GO:0005739,GO:0043565,GO:0005515,GO:0003707,GO:0005741,GO:0008289,GO:0042802,GO:0005496,GO:0043401,GO:0000981,GO:0000790,GO:0000978,GO:0005654,GO:0005829,GO:0001228,GO:0045944,GO:0007165,GO:0007267,GO:0019899,GO:0010629,GO:0006367,GO:0051117,GO:0004879,GO:0001542,GO:0002070,GO:0030879,GO:0038001,GO:0048286,GO:…	nucleus|cytoplasm|membrane|zinc ion binding|metal ion binding|regulation of transcription, DNA-templated|DNA binding|DNA-binding transcription factor activity|mitochondrion|sequence-specific DNA binding|protein binding|steroid hormone receptor activity|mitochondrial outer membrane|lipid binding|identical protein binding|steroid binding|steroid hormone mediated signaling pathway|DNA-binding transc…	path:hsa04114,path:hsa04914,path:hsa04915,path:hsa05224	Oocyte meiosis|Progesterone-mediated oocyte maturation|Estrogen signaling pathway|Breast cancer
ZDBF2	5.81858e-05	0.155	0.108	1	-2.50394	1.38151	0.466242	ENSG00000204186	57683	protein_coding	zinc finger DBF-type containing 2 [Source:HGNC Symbol;Acc:HGNC:29313]	GO:0003676,GO:0008270,GO:0046872	nucleic acid binding|zinc ion binding|metal ion binding
NOP58	5.91671e-05	0.431	0.432	1	-0.662541	1.34069	0.422971	ENSG00000055044	51602	protein_coding	NOP58 ribonucleoprotein [Source:HGNC Symbol;Acc:HGNC:29926]	GO:0003723,GO:0005634,GO:0016020,GO:0005829,GO:0001650,GO:0005515,GO:0005654,GO:0042254,GO:0005730,GO:0006364,GO:0032040,GO:0031428,GO:0030515,GO:0005732,GO:0070761,GO:0015030,GO:0001094,GO:0051117,GO:0048254	RNA binding|nucleus|membrane|cytosol|fibrillar center|protein binding|nucleoplasm|ribosome biogenesis|nucleolus|rRNA processing|small-subunit processome|box C/D snoRNP complex|snoRNA binding|small nucleolar ribonucleoprotein complex|pre-snoRNP complex|Cajal body|TFIID-class transcription factor complex binding|ATPase binding|snoRNA localization	path:hsa03008	Ribosome biogenesis in eukaryotes
IKZF3	5.99283e-05	0.343	0.269	1	-1.18006	1.44752	0.533582	ENSG00000161405	22806	protein_coding	IKAROS family zinc finger 3 [Source:HGNC Symbol;Acc:HGNC:13178]	GO:0003676,GO:0005634,GO:0005737,GO:0046872,GO:0005829,GO:0005654,GO:0003677,GO:0005886,GO:0042803,GO:0005515,GO:0043565,GO:0042802,GO:0003700,GO:0045944,GO:0000981,GO:0042113,GO:0044212,GO:0042981,GO:0046982,GO:0006357,GO:0007498,GO:0045577,GO:0030888,GO:0000977,GO:0001228,GO:0009617,GO:0045619	nucleic acid binding|nucleus|cytoplasm|metal ion binding|cytosol|nucleoplasm|DNA binding|plasma membrane|protein homodimerization activity|protein binding|sequence-specific DNA binding|identical protein binding|DNA-binding transcription factor activity|positive regulation of transcription by RNA polymerase II|DNA-binding transcription factor activity, RNA polymerase II-specific|B cell activation|…
SLC5A3	6.26313e-05	0.354	0.295	1	-1.0519	1.44224	0.528307	ENSG00000198743	6526	protein_coding	solute carrier family 5 member 3 [Source:HGNC Symbol;Acc:HGNC:11038]	GO:0016020,GO:0016021,GO:0022857,GO:0055085,GO:0015293,GO:0006811,GO:0006814,GO:0005886,GO:0005412,GO:1904659,GO:0005887,GO:0006020,GO:0005367,GO:0007422,GO:0015798,GO:0043576	membrane|integral component of membrane|transmembrane transporter activity|transmembrane transport|symporter activity|ion transport|sodium ion transport|plasma membrane|glucose:sodium symporter activity|glucose transmembrane transport|integral component of plasma membrane|inositol metabolic process|myo-inositol:sodium symporter activity|peripheral nervous system development|myo-inositol transport…
RTKN2	6.54657e-05	0.116	0.036	1	-3.43818	1.40226	0.487753	ENSG00000182010	219790	protein_coding	rhotekin 2 [Source:HGNC Symbol;Acc:HGNC:19364]	GO:0030097,GO:0005634,GO:0005737,GO:0007165,GO:0051092,GO:1901224,GO:2001243,GO:0008284,GO:0005886	hemopoiesis|nucleus|cytoplasm|signal transduction|positive regulation of NF-kappaB transcription factor activity|positive regulation of NIK/NF-kappaB signaling|negative regulation of intrinsic apoptotic signaling pathway|positive regulation of cell population proliferation|plasma membrane
PTPN22	6.61067e-05	0.409	0.388	1	-0.793409	1.30722	0.386498	ENSG00000134242	26191	protein_coding	protein tyrosine phosphatase non-receptor type 22 [Source:HGNC Symbol;Acc:HGNC:9652]	GO:0048471,GO:0005737,GO:0005634,GO:0016787,GO:0004721,GO:0006470,GO:0005515,GO:0004725,GO:0016311,GO:0035335,GO:0016791,GO:0006914,GO:0002376,GO:0050852,GO:0050856,GO:0005829,GO:0010628,GO:2000483,GO:0032496,GO:0070374,GO:0031625,GO:0010629,GO:0032720,GO:1902715,GO:0009898,GO:0017124,GO:0071225,GO:0019900,GO:0010507,GO:0032481,GO:0034141,GO:0050860,GO:0031663,GO:0034145,GO:1903753,GO:1901222,GO:…	perinuclear region of cytoplasm|cytoplasm|nucleus|hydrolase activity|phosphoprotein phosphatase activity|protein dephosphorylation|protein binding|protein tyrosine phosphatase activity|dephosphorylation|peptidyl-tyrosine dephosphorylation|phosphatase activity|autophagy|immune system process|T cell receptor signaling pathway|regulation of T cell receptor signaling pathway|cytosol|positive regulati…
IL2RA	6.96932e-05	0.166	0.084	1	-2.36944	1.65317	0.725233	ENSG00000134460	3559	protein_coding	interleukin 2 receptor subunit alpha [Source:HGNC Symbol;Acc:HGNC:6008]	GO:0016020,GO:0016021,GO:0005515,GO:0002376,GO:0005886,GO:0000165,GO:0004911,GO:0019976,GO:0006955,GO:0007166,GO:0019221,GO:0006915,GO:0045589,GO:0002437,GO:0002664,GO:0006924,GO:0007219,GO:0038110,GO:0042102,GO:0042104,GO:0042130,GO:0043029,GO:0045582,GO:0046013,GO:0050672,GO:0050687,GO:0050728,GO:0050777,GO:0005893,GO:0009897,GO:0009986	membrane|integral component of membrane|protein binding|immune system process|plasma membrane|MAPK cascade|interleukin-2 receptor activity|interleukin-2 binding|immune response|cell surface receptor signaling pathway|cytokine-mediated signaling pathway|apoptotic process|regulation of regulatory T cell differentiation|inflammatory response to antigenic stimulus|regulation of T cell tolerance induc…	path:hsa04060,path:hsa04144,path:hsa04151,path:hsa04630,path:hsa04640,path:hsa04658,path:hsa04659,path:hsa05162,path:hsa05166,path:hsa05200	Cytokine-cytokine receptor interaction|Endocytosis|PI3K-Akt signaling pathway|Jak-STAT signaling pathway|Hematopoietic cell lineage|Th1 and Th2 cell differentiation|Th17 cell differentiation|Measles|Human T-cell leukemia virus 1 infection|Pathways in cancer
TOR1AIP2	7.37807e-05	0.193	0.158	1	-1.97024	1.52965	0.613206	ENSG00000169905	163590	protein_coding	torsin 1A interacting protein 2 [Source:HGNC Symbol;Acc:HGNC:24055]	GO:0005634,GO:0016020,GO:0016021,GO:0005783,GO:0005789,GO:0031965,GO:0007029,GO:0032781,GO:0001671,GO:0051117,GO:0090435,GO:0005515	nucleus|membrane|integral component of membrane|endoplasmic reticulum|endoplasmic reticulum membrane|nuclear membrane|endoplasmic reticulum organization|positive regulation of ATPase activity|ATPase activator activity|ATPase binding|protein localization to nuclear envelope|protein binding
UGP2	7.93752e-05	0.392	0.408	1	-0.668062	1.32547	0.406501	ENSG00000169764	7360	protein_coding	UDP-glucose pyrophosphorylase 2 [Source:HGNC Symbol;Acc:HGNC:12527]	GO:0005634,GO:0005737,GO:0046872,GO:0016740,GO:0005515,GO:0016779,GO:0042802,GO:0003983,GO:0070569,GO:0006011,GO:0005829,GO:0070062,GO:0005978,GO:0006065,GO:0005977,GO:0005536,GO:0032557,GO:0019255	nucleus|cytoplasm|metal ion binding|transferase activity|protein binding|nucleotidyltransferase activity|identical protein binding|UTP:glucose-1-phosphate uridylyltransferase activity|uridylyltransferase activity|UDP-glucose metabolic process|cytosol|extracellular exosome|glycogen biosynthetic process|UDP-glucuronate biosynthetic process|glycogen metabolic process|glucose binding|pyrimidine ribon…	path:hsa00040,path:hsa00052,path:hsa00500,path:hsa00520	Pentose and glucuronate interconversions|Galactose metabolism|Starch and sucrose metabolism|Amino sugar and nucleotide sugar metabolism
STAT4	8.22277e-05	0.326	0.312	1	-1.13153	1.30074	0.37933	ENSG00000138378	6775	protein_coding	signal transducer and activator of transcription 4 [Source:HGNC Symbol;Acc:HGNC:11365]	GO:0005634,GO:0005737,GO:0006355,GO:0007165,GO:0003677,GO:0003700,GO:0005515,GO:0045944,GO:0042802,GO:0019221,GO:0005829,GO:0001228,GO:0000978,GO:0000981,GO:0000790,GO:0005654,GO:0006952,GO:0035722,GO:0007259,GO:0038155,GO:0070757,GO:0042127,GO:0043434,GO:0038114	nucleus|cytoplasm|regulation of transcription, DNA-templated|signal transduction|DNA binding|DNA-binding transcription factor activity|protein binding|positive regulation of transcription by RNA polymerase II|identical protein binding|cytokine-mediated signaling pathway|cytosol|DNA-binding transcription activator activity, RNA polymerase II-specific|RNA polymerase II proximal promoter sequence-sp…	path:hsa04217,path:hsa04630,path:hsa04658,path:hsa05161,path:hsa05200,path:hsa05321	Necroptosis|Jak-STAT signaling pathway|Th1 and Th2 cell differentiation|Hepatitis B|Pathways in cancer|Inflammatory bowel disease (IBD)
KLC1	9.36951e-05	0.138	0.096	1	-2.739	1.29848	0.376828	ENSG00000126214	3831	protein_coding	kinesin light chain 1 [Source:HGNC Symbol;Acc:HGNC:6387]	GO:0005737,GO:0016020,GO:0003777,GO:0005871,GO:0005856,GO:0042995,GO:0005515,GO:0031410,GO:0005874,GO:0005829,GO:0030426,GO:0006890,GO:0016032,GO:0003774,GO:0007018,GO:0019886,GO:0035617	cytoplasm|membrane|microtubule motor activity|kinesin complex|cytoskeleton|cell projection|protein binding|cytoplasmic vesicle|microtubule|cytosol|growth cone|retrograde vesicle-mediated transport, Golgi to endoplasmic reticulum|viral process|motor activity|microtubule-based movement|antigen processing and presentation of exogenous peptide antigen via MHC class II|stress granule disassembly	path:hsa05132	Salmonella infection
ARHGAP9	9.42138e-05	0.304	0.252	1	-1.48375	1.35395	0.437174	ENSG00000123329	64333	protein_coding	Rho GTPase activating protein 9 [Source:HGNC Symbol;Acc:HGNC:14130]	GO:0007165,GO:0043547,GO:0005515,GO:0005096,GO:0008289,GO:0005576,GO:0005737,GO:0005829,GO:0051056,GO:0005547,GO:0043312,GO:0034774,GO:0043087	signal transduction|positive regulation of GTPase activity|protein binding|GTPase activator activity|lipid binding|extracellular region|cytoplasm|cytosol|regulation of small GTPase mediated signal transduction|phosphatidylinositol-3,4,5-trisphosphate binding|neutrophil degranulation|secretory granule lumen|regulation of GTPase activity
KPNA2	9.50956e-05	0.282	0.254	1	-1.39986	1.38475	0.469625	ENSG00000182481	3838	protein_coding	karyopherin subunit alpha 2 [Source:HGNC Symbol;Acc:HGNC:6395]	GO:0005634,GO:0003723,GO:0005737,GO:0016020,GO:0015031,GO:0005829,GO:0005654,GO:0005515,GO:0006606,GO:0061608,GO:0043657,GO:0006607,GO:0005643,GO:0016032,GO:0008139,GO:0019054,GO:0006259,GO:0098978,GO:0042826,GO:0075506,GO:1903902,GO:0000018,GO:0099527,GO:0098892,GO:0008565	nucleus|RNA binding|cytoplasm|membrane|protein transport|cytosol|nucleoplasm|protein binding|protein import into nucleus|nuclear import signal receptor activity|host cell|NLS-bearing protein import into nucleus|nuclear pore|viral process|nuclear localization sequence binding|modulation by virus of host cellular process|DNA metabolic process|glutamatergic synapse|histone deacetylase binding|entry …	path:hsa05164	Influenza A
KLRB1	9.72849e-05	0.525	0.683	1	0.623807	0.630771	-0.664811	ENSG00000111796	3820	protein_coding	killer cell lectin like receptor B1 [Source:HGNC Symbol;Acc:HGNC:6373]	GO:0016020,GO:0016021,GO:0030246,GO:0005515,GO:0050776,GO:0005886,GO:0007166,GO:0004888	membrane|integral component of membrane|carbohydrate binding|protein binding|regulation of immune response|plasma membrane|cell surface receptor signaling pathway|transmembrane signaling receptor activity	path:hsa05144	Malaria
PARP14	9.81789e-05	0.182	0.161	1	-2.08441	1.34232	0.424728	ENSG00000173193	54625	protein_coding	poly(ADP-ribose) polymerase family member 14 [Source:HGNC Symbol;Acc:HGNC:29232]	GO:0005634,GO:0005737,GO:0016020,GO:0016740,GO:0005829,GO:0016757,GO:0003950,GO:0002376,GO:0045087,GO:0005515,GO:0019899,GO:0010629,GO:0042532,GO:0042531,GO:1990404,GO:0060336,GO:0006471,GO:0140289,GO:1902216	nucleus|cytoplasm|membrane|transferase activity|cytosol|transferase activity, transferring glycosyl groups|NAD+ ADP-ribosyltransferase activity|immune system process|innate immune response|protein binding|enzyme binding|negative regulation of gene expression|negative regulation of tyrosine phosphorylation of STAT protein|positive regulation of tyrosine phosphorylation of STAT protein|protein ADP-…
TMEM263	9.88864e-05	0.193	0.156	1	-2.21737	1.28814	0.365288	ENSG00000151135	90488	protein_coding	transmembrane protein 263 [Source:HGNC Symbol;Acc:HGNC:28281]	GO:0016020,GO:0016021	membrane|integral component of membrane
SPEN	0.000101497	0.221	0.194	1	-1.81153	1.32939	0.410766	ENSG00000065526	23013	protein_coding	spen family transcriptional repressor [Source:HGNC Symbol;Acc:HGNC:17575]	GO:0003676,GO:0003723,GO:0005634,GO:0005654,GO:0003677,GO:0005515,GO:0007219,GO:0070062,GO:0016032,GO:0000122,GO:0045892,GO:0001085,GO:0003714,GO:0017053,GO:0050769	nucleic acid binding|RNA binding|nucleus|nucleoplasm|DNA binding|protein binding|Notch signaling pathway|extracellular exosome|viral process|negative regulation of transcription by RNA polymerase II|negative regulation of transcription, DNA-templated|RNA polymerase II transcription factor binding|transcription corepressor activity|transcriptional repressor complex|positive regulation of neurogene…
NSD1	0.000106542	0.249	0.189	1	-1.73364	1.31621	0.396386	ENSG00000165671	64324	protein_coding	nuclear receptor binding SET domain protein 1 [Source:HGNC Symbol;Acc:HGNC:14234]	GO:0005634,GO:0046872,GO:0016740,GO:0008168,GO:0032259,GO:0008270,GO:0006325,GO:0005694,GO:0005515,GO:0010452,GO:0045893,GO:0018024,GO:0006355,GO:0034968,GO:0042799,GO:0000122,GO:0003714,GO:0005654,GO:0030331,GO:0042974,GO:0003682,GO:0000785,GO:0003712,GO:0050681,GO:0046965,GO:0046966,GO:0046975,GO:0000978,GO:0016571,GO:0000414,GO:0033135,GO:0034770,GO:1903025	nucleus|metal ion binding|transferase activity|methyltransferase activity|methylation|zinc ion binding|chromatin organization|chromosome|protein binding|histone H3-K36 methylation|positive regulation of transcription, DNA-templated|histone-lysine N-methyltransferase activity|regulation of transcription, DNA-templated|histone lysine methylation|histone methyltransferase activity (H4-K20 specific)|…	path:hsa00310	Lysine degradation
DDHD1	0.000108995	0.227	0.189	1	-1.8198	1.28928	0.366571	ENSG00000100523	80821	protein_coding	DDHD domain containing 1 [Source:HGNC Symbol;Acc:HGNC:19714]	GO:0005737,GO:0016787,GO:0046872,GO:0006629,GO:0016042,GO:0005515,GO:0005829,GO:0006654,GO:0004620,GO:0090141	cytoplasm|hydrolase activity|metal ion binding|lipid metabolic process|lipid catabolic process|protein binding|cytosol|phosphatidic acid biosynthetic process|phospholipase activity|positive regulation of mitochondrial fission
HSPA4	0.000109779	0.365	0.321	1	-1.10436	1.30324	0.382106	ENSG00000170606	3308	protein_coding	heat shock protein family A (Hsp70) member 4 [Source:HGNC Symbol;Acc:HGNC:5237]	GO:0005737,GO:0000166,GO:0005524,GO:0005829,GO:0005515,GO:0005634,GO:0006986,GO:0070062,GO:0045040,GO:0051131	cytoplasm|nucleotide binding|ATP binding|cytosol|protein binding|nucleus|response to unfolded protein|extracellular exosome|protein insertion into mitochondrial outer membrane|chaperone-mediated protein complex assembly	path:hsa04530,path:hsa04612	Tight junction|Antigen processing and presentation
PHTF2	0.00011579	0.282	0.245	1	-1.50329	1.30103	0.379655	ENSG00000006576	57157	protein_coding	putative homeodomain transcription factor 2 [Source:HGNC Symbol;Acc:HGNC:13411]	GO:0005634,GO:0003677,GO:0005783	nucleus|DNA binding|endoplasmic reticulum
ANKRD12	0.000117321	0.785	0.772	1	0.636024	1.45757	0.543564	ENSG00000101745	23253	protein_coding	ankyrin repeat domain 12 [Source:HGNC Symbol;Acc:HGNC:29135]	GO:0005634,GO:0005829,GO:0005654,GO:0005515	nucleus|cytosol|nucleoplasm|protein binding
IER5L	0.000121178	0.309	0.194	1	-1.33633	1.82059	0.864403	ENSG00000188483	389792	protein_coding	immediate early response 5 like [Source:HGNC Symbol;Acc:HGNC:23679]
TUT7	0.000121618	0.249	0.209	1	-1.65533	1.41022	0.495918	ENSG00000083223	79670	protein_coding	terminal uridylyl transferase 7 [Source:HGNC Symbol;Acc:HGNC:25817]	GO:0003676,GO:0008270,GO:0005829,GO:0005654,GO:0016779,GO:0003723,GO:0005737,GO:0046872,GO:0016740,GO:0005515,GO:0000289,GO:0001556,GO:0035198,GO:0031054,GO:0010586,GO:0050265,GO:0010526,GO:0031123,GO:0071076,GO:1990074,GO:0070569	nucleic acid binding|zinc ion binding|cytosol|nucleoplasm|nucleotidyltransferase activity|RNA binding|cytoplasm|metal ion binding|transferase activity|protein binding|nuclear-transcribed mRNA poly(A) tail shortening|oocyte maturation|miRNA binding|pre-miRNA processing|miRNA metabolic process|RNA uridylyltransferase activity|negative regulation of transposition, RNA-mediated|RNA 3'-end processing|…
NEDD8	0.000137921	0.315	0.496	1	-0.863524	0.777417	-0.36324	ENSG00000129559	4738	protein_coding	NEDD8 ubiquitin like modifier [Source:HGNC Symbol;Acc:HGNC:7732]	GO:0005634,GO:0005829,GO:0005654,GO:0005515,GO:0005737,GO:0031625,GO:0016567,GO:0070062,GO:0016579,GO:0043687,GO:0006464,GO:0009653,GO:0006511,GO:0030162,GO:0006508,GO:0006879,GO:0031386,GO:0019941,GO:0045116,GO:0006357,GO:0008104,GO:0014070	nucleus|cytosol|nucleoplasm|protein binding|cytoplasm|ubiquitin protein ligase binding|protein ubiquitination|extracellular exosome|protein deubiquitination|post-translational protein modification|cellular protein modification process|anatomical structure morphogenesis|ubiquitin-dependent protein catabolic process|regulation of proteolysis|proteolysis|cellular iron ion homeostasis|protein tag|mod…
MEF2D	0.000138839	0.199	0.146	1	-2.12504	1.38687	0.47183	ENSG00000116604	4209	protein_coding	myocyte enhancer factor 2D [Source:HGNC Symbol;Acc:HGNC:6997]	GO:1904707,GO:0005634,GO:0043231,GO:0005654,GO:0046983,GO:0003677,GO:0006915,GO:0007275,GO:0030154,GO:0000977,GO:0045944,GO:0043565,GO:0007399,GO:0000790,GO:0005515,GO:0000978,GO:0000981,GO:0008134,GO:0042826,GO:0044212,GO:0003700,GO:0007517,GO:0033613,GO:0007512,GO:0001228,GO:0019899,GO:0042803,GO:0046982,GO:0001649,GO:0001958,GO:0002062,GO:0006355,GO:0035914,GO:0045893,GO:0005737	positive regulation of vascular smooth muscle cell proliferation|nucleus|intracellular membrane-bounded organelle|nucleoplasm|protein dimerization activity|DNA binding|apoptotic process|multicellular organism development|cell differentiation|RNA polymerase II regulatory region sequence-specific DNA binding|positive regulation of transcription by RNA polymerase II|sequence-specific DNA binding|ner…	path:hsa04022,path:hsa04371,path:hsa04928	cGMP-PKG signaling pathway|Apelin signaling pathway|Parathyroid hormone synthesis, secretion and action
HS3ST3B1	0.000144098	0.116	0.031	1	-3.71692	1.28793	0.365059	ENSG00000125430	9953	protein_coding	heparan sulfate-glucosamine 3-sulfotransferase 3B1 [Source:HGNC Symbol;Acc:HGNC:5198]	GO:0016020,GO:0016021,GO:0016740,GO:0005794,GO:0000139,GO:0008146,GO:0005887,GO:0006024,GO:0008467,GO:0015015,GO:0033872,GO:0015012,GO:0006477	membrane|integral component of membrane|transferase activity|Golgi apparatus|Golgi membrane|sulfotransferase activity|integral component of plasma membrane|glycosaminoglycan biosynthetic process|[heparan sulfate]-glucosamine 3-sulfotransferase 1 activity|heparan sulfate proteoglycan biosynthetic process, enzymatic modification|[heparan sulfate]-glucosamine 3-sulfotransferase 3 activity|heparan su…	path:hsa00534	Glycosaminoglycan biosynthesis - heparan sulfate / heparin
FNDC3B	0.000150128	0.127	0.046	1	-3.34869	1.36533	0.449247	ENSG00000075420	64778	protein_coding	fibronectin type III domain containing 3B [Source:HGNC Symbol;Acc:HGNC:24670]	GO:0003723,GO:0016020,GO:0016021,GO:0005515	RNA binding|membrane|integral component of membrane|protein binding
CENPC	0.000150717	0.359	0.319	1	-1.0825	1.34272	0.425163	ENSG00000145241	1060	protein_coding	centromere protein C [Source:HGNC Symbol;Acc:HGNC:1854]	GO:0005634,GO:0005829,GO:0005654,GO:0003677,GO:0051301,GO:0005694,GO:0045171,GO:0005515,GO:0007049,GO:0016604,GO:0030496,GO:0000776,GO:0051382,GO:0042802,GO:0007059,GO:0000775,GO:0000777,GO:0034080,GO:0032154,GO:0019237,GO:0090543,GO:0000278,GO:0051315,GO:0000778,GO:0005721,GO:0000780,GO:0051455,GO:0031618	nucleus|cytosol|nucleoplasm|DNA binding|cell division|chromosome|intercellular bridge|protein binding|cell cycle|nuclear body|midbody|kinetochore|kinetochore assembly|identical protein binding|chromosome segregation|chromosome, centromeric region|condensed chromosome kinetochore|CENP-A containing nucleosome assembly|cleavage furrow|centromeric DNA binding|Flemming body|mitotic cell cycle|attachme…
SAMSN1	0.000169156	0.641	0.669	1	0.369232	1.33383	0.415572	ENSG00000155307	388813	protein_coding	SAM domain, SH3 domain and nuclear localization signals 1 [Source:HGNC Symbol;Acc:HGNC:10528]	GO:0003723,GO:0005634,GO:0005737,GO:0005886,GO:0042995,GO:0001726,GO:0002820,GO:0050732,GO:0001784,GO:0050869,GO:0005515,GO:0005829	RNA binding|nucleus|cytoplasm|plasma membrane|cell projection|ruffle|negative regulation of adaptive immune response|negative regulation of peptidyl-tyrosine phosphorylation|phosphotyrosine residue binding|negative regulation of B cell activation|protein binding|cytosol
FRMD4B	0.000176458	0.271	0.218	1	-1.49975	1.42024	0.506134	ENSG00000114541	23150	protein_coding	FERM domain containing 4B [Source:HGNC Symbol;Acc:HGNC:24886]	GO:0005737,GO:0005615,GO:0005856,GO:0030054,GO:0005923,GO:0005912,GO:0090162,GO:0001726	cytoplasm|extracellular space|cytoskeleton|cell junction|bicellular tight junction|adherens junction|establishment of epithelial cell polarity|ruffle
HAUS3	0.000177187	0.265	0.206	1	-1.72048	1.31606	0.396227	ENSG00000214367	79441	protein_coding	HAUS augmin like complex subunit 3 [Source:HGNC Symbol;Acc:HGNC:28719]	GO:0005737,GO:0005654,GO:0005739,GO:0051301,GO:0045171,GO:0015630,GO:0005856,GO:0005515,GO:0007049,GO:0005874,GO:0072686,GO:0051225,GO:0070652,GO:0005813,GO:0005815,GO:0005819,GO:0005829,GO:0003674,GO:0000086,GO:0010389,GO:0097711,GO:0007098	cytoplasm|nucleoplasm|mitochondrion|cell division|intercellular bridge|microtubule cytoskeleton|cytoskeleton|protein binding|cell cycle|microtubule|mitotic spindle|spindle assembly|HAUS complex|centrosome|microtubule organizing center|spindle|cytosol|molecular_function|G2/M transition of mitotic cell cycle|regulation of G2/M transition of mitotic cell cycle|ciliary basal body-plasma membrane dock…
PDE7A	0.000183784	0.309	0.249	1	-1.36703	1.38729	0.472272	ENSG00000205268	5150	protein_coding	phosphodiesterase 7A [Source:HGNC Symbol;Acc:HGNC:8791]	GO:0005737,GO:0046872,GO:0016787,GO:0007165,GO:0005829,GO:0008081,GO:0004114,GO:0007186,GO:0004115,GO:0006198	cytoplasm|metal ion binding|hydrolase activity|signal transduction|cytosol|phosphoric diester hydrolase activity|3',5'-cyclic-nucleotide phosphodiesterase activity|G protein-coupled receptor signaling pathway|3',5'-cyclic-AMP phosphodiesterase activity|cAMP catabolic process	path:hsa00230,path:hsa05032	Purine metabolism|Morphine addiction
ITGAL	0.000188084	0.315	0.271	1	-1.31154	1.2954	0.373397	ENSG00000005844	3683	protein_coding	integrin subunit alpha L [Source:HGNC Symbol;Acc:HGNC:6148]	GO:0016020,GO:0016021,GO:0046872,GO:0007155,GO:0005886,GO:0005515,GO:0007165,GO:0006954,GO:0009986,GO:0007229,GO:0008305,GO:0050776,GO:0050900,GO:0070062,GO:0043312,GO:0035579,GO:0006909,GO:0030198,GO:0043113,GO:0007160,GO:0007157,GO:0050839,GO:0098609,GO:0030369,GO:0034687,GO:0002291,GO:0007159,GO:0044877,GO:0046982,GO:0035683	membrane|integral component of membrane|metal ion binding|cell adhesion|plasma membrane|protein binding|signal transduction|inflammatory response|cell surface|integrin-mediated signaling pathway|integrin complex|regulation of immune response|leukocyte migration|extracellular exosome|neutrophil degranulation|specific granule membrane|phagocytosis|extracellular matrix organization|receptor clusteri…	path:hsa04015,path:hsa04514,path:hsa04650,path:hsa04670,path:hsa04810,path:hsa05144,path:hsa05150,path:hsa05166,path:hsa05169,path:hsa05323,path:hsa05416	Rap1 signaling pathway|Cell adhesion molecules (CAMs)|Natural killer cell mediated cytotoxicity|Leukocyte transendothelial migration|Regulation of actin cytoskeleton|Malaria|Staphylococcus aureus infection|Human T-cell leukemia virus 1 infection|Epstein-Barr virus infection|Rheumatoid arthritis|Viral myocarditis
FOXN3	0.00018995	0.232	0.192	1	-1.85503	1.30006	0.37858	ENSG00000053254	1112	protein_coding	forkhead box N3 [Source:HGNC Symbol;Acc:HGNC:1928]	GO:0005634,GO:0006355,GO:0003677,GO:0003700,GO:0043565,GO:0005515,GO:0007049,GO:0097094,GO:0006357,GO:0000981,GO:0000790,GO:0008022,GO:0045892,GO:0007095	nucleus|regulation of transcription, DNA-templated|DNA binding|DNA-binding transcription factor activity|sequence-specific DNA binding|protein binding|cell cycle|craniofacial suture morphogenesis|regulation of transcription by RNA polymerase II|DNA-binding transcription factor activity, RNA polymerase II-specific|nuclear chromatin|protein C-terminus binding|negative regulation of transcription, D…
ZC3H7A	0.000193249	0.215	0.146	1	-2.1333	1.33112	0.412645	ENSG00000122299	29066	protein_coding	zinc finger CCCH-type containing 7A [Source:HGNC Symbol;Acc:HGNC:30959]	GO:0003723,GO:0005634,GO:0046872,GO:0035198,GO:0010608,GO:0035196,GO:0005515	RNA binding|nucleus|metal ion binding|miRNA binding|posttranscriptional regulation of gene expression|production of miRNAs involved in gene silencing by miRNA|protein binding
BACH1	0.000196076	0.227	0.146	1	-2.06261	1.36921	0.453349	ENSG00000156273	571	protein_coding	BTB domain and CNC homolog 1 [Source:HGNC Symbol;Acc:HGNC:935]	GO:0005634,GO:0005737,GO:0006355,GO:0003677,GO:0003700,GO:0005829,GO:0005515,GO:0020037,GO:0000122,GO:0000981,GO:0000790,GO:0001227,GO:0000083,GO:0000117,GO:0006281,GO:0061418,GO:0000980,GO:0001228,GO:0045944	nucleus|cytoplasm|regulation of transcription, DNA-templated|DNA binding|DNA-binding transcription factor activity|cytosol|protein binding|heme binding|negative regulation of transcription by RNA polymerase II|DNA-binding transcription factor activity, RNA polymerase II-specific|nuclear chromatin|DNA-binding transcription repressor activity, RNA polymerase II-specific|regulation of transcription …
SDF4	0.000200634	0.298	0.264	1	-1.47615	1.28587	0.362749	ENSG00000078808	51150	protein_coding	stromal cell derived factor 4 [Source:HGNC Symbol;Acc:HGNC:24188]	GO:0005737,GO:0016020,GO:0005794,GO:0046872,GO:0005509,GO:0006887,GO:0005886,GO:0042995,GO:0005783,GO:0070062,GO:0005796,GO:0017156,GO:0042802,GO:0005770,GO:0045444,GO:0032059,GO:0045471,GO:0009650,GO:0021549,GO:0070625	cytoplasm|membrane|Golgi apparatus|metal ion binding|calcium ion binding|exocytosis|plasma membrane|cell projection|endoplasmic reticulum|extracellular exosome|Golgi lumen|calcium-ion regulated exocytosis|identical protein binding|late endosome|fat cell differentiation|bleb|response to ethanol|UV protection|cerebellum development|zymogen granule exocytosis
IL6ST	0.000205755	0.227	0.201	1	-1.69193	1.40185	0.487327	ENSG00000134352	3572	protein_coding	interleukin 6 signal transducer [Source:HGNC Symbol;Acc:HGNC:6021]	GO:0008284,GO:0042531,GO:0043066,GO:0010613,GO:0002675,GO:0045669,GO:0016020,GO:0016021,GO:0005886,GO:0005515,GO:0005576,GO:0004896,GO:0009897,GO:0042802,GO:0043235,GO:0070062,GO:0016032,GO:0042803,GO:0019221,GO:0070102,GO:0019838,GO:0070106,GO:0070757,GO:0005127,GO:0019955,GO:0010575,GO:0042102,GO:0005138,GO:0005896,GO:0004897,GO:0004915,GO:0019981,GO:0034097,GO:0070120,GO:0070110,GO:0038165,GO:…	positive regulation of cell population proliferation|positive regulation of tyrosine phosphorylation of STAT protein|negative regulation of apoptotic process|positive regulation of cardiac muscle hypertrophy|positive regulation of acute inflammatory response|positive regulation of osteoblast differentiation|membrane|integral component of membrane|plasma membrane|protein binding|extracellular regi…	path:hsa04060,path:hsa04550,path:hsa04630,path:hsa04659,path:hsa05167,path:hsa05200,path:hsa05203	Cytokine-cytokine receptor interaction|Signaling pathways regulating pluripotency of stem cells|Jak-STAT signaling pathway|Th17 cell differentiation|Kaposi sarcoma-associated herpesvirus infection|Pathways in cancer|Viral carcinogenesis
AEBP2	0.000206478	0.171	0.072	1	-2.8628	1.31852	0.398922	ENSG00000139154	121536	protein_coding	AE binding protein 2 [Source:HGNC Symbol;Acc:HGNC:24051]	GO:0003676,GO:0005634,GO:0046872,GO:0003677,GO:0006325,GO:0000981,GO:0000790,GO:0005654,GO:0035098,GO:0045814,GO:0000978,GO:0001227,GO:0003714,GO:0000122,GO:0006355	nucleic acid binding|nucleus|metal ion binding|DNA binding|chromatin organization|DNA-binding transcription factor activity, RNA polymerase II-specific|nuclear chromatin|nucleoplasm|ESC/E(Z) complex|negative regulation of gene expression, epigenetic|RNA polymerase II proximal promoter sequence-specific DNA binding|DNA-binding transcription repressor activity, RNA polymerase II-specific|transcript…
ANKRD28	0.00020761	0.287	0.278	1	-1.2608	1.3546	0.43787	ENSG00000206560	23243	protein_coding	ankyrin repeat domain 28 [Source:HGNC Symbol;Acc:HGNC:29024]	GO:0005634,GO:0005515,GO:0005654,GO:0000139,GO:0005829,GO:0048208	nucleus|protein binding|nucleoplasm|Golgi membrane|cytosol|COPII vesicle coating
OGT	0.000209363	0.309	0.269	1	-1.36375	1.33618	0.418119	ENSG00000147162	8473	protein_coding	O-linked N-acetylglucosamine (GlcNAc) transferase [Source:HGNC Symbol;Acc:HGNC:8127]	GO:0005634,GO:0005737,GO:0016020,GO:0016740,GO:0005829,GO:0005654,GO:0016757,GO:0005739,GO:0005886,GO:0006325,GO:0042995,GO:0005515,GO:0048511,GO:0006915,GO:0006486,GO:0032922,GO:0048015,GO:0008289,GO:0031966,GO:0006493,GO:0045944,GO:0016579,GO:0032991,GO:0006357,GO:0016032,GO:0005547,GO:0032435,GO:0007165,GO:0120162,GO:0031397,GO:0046626,GO:0032868,GO:0043995,GO:0043996,GO:0046972,GO:0008375,GO:…	nucleus|cytoplasm|membrane|transferase activity|cytosol|nucleoplasm|transferase activity, transferring glycosyl groups|mitochondrion|plasma membrane|chromatin organization|cell projection|protein binding|rhythmic process|apoptotic process|protein glycosylation|circadian regulation of gene expression|phosphatidylinositol-mediated signaling|lipid binding|mitochondrial membrane|protein O-linked glyc…	path:hsa00514,path:hsa04931	Other types of O-glycan biosynthesis|Insulin resistance
RGS2	0.000216898	0.459	0.472	1	-0.306536	1.54402	0.626693	ENSG00000116741	5997	protein_coding	regulator of G protein signaling 2 [Source:HGNC Symbol;Acc:HGNC:9998]	GO:0010614,GO:0060452,GO:0043407,GO:0005634,GO:0005737,GO:0016020,GO:0005829,GO:0005739,GO:0005886,GO:0005096,GO:0043547,GO:0005515,GO:0007049,GO:0048487,GO:0001975,GO:0007283,GO:0007420,GO:0010519,GO:0010976,GO:0017148,GO:0030728,GO:0043951,GO:0045471,GO:0045744,GO:0050873,GO:0055119,GO:0060087,GO:0060135,GO:0061052,GO:0140194,GO:1900924,GO:0009898,GO:0043005,GO:0005730,GO:0006417,GO:0007186,GO:…	negative regulation of cardiac muscle hypertrophy|positive regulation of cardiac muscle contraction|negative regulation of MAP kinase activity|nucleus|cytoplasm|membrane|cytosol|mitochondrion|plasma membrane|GTPase activator activity|positive regulation of GTPase activity|protein binding|cell cycle|beta-tubulin binding|response to amphetamine|spermatogenesis|brain development|negative regulation …	path:hsa04022,path:hsa04740,path:hsa04921	cGMP-PKG signaling pathway|Olfactory transduction|Oxytocin signaling pathway
SMG1	0.00021885	0.343	0.317	1	-1.14799	1.30507	0.384127	ENSG00000157106	23049	protein_coding	SMG1 nonsense mediated mRNA decay associated PI3K related kinase [Source:HGNC Symbol;Acc:HGNC:30045]	GO:0003723,GO:0005634,GO:0005737,GO:0046872,GO:0000166,GO:0004674,GO:0005524,GO:0016301,GO:0016740,GO:0016310,GO:0005654,GO:0000184,GO:0005515,GO:0006281,GO:0006974,GO:0006406,GO:0005829,GO:0004672,GO:0046777,GO:0018105,GO:0042162,GO:2001020,GO:0032204,GO:0046854,GO:0006468	RNA binding|nucleus|cytoplasm|metal ion binding|nucleotide binding|protein serine/threonine kinase activity|ATP binding|kinase activity|transferase activity|phosphorylation|nucleoplasm|nuclear-transcribed mRNA catabolic process, nonsense-mediated decay|protein binding|DNA repair|cellular response to DNA damage stimulus|mRNA export from nucleus|cytosol|protein kinase activity|protein autophosphory…	path:hsa03015	mRNA surveillance pathway
GOLGA8A	0.000220175	0.315	0.269	1	-1.2732	1.3517	0.434772	ENSG00000175265	23015	protein_coding	golgin A8 family member A [Source:HGNC Symbol;Acc:HGNC:31972]	GO:0016020,GO:0005794,GO:0005829,GO:0007030,GO:0000137,GO:0005801,GO:0032580	membrane|Golgi apparatus|cytosol|Golgi organization|Golgi cis cisterna|cis-Golgi network|Golgi cisterna membrane
TUBB4B	0.000232104	0.669	0.683	1	0.342646	1.40474	0.490306	ENSG00000188229	10383	protein_coding	tubulin beta 4B class IVb [Source:HGNC Symbol;Acc:HGNC:20771]	GO:0005634,GO:0005737,GO:0000166,GO:0003924,GO:0005525,GO:0005856,GO:0005515,GO:0005200,GO:0005874,GO:0005576,GO:0007017,GO:0000226,GO:0000278,GO:0005829,GO:0070062,GO:0000086,GO:0010389,GO:0097711,GO:0043312,GO:0035578,GO:1903561,GO:0051082,GO:0042288,GO:0003725,GO:0042267	nucleus|cytoplasm|nucleotide binding|GTPase activity|GTP binding|cytoskeleton|protein binding|structural constituent of cytoskeleton|microtubule|extracellular region|microtubule-based process|microtubule cytoskeleton organization|mitotic cell cycle|cytosol|extracellular exosome|G2/M transition of mitotic cell cycle|regulation of G2/M transition of mitotic cell cycle|ciliary basal body-plasma memb…	path:hsa04145,path:hsa04540,path:hsa05130	Phagosome|Gap junction|Pathogenic Escherichia coli infection
GPR183	0.000242139	0.497	0.671	1	0.196799	0.755816	-0.403893	ENSG00000169508	1880	protein_coding	G protein-coupled receptor 183 [Source:HGNC Symbol;Acc:HGNC:3128]	GO:0016020,GO:0016021,GO:0004930,GO:0007186,GO:0005886,GO:0007165,GO:0002376,GO:0008142,GO:0002250,GO:0002313,GO:0002407,GO:0006959,GO:0010818,GO:0030316,GO:0030595,GO:0030890,GO:0036145,GO:0060326,GO:0061470,GO:0070374,GO:0005887,GO:0006955,GO:2000458	membrane|integral component of membrane|G protein-coupled receptor activity|G protein-coupled receptor signaling pathway|plasma membrane|signal transduction|immune system process|oxysterol binding|adaptive immune response|mature B cell differentiation involved in immune response|dendritic cell chemotaxis|humoral immune response|T cell chemotaxis|osteoclast differentiation|leukocyte chemotaxis|pos…
CCNG2	0.000246001	0.193	0.132	1	-2.15205	1.38574	0.470655	ENSG00000138764	901	protein_coding	cyclin G2 [Source:HGNC Symbol;Acc:HGNC:1593]	GO:0005737,GO:0006468,GO:0051301,GO:0007049,GO:0051726,GO:0005634,GO:0019901,GO:0004672,GO:0016538,GO:0000079,GO:0044772,GO:0000307	cytoplasm|protein phosphorylation|cell division|cell cycle|regulation of cell cycle|nucleus|protein kinase binding|protein kinase activity|cyclin-dependent protein serine/threonine kinase regulator activity|regulation of cyclin-dependent protein serine/threonine kinase activity|mitotic cell cycle phase transition|cyclin-dependent protein kinase holoenzyme complex	path:hsa04068,path:hsa04115	FoxO signaling pathway|p53 signaling pathway
DNAJA4	0.000247695	0.238	0.225	1	-1.4629	1.35975	0.443337	ENSG00000140403	55466	protein_coding	DnaJ heat shock protein family (Hsp40) member A4 [Source:HGNC Symbol;Acc:HGNC:14885]	GO:0010628,GO:0016020,GO:0046872,GO:0005524,GO:0005829,GO:0006457,GO:0005515,GO:0051082,GO:0031072,GO:0009408,GO:0051087,GO:0042026,GO:0090084,GO:0010596	positive regulation of gene expression|membrane|metal ion binding|ATP binding|cytosol|protein folding|protein binding|unfolded protein binding|heat shock protein binding|response to heat|chaperone binding|protein refolding|negative regulation of inclusion body assembly|negative regulation of endothelial cell migration
FTX	0.000261003	0.149	0.106	1	-2.58254	1.37766	0.462218	ENSG00000230590	--	lncRNA	FTX transcript, XIST regulator [Source:HGNC Symbol;Acc:HGNC:37190]
IPCEF1	0.000274435	0.182	0.113	1	-2.46115	1.35233	0.435449	ENSG00000074706	26034	protein_coding	interaction protein for cytohesin exchange factors 1 [Source:HGNC Symbol;Acc:HGNC:21204]	GO:0005737,GO:0016020,GO:0005886,GO:0098869,GO:0004601,GO:0005515,GO:0005344,GO:0015671,GO:0006979,GO:0019904,GO:0005829	cytoplasm|membrane|plasma membrane|cellular oxidant detoxification|peroxidase activity|protein binding|oxygen carrier activity|oxygen transport|response to oxidative stress|protein domain specific binding|cytosol
IER3	0.000278389	0.249	0.228	1	-1.50895	1.70484	0.76964	ENSG00000137331	8870	protein_coding	immediate early response 3 [Source:HGNC Symbol;Acc:HGNC:5392]	GO:0043066,GO:0016020,GO:0016021,GO:0005515,GO:0005634,GO:0005829,GO:0009653,GO:0006915,GO:0014066,GO:2001020	negative regulation of apoptotic process|membrane|integral component of membrane|protein binding|nucleus|cytosol|anatomical structure morphogenesis|apoptotic process|regulation of phosphatidylinositol 3-kinase signaling|regulation of response to DNA damage stimulus
DMTF1	0.00029513	0.155	0.091	1	-2.65618	1.37321	0.457554	ENSG00000135164	9988	protein_coding	cyclin D binding myb like transcription factor 1 [Source:HGNC Symbol;Acc:HGNC:14603]	GO:0005634,GO:0005829,GO:0005654,GO:0003677,GO:0003700,GO:0007049,GO:0000978,GO:0000981,GO:0006355	nucleus|cytosol|nucleoplasm|DNA binding|DNA-binding transcription factor activity|cell cycle|RNA polymerase II proximal promoter sequence-specific DNA binding|DNA-binding transcription factor activity, RNA polymerase II-specific|regulation of transcription, DNA-templated
RAB30	0.000301613	0.11	0.074	1	-3.05582	1.28454	0.361256	ENSG00000137502	27314	protein_coding	RAB30, member RAS oncogene family [Source:HGNC Symbol;Acc:HGNC:9770]	GO:0005737,GO:0016020,GO:0043231,GO:0000166,GO:0003924,GO:0005525,GO:0005794,GO:0032482,GO:0006886,GO:0005802,GO:0000139,GO:0031985,GO:0007030,GO:0005801,GO:0005795	cytoplasm|membrane|intracellular membrane-bounded organelle|nucleotide binding|GTPase activity|GTP binding|Golgi apparatus|Rab protein signal transduction|intracellular protein transport|trans-Golgi network|Golgi membrane|Golgi cisterna|Golgi organization|cis-Golgi network|Golgi stack
MLLT6	0.000301645	0.304	0.264	1	-1.34296	1.34389	0.426413	ENSG00000275023	4302	protein_coding	MLLT6, PHD finger containing [Source:HGNC Symbol;Acc:HGNC:7138]	GO:0046872,GO:0005515,GO:0005634,GO:0003014,GO:0007588,GO:0010765,GO:0035811,GO:0035812,GO:0036359,GO:0045944,GO:2001161,GO:0042393,GO:0006355,GO:0031491	metal ion binding|protein binding|nucleus|renal system process|excretion|positive regulation of sodium ion transport|negative regulation of urine volume|renal sodium excretion|renal potassium excretion|positive regulation of transcription by RNA polymerase II|negative regulation of histone H3-K79 methylation|histone binding|regulation of transcription, DNA-templated|nucleosome binding
IKZF2	0.000304611	0.182	0.084	1	-2.31735	1.56277	0.644102	ENSG00000030419	22807	protein_coding	IKAROS family zinc finger 2 [Source:HGNC Symbol;Acc:HGNC:13177]	GO:0003676,GO:0005634,GO:0046872,GO:0003677,GO:0005515,GO:0003700,GO:0045944,GO:0003674,GO:0008150,GO:0005654,GO:0044212,GO:0042803	nucleic acid binding|nucleus|metal ion binding|DNA binding|protein binding|DNA-binding transcription factor activity|positive regulation of transcription by RNA polymerase II|molecular_function|biological_process|nucleoplasm|transcription regulatory region DNA binding|protein homodimerization activity
KIAA1109	0.000331234	0.238	0.177	1	-1.78128	1.39298	0.478173	ENSG00000138688	84162	protein_coding	KIAA1109 [Source:HGNC Symbol;Acc:HGNC:26953]	GO:0005634,GO:0016020,GO:0016021,GO:0098793,GO:0005515,GO:0048488,GO:0001558,GO:0030856	nucleus|membrane|integral component of membrane|presynapse|protein binding|synaptic vesicle endocytosis|regulation of cell growth|regulation of epithelial cell differentiation
EIF4A1	0.000343946	0.497	0.444	1	-0.513916	1.33672	0.418696	ENSG00000161960	1973	protein_coding	eukaryotic translation initiation factor 4A1 [Source:HGNC Symbol;Acc:HGNC:3282]	GO:0003676,GO:0005524,GO:0000166,GO:0016787,GO:0004386,GO:0003723,GO:0005737,GO:0016020,GO:0003743,GO:0006412,GO:0006413,GO:0005515,GO:0003724,GO:0003729,GO:0000339,GO:0005829,GO:0070062,GO:0016032,GO:0003725,GO:0016281,GO:0008135,GO:0002183	nucleic acid binding|ATP binding|nucleotide binding|hydrolase activity|helicase activity|RNA binding|cytoplasm|membrane|translation initiation factor activity|translation|translational initiation|protein binding|RNA helicase activity|mRNA binding|RNA cap binding|cytosol|extracellular exosome|viral process|double-stranded RNA binding|eukaryotic translation initiation factor 4F complex|translation …	path:hsa03013	RNA transport
KLF6	0.000352418	0.895	0.851	1	1.27211	1.39543	0.48071	ENSG00000067082	1316	protein_coding	Kruppel like factor 6 [Source:HGNC Symbol;Acc:HGNC:2235]	GO:0003676,GO:0005634,GO:0043231,GO:0046872,GO:0005730,GO:0005829,GO:0003677,GO:0001650,GO:0005515,GO:0045893,GO:0000981,GO:0006357,GO:0000790,GO:0000978,GO:0001228,GO:0045944,GO:0030183	nucleic acid binding|nucleus|intracellular membrane-bounded organelle|metal ion binding|nucleolus|cytosol|DNA binding|fibrillar center|protein binding|positive regulation of transcription, DNA-templated|DNA-binding transcription factor activity, RNA polymerase II-specific|regulation of transcription by RNA polymerase II|nuclear chromatin|RNA polymerase II proximal promoter sequence-specific DNA b…
ATXN1	0.000353805	0.26	0.228	1	-1.60167	1.32188	0.402587	ENSG00000124788	6310	protein_coding	ataxin 1 [Source:HGNC Symbol;Acc:HGNC:10548]	GO:0005634,GO:0003723,GO:0005737,GO:0005730,GO:0005829,GO:0003677,GO:0005515,GO:0045892,GO:0005654,GO:0042802,GO:0006355,GO:0000122,GO:0007399,GO:0007613,GO:0008022,GO:0048856,GO:0016363,GO:0007420,GO:0007612,GO:0006396,GO:0043621,GO:0035176,GO:0051168,GO:0042405,GO:0008266,GO:0034046	nucleus|RNA binding|cytoplasm|nucleolus|cytosol|DNA binding|protein binding|negative regulation of transcription, DNA-templated|nucleoplasm|identical protein binding|regulation of transcription, DNA-templated|negative regulation of transcription by RNA polymerase II|nervous system development|memory|protein C-terminus binding|anatomical structure development|nuclear matrix|brain development|learn…
PHIP	0.000402766	0.32	0.261	1	-1.26652	1.3743	0.458694	ENSG00000146247	55023	protein_coding	pleckstrin homology domain interacting protein [Source:HGNC Symbol;Acc:HGNC:15673]	GO:0005634,GO:0043066,GO:0005158,GO:0008286,GO:0045893,GO:0005515,GO:0006357,GO:0007010,GO:0022604,GO:0008360,GO:0008284,GO:0045944,GO:0045840,GO:0001932,GO:0070577,GO:0043568,GO:2001237	nucleus|negative regulation of apoptotic process|insulin receptor binding|insulin receptor signaling pathway|positive regulation of transcription, DNA-templated|protein binding|regulation of transcription by RNA polymerase II|cytoskeleton organization|regulation of cell morphogenesis|regulation of cell shape|positive regulation of cell population proliferation|positive regulation of transcription…
TENT5C	0.000406421	0.343	0.29	1	-1.11525	1.33403	0.415792	ENSG00000183508	54855	protein_coding	terminal nucleotidyltransferase 5C [Source:HGNC Symbol;Acc:HGNC:24712]	GO:0003723,GO:0005634,GO:0005737,GO:0016740,GO:0005515,GO:0016779,GO:1990817,GO:0048255,GO:0004652,GO:0001701	RNA binding|nucleus|cytoplasm|transferase activity|protein binding|nucleotidyltransferase activity|RNA adenylyltransferase activity|mRNA stabilization|polynucleotide adenylyltransferase activity|in utero embryonic development
GBP5	0.000413237	0.293	0.237	1	-1.36301	1.33508	0.416927	ENSG00000154451	115362	protein_coding	guanylate binding protein 5 [Source:HGNC Symbol;Acc:HGNC:19895]	GO:0005737,GO:0016020,GO:0000166,GO:0016787,GO:0003924,GO:0005525,GO:0005794,GO:0042803,GO:0000139,GO:0048471,GO:0006954,GO:0002376,GO:0042802,GO:0071346,GO:0005515,GO:0031410,GO:0050702,GO:1900227,GO:0051289,GO:0045089,GO:0034067,GO:1900017,GO:0009617,GO:0072616	cytoplasm|membrane|nucleotide binding|hydrolase activity|GTPase activity|GTP binding|Golgi apparatus|protein homodimerization activity|Golgi membrane|perinuclear region of cytoplasm|inflammatory response|immune system process|identical protein binding|cellular response to interferon-gamma|protein binding|cytoplasmic vesicle|interleukin-1 beta secretion|positive regulation of NLRP3 inflammasome co…	path:hsa04621	NOD-like receptor signaling pathway
CAMK2D	0.000420097	0.138	0.074	1	-2.96441	1.3187	0.399118	ENSG00000145349	817	protein_coding	calcium/calmodulin dependent protein kinase II delta [Source:HGNC Symbol;Acc:HGNC:1462]	GO:0005737,GO:0010880,GO:0010881,GO:0010666,GO:0005634,GO:1902514,GO:0016020,GO:0000166,GO:0004672,GO:0004674,GO:0005524,GO:0016301,GO:0016740,GO:0006468,GO:0016310,GO:0005886,GO:0005515,GO:0004683,GO:0005516,GO:0042802,GO:0043005,GO:0005654,GO:0005829,GO:0016529,GO:0042383,GO:1900034,GO:0001558,GO:0042803,GO:0044325,GO:0030666,GO:0033017,GO:0060333,GO:0006357,GO:0010649,GO:0018105,GO:0031432,GO:…	cytoplasm|regulation of release of sequestered calcium ion into cytosol by sarcoplasmic reticulum|regulation of cardiac muscle contraction by regulation of the release of sequestered calcium ion|positive regulation of cardiac muscle cell apoptotic process|nucleus|regulation of calcium ion transmembrane transport via high voltage-gated calcium channel|membrane|nucleotide binding|protein kinase act…	path:hsa04012,path:hsa04020,path:hsa04024,path:hsa04066,path:hsa04114,path:hsa04217,path:hsa04261,path:hsa04310,path:hsa04360,path:hsa04713,path:hsa04720,path:hsa04722,path:hsa04725,path:hsa04728,path:hsa04740,path:hsa04750,path:hsa04911,path:hsa04912,path:hsa04916,path:hsa04921,path:hsa04922,path:hsa04925,path:hsa04934,path:hsa04971,path:hsa05031,path:hsa05152,path:hsa05200,path:hsa05205,path:hs…	ErbB signaling pathway|Calcium signaling pathway|cAMP signaling pathway|HIF-1 signaling pathway|Oocyte meiosis|Necroptosis|Adrenergic signaling in cardiomyocytes|Wnt signaling pathway|Axon guidance|Circadian entrainment|Long-term potentiation|Neurotrophin signaling pathway|Cholinergic synapse|Dopaminergic synapse|Olfactory transduction|Inflammatory mediator regulation of TRP channels|Insulin secr…
RBBP5	0.000425038	0.138	0.091	1	-2.74199	1.32893	0.410264	ENSG00000117222	5929	protein_coding	RB binding protein 5, histone lysine methyltransferase complex subunit [Source:HGNC Symbol;Acc:HGNC:9888]	GO:0005634,GO:0005730,GO:0006325,GO:0005515,GO:0048188,GO:0051568,GO:0005654,GO:0043687,GO:0044212,GO:1904837,GO:0035097,GO:0071339,GO:0035064,GO:0043627,GO:0045652,GO:0044666,GO:0042800,GO:0006974	nucleus|nucleolus|chromatin organization|protein binding|Set1C/COMPASS complex|histone H3-K4 methylation|nucleoplasm|post-translational protein modification|transcription regulatory region DNA binding|beta-catenin-TCF complex assembly|histone methyltransferase complex|MLL1 complex|methylated histone binding|response to estrogen|regulation of megakaryocyte differentiation|MLL3/4 complex|histone me…	path:hsa04934	Cushing syndrome
TUBA1A	0.000431651	0.646	0.635	1	0.136841	1.40192	0.487399	ENSG00000167552	7846	protein_coding	tubulin alpha 1a [Source:HGNC Symbol;Acc:HGNC:20766]	GO:0005634,GO:0005737,GO:0000166,GO:0003924,GO:0005525,GO:0015630,GO:0005856,GO:0005515,GO:0005200,GO:0005874,GO:0007017,GO:0000226,GO:0000278,GO:0005829,GO:0070062,GO:0055037,GO:0000086,GO:0010389,GO:0097711,GO:0036464,GO:0005198,GO:0030705,GO:0051301,GO:0019904,GO:0050807,GO:0005881,GO:0031594,GO:0043209,GO:0045121,GO:0007010	nucleus|cytoplasm|nucleotide binding|GTPase activity|GTP binding|microtubule cytoskeleton|cytoskeleton|protein binding|structural constituent of cytoskeleton|microtubule|microtubule-based process|microtubule cytoskeleton organization|mitotic cell cycle|cytosol|extracellular exosome|recycling endosome|G2/M transition of mitotic cell cycle|regulation of G2/M transition of mitotic cell cycle|ciliary…	path:hsa04145,path:hsa04210,path:hsa04530,path:hsa04540,path:hsa05130	Phagosome|Apoptosis|Tight junction|Gap junction|Pathogenic Escherichia coli infection
TANK	0.00044619	0.442	0.424	1	-0.534536	1.34136	0.423697	ENSG00000136560	10010	protein_coding	TRAF family member associated NFKB activator [Source:HGNC Symbol;Acc:HGNC:11562]	GO:0005737,GO:0046872,GO:0005829,GO:0005515,GO:0006508,GO:0006974,GO:0007249,GO:0004843,GO:0032991,GO:0071347,GO:0071356,GO:0016032,GO:0031625,GO:0007165,GO:0035666,GO:0043124,GO:0071479,GO:1903003,GO:0035800,GO:2000158	cytoplasm|metal ion binding|cytosol|protein binding|proteolysis|cellular response to DNA damage stimulus|I-kappaB kinase/NF-kappaB signaling|thiol-dependent ubiquitin-specific protease activity|protein-containing complex|cellular response to interleukin-1|cellular response to tumor necrosis factor|viral process|ubiquitin protein ligase binding|signal transduction|TRIF-dependent toll-like receptor…	path:hsa04621,path:hsa04622	NOD-like receptor signaling pathway|RIG-I-like receptor signaling pathway
MAST4	0.000489402	0.177	0.11	1	-2.42361	1.37747	0.462026	ENSG00000069020	375449	protein_coding	microtubule associated serine/threonine kinase family member 4 [Source:HGNC Symbol;Acc:HGNC:19037]	GO:0005737,GO:0046872,GO:0000166,GO:0004672,GO:0004674,GO:0005524,GO:0016301,GO:0016740,GO:0006468,GO:0016310,GO:0000287,GO:0035556,GO:0007010,GO:0018105,GO:0005515	cytoplasm|metal ion binding|nucleotide binding|protein kinase activity|protein serine/threonine kinase activity|ATP binding|kinase activity|transferase activity|protein phosphorylation|phosphorylation|magnesium ion binding|intracellular signal transduction|cytoskeleton organization|peptidyl-serine phosphorylation|protein binding
HIST1H4C	0.000520261	0.47	0.64	1	-0.0430848	0.738592	-0.43715	ENSG00000197061	8364	protein_coding	histone cluster 1 H4 family member c [Source:HGNC Symbol;Acc:HGNC:4787]	GO:0005634,GO:0003723,GO:0016020,GO:0003677,GO:0046982,GO:0006334,GO:0000786,GO:0005694,GO:0005515,GO:0006352,GO:0005576,GO:0005654,GO:0070062,GO:0044267,GO:0032991,GO:0000784,GO:0060964,GO:0034080,GO:0019904,GO:0045652,GO:0006335,GO:0006336,GO:0000228,GO:0000183,GO:0045814,GO:0051290,GO:0006303,GO:0045653,GO:0000788,GO:0016233,GO:0032200	nucleus|RNA binding|membrane|DNA binding|protein heterodimerization activity|nucleosome assembly|nucleosome|chromosome|protein binding|DNA-templated transcription, initiation|extracellular region|nucleoplasm|extracellular exosome|cellular protein metabolic process|protein-containing complex|nuclear chromosome, telomeric region|regulation of gene silencing by miRNA|CENP-A containing nucleosome ass…	path:hsa05034,path:hsa05203,path:hsa05322	Alcoholism|Viral carcinogenesis|Systemic lupus erythematosus
PIK3R1	0.00053124	0.475	0.41	1	-0.525697	1.3378	0.419862	ENSG00000145675	5295	protein_coding	phosphoinositide-3-kinase regulatory subunit 1 [Source:HGNC Symbol;Acc:HGNC:8979]	GO:0046326,GO:1903078,GO:0005634,GO:0005737,GO:0016020,GO:0015031,GO:0043066,GO:0007165,GO:0005515,GO:0038095,GO:0038096,GO:0050900,GO:0005886,GO:0050852,GO:0008134,GO:0036312,GO:0043560,GO:0046982,GO:0001678,GO:0001953,GO:0006468,GO:0006606,GO:0007162,GO:0008286,GO:0008625,GO:0008630,GO:0030183,GO:0030335,GO:0032760,GO:0032869,GO:0034644,GO:0034976,GO:0042307,GO:0045671,GO:0045944,GO:0046626,GO:…	positive regulation of glucose import|positive regulation of protein localization to plasma membrane|nucleus|cytoplasm|membrane|protein transport|negative regulation of apoptotic process|signal transduction|protein binding|Fc-epsilon receptor signaling pathway|Fc-gamma receptor signaling pathway involved in phagocytosis|leukocyte migration|plasma membrane|T cell receptor signaling pathway|transcr…	path:hsa01521,path:hsa01522,path:hsa01524,path:hsa04012,path:hsa04014,path:hsa04015,path:hsa04024,path:hsa04062,path:hsa04066,path:hsa04068,path:hsa04070,path:hsa04071,path:hsa04072,path:hsa04140,path:hsa04150,path:hsa04151,path:hsa04152,path:hsa04210,path:hsa04211,path:hsa04213,path:hsa04218,path:hsa04360,path:hsa04370,path:hsa04380,path:hsa04510,path:hsa04550,path:hsa04611,path:hsa04620,path:hs…	EGFR tyrosine kinase inhibitor resistance|Endocrine resistance|Platinum drug resistance|ErbB signaling pathway|Ras signaling pathway|Rap1 signaling pathway|cAMP signaling pathway|Chemokine signaling pathway|HIF-1 signaling pathway|FoxO signaling pathway|Phosphatidylinositol signaling system|Sphingolipid signaling pathway|Phospholipase D signaling pathway|Autophagy - animal|mTOR signaling pathway|…
TRIM22	0.000536452	0.315	0.281	1	-1.2572	1.29102	0.368507	ENSG00000132274	10346	protein_coding	tripartite motif containing 22 [Source:HGNC Symbol;Acc:HGNC:16379]	GO:0005634,GO:0005737,GO:0016607,GO:0005794,GO:0008270,GO:0046872,GO:0016740,GO:0005654,GO:0016567,GO:0016604,GO:1903507,GO:0051607,GO:0005515,GO:0005829,GO:0019901,GO:0010508,GO:0016032,GO:0043123,GO:0006955,GO:0051092,GO:0030674,GO:0003714,GO:0009615,GO:0051091,GO:0060333,GO:0006355,GO:0015030,GO:0032880,GO:0070206	nucleus|cytoplasm|nuclear speck|Golgi apparatus|zinc ion binding|metal ion binding|transferase activity|nucleoplasm|protein ubiquitination|nuclear body|negative regulation of nucleic acid-templated transcription|defense response to virus|protein binding|cytosol|protein kinase binding|positive regulation of autophagy|viral process|positive regulation of I-kappaB kinase/NF-kappaB signaling|immune r…
SERTAD1	0.000542186	0.431	0.412	1	-0.559049	1.38748	0.472466	ENSG00000197019	29950	protein_coding	SERTA domain containing 1 [Source:HGNC Symbol;Acc:HGNC:17932]	GO:0005515,GO:0005634,GO:0005737,GO:0030308,GO:0008284,GO:0000079,GO:0045893,GO:0045944	protein binding|nucleus|cytoplasm|negative regulation of cell growth|positive regulation of cell population proliferation|regulation of cyclin-dependent protein serine/threonine kinase activity|positive regulation of transcription, DNA-templated|positive regulation of transcription by RNA polymerase II
DUSP2	0.000571179	0.613	0.52	1	0.119747	1.30804	0.38741	ENSG00000158050	1844	protein_coding	dual specificity phosphatase 2 [Source:HGNC Symbol;Acc:HGNC:3068]	GO:0005634,GO:0016787,GO:0031965,GO:0004721,GO:0006470,GO:0004725,GO:0016311,GO:0035335,GO:0016791,GO:0008138,GO:0017017,GO:0005737,GO:0005515,GO:0000188,GO:0008330,GO:0051019	nucleus|hydrolase activity|nuclear membrane|phosphoprotein phosphatase activity|protein dephosphorylation|protein tyrosine phosphatase activity|dephosphorylation|peptidyl-tyrosine dephosphorylation|phosphatase activity|protein tyrosine/serine/threonine phosphatase activity|MAP kinase tyrosine/serine/threonine phosphatase activity|cytoplasm|protein binding|inactivation of MAPK activity|protein tyr…	path:hsa04010	MAPK signaling pathway
ZFC3H1	0.000573334	0.221	0.18	1	-1.86804	1.35915	0.442703	ENSG00000133858	196441	protein_coding	zinc finger C3H1-type containing [Source:HGNC Symbol;Acc:HGNC:28328]	GO:0003723,GO:0006396,GO:0005634,GO:0046872,GO:0005615,GO:0005515,GO:0000178	RNA binding|RNA processing|nucleus|metal ion binding|extracellular space|protein binding|exosome (RNase complex)
BTBD7	0.000626212	0.166	0.151	1	-2.13643	1.32302	0.403831	ENSG00000011114	55727	protein_coding	BTB domain containing 7 [Source:HGNC Symbol;Acc:HGNC:18269]	GO:0005634,GO:0007275,GO:0061138,GO:0060693,GO:0005515	nucleus|multicellular organism development|morphogenesis of a branching epithelium|regulation of branching involved in salivary gland morphogenesis|protein binding
MORC3	0.000665532	0.21	0.165	1	-2.04162	1.3048	0.383826	ENSG00000159256	23515	protein_coding	MORC family CW-type zinc finger 3 [Source:HGNC Symbol;Acc:HGNC:23572]	GO:0003723,GO:0005634,GO:0008270,GO:0046872,GO:0005654,GO:0016032,GO:0016605,GO:0016363,GO:0006468,GO:0018105,GO:0051457,GO:0050821,GO:0007569,GO:0009791,GO:0048147	RNA binding|nucleus|zinc ion binding|metal ion binding|nucleoplasm|viral process|PML body|nuclear matrix|protein phosphorylation|peptidyl-serine phosphorylation|maintenance of protein location in nucleus|protein stabilization|cell aging|post-embryonic development|negative regulation of fibroblast proliferation
HECTD4	0.000672155	0.127	0.058	1	-3.20663	1.30939	0.3889	ENSG00000173064	283450	protein_coding	HECT domain E3 ubiquitin protein ligase 4 [Source:HGNC Symbol;Acc:HGNC:26611]	GO:0016740,GO:0004842,GO:0016567	transferase activity|ubiquitin-protein transferase activity|protein ubiquitination
FAM126A	0.000693031	0.133	0.094	1	-2.74039	1.30634	0.385532	ENSG00000122591	84668	protein_coding	family with sequence similarity 126 member A [Source:HGNC Symbol;Acc:HGNC:24587]	GO:0005737,GO:0016020,GO:0005829,GO:0005886,GO:0005515,GO:0046854,GO:0072659,GO:0042552,GO:0043005	cytoplasm|membrane|cytosol|plasma membrane|protein binding|phosphatidylinositol phosphorylation|protein localization to plasma membrane|myelination|neuron projection
ARHGAP5	0.000759894	0.188	0.17	1	-2.0162	1.29275	0.370438	ENSG00000100852	394	protein_coding	Rho GTPase activating protein 5 [Source:HGNC Symbol;Acc:HGNC:675]	GO:0005737,GO:0016020,GO:0005783,GO:0005829,GO:0007165,GO:0003924,GO:0005525,GO:0005886,GO:0043547,GO:0005515,GO:0005096,GO:0051056,GO:0042169,GO:0007155,GO:0007266,GO:0030879	cytoplasm|membrane|endoplasmic reticulum|cytosol|signal transduction|GTPase activity|GTP binding|plasma membrane|positive regulation of GTPase activity|protein binding|GTPase activator activity|regulation of small GTPase mediated signal transduction|SH2 domain binding|cell adhesion|Rho protein signal transduction|mammary gland development	path:hsa04510,path:hsa04670	Focal adhesion|Leukocyte transendothelial migration
BAZ1A	0.000850729	0.481	0.434	1	-0.531472	1.36627	0.450245	ENSG00000198604	11177	protein_coding	bromodomain adjacent to zinc finger domain 1A [Source:HGNC Symbol;Acc:HGNC:960]	GO:0005634,GO:0046872,GO:0005515,GO:0006338,GO:0016573,GO:0006357,GO:0006261,GO:0008623,GO:0016590	nucleus|metal ion binding|protein binding|chromatin remodeling|histone acetylation|regulation of transcription by RNA polymerase II|DNA-dependent DNA replication|CHRAC|ACF complex
MT1X	0.000874621	0.133	0.266	1	-1.61155	0.594569	-0.750085	ENSG00000187193	4501	protein_coding	metallothionein 1X [Source:HGNC Symbol;Acc:HGNC:7405]	GO:0005634,GO:0005737,GO:0046872,GO:0008270,GO:0005515,GO:0048471,GO:0045926,GO:0006882,GO:0010273,GO:0036018,GO:0071276,GO:0071280,GO:0071294,GO:0010038	nucleus|cytoplasm|metal ion binding|zinc ion binding|protein binding|perinuclear region of cytoplasm|negative regulation of growth|cellular zinc ion homeostasis|detoxification of copper ion|cellular response to erythropoietin|cellular response to cadmium ion|cellular response to copper ion|cellular response to zinc ion|response to metal ion	path:hsa04978	Mineral absorption
NR4A1	0.000943904	0.431	0.388	1	-0.640003	1.37189	0.456168	ENSG00000123358	3164	protein_coding	nuclear receptor subfamily 4 group A member 1 [Source:HGNC Symbol;Acc:HGNC:7980]	GO:0005634,GO:0006355,GO:0003677,GO:0004879,GO:0030522,GO:0008270,GO:0005829,GO:0003700,GO:0031965,GO:0043565,GO:0046872,GO:0003707,GO:0043401,GO:0001228,GO:0008134,GO:0035259,GO:0042803,GO:0046982,GO:0006915,GO:0035914,GO:0043065,GO:0043154,GO:0045444,GO:0045786,GO:0045893,GO:0045944,GO:0061469,GO:0071310,GO:0071376,GO:0005667,GO:0044344,GO:0035924,GO:0005737,GO:0005739,GO:0005515,GO:0000977,GO:…	nucleus|regulation of transcription, DNA-templated|DNA binding|nuclear receptor activity|intracellular receptor signaling pathway|zinc ion binding|cytosol|DNA-binding transcription factor activity|nuclear membrane|sequence-specific DNA binding|metal ion binding|steroid hormone receptor activity|steroid hormone mediated signaling pathway|DNA-binding transcription activator activity, RNA polymerase…	path:hsa04010,path:hsa04151,path:hsa04925,path:hsa04927,path:hsa04934	MAPK signaling pathway|PI3K-Akt signaling pathway|Aldosterone synthesis and secretion|Cortisol synthesis and secretion|Cushing syndrome
TNFRSF4	0.00097226	0.249	0.192	1	-1.35426	1.63424	0.708621	ENSG00000186827	7293	protein_coding	TNF receptor superfamily member 4 [Source:HGNC Symbol;Acc:HGNC:11918]	GO:0043433,GO:0016020,GO:0016021,GO:0005515,GO:0046718,GO:0009897,GO:0005886,GO:0006954,GO:0033209,GO:0016032,GO:0009986,GO:0005887,GO:0006955,GO:0045892,GO:0001618,GO:0051024,GO:0030890,GO:0005031,GO:0042098,GO:0050710	negative regulation of DNA-binding transcription factor activity|membrane|integral component of membrane|protein binding|viral entry into host cell|external side of plasma membrane|plasma membrane|inflammatory response|tumor necrosis factor-mediated signaling pathway|viral process|cell surface|integral component of plasma membrane|immune response|negative regulation of transcription, DNA-template…	path:hsa04060	Cytokine-cytokine receptor interaction
EPM2AIP1	0.00103378	0.182	0.146	1	-2.13135	1.30907	0.388544	ENSG00000178567	9852	protein_coding	EPM2A interacting protein 1 [Source:HGNC Symbol;Acc:HGNC:19735]	GO:0005783,GO:0005515,GO:0042802,GO:0032868,GO:0045725,GO:2000467,GO:0005634,GO:0005737,GO:0098554	endoplasmic reticulum|protein binding|identical protein binding|response to insulin|positive regulation of glycogen biosynthetic process|positive regulation of glycogen (starch) synthase activity|nucleus|cytoplasm|cytoplasmic side of endoplasmic reticulum membrane
EPG5	0.00106949	0.144	0.103	1	-2.67754	1.30821	0.387589	ENSG00000152223	57724	protein_coding	ectopic P-granules autophagy protein 5 homolog [Source:HGNC Symbol;Acc:HGNC:29331]	GO:0006914,GO:0005737,GO:0048471,GO:0005764,GO:0005515,GO:0008333,GO:0097352,GO:1990786,GO:0034162,GO:0006862,GO:0032456	autophagy|cytoplasm|perinuclear region of cytoplasm|lysosome|protein binding|endosome to lysosome transport|autophagosome maturation|cellular response to dsDNA|toll-like receptor 9 signaling pathway|nucleotide transport|endocytic recycling
EFR3A	0.00113583	0.144	0.094	1	-2.67978	1.33044	0.411906	ENSG00000132294	23167	protein_coding	EFR3 homolog A [Source:HGNC Symbol;Acc:HGNC:28970]	GO:0005737,GO:0016020,GO:0005829,GO:0005886,GO:0072659,GO:0046854	cytoplasm|membrane|cytosol|plasma membrane|protein localization to plasma membrane|phosphatidylinositol phosphorylation
FNDC3A	0.00122734	0.177	0.125	1	-2.44284	1.28705	0.36407	ENSG00000102531	22862	protein_coding	fibronectin type III domain containing 3A [Source:HGNC Symbol;Acc:HGNC:20296]	GO:0003723,GO:0016020,GO:0016021,GO:0005794,GO:0000139,GO:0005515,GO:0007286,GO:0009566,GO:0060009,GO:0098609,GO:0001669,GO:0005829,GO:0012506,GO:0031410	RNA binding|membrane|integral component of membrane|Golgi apparatus|Golgi membrane|protein binding|spermatid development|fertilization|Sertoli cell development|cell-cell adhesion|acrosomal vesicle|cytosol|vesicle membrane|cytoplasmic vesicle
ID1	0.00140347	0.193	0.149	1	-2.02686	1.46793	0.553784	ENSG00000125968	3397	protein_coding	inhibitor of DNA binding 1, HLH protein [Source:HGNC Symbol;Acc:HGNC:5360]	GO:0007179,GO:0005634,GO:0005737,GO:0005794,GO:0005654,GO:0046983,GO:0005515,GO:0045892,GO:0048511,GO:0007275,GO:0003700,GO:0030182,GO:0000981,GO:0008134,GO:0051726,GO:0007623,GO:0120163,GO:0001525,GO:0001085,GO:0048514,GO:0008022,GO:0042803,GO:0043621,GO:0047485,GO:0070628,GO:0000122,GO:0001886,GO:0006351,GO:0007420,GO:0007507,GO:0010621,GO:0010628,GO:0010629,GO:0014070,GO:0030509,GO:0031648,GO:…	transforming growth factor beta receptor signaling pathway|nucleus|cytoplasm|Golgi apparatus|nucleoplasm|protein dimerization activity|protein binding|negative regulation of transcription, DNA-templated|rhythmic process|multicellular organism development|DNA-binding transcription factor activity|neuron differentiation|DNA-binding transcription factor activity, RNA polymerase II-specific|transcrip…	path:hsa04015,path:hsa04350,path:hsa04390,path:hsa04550	Rap1 signaling pathway|TGF-beta signaling pathway|Hippo signaling pathway|Signaling pathways regulating pluripotency of stem cells
BASP1	0.00140642	0.11	0.05	1	-3.2514	1.35365	0.436856	ENSG00000176788	10409	protein_coding	brain abundant membrane attached signal protein 1 [Source:HGNC Symbol;Acc:HGNC:957]	GO:0005886,GO:0005634,GO:0005737,GO:0016607,GO:0016020,GO:0030054,GO:0042995,GO:0005515,GO:0003714,GO:0030426,GO:0070062,GO:0008180,GO:0045892,GO:0021762,GO:0044212,GO:0019904,GO:0005856,GO:0031982,GO:0072112,GO:0060539,GO:0007356,GO:0008406,GO:0060231,GO:0060421,GO:0072075,GO:2001076	plasma membrane|nucleus|cytoplasm|nuclear speck|membrane|cell junction|cell projection|protein binding|transcription corepressor activity|growth cone|extracellular exosome|COP9 signalosome|negative regulation of transcription, DNA-templated|substantia nigra development|transcription regulatory region DNA binding|protein domain specific binding|cytoskeleton|vesicle|glomerular visceral epithelial c…
DGKE	0.00140804	0.155	0.098	1	-2.56912	1.31762	0.397932	ENSG00000153933	8526	protein_coding	diacylglycerol kinase epsilon [Source:HGNC Symbol;Acc:HGNC:2852]	GO:0005737,GO:0016020,GO:0016021,GO:0046872,GO:0005634,GO:0000166,GO:0005524,GO:0016301,GO:0016740,GO:0016310,GO:0005829,GO:0035556,GO:0007165,GO:0003951,GO:0004143,GO:0007205,GO:0005886,GO:0050804,GO:0098978,GO:0030168,GO:0046339,GO:0046486,GO:0046834,GO:0008654	cytoplasm|membrane|integral component of membrane|metal ion binding|nucleus|nucleotide binding|ATP binding|kinase activity|transferase activity|phosphorylation|cytosol|intracellular signal transduction|signal transduction|NAD+ kinase activity|diacylglycerol kinase activity|protein kinase C-activating G protein-coupled receptor signaling pathway|plasma membrane|modulation of chemical synaptic tran…	path:hsa00561,path:hsa00564,path:hsa04070,path:hsa04072,path:hsa05231	Glycerolipid metabolism|Glycerophospholipid metabolism|Phosphatidylinositol signaling system|Phospholipase D signaling pathway|Choline metabolism in cancer
NFKBID	0.00143556	0.138	0.074	1	-2.86921	1.30908	0.388557	ENSG00000167604	84807	protein_coding	NFKB inhibitor delta [Source:HGNC Symbol;Acc:HGNC:15671]	GO:0005515,GO:0005634,GO:0006954,GO:0050852,GO:0051059,GO:0032088,GO:0033085,GO:0043124,GO:0070245,GO:2000321	protein binding|nucleus|inflammatory response|T cell receptor signaling pathway|NF-kappaB binding|negative regulation of NF-kappaB transcription factor activity|negative regulation of T cell differentiation in thymus|negative regulation of I-kappaB kinase/NF-kappaB signaling|positive regulation of thymocyte apoptotic process|positive regulation of T-helper 17 cell differentiation
WHRN	0.001451	0.122	0.062	1	-3.14541	1.29214	0.369763	ENSG00000095397	25861	protein_coding	whirlin [Source:HGNC Symbol;Acc:HGNC:16361]	GO:0005737,GO:0007605,GO:0042995,GO:0030054,GO:0045202,GO:0050953,GO:0005886,GO:0005515,GO:0030426,GO:0001895,GO:0001917,GO:0032420,GO:0060122,GO:0032426,GO:0032391,GO:0045184,GO:0043025,GO:0002141,GO:0002142,GO:1990075,GO:1990696,GO:0050910,GO:0060088,GO:0042803,GO:0046982,GO:0010628,GO:0021694,GO:1990227,GO:0005884,GO:0005929,GO:0032421,GO:0036064	cytoplasm|sensory perception of sound|cell projection|cell junction|synapse|sensory perception of light stimulus|plasma membrane|protein binding|growth cone|retina homeostasis|photoreceptor inner segment|stereocilium|inner ear receptor cell stereocilium organization|stereocilium tip|photoreceptor connecting cilium|establishment of protein localization|neuronal cell body|stereocilia ankle link|ste…
TET2	0.00169667	0.149	0.094	1	-2.65188	1.29727	0.37548	ENSG00000168769	54790	protein_coding	tet methylcytosine dioxygenase 2 [Source:HGNC Symbol;Acc:HGNC:25941]	GO:0046872,GO:0016491,GO:0055114,GO:0008270,GO:0003677,GO:0006325,GO:0005515,GO:0007049,GO:0051213,GO:0070579,GO:0006211,GO:0080111,GO:0005634,GO:0070989,GO:0045944,GO:0005506,GO:0006493,GO:0080182,GO:0008198,GO:0030099,GO:0014070	metal ion binding|oxidoreductase activity|oxidation-reduction process|zinc ion binding|DNA binding|chromatin organization|protein binding|cell cycle|dioxygenase activity|methylcytosine dioxygenase activity|5-methylcytosine catabolic process|DNA demethylation|nucleus|oxidative demethylation|positive regulation of transcription by RNA polymerase II|iron ion binding|protein O-linked glycosylation|hi…
SKI	0.00183136	0.298	0.233	1	-1.47689	1.30075	0.379341	ENSG00000157933	6497	protein_coding	SKI proto-oncogene [Source:HGNC Symbol;Acc:HGNC:10896]	GO:0007179,GO:0045944,GO:0005737,GO:0048147,GO:0005634,GO:0005654,GO:0008270,GO:0006351,GO:0005515,GO:0016604,GO:0046332,GO:0000122,GO:0000981,GO:0003714,GO:0005667,GO:0019901,GO:0008285,GO:0031625,GO:0032991,GO:0030514,GO:0016605,GO:0019904,GO:0030509,GO:0070491,GO:0060395,GO:0001843,GO:0030177,GO:0005813,GO:0022011,GO:0030512,GO:0017053,GO:0045668,GO:0043388,GO:0060349,GO:0032926,GO:0009948,GO:…	transforming growth factor beta receptor signaling pathway|positive regulation of transcription by RNA polymerase II|cytoplasm|negative regulation of fibroblast proliferation|nucleus|nucleoplasm|zinc ion binding|transcription, DNA-templated|protein binding|nuclear body|SMAD binding|negative regulation of transcription by RNA polymerase II|DNA-binding transcription factor activity, RNA polymerase …
ERBIN	0.00184748	0.293	0.249	1	-1.40561	1.32144	0.402109	ENSG00000112851	55914	protein_coding	erbb2 interacting protein [Source:HGNC Symbol;Acc:HGNC:15842]	GO:0005634,GO:0005737,GO:0016607,GO:0016020,GO:0007165,GO:0007155,GO:0005886,GO:0030054,GO:0005515,GO:0007229,GO:0005200,GO:0071356,GO:0005176,GO:0016323,GO:0032496,GO:0032088,GO:0031965,GO:0005102,GO:0009925,GO:0007173,GO:0038128,GO:0045104,GO:0005604,GO:0030056,GO:0045197,GO:0032495,GO:0045175,GO:0070433,GO:0006605,GO:0071638,GO:0099072,GO:0098794,GO:0098978	nucleus|cytoplasm|nuclear speck|membrane|signal transduction|cell adhesion|plasma membrane|cell junction|protein binding|integrin-mediated signaling pathway|structural constituent of cytoskeleton|cellular response to tumor necrosis factor|ErbB-2 class receptor binding|basolateral plasma membrane|response to lipopolysaccharide|negative regulation of NF-kappaB transcription factor activity|nuclear …	path:hsa04621	NOD-like receptor signaling pathway
KMT2C	0.00190889	0.315	0.245	1	-1.39567	1.31666	0.396885	ENSG00000055609	58508	protein_coding	lysine methyltransferase 2C [Source:HGNC Symbol;Acc:HGNC:13726]	GO:0005634,GO:0046872,GO:0051568,GO:0044666,GO:0042800,GO:0005515,GO:0006355,GO:0003723,GO:0016740,GO:0008168,GO:0032259,GO:0003677,GO:0016746,GO:0006325,GO:0018024,GO:0034968,GO:0042393,GO:0045944,GO:0003713,GO:0005654,GO:0035097,GO:0045652	nucleus|metal ion binding|histone H3-K4 methylation|MLL3/4 complex|histone methyltransferase activity (H3-K4 specific)|protein binding|regulation of transcription, DNA-templated|RNA binding|transferase activity|methyltransferase activity|methylation|DNA binding|transferase activity, transferring acyl groups|chromatin organization|histone-lysine N-methyltransferase activity|histone lysine methylat…	path:hsa00310	Lysine degradation
DUSP6	0.00197062	0.149	0.098	1	-2.57034	1.41615	0.501978	ENSG00000139318	1848	protein_coding	dual specificity phosphatase 6 [Source:HGNC Symbol;Acc:HGNC:3072]	GO:0005737,GO:0016787,GO:0004721,GO:0006470,GO:0016311,GO:0035335,GO:0016791,GO:0008138,GO:0017017,GO:0000188,GO:0004725,GO:0001933,GO:0010033,GO:0010942,GO:0014070,GO:0030154,GO:0042493,GO:0060420,GO:0070373,GO:0070848,GO:0005829,GO:0005654,GO:0000165,GO:0043065,GO:0000187,GO:0051409	cytoplasm|hydrolase activity|phosphoprotein phosphatase activity|protein dephosphorylation|dephosphorylation|peptidyl-tyrosine dephosphorylation|phosphatase activity|protein tyrosine/serine/threonine phosphatase activity|MAP kinase tyrosine/serine/threonine phosphatase activity|inactivation of MAPK activity|protein tyrosine phosphatase activity|negative regulation of protein phosphorylation|respo…	path:hsa04010,path:hsa05202,path:hsa05221	MAPK signaling pathway|Transcriptional misregulation in cancer|Acute myeloid leukemia
SLC12A6	0.00207665	0.122	0.074	1	-2.92033	1.33391	0.415665	ENSG00000140199	9990	protein_coding	solute carrier family 12 member 6 [Source:HGNC Symbol;Acc:HGNC:10914]	GO:0016020,GO:0016021,GO:0022857,GO:0055085,GO:0005887,GO:0006811,GO:0015293,GO:0006813,GO:0005886,GO:0015377,GO:0015379,GO:0071477,GO:1902476,GO:0007268,GO:0006884,GO:0055064,GO:0055075,GO:1990573,GO:0016323,GO:0001525,GO:0005215,GO:0071805	membrane|integral component of membrane|transmembrane transporter activity|transmembrane transport|integral component of plasma membrane|ion transport|symporter activity|potassium ion transport|plasma membrane|cation:chloride symporter activity|potassium:chloride symporter activity|cellular hypotonic salinity response|chloride transmembrane transport|chemical synaptic transmission|cell volume hom…
INTS6L	0.00212551	0.133	0.082	1	-2.87908	1.30662	0.385839	ENSG00000165359	203522	protein_coding	integrator complex subunit 6 like [Source:HGNC Symbol;Acc:HGNC:27334]	GO:0034472,GO:0032039	snRNA 3'-end processing|integrator complex
AFTPH	0.00257541	0.171	0.12	1	-2.39597	1.32519	0.406196	ENSG00000119844	54812	protein_coding	aftiphilin [Source:HGNC Symbol;Acc:HGNC:25951]	GO:0005737,GO:0015031,GO:0005794,GO:0043231,GO:0005634,GO:0005829,GO:0046907,GO:0030276,GO:0032588,GO:0030121	cytoplasm|protein transport|Golgi apparatus|intracellular membrane-bounded organelle|nucleus|cytosol|intracellular transport|clathrin binding|trans-Golgi network membrane|AP-1 adaptor complex
SPG7	0.00274033	0.193	0.151	1	-2.15407	1.30973	0.389268	ENSG00000197912	6687	protein_coding	SPG7 matrix AAA peptidase subunit, paraplegin [Source:HGNC Symbol;Acc:HGNC:11237]	GO:0016020,GO:0016021,GO:0008270,GO:0005524,GO:0006508,GO:0004222,GO:0046872,GO:0000166,GO:0016787,GO:0005743,GO:0005739,GO:1904115,GO:0005515,GO:0008233,GO:0008237,GO:0007399,GO:0051082,GO:0006851,GO:0046902,GO:0007005,GO:0005757,GO:1902686,GO:0008089,GO:0005745	membrane|integral component of membrane|zinc ion binding|ATP binding|proteolysis|metalloendopeptidase activity|metal ion binding|nucleotide binding|hydrolase activity|mitochondrial inner membrane|mitochondrion|axon cytoplasm|protein binding|peptidase activity|metallopeptidase activity|nervous system development|unfolded protein binding|mitochondrial calcium ion transmembrane transport|regulation …
AREG	0.00318915	0.116	0.23	1	-2.03657	0.66534	-0.587837	ENSG00000109321	374	protein_coding	amphiregulin [Source:HGNC Symbol;Acc:HGNC:651]	GO:0005615,GO:0008284,GO:0016020,GO:0016021,GO:0008083,GO:0005515,GO:0005125,GO:0005576,GO:0000139,GO:0005789,GO:0000165,GO:0009986,GO:0007267,GO:0061024,GO:0051897,GO:0006888,GO:0048208,GO:0012507,GO:0033116,GO:0005154,GO:0007165,GO:0007173,GO:0042059,GO:0030665,GO:0007186,GO:0010838,GO:0014009,GO:0014070,GO:0031175,GO:0032355,GO:0042327,GO:0042542,GO:0043434,GO:0045668,GO:0050731,GO:0051384,GO:…	extracellular space|positive regulation of cell population proliferation|membrane|integral component of membrane|growth factor activity|protein binding|cytokine activity|extracellular region|Golgi membrane|endoplasmic reticulum membrane|MAPK cascade|cell surface|cell-cell signaling|membrane organization|positive regulation of protein kinase B signaling|endoplasmic reticulum to Golgi vesicle-media…	path:hsa04010,path:hsa04012,path:hsa04151,path:hsa04390,path:hsa05210	MAPK signaling pathway|ErbB signaling pathway|PI3K-Akt signaling pathway|Hippo signaling pathway|Colorectal cancer
NPIPB5	0.00332064	0.144	0.098	1	-2.62914	1.32413	0.405043	ENSG00000243716	100132247	protein_coding	nuclear pore complex interacting protein family member B5 [Source:HGNC Symbol;Acc:HGNC:37233]	GO:0005654,GO:0016020,GO:0016021	nucleoplasm|membrane|integral component of membrane
YPEL2	0.0037563	0.21	0.144	1	-2.07859	1.29039	0.367806	ENSG00000175155	388403	protein_coding	yippee like 2 [Source:HGNC Symbol;Acc:HGNC:18326]	GO:0005634,GO:0046872,GO:0005730	nucleus|metal ion binding|nucleolus
ID3	0.00396102	0.293	0.225	1	-1.36756	1.33861	0.420734	ENSG00000117318	3399	protein_coding	inhibitor of DNA binding 3, HLH protein [Source:HGNC Symbol;Acc:HGNC:5362]	GO:0005634,GO:0005737,GO:0046983,GO:0005515,GO:0045892,GO:0048511,GO:0003700,GO:0030182,GO:0007517,GO:0000981,GO:0008134,GO:0051726,GO:0007623,GO:0007275,GO:0003714,GO:0001085,GO:0043392,GO:0043433,GO:0045665,GO:0019904,GO:1901707,GO:0000122,GO:0001656,GO:0006275,GO:0006351,GO:0007417,GO:0007507,GO:0009611,GO:0010629,GO:0030855,GO:0030903,GO:0042476,GO:0043065,GO:0045662,GO:0045668,GO:0072750	nucleus|cytoplasm|protein dimerization activity|protein binding|negative regulation of transcription, DNA-templated|rhythmic process|DNA-binding transcription factor activity|neuron differentiation|muscle organ development|DNA-binding transcription factor activity, RNA polymerase II-specific|transcription factor binding|regulation of cell cycle|circadian rhythm|multicellular organism development|…	path:hsa04350,path:hsa04550	TGF-beta signaling pathway|Signaling pathways regulating pluripotency of stem cells
HDAC7	0.0047102	0.182	0.108	1	-2.4346	1.2935	0.371276	ENSG00000061273	51564	protein_coding	histone deacetylase 7 [Source:HGNC Symbol;Acc:HGNC:14067]	GO:0090050,GO:0005634,GO:0005737,GO:0046872,GO:0005829,GO:0016787,GO:0006325,GO:0005515,GO:0004407,GO:0016575,GO:0032041,GO:0070932,GO:0005654,GO:0019901,GO:0000118,GO:0071889,GO:0005080,GO:1901223,GO:0045668,GO:0033613,GO:0032703,GO:0070491,GO:0003682,GO:0003714,GO:0000122,GO:0001570,GO:0007043,GO:0045892	positive regulation of cell migration involved in sprouting angiogenesis|nucleus|cytoplasm|metal ion binding|cytosol|hydrolase activity|chromatin organization|protein binding|histone deacetylase activity|histone deacetylation|NAD-dependent histone deacetylase activity (H3-K14 specific)|histone H3 deacetylation|nucleoplasm|protein kinase binding|histone deacetylase complex|14-3-3 protein binding|p…	path:hsa05034,path:hsa05165,path:hsa05203	Alcoholism|Human papillomavirus infection|Viral carcinogenesis
SOX4	0.00629345	0.166	0.089	1	-2.52511	1.30191	0.380629	ENSG00000124766	6659	protein_coding	SRY-box transcription factor 4 [Source:HGNC Symbol;Acc:HGNC:11200]	GO:0008284,GO:0043065,GO:0050821,GO:0005737,GO:0060412,GO:0005634,GO:0090263,GO:0045893,GO:0005654,GO:0005739,GO:0003677,GO:0003700,GO:0005515,GO:0003713,GO:0045727,GO:0000981,GO:0006355,GO:0030154,GO:0044798,GO:0045944,GO:0000790,GO:0001501,GO:0008285,GO:0031647,GO:0000976,GO:0021510,GO:0000978,GO:0031397,GO:0007507,GO:0001228,GO:0042593,GO:0003183,GO:0060548,GO:0042769,GO:0032024,GO:0048485,GO:…	positive regulation of cell population proliferation|positive regulation of apoptotic process|protein stabilization|cytoplasm|ventricular septum morphogenesis|nucleus|positive regulation of canonical Wnt signaling pathway|positive regulation of transcription, DNA-templated|nucleoplasm|mitochondrion|DNA binding|DNA-binding transcription factor activity|protein binding|transcription coactivator act…	path:hsa05206	MicroRNAs in cancer
GK	0.00703362	0.116	0.062	1	-2.86936	1.50076	0.585689	ENSG00000198814	2710	protein_coding	glycerol kinase [Source:HGNC Symbol;Acc:HGNC:4289]	GO:0005737,GO:0016020,GO:0000166,GO:0005524,GO:0016301,GO:0016740,GO:0016310,GO:0005739,GO:0016773,GO:0005975,GO:0005515,GO:0006072,GO:0005741,GO:0004370,GO:0005829,GO:0070062,GO:0019432,GO:0006641,GO:0006071,GO:0019563,GO:0046167	cytoplasm|membrane|nucleotide binding|ATP binding|kinase activity|transferase activity|phosphorylation|mitochondrion|phosphotransferase activity, alcohol group as acceptor|carbohydrate metabolic process|protein binding|glycerol-3-phosphate metabolic process|mitochondrial outer membrane|glycerol kinase activity|cytosol|extracellular exosome|triglyceride biosynthetic process|triglyceride metabolic …	path:hsa00561,path:hsa03320	Glycerolipid metabolism|PPAR signaling pathway
PDE4A	0.00725203	0.149	0.146	1	-2.3327	1.30841	0.387817	ENSG00000065989	5141	protein_coding	phosphodiesterase 4A [Source:HGNC Symbol;Acc:HGNC:8780]	GO:0007165,GO:0004114,GO:0008081,GO:0005737,GO:0016020,GO:0046872,GO:0005654,GO:0016787,GO:0005886,GO:0042995,GO:0048471,GO:0005829,GO:0005515,GO:0032587,GO:0007186,GO:0004115,GO:0006198,GO:0030552,GO:0007608,GO:0010738,GO:0035690,GO:0043949	signal transduction|3',5'-cyclic-nucleotide phosphodiesterase activity|phosphoric diester hydrolase activity|cytoplasm|membrane|metal ion binding|nucleoplasm|hydrolase activity|plasma membrane|cell projection|perinuclear region of cytoplasm|cytosol|protein binding|ruffle membrane|G protein-coupled receptor signaling pathway|3',5'-cyclic-AMP phosphodiesterase activity|cAMP catabolic process|cAMP b…	path:hsa00230,path:hsa04024,path:hsa04928,path:hsa05032	Purine metabolism|cAMP signaling pathway|Parathyroid hormone synthesis, secretion and action|Morphine addiction
HSPA1B	0.00933314	0.878	0.856	1	1.31945	1.30162	0.380313	ENSG00000204388	3304	protein_coding	heat shock protein family A (Hsp70) member 1B [Source:HGNC Symbol;Acc:HGNC:5233]	GO:0010628,GO:0048471,GO:0003723,GO:0005634,GO:0005737,GO:0016607,GO:0000166,GO:0005524,GO:0043066,GO:0005783,GO:0005739,GO:0005829,GO:0005856,GO:0005515,GO:0046718,GO:0005925,GO:0005813,GO:0005815,GO:0005576,GO:0051082,GO:0042026,GO:0016887,GO:0005886,GO:0016192,GO:0034605,GO:0031625,GO:0005654,GO:0070062,GO:0050821,GO:0005814,GO:0008285,GO:0072562,GO:0032991,GO:1900034,GO:0043312,GO:1990904,GO:…	positive regulation of gene expression|perinuclear region of cytoplasm|RNA binding|nucleus|cytoplasm|nuclear speck|nucleotide binding|ATP binding|negative regulation of apoptotic process|endoplasmic reticulum|mitochondrion|cytosol|cytoskeleton|protein binding|viral entry into host cell|focal adhesion|centrosome|microtubule organizing center|extracellular region|unfolded protein binding|protein re…	path:hsa03040,path:hsa04010,path:hsa04141,path:hsa04144,path:hsa04213,path:hsa04612,path:hsa04915,path:hsa05134,path:hsa05145,path:hsa05162,path:hsa05164	Spliceosome|MAPK signaling pathway|Protein processing in endoplasmic reticulum|Endocytosis|Longevity regulating pathway - multiple species|Antigen processing and presentation|Estrogen signaling pathway|Legionellosis|Toxoplasmosis|Measles|Influenza A
GADD45B	0.0094192	0.652	0.624	1	0.347689	1.3844	0.469265	ENSG00000099860	4616	protein_coding	growth arrest and DNA damage inducible beta [Source:HGNC Symbol;Acc:HGNC:4096]	GO:0005634,GO:0005737,GO:0005515,GO:0006915,GO:0007275,GO:0030154,GO:0051726,GO:0043065,GO:0046330,GO:1900745,GO:0000185,GO:0000186,GO:0006469	nucleus|cytoplasm|protein binding|apoptotic process|multicellular organism development|cell differentiation|regulation of cell cycle|positive regulation of apoptotic process|positive regulation of JNK cascade|positive regulation of p38MAPK cascade|activation of MAPKKK activity|activation of MAPKK activity|negative regulation of protein kinase activity	path:hsa04010,path:hsa04064,path:hsa04068,path:hsa04110,path:hsa04115,path:hsa04210,path:hsa04218,path:hsa05169,path:hsa05200,path:hsa05202,path:hsa05210,path:hsa05212,path:hsa05213,path:hsa05214,path:hsa05216,path:hsa05217,path:hsa05218,path:hsa05220,path:hsa05222,path:hsa05223,path:hsa05224,path:hsa05225,path:hsa05226	MAPK signaling pathway|NF-kappa B signaling pathway|FoxO signaling pathway|Cell cycle|p53 signaling pathway|Apoptosis|Cellular senescence|Epstein-Barr virus infection|Pathways in cancer|Transcriptional misregulation in cancer|Colorectal cancer|Pancreatic cancer|Endometrial cancer|Glioma|Thyroid cancer|Basal cell carcinoma|Melanoma|Chronic myeloid leukemia|Small cell lung cancer|Non-small cell lun…
ARRDC3	0.00988509	0.26	0.24	1	-1.49621	1.29354	0.371322	ENSG00000113369	57561	protein_coding	arrestin domain containing 3 [Source:HGNC Symbol;Acc:HGNC:29263]	GO:0005737,GO:0016020,GO:0005886,GO:0005515,GO:0005764,GO:0005768,GO:0005769,GO:0120163,GO:0051443,GO:0031699,GO:0001659,GO:0031651,GO:0043588,GO:0060613,GO:0071878,GO:0090327	cytoplasm|membrane|plasma membrane|protein binding|lysosome|endosome|early endosome|negative regulation of cold-induced thermogenesis|positive regulation of ubiquitin-protein transferase activity|beta-3 adrenergic receptor binding|temperature homeostasis|negative regulation of heat generation|skin development|fat pad development|negative regulation of adenylate cyclase-activating adrenergic recep…
CLEC2B	0.0102389	0.552	0.681	1	0.353529	0.762619	-0.390966	ENSG00000110852	9976	protein_coding	C-type lectin domain family 2 member B [Source:HGNC Symbol;Acc:HGNC:2053]	GO:0016020,GO:0016021,GO:0030246,GO:0050776,GO:0005886,GO:0042802,GO:0005887	membrane|integral component of membrane|carbohydrate binding|regulation of immune response|plasma membrane|identical protein binding|integral component of plasma membrane	path:hsa05167	Kaposi sarcoma-associated herpesvirus infection
DIAPH1	0.0112725	0.398	0.343	1	-0.90243	1.30689	0.386134	ENSG00000131504	1729	protein_coding	diaphanous related formin 1 [Source:HGNC Symbol;Acc:HGNC:2876]	GO:0003723,GO:0005634,GO:0005737,GO:0016020,GO:0003779,GO:0007015,GO:0005886,GO:0030036,GO:0005856,GO:0042995,GO:0005515,GO:0030041,GO:0005815,GO:0005819,GO:0016043,GO:0017048,GO:0005829,GO:0032587,GO:0007010,GO:0007605,GO:0043312,GO:0008360,GO:0044325,GO:0030667,GO:0005102,GO:2000145,GO:0101003,GO:0051493,GO:0030335,GO:0032886,GO:0035372,GO:0051279,GO:0071420,GO:0072686	RNA binding|nucleus|cytoplasm|membrane|actin binding|actin filament organization|plasma membrane|actin cytoskeleton organization|cytoskeleton|cell projection|protein binding|actin filament polymerization|microtubule organizing center|spindle|cellular component organization|Rho GTPase binding|cytosol|ruffle membrane|cytoskeleton organization|sensory perception of sound|neutrophil degranulation|reg…	path:hsa04510,path:hsa04810,path:hsa04933,path:hsa05131	Focal adhesion|Regulation of actin cytoskeleton|AGE-RAGE signaling pathway in diabetic complications|Shigellosis
RBM6	0.014298	0.249	0.197	1	-1.78421	1.28827	0.36544	ENSG00000004534	10180	protein_coding	RNA binding motif protein 6 [Source:HGNC Symbol;Acc:HGNC:9903]	GO:0003676,GO:0003723,GO:0005634,GO:0005515,GO:0003677,GO:0006396	nucleic acid binding|RNA binding|nucleus|protein binding|DNA binding|RNA processing
TNF	0.0154183	0.276	0.211	1	-1.24271	1.35828	0.44178	ENSG00000232810	7124	protein_coding	tumor necrosis factor [Source:HGNC Symbol;Acc:HGNC:11892]	GO:0005615,GO:0010629,GO:0010628,GO:0043525,GO:0045599,GO:0051091,GO:0070374,GO:0001774,GO:0045944,GO:0001934,GO:0050729,GO:0051897,GO:0060252,GO:0150078,GO:0051966,GO:1900222,GO:1902004,GO:1904996,GO:1904999,GO:2000778,GO:0045893,GO:0045598,GO:0016020,GO:0016021,GO:0005886,GO:0005515,GO:0005576,GO:0006955,GO:0005125,GO:0006954,GO:0005164,GO:0042802,GO:0009986,GO:0000122,GO:0033209,GO:0043065,GO:…	extracellular space|negative regulation of gene expression|positive regulation of gene expression|positive regulation of neuron apoptotic process|negative regulation of fat cell differentiation|positive regulation of DNA-binding transcription factor activity|positive regulation of ERK1 and ERK2 cascade|microglial cell activation|positive regulation of transcription by RNA polymerase II|positive r…	path:hsa01523,path:hsa04010,path:hsa04060,path:hsa04064,path:hsa04071,path:hsa04150,path:hsa04210,path:hsa04217,path:hsa04350,path:hsa04380,path:hsa04612,path:hsa04620,path:hsa04621,path:hsa04622,path:hsa04625,path:hsa04640,path:hsa04650,path:hsa04657,path:hsa04660,path:hsa04664,path:hsa04668,path:hsa04920,path:hsa04930,path:hsa04931,path:hsa04932,path:hsa04933,path:hsa04940,path:hsa05010,path:hs…	Antifolate resistance|MAPK signaling pathway|Cytokine-cytokine receptor interaction|NF-kappa B signaling pathway|Sphingolipid signaling pathway|mTOR signaling pathway|Apoptosis|Necroptosis|TGF-beta signaling pathway|Osteoclast differentiation|Antigen processing and presentation|Toll-like receptor signaling pathway|NOD-like receptor signaling pathway|RIG-I-like receptor signaling pathway|C-type le…
ISG20L2	0.0164573	0.177	0.12	1	-2.34978	1.29432	0.372197	ENSG00000143319	81875	protein_coding	interferon stimulated exonuclease gene 20 like 2 [Source:HGNC Symbol;Acc:HGNC:25745]	GO:0003676,GO:0003723,GO:0005634,GO:0016787,GO:0090305,GO:0005515,GO:0004527,GO:0004518,GO:0090503,GO:0042254,GO:0005730,GO:0005654,GO:0000175,GO:0006364	nucleic acid binding|RNA binding|nucleus|hydrolase activity|nucleic acid phosphodiester bond hydrolysis|protein binding|exonuclease activity|nuclease activity|RNA phosphodiester bond hydrolysis, exonucleolytic|ribosome biogenesis|nucleolus|nucleoplasm|3'-5'-exoribonuclease activity|rRNA processing
POU2F2	0.0475226	0.221	0.168	1	-1.767	1.43421	0.520256	ENSG00000028277	5452	protein_coding	POU class 2 homeobox 2 [Source:HGNC Symbol;Acc:HGNC:9213]	GO:0005634,GO:0005737,GO:0043231,GO:0005654,GO:0006355,GO:0003677,GO:0003700,GO:0043565,GO:0000981,GO:0000790,GO:0006366,GO:0042795,GO:0006959,GO:0000978,GO:0001228,GO:0019904,GO:0002335,GO:0002380,GO:0045893,GO:0045944,GO:0048305,GO:0048469	nucleus|cytoplasm|intracellular membrane-bounded organelle|nucleoplasm|regulation of transcription, DNA-templated|DNA binding|DNA-binding transcription factor activity|sequence-specific DNA binding|DNA-binding transcription factor activity, RNA polymerase II-specific|nuclear chromatin|transcription by RNA polymerase II|snRNA transcription by RNA polymerase II|humoral immune response|RNA polymeras…
FTH1	0.088798	0.939	0.964	1	1.53473	0.713308	-0.487402	ENSG00000167996	2495	protein_coding	ferritin heavy chain 1 [Source:HGNC Symbol;Acc:HGNC:3976]	GO:0005623,GO:0046872,GO:0006879,GO:0008199,GO:0006826,GO:0005634,GO:0016491,GO:0055114,GO:0005515,GO:0006955,GO:0005576,GO:0005737,GO:0005829,GO:0070062,GO:0008285,GO:0043312,GO:1904813,GO:1904724,GO:0005506,GO:0004322,GO:0042802,GO:0048147,GO:0008198,GO:0006880,GO:0008043,GO:0044754,GO:0016020,GO:0016021	cell|metal ion binding|cellular iron ion homeostasis|ferric iron binding|iron ion transport|nucleus|oxidoreductase activity|oxidation-reduction process|protein binding|immune response|extracellular region|cytoplasm|cytosol|extracellular exosome|negative regulation of cell population proliferation|neutrophil degranulation|ficolin-1-rich granule lumen|tertiary granule lumen|iron ion binding|ferroxi…	path:hsa04216,path:hsa04217,path:hsa04978	Ferroptosis|Necroptosis|Mineral absorption
CCL4	0.094994	0.16	0.125	1	-1.70259	1.66187	0.73281	ENSG00000275302	6351	protein_coding	C-C motif chemokine ligand 4 [Source:HGNC Symbol;Acc:HGNC:10630]	GO:0005576,GO:0005615,GO:0005515,GO:0007186,GO:0006955,GO:0005125,GO:0006954,GO:0008009,GO:0006935,GO:0042802,GO:0048020,GO:0002548,GO:0030593,GO:0043547,GO:0048247,GO:0070098,GO:0070374,GO:0071346,GO:0071347,GO:0071356,GO:0051928,GO:0007165,GO:0007267,GO:0007155,GO:0019221,GO:0009615,GO:0009636,GO:0043922,GO:0031726,GO:0031730,GO:0050850,GO:2000503,GO:0007163	extracellular region|extracellular space|protein binding|G protein-coupled receptor signaling pathway|immune response|cytokine activity|inflammatory response|chemokine activity|chemotaxis|identical protein binding|CCR chemokine receptor binding|monocyte chemotaxis|neutrophil chemotaxis|positive regulation of GTPase activity|lymphocyte chemotaxis|chemokine-mediated signaling pathway|positive regul…	path:hsa04060,path:hsa04062,path:hsa04064,path:hsa04620,path:hsa04623,path:hsa05132,path:hsa05163	Cytokine-cytokine receptor interaction|Chemokine signaling pathway|NF-kappa B signaling pathway|Toll-like receptor signaling pathway|Cytosolic DNA-sensing pathway|Salmonella infection|Human cytomegalovirus infection
IFNG	0.107344	0.177	0.115	1	-1.91331	1.53025	0.61377	ENSG00000111537	3458	protein_coding	interferon gamma [Source:HGNC Symbol;Acc:HGNC:5438]	GO:0010629,GO:0008284,GO:0042531,GO:0001774,GO:0050766,GO:0010628,GO:1900222,GO:1902004,GO:0030857,GO:1904469,GO:0048662,GO:1904440,GO:0005576,GO:0005615,GO:0005515,GO:0006955,GO:0005125,GO:0051607,GO:0010508,GO:0040008,GO:0035722,GO:0032834,GO:0032700,GO:0007166,GO:0000122,GO:0006915,GO:1903543,GO:0060333,GO:0060334,GO:0045672,GO:0097191,GO:0002250,GO:0045429,GO:0006959,GO:0051044,GO:0042535,GO:…	negative regulation of gene expression|positive regulation of cell population proliferation|positive regulation of tyrosine phosphorylation of STAT protein|microglial cell activation|positive regulation of phagocytosis|positive regulation of gene expression|negative regulation of amyloid-beta clearance|positive regulation of amyloid-beta formation|negative regulation of epithelial cell differenti…	path:hsa03050,path:hsa04060,path:hsa04066,path:hsa04217,path:hsa04350,path:hsa04380,path:hsa04612,path:hsa04630,path:hsa04650,path:hsa04657,path:hsa04658,path:hsa04659,path:hsa04660,path:hsa04940,path:hsa05132,path:hsa05140,path:hsa05142,path:hsa05143,path:hsa05144,path:hsa05145,path:hsa05146,path:hsa05152,path:hsa05162,path:hsa05164,path:hsa05168,path:hsa05200,path:hsa05321,path:hsa05322,path:hs…	Proteasome|Cytokine-cytokine receptor interaction|HIF-1 signaling pathway|Necroptosis|TGF-beta signaling pathway|Osteoclast differentiation|Antigen processing and presentation|Jak-STAT signaling pathway|Natural killer cell mediated cytotoxicity|IL-17 signaling pathway|Th1 and Th2 cell differentiation|Th17 cell differentiation|T cell receptor signaling pathway|Type I diabetes mellitus|Salmonella i…
TTN	0.111754	0.116	0.084	1	-2.56695	1.32629	0.407398	ENSG00000155657	7273	protein_coding	titin [Source:HGNC Symbol;Acc:HGNC:12403]	GO:0003300,GO:0005634,GO:0005737,GO:0046872,GO:0000166,GO:0004672,GO:0004674,GO:0005524,GO:0016301,GO:0016740,GO:0006468,GO:0016310,GO:0018108,GO:0005515,GO:0005576,GO:0042802,GO:0005516,GO:0051015,GO:0005829,GO:0070062,GO:0031430,GO:0051371,GO:0030018,GO:0019899,GO:0002576,GO:0002020,GO:0019901,GO:0005509,GO:0060048,GO:0008307,GO:0006941,GO:0030049,GO:0030240,GO:0030241,GO:0035995,GO:0045214,GO:…	cardiac muscle hypertrophy|nucleus|cytoplasm|metal ion binding|nucleotide binding|protein kinase activity|protein serine/threonine kinase activity|ATP binding|kinase activity|transferase activity|protein phosphorylation|phosphorylation|peptidyl-tyrosine phosphorylation|protein binding|extracellular region|identical protein binding|calmodulin binding|actin filament binding|cytosol|extracellular ex…	path:hsa05410,path:hsa05414	Hypertrophic cardiomyopathy (HCM)|Dilated cardiomyopathy (DCM)
KCNQ1OT1	0.140755	0.21	0.163	1	-1.71407	1.30471	0.383732	ENSG00000269821	10984	lncRNA	KCNQ1 opposite strand/antisense transcript 1 [Source:HGNC Symbol;Acc:HGNC:6295]
